# Supplementary material for: Clinically relevant antibiotic resistance genes are linked to a limited set of taxa within gut microbiome worldwide
Source: Nat Commun. 2023 Nov 14;14:7366. doi: 10.1038/s41467-023-42998-6 (PMC10645880; doi:10.1038/s41467-023-42998-6)
Supplement: Supplementary file 4 — Supplementary Data 1 [file 41467_2023_42998_MOESM4_ESM.csv]

study_name	sample_id	subject_id	body_site	antibiotics_current_use	study_condition	disease	age	infant_age	age_category	gender	country	non_westernized	sequencing_platform	DNA_extraction_kit	PMID	number_reads	number_bases	minimum_read_length	median_read_length	NCBI_accession	pregnant	lactating	curator	BMI	family	days_from_first_collection	family_role	born_method	feeding_practice	travel_destination	location	visit_number	premature	birth_weight	gestational_age	antibiotics_family	disease_subtype	days_after_onset	creatine	albumine	hscrp	ESR	treatment	ast	alt	globulin	urea_nitrogen	BASDAI	BASFI
AsnicarF_2017	MV_FEI1_t1Q14	MV_FEI1	stool	NA	control	healthy	0	90	newborn	female	ITA	no	IlluminaHiSeq	Qiagen	28144631	27553455	2748531713	80	100	SRR4052021	no	no	Paolo_Manghi	NA	NA	NA	NA	NA	NA	NA	NA	NA	NA	NA	NA	NA	NA	NA	NA	NA	NA	NA	NA	NA	NA	NA	NA	NA	NA
AsnicarF_2017	MV_FEI2_t1Q14	MV_FEI2	stool	NA	control	healthy	0	90	newborn	male	ITA	no	IlluminaHiSeq	Qiagen	28144631	32197545	3210606434	80	100	SRR4052022	no	no	Paolo_Manghi	NA	NA	NA	NA	NA	NA	NA	NA	NA	NA	NA	NA	NA	NA	NA	NA	NA	NA	NA	NA	NA	NA	NA	NA	NA	NA
AsnicarF_2017	MV_FEI3_t1Q14	MV_FEI3	stool	NA	control	healthy	0	90	newborn	male	ITA	no	IlluminaHiSeq	Qiagen	28144631	32310216	3222955818	80	100	SRR4052033	no	no	Paolo_Manghi	NA	NA	NA	NA	NA	NA	NA	NA	NA	NA	NA	NA	NA	NA	NA	NA	NA	NA	NA	NA	NA	NA	NA	NA	NA	NA
AsnicarF_2017	MV_FEI4_t1Q14	MV_FEI4	stool	NA	control	healthy	1	NA	child	male	ITA	no	IlluminaHiSeq	Qiagen	28144631	14270590	1423299652	80	100	SRR4052038	no	no	Paolo_Manghi	NA	NA	NA	NA	NA	NA	NA	NA	NA	NA	NA	NA	NA	NA	NA	NA	NA	NA	NA	NA	NA	NA	NA	NA	NA	NA
AsnicarF_2017	MV_FEI4_t2Q15	MV_FEI4	stool	NA	control	healthy	1	NA	child	male	ITA	no	IlluminaHiSeq	Qiagen	28144631	37677351	3735487055	80	100	SRR4052039	no	no	Paolo_Manghi	NA	NA	NA	NA	NA	NA	NA	NA	NA	NA	NA	NA	NA	NA	NA	NA	NA	NA	NA	NA	NA	NA	NA	NA	NA	NA
AsnicarF_2017	MV_FEI5_t1Q14	MV_FEI5	stool	NA	control	healthy	1	NA	child	male	ITA	no	IlluminaHiSeq	Qiagen	28144631	22340005	2226916606	80	100	SRR4052040	no	no	Paolo_Manghi	NA	NA	NA	NA	NA	NA	NA	NA	NA	NA	NA	NA	NA	NA	NA	NA	NA	NA	NA	NA	NA	NA	NA	NA	NA	NA
AsnicarF_2017	MV_FEI5_t2Q14	MV_FEI5	stool	NA	control	healthy	1	NA	child	male	ITA	no	IlluminaHiSeq	Qiagen	28144631	18508799	1846072481	80	100	SRR4052041	no	no	Paolo_Manghi	NA	NA	NA	NA	NA	NA	NA	NA	NA	NA	NA	NA	NA	NA	NA	NA	NA	NA	NA	NA	NA	NA	NA	NA	NA	NA
AsnicarF_2017	MV_FEI5_t3Q15	MV_FEI5	stool	NA	control	healthy	1	NA	child	male	ITA	no	IlluminaHiSeq	Qiagen	28144631	57639595	5715190148	80	100	SRR4052042	no	no	Paolo_Manghi	NA	NA	NA	NA	NA	NA	NA	NA	NA	NA	NA	NA	NA	NA	NA	NA	NA	NA	NA	NA	NA	NA	NA	NA	NA	NA
AsnicarF_2017	MV_FEM1_t1Q14	MV_FEM1	stool	NA	control	healthy	NA	NA	adult	female	ITA	no	IlluminaHiSeq	Qiagen	28144631	27277064	2722301417	80	100	SRR4052043	no	yes	Paolo_Manghi	NA	NA	NA	NA	NA	NA	NA	NA	NA	NA	NA	NA	NA	NA	NA	NA	NA	NA	NA	NA	NA	NA	NA	NA	NA	NA
AsnicarF_2017	MV_FEM2_t1Q14	MV_FEM2	stool	NA	control	healthy	NA	NA	adult	female	ITA	no	IlluminaHiSeq	Qiagen	28144631	19883080	1983449695	80	100	SRR4052044	no	yes	Paolo_Manghi	NA	NA	NA	NA	NA	NA	NA	NA	NA	NA	NA	NA	NA	NA	NA	NA	NA	NA	NA	NA	NA	NA	NA	NA	NA	NA
AsnicarF_2017	MV_FEM3_t1Q14	MV_FEM3	stool	NA	control	healthy	NA	NA	adult	female	ITA	no	IlluminaHiSeq	Qiagen	28144631	28539448	2847418433	80	100	SRR4052023	no	yes	Paolo_Manghi	NA	NA	NA	NA	NA	NA	NA	NA	NA	NA	NA	NA	NA	NA	NA	NA	NA	NA	NA	NA	NA	NA	NA	NA	NA	NA
AsnicarF_2017	MV_FEM4_t1Q14	MV_FEM4	stool	NA	control	healthy	NA	NA	adult	female	ITA	no	IlluminaHiSeq	Qiagen	28144631	19038206	1899312825	80	100	SRR4052024	no	yes	Paolo_Manghi	NA	NA	NA	NA	NA	NA	NA	NA	NA	NA	NA	NA	NA	NA	NA	NA	NA	NA	NA	NA	NA	NA	NA	NA	NA	NA
AsnicarF_2017	MV_FEM4_t2Q15	MV_FEM4	stool	NA	control	healthy	NA	NA	adult	female	ITA	no	IlluminaHiSeq	Qiagen	28144631	50648184	5024125151	80	100	SRR4052025	no	yes	Paolo_Manghi	NA	NA	NA	NA	NA	NA	NA	NA	NA	NA	NA	NA	NA	NA	NA	NA	NA	NA	NA	NA	NA	NA	NA	NA	NA	NA
AsnicarF_2017	MV_FEM5_t1Q14	MV_FEM5	stool	NA	control	healthy	NA	NA	adult	female	ITA	no	IlluminaHiSeq	Qiagen	28144631	23822026	2376720104	80	100	SRR4052026	no	yes	Paolo_Manghi	NA	NA	NA	NA	NA	NA	NA	NA	NA	NA	NA	NA	NA	NA	NA	NA	NA	NA	NA	NA	NA	NA	NA	NA	NA	NA
AsnicarF_2017	MV_FEM5_t2Q14	MV_FEM5	stool	NA	control	healthy	NA	NA	adult	female	ITA	no	IlluminaHiSeq	Qiagen	28144631	26222979	2615539727	80	100	SRR4052027	no	yes	Paolo_Manghi	NA	NA	NA	NA	NA	NA	NA	NA	NA	NA	NA	NA	NA	NA	NA	NA	NA	NA	NA	NA	NA	NA	NA	NA	NA	NA
AsnicarF_2017	MV_FEM5_t3Q15	MV_FEM5	stool	NA	control	healthy	NA	NA	adult	female	ITA	no	IlluminaHiSeq	Qiagen	28144631	72931179	7239824090	80	100	SRR4052028	no	yes	Paolo_Manghi	NA	NA	NA	NA	NA	NA	NA	NA	NA	NA	NA	NA	NA	NA	NA	NA	NA	NA	NA	NA	NA	NA	NA	NA	NA	NA
AsnicarF_2017	MV_MIM1_t1M14	MV_MIM1	milk	NA	control	healthy	NA	NA	adult	female	ITA	no	IlluminaHiSeq	MoBio	28144631	42476	4227680	80	100	SRR4052029	no	yes	Paolo_Manghi	NA	NA	NA	NA	NA	NA	NA	NA	NA	NA	NA	NA	NA	NA	NA	NA	NA	NA	NA	NA	NA	NA	NA	NA	NA	NA
AsnicarF_2017	MV_MIM2_t1M14	MV_MIM2	milk	NA	control	healthy	NA	NA	adult	female	ITA	no	IlluminaHiSeq	MoBio	28144631	62239	6194087	80	100	SRR4052030	no	yes	Paolo_Manghi	NA	NA	NA	NA	NA	NA	NA	NA	NA	NA	NA	NA	NA	NA	NA	NA	NA	NA	NA	NA	NA	NA	NA	NA	NA	NA
AsnicarF_2017	MV_MIM3_t1M14	MV_MIM3	milk	NA	control	healthy	NA	NA	adult	female	ITA	no	IlluminaHiSeq	MoBio	28144631	78378	7809071	80	100	SRR4052031	no	yes	Paolo_Manghi	NA	NA	NA	NA	NA	NA	NA	NA	NA	NA	NA	NA	NA	NA	NA	NA	NA	NA	NA	NA	NA	NA	NA	NA	NA	NA
AsnicarF_2017	MV_MIM4_t1M14	MV_MIM4	milk	NA	control	healthy	NA	NA	adult	female	ITA	no	IlluminaHiSeq	MoBio	28144631	38958	3880367	80	100	SRR4052032	no	yes	Paolo_Manghi	NA	NA	NA	NA	NA	NA	NA	NA	NA	NA	NA	NA	NA	NA	NA	NA	NA	NA	NA	NA	NA	NA	NA	NA	NA	NA
AsnicarF_2017	MV_MIM4_t2F15	MV_MIM4	milk	NA	control	healthy	NA	NA	adult	female	ITA	no	IlluminaHiSeq	MoBio	28144631	225573	22443694	80	100	SRR4052034	no	yes	Paolo_Manghi	NA	NA	NA	NA	NA	NA	NA	NA	NA	NA	NA	NA	NA	NA	NA	NA	NA	NA	NA	NA	NA	NA	NA	NA	NA	NA
AsnicarF_2017	MV_MIM5_t1M14	MV_MIM5	milk	NA	control	healthy	NA	NA	adult	female	ITA	no	IlluminaHiSeq	MoBio	28144631	71910	7163879	80	100	SRR4052035	no	yes	Paolo_Manghi	NA	NA	NA	NA	NA	NA	NA	NA	NA	NA	NA	NA	NA	NA	NA	NA	NA	NA	NA	NA	NA	NA	NA	NA	NA	NA
AsnicarF_2017	MV_MIM5_t2M14	MV_MIM5	milk	NA	control	healthy	NA	NA	adult	female	ITA	no	IlluminaHiSeq	MoBio	28144631	55093	5488394	80	100	SRR4052036	no	yes	Paolo_Manghi	NA	NA	NA	NA	NA	NA	NA	NA	NA	NA	NA	NA	NA	NA	NA	NA	NA	NA	NA	NA	NA	NA	NA	NA	NA	NA
AsnicarF_2017	MV_MIM5_t3F15	MV_MIM5	milk	NA	control	healthy	NA	NA	adult	female	ITA	no	IlluminaHiSeq	MoBio	28144631	3289927	327830682	80	100	SRR4052037	no	yes	Paolo_Manghi	NA	NA	NA	NA	NA	NA	NA	NA	NA	NA	NA	NA	NA	NA	NA	NA	NA	NA	NA	NA	NA	NA	NA	NA	NA	NA
AsnicarF_2021	SAMEA7041133	predict1_MTG_0001	stool	no	control	healthy	36	NA	adult	female	USA	no	IlluminaNovaSeq	PowerSoilPro	33432175	27999010	4227850510	151	151	ERR4330026	NA	NA	Francesco_Asnicar;Paolo_Manghi	37.268492756803106	NA	NA	NA	NA	NA	NA	NA	NA	NA	NA	NA	NA	NA	NA	NA	NA	NA	NA	NA	NA	NA	NA	NA	NA	NA
AsnicarF_2021	SAMEA7041134	predict1_MTG_0002	stool	no	control	healthy	24	NA	adult	male	GBR	no	IlluminaNovaSeq	PowerSoilPro	33432175	28573197	4314552747	151	151	ERR4330027	NA	NA	Francesco_Asnicar;Paolo_Manghi	23.2685859636952	NA	NA	NA	NA	NA	NA	NA	NA	NA	NA	NA	NA	NA	NA	NA	NA	NA	NA	NA	NA	NA	NA	NA	NA	NA
AsnicarF_2021	SAMEA7041135	predict1_MTG_0003	stool	no	control	healthy	63	NA	adult	female	USA	no	IlluminaNovaSeq	PowerSoilPro	33432175	27479829	4149454179	151	151	ERR4330028	NA	NA	Francesco_Asnicar;Paolo_Manghi	21.9017094017094	NA	NA	NA	NA	NA	NA	NA	NA	NA	NA	NA	NA	NA	NA	NA	NA	NA	NA	NA	NA	NA	NA	NA	NA	NA
AsnicarF_2021	SAMEA7041136	predict1_MTG_0004	stool	no	control	healthy	53	NA	adult	male	GBR	no	IlluminaNovaSeq	PowerSoilPro	33432175	34018706	5136824606	151	151	ERR4330029	NA	NA	Francesco_Asnicar;Paolo_Manghi	27.8236047912462	AsnicarF_2020_250	NA	NA	NA	NA	NA	NA	NA	NA	NA	NA	NA	NA	NA	NA	NA	NA	NA	NA	NA	NA	NA	NA	NA	NA
AsnicarF_2021	SAMEA7041137	predict1_MTG_0005	stool	no	control	healthy	38	NA	adult	male	GBR	no	IlluminaNovaSeq	PowerSoilPro	33432175	32300222	4877333522	151	151	ERR4330030	NA	NA	Francesco_Asnicar;Paolo_Manghi	20.73619914206889	NA	NA	NA	NA	NA	NA	NA	NA	NA	NA	NA	NA	NA	NA	NA	NA	NA	NA	NA	NA	NA	NA	NA	NA	NA
AsnicarF_2021	SAMEA7041138	predict1_MTG_0006	stool	no	control	healthy	29	NA	adult	female	GBR	no	IlluminaNovaSeq	PowerSoilPro	33432175	24324109	3672940459	151	151	ERR4330031	NA	NA	Francesco_Asnicar;Paolo_Manghi	24.293398932315306	AsnicarF_2020_334	NA	NA	NA	NA	NA	NA	NA	NA	NA	NA	NA	NA	NA	NA	NA	NA	NA	NA	NA	NA	NA	NA	NA	NA
AsnicarF_2021	SAMEA7041139	predict1_MTG_0007	stool	no	control	healthy	59	NA	adult	female	GBR	no	IlluminaNovaSeq	PowerSoilPro	33432175	26909330	4063308830	151	151	ERR4330032	NA	NA	Francesco_Asnicar;Paolo_Manghi	27.29793116771	AsnicarF_2020_4	NA	NA	NA	NA	NA	NA	NA	NA	NA	NA	NA	NA	NA	NA	NA	NA	NA	NA	NA	NA	NA	NA	NA	NA
AsnicarF_2021	SAMEA7041140	predict1_MTG_0008	stool	no	control	healthy	46	NA	adult	male	GBR	no	IlluminaNovaSeq	PowerSoilPro	33432175	31707676	4787859076	151	151	ERR4330033	NA	NA	Francesco_Asnicar;Paolo_Manghi	24.9789429057553	NA	NA	NA	NA	NA	NA	NA	NA	NA	NA	NA	NA	NA	NA	NA	NA	NA	NA	NA	NA	NA	NA	NA	NA	NA
AsnicarF_2021	SAMEA7041141	predict1_MTG_0009	stool	no	control	healthy	63	NA	adult	female	GBR	no	IlluminaNovaSeq	PowerSoilPro	33432175	24618974	3717465074	151	151	ERR4330034	NA	NA	Francesco_Asnicar;Paolo_Manghi	19.876587160318	AsnicarF_2020_75	NA	NA	NA	NA	NA	NA	NA	NA	NA	NA	NA	NA	NA	NA	NA	NA	NA	NA	NA	NA	NA	NA	NA	NA
AsnicarF_2021	SAMEA7041142	predict1_MTG_0010	stool	no	control	healthy	47	NA	adult	male	GBR	no	IlluminaNovaSeq	PowerSoilPro	33432175	31896905	4816432655	151	151	ERR4330035	NA	NA	Francesco_Asnicar;Paolo_Manghi	26.4175641101922	NA	NA	NA	NA	NA	NA	NA	NA	NA	NA	NA	NA	NA	NA	NA	NA	NA	NA	NA	NA	NA	NA	NA	NA	NA
AsnicarF_2021	SAMEA7041143	predict1_MTG_0011	stool	no	control	healthy	36	NA	adult	female	GBR	no	IlluminaNovaSeq	PowerSoilPro	33432175	27695614	4182037714	151	151	ERR4330036	NA	NA	Francesco_Asnicar;Paolo_Manghi	22.5972191784158	AsnicarF_2020_252	NA	NA	NA	NA	NA	NA	NA	NA	NA	NA	NA	NA	NA	NA	NA	NA	NA	NA	NA	NA	NA	NA	NA	NA
AsnicarF_2021	SAMEA7041144	predict1_MTG_0012	stool	no	control	healthy	29	NA	adult	male	GBR	no	IlluminaNovaSeq	PowerSoilPro	33432175	25900462	3910969762	151	151	ERR4330037	NA	NA	Francesco_Asnicar;Paolo_Manghi	27.4643317154003	NA	NA	NA	NA	NA	NA	NA	NA	NA	NA	NA	NA	NA	NA	NA	NA	NA	NA	NA	NA	NA	NA	NA	NA	NA
AsnicarF_2021	SAMEA7041145	predict1_MTG_0013	stool	no	control	healthy	25	NA	adult	female	GBR	no	IlluminaNovaSeq	PowerSoilPro	33432175	48775839	7365151689	151	151	ERR4330038	NA	NA	Francesco_Asnicar;Paolo_Manghi	20.0767732776821	NA	NA	NA	NA	NA	NA	NA	NA	NA	NA	NA	NA	NA	NA	NA	NA	NA	NA	NA	NA	NA	NA	NA	NA	NA
AsnicarF_2021	SAMEA7041146	predict1_MTG_0014	stool	no	control	healthy	42	NA	adult	female	GBR	no	IlluminaNovaSeq	PowerSoilPro	33432175	26476165	3997900915	151	151	ERR4330039	NA	NA	Francesco_Asnicar;Paolo_Manghi	25.0873760538578	AsnicarF_2020_63	NA	NA	NA	NA	NA	NA	NA	NA	NA	NA	NA	NA	NA	NA	NA	NA	NA	NA	NA	NA	NA	NA	NA	NA
AsnicarF_2021	SAMEA7041147	predict1_MTG_0015	stool	no	control	healthy	29	NA	adult	female	GBR	no	IlluminaNovaSeq	PowerSoilPro	33432175	26290257	3969828807	151	151	ERR4330040	NA	NA	Francesco_Asnicar;Paolo_Manghi	23.175240923515897	NA	NA	NA	NA	NA	NA	NA	NA	NA	NA	NA	NA	NA	NA	NA	NA	NA	NA	NA	NA	NA	NA	NA	NA	NA
AsnicarF_2021	SAMEA7041148	predict1_MTG_0016	stool	no	control	healthy	32	NA	adult	female	GBR	no	IlluminaNovaSeq	PowerSoilPro	33432175	26108285	3942351035	151	151	ERR4330041	NA	NA	Francesco_Asnicar;Paolo_Manghi	22.8936958168504	AsnicarF_2020_371	NA	NA	NA	NA	NA	NA	NA	NA	NA	NA	NA	NA	NA	NA	NA	NA	NA	NA	NA	NA	NA	NA	NA	NA
AsnicarF_2021	SAMEA7041149	predict1_MTG_0017	stool	no	control	healthy	60	NA	adult	female	GBR	no	IlluminaNovaSeq	PowerSoilPro	33432175	25567969	3860763319	151	151	ERR4330042	NA	NA	Francesco_Asnicar;Paolo_Manghi	34.848162895760396	AsnicarF_2020_110	NA	NA	NA	NA	NA	NA	NA	NA	NA	NA	NA	NA	NA	NA	NA	NA	NA	NA	NA	NA	NA	NA	NA	NA
AsnicarF_2021	SAMEA7041150	predict1_MTG_0018	stool	no	control	healthy	53	NA	adult	male	GBR	no	IlluminaNovaSeq	PowerSoilPro	33432175	27739576	4188675976	151	151	ERR4330043	NA	NA	Francesco_Asnicar;Paolo_Manghi	25.553633217993102	NA	NA	NA	NA	NA	NA	NA	NA	NA	NA	NA	NA	NA	NA	NA	NA	NA	NA	NA	NA	NA	NA	NA	NA	NA
AsnicarF_2021	SAMEA7041151	predict1_MTG_0019	stool	no	control	healthy	33	NA	adult	male	GBR	no	IlluminaNovaSeq	PowerSoilPro	33432175	25098961	3789943111	151	151	ERR4330044	NA	NA	Francesco_Asnicar;Paolo_Manghi	22.5948003631355	AsnicarF_2020_325	NA	NA	NA	NA	NA	NA	NA	NA	NA	NA	NA	NA	NA	NA	NA	NA	NA	NA	NA	NA	NA	NA	NA	NA
AsnicarF_2021	SAMEA7041152	predict1_MTG_0020	stool	no	control	healthy	45	NA	adult	female	GBR	no	IlluminaNovaSeq	PowerSoilPro	33432175	33262987	5022711037	151	151	ERR4330045	NA	NA	Francesco_Asnicar;Paolo_Manghi	26.7734466252218	AsnicarF_2020_390	NA	NA	NA	NA	NA	NA	NA	NA	NA	NA	NA	NA	NA	NA	NA	NA	NA	NA	NA	NA	NA	NA	NA	NA
AsnicarF_2021	SAMEA7041153	predict1_MTG_0021	stool	no	control	healthy	47	NA	adult	female	USA	no	IlluminaNovaSeq	PowerSoilPro	33432175	34929164	5274303764	151	151	ERR4330046	NA	NA	Francesco_Asnicar;Paolo_Manghi	23.390642807251396	NA	NA	NA	NA	NA	NA	NA	NA	NA	NA	NA	NA	NA	NA	NA	NA	NA	NA	NA	NA	NA	NA	NA	NA	NA
AsnicarF_2021	SAMEA7041154	predict1_MTG_0022	stool	no	control	healthy	38	NA	adult	female	GBR	no	IlluminaNovaSeq	PowerSoilPro	33432175	30584309	4618230659	151	151	ERR4330047	NA	NA	Francesco_Asnicar;Paolo_Manghi	26.2039833714499	AsnicarF_2020_182	NA	NA	NA	NA	NA	NA	NA	NA	NA	NA	NA	NA	NA	NA	NA	NA	NA	NA	NA	NA	NA	NA	NA	NA
AsnicarF_2021	SAMEA7041155	predict1_MTG_0023	stool	no	control	healthy	58	NA	adult	female	USA	no	IlluminaNovaSeq	PowerSoilPro	33432175	40084527	6052763577	151	151	ERR4330048	NA	NA	Francesco_Asnicar;Paolo_Manghi	24.154554224791603	NA	NA	NA	NA	NA	NA	NA	NA	NA	NA	NA	NA	NA	NA	NA	NA	NA	NA	NA	NA	NA	NA	NA	NA	NA
AsnicarF_2021	SAMEA7041156	predict1_MTG_0024	stool	no	control	healthy	48	NA	adult	female	GBR	no	IlluminaNovaSeq	PowerSoilPro	33432175	24437022	3689990322	151	151	ERR4330049	NA	NA	Francesco_Asnicar;Paolo_Manghi	27.7689874675797	AsnicarF_2020_189	NA	NA	NA	NA	NA	NA	NA	NA	NA	NA	NA	NA	NA	NA	NA	NA	NA	NA	NA	NA	NA	NA	NA	NA
AsnicarF_2021	SAMEA7041157	predict1_MTG_0025	stool	no	control	healthy	46	NA	adult	male	GBR	no	IlluminaNovaSeq	PowerSoilPro	33432175	26787309	4044883659	151	151	ERR4330050	NA	NA	Francesco_Asnicar;Paolo_Manghi	28.6975784565188	AsnicarF_2020_276	NA	NA	NA	NA	NA	NA	NA	NA	NA	NA	NA	NA	NA	NA	NA	NA	NA	NA	NA	NA	NA	NA	NA	NA
AsnicarF_2021	SAMEA7041158	predict1_MTG_0026	stool	no	control	healthy	41	NA	adult	female	GBR	no	IlluminaNovaSeq	PowerSoilPro	33432175	31692664	4785592264	151	151	ERR4330051	NA	NA	Francesco_Asnicar;Paolo_Manghi	18.6179374081075	AsnicarF_2020_156	NA	NA	NA	NA	NA	NA	NA	NA	NA	NA	NA	NA	NA	NA	NA	NA	NA	NA	NA	NA	NA	NA	NA	NA
AsnicarF_2021	SAMEA7041159	predict1_MTG_0027	stool	no	control	healthy	24	NA	adult	female	GBR	no	IlluminaNovaSeq	PowerSoilPro	33432175	27009879	4078491729	151	151	ERR4330052	NA	NA	Francesco_Asnicar;Paolo_Manghi	23.752805703425302	AsnicarF_2020_315	NA	NA	NA	NA	NA	NA	NA	NA	NA	NA	NA	NA	NA	NA	NA	NA	NA	NA	NA	NA	NA	NA	NA	NA
AsnicarF_2021	SAMEA7041160	predict1_MTG_0028	stool	no	control	healthy	48	NA	adult	female	GBR	no	IlluminaNovaSeq	PowerSoilPro	33432175	25803878	3896385578	151	151	ERR4330053	NA	NA	Francesco_Asnicar;Paolo_Manghi	26.3821294772592	AsnicarF_2020_101	NA	NA	NA	NA	NA	NA	NA	NA	NA	NA	NA	NA	NA	NA	NA	NA	NA	NA	NA	NA	NA	NA	NA	NA
AsnicarF_2021	SAMEA7041161	predict1_MTG_0029	stool	no	control	healthy	40	NA	adult	female	GBR	no	IlluminaNovaSeq	PowerSoilPro	33432175	26611917	4018399467	151	151	ERR4330054	NA	NA	Francesco_Asnicar;Paolo_Manghi	21.0714965037894	NA	NA	NA	NA	NA	NA	NA	NA	NA	NA	NA	NA	NA	NA	NA	NA	NA	NA	NA	NA	NA	NA	NA	NA	NA
AsnicarF_2021	SAMEA7041162	predict1_MTG_0030	stool	no	control	healthy	49	NA	adult	male	GBR	no	IlluminaNovaSeq	PowerSoilPro	33432175	34631258	5229319958	151	151	ERR4330055	NA	NA	Francesco_Asnicar;Paolo_Manghi	31.313483327525105	NA	NA	NA	NA	NA	NA	NA	NA	NA	NA	NA	NA	NA	NA	NA	NA	NA	NA	NA	NA	NA	NA	NA	NA	NA
AsnicarF_2021	SAMEA7041163	predict1_MTG_0031	stool	no	control	healthy	54	NA	adult	female	GBR	no	IlluminaNovaSeq	PowerSoilPro	33432175	37784689	5705488039	151	151	ERR4330056	NA	NA	Francesco_Asnicar;Paolo_Manghi	28.4398321852858	AsnicarF_2020_36	NA	NA	NA	NA	NA	NA	NA	NA	NA	NA	NA	NA	NA	NA	NA	NA	NA	NA	NA	NA	NA	NA	NA	NA
AsnicarF_2021	SAMEA7041164	predict1_MTG_0032	stool	no	control	healthy	59	NA	adult	male	GBR	no	IlluminaNovaSeq	PowerSoilPro	33432175	56803275	8577294525	151	151	ERR4330057	NA	NA	Francesco_Asnicar;Paolo_Manghi	28.2993057692965	AsnicarF_2020_190	NA	NA	NA	NA	NA	NA	NA	NA	NA	NA	NA	NA	NA	NA	NA	NA	NA	NA	NA	NA	NA	NA	NA	NA
AsnicarF_2021	SAMEA7041165	predict1_MTG_0033	stool	no	control	healthy	38	NA	adult	female	GBR	no	IlluminaNovaSeq	PowerSoilPro	33432175	38268452	5778536252	151	151	ERR4330058	NA	NA	Francesco_Asnicar;Paolo_Manghi	23.8914294628123	NA	NA	NA	NA	NA	NA	NA	NA	NA	NA	NA	NA	NA	NA	NA	NA	NA	NA	NA	NA	NA	NA	NA	NA	NA
AsnicarF_2021	SAMEA7041166	predict1_MTG_0034	stool	no	control	healthy	55	NA	adult	female	GBR	no	IlluminaNovaSeq	PowerSoilPro	33432175	40505546	6116337446	151	151	ERR4330059	NA	NA	Francesco_Asnicar;Paolo_Manghi	21.6163265306122	AsnicarF_2020_294	NA	NA	NA	NA	NA	NA	NA	NA	NA	NA	NA	NA	NA	NA	NA	NA	NA	NA	NA	NA	NA	NA	NA	NA
AsnicarF_2021	SAMEA7041167	predict1_MTG_0035	stool	no	control	healthy	61	NA	adult	female	GBR	no	IlluminaNovaSeq	PowerSoilPro	33432175	27319625	4125263375	151	151	ERR4330060	NA	NA	Francesco_Asnicar;Paolo_Manghi	25.756428375248603	AsnicarF_2020_387	NA	NA	NA	NA	NA	NA	NA	NA	NA	NA	NA	NA	NA	NA	NA	NA	NA	NA	NA	NA	NA	NA	NA	NA
AsnicarF_2021	SAMEA7041168	predict1_MTG_0036	stool	no	control	healthy	54	NA	adult	female	GBR	no	IlluminaNovaSeq	PowerSoilPro	33432175	30787254	4648875354	151	151	ERR4330061	NA	NA	Francesco_Asnicar;Paolo_Manghi	24.806554392353203	AsnicarF_2020_187	NA	NA	NA	NA	NA	NA	NA	NA	NA	NA	NA	NA	NA	NA	NA	NA	NA	NA	NA	NA	NA	NA	NA	NA
AsnicarF_2021	SAMEA7041169	predict1_MTG_0037	stool	no	control	healthy	48	NA	adult	female	GBR	no	IlluminaNovaSeq	PowerSoilPro	33432175	25842520	3902220520	151	151	ERR4330062	NA	NA	Francesco_Asnicar;Paolo_Manghi	22.4865569496497	AsnicarF_2020_240	NA	NA	NA	NA	NA	NA	NA	NA	NA	NA	NA	NA	NA	NA	NA	NA	NA	NA	NA	NA	NA	NA	NA	NA
AsnicarF_2021	SAMEA7041170	predict1_MTG_0038	stool	no	control	healthy	32	NA	adult	male	USA	no	IlluminaNovaSeq	PowerSoilPro	33432175	34894478	5269066178	151	151	ERR4330063	NA	NA	Francesco_Asnicar;Paolo_Manghi	22.3838364729552	NA	NA	NA	NA	NA	NA	NA	NA	NA	NA	NA	NA	NA	NA	NA	NA	NA	NA	NA	NA	NA	NA	NA	NA	NA
AsnicarF_2021	SAMEA7041171	predict1_MTG_0039	stool	no	control	healthy	47	NA	adult	female	GBR	no	IlluminaNovaSeq	PowerSoilPro	33432175	30136181	4550563331	151	151	ERR4330064	NA	NA	Francesco_Asnicar;Paolo_Manghi	33.7339084505436	NA	NA	NA	NA	NA	NA	NA	NA	NA	NA	NA	NA	NA	NA	NA	NA	NA	NA	NA	NA	NA	NA	NA	NA	NA
AsnicarF_2021	SAMEA7041172	predict1_MTG_0040	stool	no	control	healthy	50	NA	adult	female	GBR	no	IlluminaNovaSeq	PowerSoilPro	33432175	24325445	3673142195	151	151	ERR4330065	NA	NA	Francesco_Asnicar;Paolo_Manghi	23.6139725242745	AsnicarF_2020_398	NA	NA	NA	NA	NA	NA	NA	NA	NA	NA	NA	NA	NA	NA	NA	NA	NA	NA	NA	NA	NA	NA	NA	NA
AsnicarF_2021	SAMEA7041173	predict1_MTG_0041	stool	no	control	healthy	19	NA	adult	female	GBR	no	IlluminaNovaSeq	PowerSoilPro	33432175	25204404	3805865004	151	151	ERR4330066	NA	NA	Francesco_Asnicar;Paolo_Manghi	19.7823658655453	AsnicarF_2020_339	NA	NA	NA	NA	NA	NA	NA	NA	NA	NA	NA	NA	NA	NA	NA	NA	NA	NA	NA	NA	NA	NA	NA	NA
AsnicarF_2021	SAMEA7041174	predict1_MTG_0042	stool	no	control	healthy	40	NA	adult	female	GBR	no	IlluminaNovaSeq	PowerSoilPro	33432175	27906679	4213908529	151	151	ERR4330067	NA	NA	Francesco_Asnicar;Paolo_Manghi	22.728657077470608	AsnicarF_2020_31	NA	NA	NA	NA	NA	NA	NA	NA	NA	NA	NA	NA	NA	NA	NA	NA	NA	NA	NA	NA	NA	NA	NA	NA
AsnicarF_2021	SAMEA7041175	predict1_MTG_0043	stool	no	control	healthy	42	NA	adult	female	GBR	no	IlluminaNovaSeq	PowerSoilPro	33432175	23460595	3542549845	151	151	ERR4330068	NA	NA	Francesco_Asnicar;Paolo_Manghi	19.9295249622266	AsnicarF_2020_212	NA	NA	NA	NA	NA	NA	NA	NA	NA	NA	NA	NA	NA	NA	NA	NA	NA	NA	NA	NA	NA	NA	NA	NA
AsnicarF_2021	SAMEA7041176	predict1_MTG_0044	stool	no	control	healthy	36	NA	adult	female	GBR	no	IlluminaNovaSeq	PowerSoilPro	33432175	24937813	3765609763	151	151	ERR4330069	NA	NA	Francesco_Asnicar;Paolo_Manghi	21.230182272889103	NA	NA	NA	NA	NA	NA	NA	NA	NA	NA	NA	NA	NA	NA	NA	NA	NA	NA	NA	NA	NA	NA	NA	NA	NA
AsnicarF_2021	SAMEA7041177	predict1_MTG_0045	stool	no	control	healthy	45	NA	adult	female	GBR	no	IlluminaNovaSeq	PowerSoilPro	33432175	26245961	3963140111	151	151	ERR4330070	NA	NA	Francesco_Asnicar;Paolo_Manghi	26.61188265995689	AsnicarF_2020_204	NA	NA	NA	NA	NA	NA	NA	NA	NA	NA	NA	NA	NA	NA	NA	NA	NA	NA	NA	NA	NA	NA	NA	NA
AsnicarF_2021	SAMEA7041178	predict1_MTG_0046	stool	no	control	healthy	23	NA	adult	female	USA	no	IlluminaNovaSeq	PowerSoilPro	33432175	25631018	3870283718	151	151	ERR4330071	NA	NA	Francesco_Asnicar;Paolo_Manghi	18.32631731746261	NA	NA	NA	NA	NA	NA	NA	NA	NA	NA	NA	NA	NA	NA	NA	NA	NA	NA	NA	NA	NA	NA	NA	NA	NA
AsnicarF_2021	SAMEA7041179	predict1_MTG_0047	stool	no	control	healthy	23	NA	adult	female	USA	no	IlluminaNovaSeq	PowerSoilPro	33432175	30241006	4566391906	151	151	ERR4330072	NA	NA	Francesco_Asnicar;Paolo_Manghi	23.895286977553	NA	NA	NA	NA	NA	NA	NA	NA	NA	NA	NA	NA	NA	NA	NA	NA	NA	NA	NA	NA	NA	NA	NA	NA	NA
AsnicarF_2021	SAMEA7041180	predict1_MTG_0048	stool	no	control	healthy	44	NA	adult	female	GBR	no	IlluminaNovaSeq	PowerSoilPro	33432175	31433465	4746453215	151	151	ERR4330073	NA	NA	Francesco_Asnicar;Paolo_Manghi	29.705150918046197	NA	NA	NA	NA	NA	NA	NA	NA	NA	NA	NA	NA	NA	NA	NA	NA	NA	NA	NA	NA	NA	NA	NA	NA	NA
AsnicarF_2021	SAMEA7041181	predict1_MTG_0049	stool	no	control	healthy	27	NA	adult	male	GBR	no	IlluminaNovaSeq	PowerSoilPro	33432175	26089195	3939468445	151	151	ERR4330074	NA	NA	Francesco_Asnicar;Paolo_Manghi	19.4815121381938	AsnicarF_2020_320	NA	NA	NA	NA	NA	NA	NA	NA	NA	NA	NA	NA	NA	NA	NA	NA	NA	NA	NA	NA	NA	NA	NA	NA
AsnicarF_2021	SAMEA7041182	predict1_MTG_0050	stool	no	control	healthy	53	NA	adult	female	GBR	no	IlluminaNovaSeq	PowerSoilPro	33432175	27646464	4174616064	151	151	ERR4330075	NA	NA	Francesco_Asnicar;Paolo_Manghi	24.2725602146205	AsnicarF_2020_1	NA	NA	NA	NA	NA	NA	NA	NA	NA	NA	NA	NA	NA	NA	NA	NA	NA	NA	NA	NA	NA	NA	NA	NA
AsnicarF_2021	SAMEA7041183	predict1_MTG_0051	stool	no	control	healthy	46	NA	adult	female	GBR	no	IlluminaNovaSeq	PowerSoilPro	33432175	33181854	5010459954	151	151	ERR4330076	NA	NA	Francesco_Asnicar;Paolo_Manghi	24.613332486423	AsnicarF_2020_340	NA	NA	NA	NA	NA	NA	NA	NA	NA	NA	NA	NA	NA	NA	NA	NA	NA	NA	NA	NA	NA	NA	NA	NA
AsnicarF_2021	SAMEA7041184	predict1_MTG_0052	stool	no	control	healthy	46	NA	adult	female	GBR	no	IlluminaNovaSeq	PowerSoilPro	33432175	26893905	4060979655	151	151	ERR4330077	NA	NA	Francesco_Asnicar;Paolo_Manghi	26.5532383421556	AsnicarF_2020_354	NA	NA	NA	NA	NA	NA	NA	NA	NA	NA	NA	NA	NA	NA	NA	NA	NA	NA	NA	NA	NA	NA	NA	NA
AsnicarF_2021	SAMEA7041185	predict1_MTG_0053	stool	no	control	healthy	41	NA	adult	female	GBR	no	IlluminaNovaSeq	PowerSoilPro	33432175	25834543	3901015993	151	151	ERR4330078	NA	NA	Francesco_Asnicar;Paolo_Manghi	23.4829424018613	NA	NA	NA	NA	NA	NA	NA	NA	NA	NA	NA	NA	NA	NA	NA	NA	NA	NA	NA	NA	NA	NA	NA	NA	NA
AsnicarF_2021	SAMEA7041186	predict1_MTG_0054	stool	no	control	healthy	39	NA	adult	female	GBR	no	IlluminaNovaSeq	PowerSoilPro	33432175	28360594	4282449694	151	151	ERR4330079	NA	NA	Francesco_Asnicar;Paolo_Manghi	24.0650969529086	NA	NA	NA	NA	NA	NA	NA	NA	NA	NA	NA	NA	NA	NA	NA	NA	NA	NA	NA	NA	NA	NA	NA	NA	NA
AsnicarF_2021	SAMEA7041187	predict1_MTG_0055	stool	no	control	healthy	58	NA	adult	female	GBR	no	IlluminaNovaSeq	PowerSoilPro	33432175	25017652	3777665452	151	151	ERR4330080	NA	NA	Francesco_Asnicar;Paolo_Manghi	24.9679494517067	AsnicarF_2020_357	NA	NA	NA	NA	NA	NA	NA	NA	NA	NA	NA	NA	NA	NA	NA	NA	NA	NA	NA	NA	NA	NA	NA	NA
AsnicarF_2021	SAMEA7041188	predict1_MTG_0056	stool	no	control	healthy	21	NA	adult	male	GBR	no	IlluminaNovaSeq	PowerSoilPro	33432175	34546424	5216510024	151	151	ERR4330081	NA	NA	Francesco_Asnicar;Paolo_Manghi	29.340252576571302	AsnicarF_2020_53	NA	NA	NA	NA	NA	NA	NA	NA	NA	NA	NA	NA	NA	NA	NA	NA	NA	NA	NA	NA	NA	NA	NA	NA
AsnicarF_2021	SAMEA7041189	predict1_MTG_0057	stool	no	control	healthy	42	NA	adult	female	GBR	no	IlluminaNovaSeq	PowerSoilPro	33432175	30784087	4648397137	151	151	ERR4330082	NA	NA	Francesco_Asnicar;Paolo_Manghi	36.028110304668004	AsnicarF_2020_259	NA	NA	NA	NA	NA	NA	NA	NA	NA	NA	NA	NA	NA	NA	NA	NA	NA	NA	NA	NA	NA	NA	NA	NA
AsnicarF_2021	SAMEA7041190	predict1_MTG_0058	stool	no	control	healthy	47	NA	adult	female	GBR	no	IlluminaNovaSeq	PowerSoilPro	33432175	27108482	4093380782	151	151	ERR4330083	NA	NA	Francesco_Asnicar;Paolo_Manghi	22.041122985633	AsnicarF_2020_165	NA	NA	NA	NA	NA	NA	NA	NA	NA	NA	NA	NA	NA	NA	NA	NA	NA	NA	NA	NA	NA	NA	NA	NA
AsnicarF_2021	SAMEA7041191	predict1_MTG_0059	stool	no	control	healthy	58	NA	adult	female	USA	no	IlluminaNovaSeq	PowerSoilPro	33432175	31248432	4718513232	151	151	ERR4330084	NA	NA	Francesco_Asnicar;Paolo_Manghi	26.0622817283905	NA	NA	NA	NA	NA	NA	NA	NA	NA	NA	NA	NA	NA	NA	NA	NA	NA	NA	NA	NA	NA	NA	NA	NA	NA
AsnicarF_2021	SAMEA7041192	predict1_MTG_0060	stool	no	control	healthy	34	NA	adult	female	GBR	no	IlluminaNovaSeq	PowerSoilPro	33432175	25556468	3859026668	151	151	ERR4330085	NA	NA	Francesco_Asnicar;Paolo_Manghi	21.269486983418396	AsnicarF_2020_402	NA	NA	NA	NA	NA	NA	NA	NA	NA	NA	NA	NA	NA	NA	NA	NA	NA	NA	NA	NA	NA	NA	NA	NA
AsnicarF_2021	SAMEA7041193	predict1_MTG_0061	stool	no	control	healthy	46	NA	adult	female	GBR	no	IlluminaNovaSeq	PowerSoilPro	33432175	26656883	4025189333	151	151	ERR4330086	NA	NA	Francesco_Asnicar;Paolo_Manghi	30.0311514234333	AsnicarF_2020_7	NA	NA	NA	NA	NA	NA	NA	NA	NA	NA	NA	NA	NA	NA	NA	NA	NA	NA	NA	NA	NA	NA	NA	NA
AsnicarF_2021	SAMEA7041194	predict1_MTG_0062	stool	no	control	healthy	63	NA	adult	male	GBR	no	IlluminaNovaSeq	PowerSoilPro	33432175	25103794	3790672894	151	151	ERR4330087	NA	NA	Francesco_Asnicar;Paolo_Manghi	26.794176640437303	AsnicarF_2020_159	NA	NA	NA	NA	NA	NA	NA	NA	NA	NA	NA	NA	NA	NA	NA	NA	NA	NA	NA	NA	NA	NA	NA	NA
AsnicarF_2021	SAMEA7041195	predict1_MTG_0063	stool	no	control	healthy	54	NA	adult	female	GBR	no	IlluminaNovaSeq	PowerSoilPro	33432175	29648383	4476905833	151	151	ERR4330088	NA	NA	Francesco_Asnicar;Paolo_Manghi	41.130440406130795	NA	NA	NA	NA	NA	NA	NA	NA	NA	NA	NA	NA	NA	NA	NA	NA	NA	NA	NA	NA	NA	NA	NA	NA	NA
AsnicarF_2021	SAMEA7041196	predict1_MTG_0064	stool	no	control	healthy	56	NA	adult	female	USA	no	IlluminaNovaSeq	PowerSoilPro	33432175	26070282	3932036016	150	151	ERR4330089	NA	NA	Francesco_Asnicar;Paolo_Manghi	38.80303622049061	NA	NA	NA	NA	NA	NA	NA	NA	NA	NA	NA	NA	NA	NA	NA	NA	NA	NA	NA	NA	NA	NA	NA	NA	NA
AsnicarF_2021	SAMEA7041197	predict1_MTG_0065	stool	no	control	healthy	46	NA	adult	male	GBR	no	IlluminaNovaSeq	PowerSoilPro	33432175	25398852	3835226652	151	151	ERR4330090	NA	NA	Francesco_Asnicar;Paolo_Manghi	22.913749839837603	NA	NA	NA	NA	NA	NA	NA	NA	NA	NA	NA	NA	NA	NA	NA	NA	NA	NA	NA	NA	NA	NA	NA	NA	NA
AsnicarF_2021	SAMEA7041198	predict1_MTG_0066	stool	no	control	healthy	55	NA	adult	female	GBR	no	IlluminaNovaSeq	PowerSoilPro	33432175	29098452	4393866252	151	151	ERR4330091	NA	NA	Francesco_Asnicar;Paolo_Manghi	30.5566688010269	AsnicarF_2020_373	NA	NA	NA	NA	NA	NA	NA	NA	NA	NA	NA	NA	NA	NA	NA	NA	NA	NA	NA	NA	NA	NA	NA	NA
AsnicarF_2021	SAMEA7041199	predict1_MTG_0067	stool	no	control	healthy	54	NA	adult	female	GBR	no	IlluminaNovaSeq	PowerSoilPro	33432175	26841896	4053126296	151	151	ERR4330092	NA	NA	Francesco_Asnicar;Paolo_Manghi	30.4688217137081	AsnicarF_2020_177	NA	NA	NA	NA	NA	NA	NA	NA	NA	NA	NA	NA	NA	NA	NA	NA	NA	NA	NA	NA	NA	NA	NA	NA
AsnicarF_2021	SAMEA7041200	predict1_MTG_0068	stool	no	control	healthy	23	NA	adult	female	GBR	no	IlluminaNovaSeq	PowerSoilPro	33432175	24752369	3737607719	151	151	ERR4330093	NA	NA	Francesco_Asnicar;Paolo_Manghi	23.543070723019	AsnicarF_2020_316	NA	NA	NA	NA	NA	NA	NA	NA	NA	NA	NA	NA	NA	NA	NA	NA	NA	NA	NA	NA	NA	NA	NA	NA
AsnicarF_2021	SAMEA7041201	predict1_MTG_0069	stool	no	control	healthy	54	NA	adult	female	GBR	no	IlluminaNovaSeq	PowerSoilPro	33432175	27035169	4082310519	151	151	ERR4330094	NA	NA	Francesco_Asnicar;Paolo_Manghi	30.1737771856339	AsnicarF_2020_14	NA	NA	NA	NA	NA	NA	NA	NA	NA	NA	NA	NA	NA	NA	NA	NA	NA	NA	NA	NA	NA	NA	NA	NA
AsnicarF_2021	SAMEA7041202	predict1_MTG_0070	stool	no	control	healthy	28	NA	adult	female	GBR	no	IlluminaNovaSeq	PowerSoilPro	33432175	28630613	4323222563	151	151	ERR4330095	NA	NA	Francesco_Asnicar;Paolo_Manghi	23.0050645022707	AsnicarF_2020_235	NA	NA	NA	NA	NA	NA	NA	NA	NA	NA	NA	NA	NA	NA	NA	NA	NA	NA	NA	NA	NA	NA	NA	NA
AsnicarF_2021	SAMEA7041203	predict1_MTG_0071	stool	no	control	healthy	38	NA	adult	male	GBR	no	IlluminaNovaSeq	PowerSoilPro	33432175	29973001	4525923151	151	151	ERR4330096	NA	NA	Francesco_Asnicar;Paolo_Manghi	27.2570987218563	NA	NA	NA	NA	NA	NA	NA	NA	NA	NA	NA	NA	NA	NA	NA	NA	NA	NA	NA	NA	NA	NA	NA	NA	NA
AsnicarF_2021	SAMEA7041204	predict1_MTG_0072	stool	no	control	healthy	47	NA	adult	female	GBR	no	IlluminaNovaSeq	PowerSoilPro	33432175	26849093	4054213043	151	151	ERR4330097	NA	NA	Francesco_Asnicar;Paolo_Manghi	30.7242429097901	NA	NA	NA	NA	NA	NA	NA	NA	NA	NA	NA	NA	NA	NA	NA	NA	NA	NA	NA	NA	NA	NA	NA	NA	NA
AsnicarF_2021	SAMEA7041205	predict1_MTG_0073	stool	no	control	healthy	44	NA	adult	female	GBR	no	IlluminaNovaSeq	PowerSoilPro	33432175	29762543	4494143993	151	151	ERR4330098	NA	NA	Francesco_Asnicar;Paolo_Manghi	27.1081863071713	NA	NA	NA	NA	NA	NA	NA	NA	NA	NA	NA	NA	NA	NA	NA	NA	NA	NA	NA	NA	NA	NA	NA	NA	NA
AsnicarF_2021	SAMEA7041206	predict1_MTG_0074	stool	no	control	healthy	48	NA	adult	female	GBR	no	IlluminaNovaSeq	PowerSoilPro	33432175	45462812	6864884612	151	151	ERR4330099	NA	NA	Francesco_Asnicar;Paolo_Manghi	27.3327795577706	AsnicarF_2020_144	NA	NA	NA	NA	NA	NA	NA	NA	NA	NA	NA	NA	NA	NA	NA	NA	NA	NA	NA	NA	NA	NA	NA	NA
AsnicarF_2021	SAMEA7041207	predict1_MTG_0075	stool	no	control	healthy	45	NA	adult	female	GBR	no	IlluminaNovaSeq	PowerSoilPro	33432175	26497538	4001128238	151	151	ERR4330100	NA	NA	Francesco_Asnicar;Paolo_Manghi	27.70145658474161	NA	NA	NA	NA	NA	NA	NA	NA	NA	NA	NA	NA	NA	NA	NA	NA	NA	NA	NA	NA	NA	NA	NA	NA	NA
AsnicarF_2021	SAMEA7041208	predict1_MTG_0076	stool	no	control	healthy	50	NA	adult	female	GBR	no	IlluminaNovaSeq	PowerSoilPro	33432175	25937264	3916526864	151	151	ERR4330101	NA	NA	Francesco_Asnicar;Paolo_Manghi	24.436874642132697	AsnicarF_2020_188	NA	NA	NA	NA	NA	NA	NA	NA	NA	NA	NA	NA	NA	NA	NA	NA	NA	NA	NA	NA	NA	NA	NA	NA
AsnicarF_2021	SAMEA7041209	predict1_MTG_0077	stool	no	control	healthy	65	NA	adult	male	GBR	no	IlluminaNovaSeq	PowerSoilPro	33432175	25002312	3775349112	151	151	ERR4330102	NA	NA	Francesco_Asnicar;Paolo_Manghi	24.002894863173104	AsnicarF_2020_16	NA	NA	NA	NA	NA	NA	NA	NA	NA	NA	NA	NA	NA	NA	NA	NA	NA	NA	NA	NA	NA	NA	NA	NA
AsnicarF_2021	SAMEA7041210	predict1_MTG_0078	stool	no	control	healthy	40	NA	adult	female	GBR	no	IlluminaNovaSeq	PowerSoilPro	33432175	23340508	3524416708	151	151	ERR4330103	NA	NA	Francesco_Asnicar;Paolo_Manghi	37.9798854965796	AsnicarF_2020_256	NA	NA	NA	NA	NA	NA	NA	NA	NA	NA	NA	NA	NA	NA	NA	NA	NA	NA	NA	NA	NA	NA	NA	NA
AsnicarF_2021	SAMEA7041211	predict1_MTG_0079	stool	no	control	healthy	48	NA	adult	female	GBR	no	IlluminaNovaSeq	PowerSoilPro	33432175	24153088	3647116288	151	151	ERR4330104	NA	NA	Francesco_Asnicar;Paolo_Manghi	23.615207987547397	AsnicarF_2020_101	NA	NA	NA	NA	NA	NA	NA	NA	NA	NA	NA	NA	NA	NA	NA	NA	NA	NA	NA	NA	NA	NA	NA	NA
AsnicarF_2021	SAMEA7041212	predict1_MTG_0080	stool	no	control	healthy	50	NA	adult	male	GBR	no	IlluminaNovaSeq	PowerSoilPro	33432175	26360754	3980473854	151	151	ERR4330105	NA	NA	Francesco_Asnicar;Paolo_Manghi	26.568863066802397	AsnicarF_2020_246	NA	NA	NA	NA	NA	NA	NA	NA	NA	NA	NA	NA	NA	NA	NA	NA	NA	NA	NA	NA	NA	NA	NA	NA
AsnicarF_2021	SAMEA7041213	predict1_MTG_0081	stool	no	control	healthy	48	NA	adult	female	USA	no	IlluminaNovaSeq	PowerSoilPro	33432175	28034775	4233251025	151	151	ERR4330106	NA	NA	Francesco_Asnicar;Paolo_Manghi	22.952287113438395	NA	NA	NA	NA	NA	NA	NA	NA	NA	NA	NA	NA	NA	NA	NA	NA	NA	NA	NA	NA	NA	NA	NA	NA	NA
AsnicarF_2021	SAMEA7041214	predict1_MTG_0082	stool	no	control	healthy	28	NA	adult	male	GBR	no	IlluminaNovaSeq	PowerSoilPro	33432175	23946121	3615864271	151	151	ERR4330107	NA	NA	Francesco_Asnicar;Paolo_Manghi	18.3690599173554	NA	NA	NA	NA	NA	NA	NA	NA	NA	NA	NA	NA	NA	NA	NA	NA	NA	NA	NA	NA	NA	NA	NA	NA	NA
AsnicarF_2021	SAMEA7041215	predict1_MTG_0083	stool	no	control	healthy	50	NA	adult	female	GBR	no	IlluminaNovaSeq	PowerSoilPro	33432175	27712828	4184637028	151	151	ERR4330108	NA	NA	Francesco_Asnicar;Paolo_Manghi	28.182189095323896	AsnicarF_2020_98	NA	NA	NA	NA	NA	NA	NA	NA	NA	NA	NA	NA	NA	NA	NA	NA	NA	NA	NA	NA	NA	NA	NA	NA
AsnicarF_2021	SAMEA7041216	predict1_MTG_0084	stool	no	control	healthy	59	NA	adult	male	USA	no	IlluminaNovaSeq	PowerSoilPro	33432175	25270208	3815801408	151	151	ERR4330109	NA	NA	Francesco_Asnicar;Paolo_Manghi	29.472364059840498	NA	NA	NA	NA	NA	NA	NA	NA	NA	NA	NA	NA	NA	NA	NA	NA	NA	NA	NA	NA	NA	NA	NA	NA	NA
AsnicarF_2021	SAMEA7041217	predict1_MTG_0085	stool	no	control	healthy	24	NA	adult	female	GBR	no	IlluminaNovaSeq	PowerSoilPro	33432175	28980868	4376111068	151	151	ERR4330110	NA	NA	Francesco_Asnicar;Paolo_Manghi	26.1263046637601	NA	NA	NA	NA	NA	NA	NA	NA	NA	NA	NA	NA	NA	NA	NA	NA	NA	NA	NA	NA	NA	NA	NA	NA	NA
AsnicarF_2021	SAMEA7041218	predict1_MTG_0086	stool	no	control	healthy	40	NA	adult	female	USA	no	IlluminaNovaSeq	PowerSoilPro	33432175	26048041	3933254191	151	151	ERR4330111	NA	NA	Francesco_Asnicar;Paolo_Manghi	23.52247504937469	NA	NA	NA	NA	NA	NA	NA	NA	NA	NA	NA	NA	NA	NA	NA	NA	NA	NA	NA	NA	NA	NA	NA	NA	NA
AsnicarF_2021	SAMEA7041219	predict1_MTG_0087	stool	no	control	healthy	35	NA	adult	female	GBR	no	IlluminaNovaSeq	PowerSoilPro	33432175	25785798	3893655498	151	151	ERR4330112	NA	NA	Francesco_Asnicar;Paolo_Manghi	25.6472688905121	AsnicarF_2020_245	NA	NA	NA	NA	NA	NA	NA	NA	NA	NA	NA	NA	NA	NA	NA	NA	NA	NA	NA	NA	NA	NA	NA	NA
AsnicarF_2021	SAMEA7041220	predict1_MTG_0088	stool	no	control	healthy	43	NA	adult	female	GBR	no	IlluminaNovaSeq	PowerSoilPro	33432175	23396557	3532880107	151	151	ERR4330113	NA	NA	Francesco_Asnicar;Paolo_Manghi	21.157018372616	AsnicarF_2020_273	NA	NA	NA	NA	NA	NA	NA	NA	NA	NA	NA	NA	NA	NA	NA	NA	NA	NA	NA	NA	NA	NA	NA	NA
AsnicarF_2021	SAMEA7041221	predict1_MTG_0089	stool	no	control	healthy	51	NA	adult	female	GBR	no	IlluminaNovaSeq	PowerSoilPro	33432175	25245069	3812005419	151	151	ERR4330114	NA	NA	Francesco_Asnicar;Paolo_Manghi	26.0002846424372	AsnicarF_2020_41	NA	NA	NA	NA	NA	NA	NA	NA	NA	NA	NA	NA	NA	NA	NA	NA	NA	NA	NA	NA	NA	NA	NA	NA
AsnicarF_2021	SAMEA7041222	predict1_MTG_0090	stool	no	control	healthy	31	NA	adult	female	GBR	no	IlluminaNovaSeq	PowerSoilPro	33432175	33999831	5133974481	151	151	ERR4330115	NA	NA	Francesco_Asnicar;Paolo_Manghi	22.4626012275666	NA	NA	NA	NA	NA	NA	NA	NA	NA	NA	NA	NA	NA	NA	NA	NA	NA	NA	NA	NA	NA	NA	NA	NA	NA
AsnicarF_2021	SAMEA7041223	predict1_MTG_0091	stool	no	control	healthy	31	NA	adult	male	GBR	no	IlluminaNovaSeq	PowerSoilPro	33432175	23637115	3569204365	151	151	ERR4330116	NA	NA	Francesco_Asnicar;Paolo_Manghi	25.3842652568187	NA	NA	NA	NA	NA	NA	NA	NA	NA	NA	NA	NA	NA	NA	NA	NA	NA	NA	NA	NA	NA	NA	NA	NA	NA
AsnicarF_2021	SAMEA7041224	predict1_MTG_0092	stool	no	control	healthy	56	NA	adult	female	GBR	no	IlluminaNovaSeq	PowerSoilPro	33432175	26889806	4060360706	151	151	ERR4330117	NA	NA	Francesco_Asnicar;Paolo_Manghi	39.7772332368011	NA	NA	NA	NA	NA	NA	NA	NA	NA	NA	NA	NA	NA	NA	NA	NA	NA	NA	NA	NA	NA	NA	NA	NA	NA
AsnicarF_2021	SAMEA7041225	predict1_MTG_0093	stool	no	control	healthy	51	NA	adult	male	GBR	no	IlluminaNovaSeq	PowerSoilPro	33432175	27416936	4139957336	151	151	ERR4330118	NA	NA	Francesco_Asnicar;Paolo_Manghi	25.7699528069865	NA	NA	NA	NA	NA	NA	NA	NA	NA	NA	NA	NA	NA	NA	NA	NA	NA	NA	NA	NA	NA	NA	NA	NA	NA
AsnicarF_2021	SAMEA7041226	predict1_MTG_0094	stool	no	control	healthy	31	NA	adult	male	GBR	no	IlluminaNovaSeq	PowerSoilPro	33432175	29625494	4473449594	151	151	ERR4330119	NA	NA	Francesco_Asnicar;Paolo_Manghi	25.9748379981615	NA	NA	NA	NA	NA	NA	NA	NA	NA	NA	NA	NA	NA	NA	NA	NA	NA	NA	NA	NA	NA	NA	NA	NA	NA
AsnicarF_2021	SAMEA7041227	predict1_MTG_0095	stool	no	control	healthy	46	NA	adult	male	GBR	no	IlluminaNovaSeq	PowerSoilPro	33432175	28386238	4286321938	151	151	ERR4330120	NA	NA	Francesco_Asnicar;Paolo_Manghi	23.9919416379231	AsnicarF_2020_114	NA	NA	NA	NA	NA	NA	NA	NA	NA	NA	NA	NA	NA	NA	NA	NA	NA	NA	NA	NA	NA	NA	NA	NA
AsnicarF_2021	SAMEA7041228	predict1_MTG_0096	stool	no	control	healthy	42	NA	adult	female	GBR	no	IlluminaNovaSeq	PowerSoilPro	33432175	28244966	4264989866	151	151	ERR4330121	NA	NA	Francesco_Asnicar;Paolo_Manghi	25.7465915159273	NA	NA	NA	NA	NA	NA	NA	NA	NA	NA	NA	NA	NA	NA	NA	NA	NA	NA	NA	NA	NA	NA	NA	NA	NA
AsnicarF_2021	SAMEA7041229	predict1_MTG_0097	stool	no	control	healthy	53	NA	adult	male	GBR	no	IlluminaNovaSeq	PowerSoilPro	33432175	24399722	3684358022	151	151	ERR4330122	NA	NA	Francesco_Asnicar;Paolo_Manghi	29.2195309496348	AsnicarF_2020_167	NA	NA	NA	NA	NA	NA	NA	NA	NA	NA	NA	NA	NA	NA	NA	NA	NA	NA	NA	NA	NA	NA	NA	NA
AsnicarF_2021	SAMEA7041230	predict1_MTG_0098	stool	no	control	healthy	27	NA	adult	male	GBR	no	IlluminaNovaSeq	PowerSoilPro	33432175	24640065	3720649815	151	151	ERR4330123	NA	NA	Francesco_Asnicar;Paolo_Manghi	22.1263799455337	NA	NA	NA	NA	NA	NA	NA	NA	NA	NA	NA	NA	NA	NA	NA	NA	NA	NA	NA	NA	NA	NA	NA	NA	NA
AsnicarF_2021	SAMEA7041231	predict1_MTG_0099	stool	no	control	healthy	40	NA	adult	female	GBR	no	IlluminaNovaSeq	PowerSoilPro	33432175	32332967	4882278017	151	151	ERR4330124	NA	NA	Francesco_Asnicar;Paolo_Manghi	23.18359375	AsnicarF_2020_375	NA	NA	NA	NA	NA	NA	NA	NA	NA	NA	NA	NA	NA	NA	NA	NA	NA	NA	NA	NA	NA	NA	NA	NA
AsnicarF_2021	SAMEA7041232	predict1_MTG_0100	stool	no	control	healthy	19	NA	adult	female	GBR	no	IlluminaNovaSeq	PowerSoilPro	33432175	27422388	4140780588	151	151	ERR4333869	NA	NA	Francesco_Asnicar;Paolo_Manghi	25.2498205108037	AsnicarF_2020_343	NA	NA	NA	NA	NA	NA	NA	NA	NA	NA	NA	NA	NA	NA	NA	NA	NA	NA	NA	NA	NA	NA	NA	NA
AsnicarF_2021	SAMEA7041233	predict1_MTG_0101	stool	no	control	healthy	41	NA	adult	female	GBR	no	IlluminaNovaSeq	PowerSoilPro	33432175	25022418	3778385118	151	151	ERR4333870	NA	NA	Francesco_Asnicar;Paolo_Manghi	23.3241505968779	NA	NA	NA	NA	NA	NA	NA	NA	NA	NA	NA	NA	NA	NA	NA	NA	NA	NA	NA	NA	NA	NA	NA	NA	NA
AsnicarF_2021	SAMEA7041234	predict1_MTG_0102	stool	no	control	healthy	48	NA	adult	male	GBR	no	IlluminaNovaSeq	PowerSoilPro	33432175	29839654	4505787754	151	151	ERR4333871	NA	NA	Francesco_Asnicar;Paolo_Manghi	32.047193877550995	NA	NA	NA	NA	NA	NA	NA	NA	NA	NA	NA	NA	NA	NA	NA	NA	NA	NA	NA	NA	NA	NA	NA	NA	NA
AsnicarF_2021	SAMEA7041235	predict1_MTG_0103	stool	no	control	healthy	46	NA	adult	female	GBR	no	IlluminaNovaSeq	PowerSoilPro	33432175	25246885	3812279635	151	151	ERR4333872	NA	NA	Francesco_Asnicar;Paolo_Manghi	17.3986979722196	AsnicarF_2020_214	NA	NA	NA	NA	NA	NA	NA	NA	NA	NA	NA	NA	NA	NA	NA	NA	NA	NA	NA	NA	NA	NA	NA	NA
AsnicarF_2021	SAMEA7041236	predict1_MTG_0104	stool	no	control	healthy	44	NA	adult	female	GBR	no	IlluminaNovaSeq	PowerSoilPro	33432175	25739456	3886657856	151	151	ERR4333873	NA	NA	Francesco_Asnicar;Paolo_Manghi	45.6327558465031	AsnicarF_2020_58	NA	NA	NA	NA	NA	NA	NA	NA	NA	NA	NA	NA	NA	NA	NA	NA	NA	NA	NA	NA	NA	NA	NA	NA
AsnicarF_2021	SAMEA7041237	predict1_MTG_0105	stool	no	control	healthy	40	NA	adult	female	GBR	no	IlluminaNovaSeq	PowerSoilPro	33432175	21021701	3174276851	151	151	ERR4333874	NA	NA	Francesco_Asnicar;Paolo_Manghi	20.0673633845379	AsnicarF_2020_319	NA	NA	NA	NA	NA	NA	NA	NA	NA	NA	NA	NA	NA	NA	NA	NA	NA	NA	NA	NA	NA	NA	NA	NA
AsnicarF_2021	SAMEA7041238	predict1_MTG_0106	stool	no	control	healthy	56	NA	adult	female	GBR	no	IlluminaNovaSeq	PowerSoilPro	33432175	24409859	3685888709	151	151	ERR4333875	NA	NA	Francesco_Asnicar;Paolo_Manghi	33.73046875	AsnicarF_2020_146	NA	NA	NA	NA	NA	NA	NA	NA	NA	NA	NA	NA	NA	NA	NA	NA	NA	NA	NA	NA	NA	NA	NA	NA
AsnicarF_2021	SAMEA7041239	predict1_MTG_0107	stool	no	control	healthy	59	NA	adult	female	GBR	no	IlluminaNovaSeq	PowerSoilPro	33432175	26987138	4075057838	151	151	ERR4333876	NA	NA	Francesco_Asnicar;Paolo_Manghi	29.000141723356	NA	NA	NA	NA	NA	NA	NA	NA	NA	NA	NA	NA	NA	NA	NA	NA	NA	NA	NA	NA	NA	NA	NA	NA	NA
AsnicarF_2021	SAMEA7041240	predict1_MTG_0108	stool	no	control	healthy	52	NA	adult	male	GBR	no	IlluminaNovaSeq	PowerSoilPro	33432175	33093845	4997170595	151	151	ERR4333877	NA	NA	Francesco_Asnicar;Paolo_Manghi	26.8970333231332	NA	NA	NA	NA	NA	NA	NA	NA	NA	NA	NA	NA	NA	NA	NA	NA	NA	NA	NA	NA	NA	NA	NA	NA	NA
AsnicarF_2021	SAMEA7041241	predict1_MTG_0109	stool	no	control	healthy	43	NA	adult	female	GBR	no	IlluminaNovaSeq	PowerSoilPro	33432175	28802312	4349149112	151	151	ERR4333878	NA	NA	Francesco_Asnicar;Paolo_Manghi	22.0673332115105	NA	NA	NA	NA	NA	NA	NA	NA	NA	NA	NA	NA	NA	NA	NA	NA	NA	NA	NA	NA	NA	NA	NA	NA	NA
AsnicarF_2021	SAMEA7041242	predict1_MTG_0110	stool	no	control	healthy	49	NA	adult	male	USA	no	IlluminaNovaSeq	PowerSoilPro	33432175	28784455	4346452705	151	151	ERR4333879	NA	NA	Francesco_Asnicar;Paolo_Manghi	22.6495875833667	NA	NA	NA	NA	NA	NA	NA	NA	NA	NA	NA	NA	NA	NA	NA	NA	NA	NA	NA	NA	NA	NA	NA	NA	NA
AsnicarF_2021	SAMEA7041243	predict1_MTG_0111	stool	no	control	healthy	44	NA	adult	male	GBR	no	IlluminaNovaSeq	PowerSoilPro	33432175	26815024	4049068624	151	151	ERR4333880	NA	NA	Francesco_Asnicar;Paolo_Manghi	27.3765432098765	NA	NA	NA	NA	NA	NA	NA	NA	NA	NA	NA	NA	NA	NA	NA	NA	NA	NA	NA	NA	NA	NA	NA	NA	NA
AsnicarF_2021	SAMEA7041244	predict1_MTG_0112	stool	no	control	healthy	58	NA	adult	female	USA	no	IlluminaNovaSeq	PowerSoilPro	33432175	26626129	4020545479	151	151	ERR4333881	NA	NA	Francesco_Asnicar;Paolo_Manghi	22.5623884683	NA	NA	NA	NA	NA	NA	NA	NA	NA	NA	NA	NA	NA	NA	NA	NA	NA	NA	NA	NA	NA	NA	NA	NA	NA
AsnicarF_2021	SAMEA7041245	predict1_MTG_0113	stool	no	control	healthy	41	NA	adult	female	GBR	no	IlluminaNovaSeq	PowerSoilPro	33432175	25433564	3840468164	151	151	ERR4333882	NA	NA	Francesco_Asnicar;Paolo_Manghi	18.5955872638393	AsnicarF_2020_287	NA	NA	NA	NA	NA	NA	NA	NA	NA	NA	NA	NA	NA	NA	NA	NA	NA	NA	NA	NA	NA	NA	NA	NA
AsnicarF_2021	SAMEA7041246	predict1_MTG_0114	stool	no	control	healthy	63	NA	adult	female	GBR	no	IlluminaNovaSeq	PowerSoilPro	33432175	24739516	3735666916	151	151	ERR4333883	NA	NA	Francesco_Asnicar;Paolo_Manghi	21.0890319137859	AsnicarF_2020_388	NA	NA	NA	NA	NA	NA	NA	NA	NA	NA	NA	NA	NA	NA	NA	NA	NA	NA	NA	NA	NA	NA	NA	NA
AsnicarF_2021	SAMEA7041247	predict1_MTG_0115	stool	no	control	healthy	43	NA	adult	female	GBR	no	IlluminaNovaSeq	PowerSoilPro	33432175	25589599	3864029449	151	151	ERR4333884	NA	NA	Francesco_Asnicar;Paolo_Manghi	38.689606978646395	NA	NA	NA	NA	NA	NA	NA	NA	NA	NA	NA	NA	NA	NA	NA	NA	NA	NA	NA	NA	NA	NA	NA	NA	NA
AsnicarF_2021	SAMEA7041248	predict1_MTG_0116	stool	no	control	healthy	43	NA	adult	female	GBR	no	IlluminaNovaSeq	PowerSoilPro	33432175	22821550	3446054050	151	151	ERR4333885	NA	NA	Francesco_Asnicar;Paolo_Manghi	24.7426411850453	AsnicarF_2020_38	NA	NA	NA	NA	NA	NA	NA	NA	NA	NA	NA	NA	NA	NA	NA	NA	NA	NA	NA	NA	NA	NA	NA	NA
AsnicarF_2021	SAMEA7041249	predict1_MTG_0117	stool	no	control	healthy	61	NA	adult	female	USA	no	IlluminaNovaSeq	PowerSoilPro	33432175	26027857	3930206407	151	151	ERR4333886	NA	NA	Francesco_Asnicar;Paolo_Manghi	18.1943874825621	NA	NA	NA	NA	NA	NA	NA	NA	NA	NA	NA	NA	NA	NA	NA	NA	NA	NA	NA	NA	NA	NA	NA	NA	NA
AsnicarF_2021	SAMEA7041250	predict1_MTG_0118	stool	no	control	healthy	26	NA	adult	female	GBR	no	IlluminaNovaSeq	PowerSoilPro	33432175	25782618	3893175318	151	151	ERR4333887	NA	NA	Francesco_Asnicar;Paolo_Manghi	19.8728435455086	AsnicarF_2020_361	NA	NA	NA	NA	NA	NA	NA	NA	NA	NA	NA	NA	NA	NA	NA	NA	NA	NA	NA	NA	NA	NA	NA	NA
AsnicarF_2021	SAMEA7041251	predict1_MTG_0119	stool	no	control	healthy	27	NA	adult	male	GBR	no	IlluminaNovaSeq	PowerSoilPro	33432175	26116385	3943574135	151	151	ERR4333888	NA	NA	Francesco_Asnicar;Paolo_Manghi	24.767549708320303	NA	NA	NA	NA	NA	NA	NA	NA	NA	NA	NA	NA	NA	NA	NA	NA	NA	NA	NA	NA	NA	NA	NA	NA	NA
AsnicarF_2021	SAMEA7041252	predict1_MTG_0120	stool	no	control	healthy	33	NA	adult	male	GBR	no	IlluminaNovaSeq	PowerSoilPro	33432175	44778326	6761527226	151	151	ERR4333889	NA	NA	Francesco_Asnicar;Paolo_Manghi	28.1130834976989	AsnicarF_2020_194	NA	NA	NA	NA	NA	NA	NA	NA	NA	NA	NA	NA	NA	NA	NA	NA	NA	NA	NA	NA	NA	NA	NA	NA
AsnicarF_2021	SAMEA7041253	predict1_MTG_0121	stool	no	control	healthy	24	NA	adult	male	GBR	no	IlluminaNovaSeq	PowerSoilPro	33432175	33149816	5005622216	151	151	ERR4333890	NA	NA	Francesco_Asnicar;Paolo_Manghi	24.51618571017289	NA	NA	NA	NA	NA	NA	NA	NA	NA	NA	NA	NA	NA	NA	NA	NA	NA	NA	NA	NA	NA	NA	NA	NA	NA
AsnicarF_2021	SAMEA7041254	predict1_MTG_0122	stool	no	control	healthy	42	NA	adult	female	GBR	no	IlluminaNovaSeq	PowerSoilPro	33432175	39004999	5889754849	151	151	ERR4333891	NA	NA	Francesco_Asnicar;Paolo_Manghi	25.0921554678911	AsnicarF_2020_272	NA	NA	NA	NA	NA	NA	NA	NA	NA	NA	NA	NA	NA	NA	NA	NA	NA	NA	NA	NA	NA	NA	NA	NA
AsnicarF_2021	SAMEA7041255	predict1_MTG_0123	stool	no	control	healthy	42	NA	adult	female	GBR	no	IlluminaNovaSeq	PowerSoilPro	33432175	23642284	3569984884	151	151	ERR4333892	NA	NA	Francesco_Asnicar;Paolo_Manghi	28.7355854331529	AsnicarF_2020_370	NA	NA	NA	NA	NA	NA	NA	NA	NA	NA	NA	NA	NA	NA	NA	NA	NA	NA	NA	NA	NA	NA	NA	NA
AsnicarF_2021	SAMEA7041256	predict1_MTG_0124	stool	no	control	healthy	49	NA	adult	female	GBR	no	IlluminaNovaSeq	PowerSoilPro	33432175	33824780	5107541780	151	151	ERR4333893	NA	NA	Francesco_Asnicar;Paolo_Manghi	24.382424279651	AsnicarF_2020_243	NA	NA	NA	NA	NA	NA	NA	NA	NA	NA	NA	NA	NA	NA	NA	NA	NA	NA	NA	NA	NA	NA	NA	NA
AsnicarF_2021	SAMEA7041257	predict1_MTG_0125	stool	no	control	healthy	38	NA	adult	female	GBR	no	IlluminaNovaSeq	PowerSoilPro	33432175	25024542	3778705842	151	151	ERR4333894	NA	NA	Francesco_Asnicar;Paolo_Manghi	20.1218508762053	AsnicarF_2020_227	NA	NA	NA	NA	NA	NA	NA	NA	NA	NA	NA	NA	NA	NA	NA	NA	NA	NA	NA	NA	NA	NA	NA	NA
AsnicarF_2021	SAMEA7041258	predict1_MTG_0126	stool	no	control	healthy	59	NA	adult	female	GBR	no	IlluminaNovaSeq	PowerSoilPro	33432175	31805707	4802661757	151	151	ERR4333895	NA	NA	Francesco_Asnicar;Paolo_Manghi	28.644541037803197	AsnicarF_2020_119	NA	NA	NA	NA	NA	NA	NA	NA	NA	NA	NA	NA	NA	NA	NA	NA	NA	NA	NA	NA	NA	NA	NA	NA
AsnicarF_2021	SAMEA7041259	predict1_MTG_0127	stool	no	control	healthy	36	NA	adult	male	GBR	no	IlluminaNovaSeq	PowerSoilPro	33432175	25622378	3868979078	151	151	ERR4333896	NA	NA	Francesco_Asnicar;Paolo_Manghi	24.168398751294	NA	NA	NA	NA	NA	NA	NA	NA	NA	NA	NA	NA	NA	NA	NA	NA	NA	NA	NA	NA	NA	NA	NA	NA	NA
AsnicarF_2021	SAMEA7041260	predict1_MTG_0128	stool	no	control	healthy	54	NA	adult	female	GBR	no	IlluminaNovaSeq	PowerSoilPro	33432175	29054125	4387172875	151	151	ERR4333897	NA	NA	Francesco_Asnicar;Paolo_Manghi	44.4114037425162	AsnicarF_2020_88	NA	NA	NA	NA	NA	NA	NA	NA	NA	NA	NA	NA	NA	NA	NA	NA	NA	NA	NA	NA	NA	NA	NA	NA
AsnicarF_2021	SAMEA7041261	predict1_MTG_0129	stool	no	control	healthy	43	NA	adult	male	GBR	no	IlluminaNovaSeq	PowerSoilPro	33432175	26852217	4054684767	151	151	ERR4333898	NA	NA	Francesco_Asnicar;Paolo_Manghi	24.22906496094049	NA	NA	NA	NA	NA	NA	NA	NA	NA	NA	NA	NA	NA	NA	NA	NA	NA	NA	NA	NA	NA	NA	NA	NA	NA
AsnicarF_2021	SAMEA7041262	predict1_MTG_0130	stool	no	control	healthy	28	NA	adult	male	GBR	no	IlluminaNovaSeq	PowerSoilPro	33432175	24164541	3648845691	151	151	ERR4333899	NA	NA	Francesco_Asnicar;Paolo_Manghi	21.2019460821369	AsnicarF_2020_263	NA	NA	NA	NA	NA	NA	NA	NA	NA	NA	NA	NA	NA	NA	NA	NA	NA	NA	NA	NA	NA	NA	NA	NA
AsnicarF_2021	SAMEA7041263	predict1_MTG_0131	stool	no	control	healthy	23	NA	adult	female	GBR	no	IlluminaNovaSeq	PowerSoilPro	33432175	25268312	3815515112	151	151	ERR4333900	NA	NA	Francesco_Asnicar;Paolo_Manghi	24.1845478984094	NA	NA	NA	NA	NA	NA	NA	NA	NA	NA	NA	NA	NA	NA	NA	NA	NA	NA	NA	NA	NA	NA	NA	NA	NA
AsnicarF_2021	SAMEA7041264	predict1_MTG_0132	stool	no	control	healthy	44	NA	adult	female	GBR	no	IlluminaNovaSeq	PowerSoilPro	33432175	29636053	4475044003	151	151	ERR4333901	NA	NA	Francesco_Asnicar;Paolo_Manghi	20.988021434063803	NA	NA	NA	NA	NA	NA	NA	NA	NA	NA	NA	NA	NA	NA	NA	NA	NA	NA	NA	NA	NA	NA	NA	NA	NA
AsnicarF_2021	SAMEA7041265	predict1_MTG_0133	stool	no	control	healthy	25	NA	adult	female	GBR	no	IlluminaNovaSeq	PowerSoilPro	33432175	36659012	5535510812	151	151	ERR4333902	NA	NA	Francesco_Asnicar;Paolo_Manghi	19.3270352666642	AsnicarF_2020_378	NA	NA	NA	NA	NA	NA	NA	NA	NA	NA	NA	NA	NA	NA	NA	NA	NA	NA	NA	NA	NA	NA	NA	NA
AsnicarF_2021	SAMEA7041266	predict1_MTG_0134	stool	no	control	healthy	59	NA	adult	male	GBR	no	IlluminaNovaSeq	PowerSoilPro	33432175	34367568	5189502768	151	151	ERR4333903	NA	NA	Francesco_Asnicar;Paolo_Manghi	23.90432098765429	NA	NA	NA	NA	NA	NA	NA	NA	NA	NA	NA	NA	NA	NA	NA	NA	NA	NA	NA	NA	NA	NA	NA	NA	NA
AsnicarF_2021	SAMEA7041267	predict1_MTG_0135	stool	no	control	healthy	54	NA	adult	female	USA	no	IlluminaNovaSeq	PowerSoilPro	33432175	24494641	3698690791	151	151	ERR4333904	NA	NA	Francesco_Asnicar;Paolo_Manghi	31.295989402899604	NA	NA	NA	NA	NA	NA	NA	NA	NA	NA	NA	NA	NA	NA	NA	NA	NA	NA	NA	NA	NA	NA	NA	NA	NA
AsnicarF_2021	SAMEA7041268	predict1_MTG_0136	stool	no	control	healthy	53	NA	adult	female	GBR	no	IlluminaNovaSeq	PowerSoilPro	33432175	25203341	3805704491	151	151	ERR4333905	NA	NA	Francesco_Asnicar;Paolo_Manghi	20.2887200772705	NA	NA	NA	NA	NA	NA	NA	NA	NA	NA	NA	NA	NA	NA	NA	NA	NA	NA	NA	NA	NA	NA	NA	NA	NA
AsnicarF_2021	SAMEA7041269	predict1_MTG_0137	stool	no	control	healthy	51	NA	adult	female	GBR	no	IlluminaNovaSeq	PowerSoilPro	33432175	24704117	3730321667	151	151	ERR4333906	NA	NA	Francesco_Asnicar;Paolo_Manghi	20.1095981186605	AsnicarF_2020_124	NA	NA	NA	NA	NA	NA	NA	NA	NA	NA	NA	NA	NA	NA	NA	NA	NA	NA	NA	NA	NA	NA	NA	NA
AsnicarF_2021	SAMEA7041270	predict1_MTG_0138	stool	no	control	healthy	59	NA	adult	male	GBR	no	IlluminaNovaSeq	PowerSoilPro	33432175	35362182	5339689482	151	151	ERR4333907	NA	NA	Francesco_Asnicar;Paolo_Manghi	28.808864265928	NA	NA	NA	NA	NA	NA	NA	NA	NA	NA	NA	NA	NA	NA	NA	NA	NA	NA	NA	NA	NA	NA	NA	NA	NA
AsnicarF_2021	SAMEA7041271	predict1_MTG_0139	stool	no	control	healthy	33	NA	adult	male	GBR	no	IlluminaNovaSeq	PowerSoilPro	33432175	29907023	4515960473	151	151	ERR4333908	NA	NA	Francesco_Asnicar;Paolo_Manghi	30.116403952811797	NA	NA	NA	NA	NA	NA	NA	NA	NA	NA	NA	NA	NA	NA	NA	NA	NA	NA	NA	NA	NA	NA	NA	NA	NA
AsnicarF_2021	SAMEA7041272	predict1_MTG_0140	stool	no	control	healthy	53	NA	adult	female	GBR	no	IlluminaNovaSeq	PowerSoilPro	33432175	46065827	6955939877	151	151	ERR4333909	NA	NA	Francesco_Asnicar;Paolo_Manghi	26.4360788424025	AsnicarF_2020_185	NA	NA	NA	NA	NA	NA	NA	NA	NA	NA	NA	NA	NA	NA	NA	NA	NA	NA	NA	NA	NA	NA	NA	NA
AsnicarF_2021	SAMEA7041273	predict1_MTG_0141	stool	no	control	healthy	44	NA	adult	female	USA	no	IlluminaNovaSeq	PowerSoilPro	33432175	26644478	4023316178	151	151	ERR4333910	NA	NA	Francesco_Asnicar;Paolo_Manghi	29.1861505370886	NA	NA	NA	NA	NA	NA	NA	NA	NA	NA	NA	NA	NA	NA	NA	NA	NA	NA	NA	NA	NA	NA	NA	NA	NA
AsnicarF_2021	SAMEA7041274	predict1_MTG_0142	stool	no	control	healthy	33	NA	adult	female	GBR	no	IlluminaNovaSeq	PowerSoilPro	33432175	32872241	4963708391	151	151	ERR4333911	NA	NA	Francesco_Asnicar;Paolo_Manghi	17.2407104227931	AsnicarF_2020_331	NA	NA	NA	NA	NA	NA	NA	NA	NA	NA	NA	NA	NA	NA	NA	NA	NA	NA	NA	NA	NA	NA	NA	NA
AsnicarF_2021	SAMEA7041275	predict1_MTG_0143	stool	no	control	healthy	62	NA	adult	female	GBR	no	IlluminaNovaSeq	PowerSoilPro	33432175	24806764	3745821364	151	151	ERR4333912	NA	NA	Francesco_Asnicar;Paolo_Manghi	28.1726354453627	AsnicarF_2020_232	NA	NA	NA	NA	NA	NA	NA	NA	NA	NA	NA	NA	NA	NA	NA	NA	NA	NA	NA	NA	NA	NA	NA	NA
AsnicarF_2021	SAMEA7041276	predict1_MTG_0144	stool	no	control	healthy	35	NA	adult	female	GBR	no	IlluminaNovaSeq	PowerSoilPro	33432175	25221757	3808485307	151	151	ERR4333913	NA	NA	Francesco_Asnicar;Paolo_Manghi	25.234159779614306	AsnicarF_2020_68	NA	NA	NA	NA	NA	NA	NA	NA	NA	NA	NA	NA	NA	NA	NA	NA	NA	NA	NA	NA	NA	NA	NA	NA
AsnicarF_2021	SAMEA7041277	predict1_MTG_0145	stool	no	control	healthy	51	NA	adult	female	GBR	no	IlluminaNovaSeq	PowerSoilPro	33432175	36795778	5556162478	151	151	ERR4333914	NA	NA	Francesco_Asnicar;Paolo_Manghi	27.801323193239107	AsnicarF_2020_62	NA	NA	NA	NA	NA	NA	NA	NA	NA	NA	NA	NA	NA	NA	NA	NA	NA	NA	NA	NA	NA	NA	NA	NA
AsnicarF_2021	SAMEA7041278	predict1_MTG_0146	stool	no	control	healthy	44	NA	adult	female	GBR	no	IlluminaNovaSeq	PowerSoilPro	33432175	27021683	4080274133	151	151	ERR4333915	NA	NA	Francesco_Asnicar;Paolo_Manghi	23.557539153787197	NA	NA	NA	NA	NA	NA	NA	NA	NA	NA	NA	NA	NA	NA	NA	NA	NA	NA	NA	NA	NA	NA	NA	NA	NA
AsnicarF_2021	SAMEA7041279	predict1_MTG_0147	stool	no	control	healthy	48	NA	adult	female	GBR	no	IlluminaNovaSeq	PowerSoilPro	33432175	29897765	4514562515	151	151	ERR4333916	NA	NA	Francesco_Asnicar;Paolo_Manghi	28.5053574739096	AsnicarF_2020_5	NA	NA	NA	NA	NA	NA	NA	NA	NA	NA	NA	NA	NA	NA	NA	NA	NA	NA	NA	NA	NA	NA	NA	NA
AsnicarF_2021	SAMEA7041280	predict1_MTG_0148	stool	no	control	healthy	53	NA	adult	male	GBR	no	IlluminaNovaSeq	PowerSoilPro	33432175	25896844	3910423444	151	151	ERR4333917	NA	NA	Francesco_Asnicar;Paolo_Manghi	20.4720049014987	AsnicarF_2020_283	NA	NA	NA	NA	NA	NA	NA	NA	NA	NA	NA	NA	NA	NA	NA	NA	NA	NA	NA	NA	NA	NA	NA	NA
AsnicarF_2021	SAMEA7045002	predict1_MTG_0149	stool	no	control	healthy	49	NA	adult	female	GBR	no	IlluminaNovaSeq	PowerSoilPro	33432175	25378250	3832115750	151	151	ERR4333918	NA	NA	Francesco_Asnicar;Paolo_Manghi	20.7400759361885	AsnicarF_2020_34	NA	NA	NA	NA	NA	NA	NA	NA	NA	NA	NA	NA	NA	NA	NA	NA	NA	NA	NA	NA	NA	NA	NA	NA
AsnicarF_2021	SAMEA7045003	predict1_MTG_0150	stool	no	control	healthy	50	NA	adult	male	GBR	no	IlluminaNovaSeq	PowerSoilPro	33432175	25214158	3807337858	151	151	ERR4333919	NA	NA	Francesco_Asnicar;Paolo_Manghi	24.938868831623303	NA	NA	NA	NA	NA	NA	NA	NA	NA	NA	NA	NA	NA	NA	NA	NA	NA	NA	NA	NA	NA	NA	NA	NA	NA
AsnicarF_2021	SAMEA7045004	predict1_MTG_0151	stool	no	control	healthy	63	NA	adult	female	GBR	no	IlluminaNovaSeq	PowerSoilPro	33432175	29198561	4408982711	151	151	ERR4333920	NA	NA	Francesco_Asnicar;Paolo_Manghi	28.684566046312	AsnicarF_2020_69	NA	NA	NA	NA	NA	NA	NA	NA	NA	NA	NA	NA	NA	NA	NA	NA	NA	NA	NA	NA	NA	NA	NA	NA
AsnicarF_2021	SAMEA7045005	predict1_MTG_0152	stool	no	control	healthy	41	NA	adult	male	GBR	no	IlluminaNovaSeq	PowerSoilPro	33432175	24914366	3762069266	151	151	ERR4333921	NA	NA	Francesco_Asnicar;Paolo_Manghi	23.219825488045	AsnicarF_2020_123	NA	NA	NA	NA	NA	NA	NA	NA	NA	NA	NA	NA	NA	NA	NA	NA	NA	NA	NA	NA	NA	NA	NA	NA
AsnicarF_2021	SAMEA7045006	predict1_MTG_0153	stool	no	control	healthy	64	NA	adult	female	GBR	no	IlluminaNovaSeq	PowerSoilPro	33432175	23205730	3504065230	151	151	ERR4333922	NA	NA	Francesco_Asnicar;Paolo_Manghi	25.1056014692378	AsnicarF_2020_141	NA	NA	NA	NA	NA	NA	NA	NA	NA	NA	NA	NA	NA	NA	NA	NA	NA	NA	NA	NA	NA	NA	NA	NA
AsnicarF_2021	SAMEA7045007	predict1_MTG_0154	stool	no	control	healthy	63	NA	adult	female	GBR	no	IlluminaNovaSeq	PowerSoilPro	33432175	23192006	3501992906	151	151	ERR4333923	NA	NA	Francesco_Asnicar;Paolo_Manghi	24.3190559334086	NA	NA	NA	NA	NA	NA	NA	NA	NA	NA	NA	NA	NA	NA	NA	NA	NA	NA	NA	NA	NA	NA	NA	NA	NA
AsnicarF_2021	SAMEA7045008	predict1_MTG_0155	stool	no	control	healthy	43	NA	adult	female	GBR	no	IlluminaNovaSeq	PowerSoilPro	33432175	25094003	3789194453	151	151	ERR4333924	NA	NA	Francesco_Asnicar;Paolo_Manghi	27.5127389624158	NA	NA	NA	NA	NA	NA	NA	NA	NA	NA	NA	NA	NA	NA	NA	NA	NA	NA	NA	NA	NA	NA	NA	NA	NA
AsnicarF_2021	SAMEA7045009	predict1_MTG_0156	stool	no	control	healthy	24	NA	adult	female	GBR	no	IlluminaNovaSeq	PowerSoilPro	33432175	32640424	4928704024	151	151	ERR4333925	NA	NA	Francesco_Asnicar;Paolo_Manghi	19.879249712264	AsnicarF_2020_363	NA	NA	NA	NA	NA	NA	NA	NA	NA	NA	NA	NA	NA	NA	NA	NA	NA	NA	NA	NA	NA	NA	NA	NA
AsnicarF_2021	SAMEA7045010	predict1_MTG_0157	stool	no	control	healthy	47	NA	adult	female	GBR	no	IlluminaNovaSeq	PowerSoilPro	33432175	29127243	4398213693	151	151	ERR4333926	NA	NA	Francesco_Asnicar;Paolo_Manghi	34.199473447859894	NA	NA	NA	NA	NA	NA	NA	NA	NA	NA	NA	NA	NA	NA	NA	NA	NA	NA	NA	NA	NA	NA	NA	NA	NA
AsnicarF_2021	SAMEA7045011	predict1_MTG_0158	stool	no	control	healthy	58	NA	adult	female	USA	no	IlluminaNovaSeq	PowerSoilPro	33432175	38029049	5742386399	151	151	ERR4333927	NA	NA	Francesco_Asnicar;Paolo_Manghi	28.565550163456397	NA	NA	NA	NA	NA	NA	NA	NA	NA	NA	NA	NA	NA	NA	NA	NA	NA	NA	NA	NA	NA	NA	NA	NA	NA
AsnicarF_2021	SAMEA7045012	predict1_MTG_0159	stool	no	control	healthy	56	NA	adult	female	GBR	no	IlluminaNovaSeq	PowerSoilPro	33432175	26045567	3932880617	151	151	ERR4333928	NA	NA	Francesco_Asnicar;Paolo_Manghi	29.9579357751103	AsnicarF_2020_247	NA	NA	NA	NA	NA	NA	NA	NA	NA	NA	NA	NA	NA	NA	NA	NA	NA	NA	NA	NA	NA	NA	NA	NA
AsnicarF_2021	SAMEA7045013	predict1_MTG_0160	stool	no	control	healthy	61	NA	adult	female	GBR	no	IlluminaNovaSeq	PowerSoilPro	33432175	24001982	3624299282	151	151	ERR4333929	NA	NA	Francesco_Asnicar;Paolo_Manghi	22.561705658010997	AsnicarF_2020_300	NA	NA	NA	NA	NA	NA	NA	NA	NA	NA	NA	NA	NA	NA	NA	NA	NA	NA	NA	NA	NA	NA	NA	NA
AsnicarF_2021	SAMEA7045014	predict1_MTG_0161	stool	no	control	healthy	37	NA	adult	female	GBR	no	IlluminaNovaSeq	PowerSoilPro	33432175	27703029	4183157379	151	151	ERR4333930	NA	NA	Francesco_Asnicar;Paolo_Manghi	26.6526221711513	NA	NA	NA	NA	NA	NA	NA	NA	NA	NA	NA	NA	NA	NA	NA	NA	NA	NA	NA	NA	NA	NA	NA	NA	NA
AsnicarF_2021	SAMEA7045015	predict1_MTG_0162	stool	no	control	healthy	27	NA	adult	female	GBR	no	IlluminaNovaSeq	PowerSoilPro	33432175	27063718	4086621418	151	151	ERR4333931	NA	NA	Francesco_Asnicar;Paolo_Manghi	19.3422952016272	NA	NA	NA	NA	NA	NA	NA	NA	NA	NA	NA	NA	NA	NA	NA	NA	NA	NA	NA	NA	NA	NA	NA	NA	NA
AsnicarF_2021	SAMEA7045016	predict1_MTG_0163	stool	no	control	healthy	23	NA	adult	male	GBR	no	IlluminaNovaSeq	PowerSoilPro	33432175	30590432	4619155232	151	151	ERR4333932	NA	NA	Francesco_Asnicar;Paolo_Manghi	28.8937058843954	AsnicarF_2020_30	NA	NA	NA	NA	NA	NA	NA	NA	NA	NA	NA	NA	NA	NA	NA	NA	NA	NA	NA	NA	NA	NA	NA	NA
AsnicarF_2021	SAMEA7045017	predict1_MTG_0164	stool	no	control	healthy	36	NA	adult	female	GBR	no	IlluminaNovaSeq	PowerSoilPro	33432175	30045735	4536905985	151	151	ERR4333933	NA	NA	Francesco_Asnicar;Paolo_Manghi	20.108144421744896	AsnicarF_2020_252	NA	NA	NA	NA	NA	NA	NA	NA	NA	NA	NA	NA	NA	NA	NA	NA	NA	NA	NA	NA	NA	NA	NA	NA
AsnicarF_2021	SAMEA7045018	predict1_MTG_0165	stool	no	control	healthy	57	NA	adult	male	GBR	no	IlluminaNovaSeq	PowerSoilPro	33432175	27234321	4112382471	151	151	ERR4333934	NA	NA	Francesco_Asnicar;Paolo_Manghi	29.7916472096242	AsnicarF_2020_401	NA	NA	NA	NA	NA	NA	NA	NA	NA	NA	NA	NA	NA	NA	NA	NA	NA	NA	NA	NA	NA	NA	NA	NA
AsnicarF_2021	SAMEA7045019	predict1_MTG_0166	stool	no	control	healthy	56	NA	adult	female	GBR	no	IlluminaNovaSeq	PowerSoilPro	33432175	24272511	3665149161	151	151	ERR4333935	NA	NA	Francesco_Asnicar;Paolo_Manghi	25.5624858294915	AsnicarF_2020_82	NA	NA	NA	NA	NA	NA	NA	NA	NA	NA	NA	NA	NA	NA	NA	NA	NA	NA	NA	NA	NA	NA	NA	NA
AsnicarF_2021	SAMEA7045020	predict1_MTG_0167	stool	no	control	healthy	47	NA	adult	female	USA	no	IlluminaNovaSeq	PowerSoilPro	33432175	34610964	5226255564	151	151	ERR4333936	NA	NA	Francesco_Asnicar;Paolo_Manghi	27.140753567070497	NA	NA	NA	NA	NA	NA	NA	NA	NA	NA	NA	NA	NA	NA	NA	NA	NA	NA	NA	NA	NA	NA	NA	NA	NA
AsnicarF_2021	SAMEA7045021	predict1_MTG_0168	stool	no	control	healthy	62	NA	adult	female	GBR	no	IlluminaNovaSeq	PowerSoilPro	33432175	24402014	3684704114	151	151	ERR4333937	NA	NA	Francesco_Asnicar;Paolo_Manghi	25.3483814777181	AsnicarF_2020_102	NA	NA	NA	NA	NA	NA	NA	NA	NA	NA	NA	NA	NA	NA	NA	NA	NA	NA	NA	NA	NA	NA	NA	NA
AsnicarF_2021	SAMEA7045022	predict1_MTG_0169	stool	no	control	healthy	48	NA	adult	female	GBR	no	IlluminaNovaSeq	PowerSoilPro	33432175	35738988	5396587188	151	151	ERR4333938	NA	NA	Francesco_Asnicar;Paolo_Manghi	23.8962221210742	AsnicarF_2020_12	NA	NA	NA	NA	NA	NA	NA	NA	NA	NA	NA	NA	NA	NA	NA	NA	NA	NA	NA	NA	NA	NA	NA	NA
AsnicarF_2021	SAMEA7045023	predict1_MTG_0170	stool	no	control	healthy	33	NA	adult	male	GBR	no	IlluminaNovaSeq	PowerSoilPro	33432175	27315331	4124614981	151	151	ERR4333939	NA	NA	Francesco_Asnicar;Paolo_Manghi	28.608263358444	NA	NA	NA	NA	NA	NA	NA	NA	NA	NA	NA	NA	NA	NA	NA	NA	NA	NA	NA	NA	NA	NA	NA	NA	NA
AsnicarF_2021	SAMEA7045024	predict1_MTG_0171	stool	no	control	healthy	42	NA	adult	male	GBR	no	IlluminaNovaSeq	PowerSoilPro	33432175	25888371	3909144021	151	151	ERR4333940	NA	NA	Francesco_Asnicar;Paolo_Manghi	24.7404394039009	AsnicarF_2020_179	NA	NA	NA	NA	NA	NA	NA	NA	NA	NA	NA	NA	NA	NA	NA	NA	NA	NA	NA	NA	NA	NA	NA	NA
AsnicarF_2021	SAMEA7045025	predict1_MTG_0172	stool	no	control	healthy	52	NA	adult	female	USA	no	IlluminaNovaSeq	PowerSoilPro	33432175	28232245	4263068995	151	151	ERR4333941	NA	NA	Francesco_Asnicar;Paolo_Manghi	23.7597762340828	NA	NA	NA	NA	NA	NA	NA	NA	NA	NA	NA	NA	NA	NA	NA	NA	NA	NA	NA	NA	NA	NA	NA	NA	NA
AsnicarF_2021	SAMEA7045026	predict1_MTG_0173	stool	no	control	healthy	20	NA	adult	female	GBR	no	IlluminaNovaSeq	PowerSoilPro	33432175	29424988	4443173188	151	151	ERR4333942	NA	NA	Francesco_Asnicar;Paolo_Manghi	21.4939101192096	AsnicarF_2020_330	NA	NA	NA	NA	NA	NA	NA	NA	NA	NA	NA	NA	NA	NA	NA	NA	NA	NA	NA	NA	NA	NA	NA	NA
AsnicarF_2021	SAMEA7045027	predict1_MTG_0174	stool	no	control	healthy	65	NA	adult	male	GBR	no	IlluminaNovaSeq	PowerSoilPro	33432175	24472931	3695412581	151	151	ERR4333943	NA	NA	Francesco_Asnicar;Paolo_Manghi	25.901244890118107	AsnicarF_2020_241	NA	NA	NA	NA	NA	NA	NA	NA	NA	NA	NA	NA	NA	NA	NA	NA	NA	NA	NA	NA	NA	NA	NA	NA
AsnicarF_2021	SAMEA7045028	predict1_MTG_0175	stool	no	control	healthy	55	NA	adult	female	GBR	no	IlluminaNovaSeq	PowerSoilPro	33432175	36839397	5562748947	151	151	ERR4333944	NA	NA	Francesco_Asnicar;Paolo_Manghi	31.0158126860052	AsnicarF_2020_35	NA	NA	NA	NA	NA	NA	NA	NA	NA	NA	NA	NA	NA	NA	NA	NA	NA	NA	NA	NA	NA	NA	NA	NA
AsnicarF_2021	SAMEA7045029	predict1_MTG_0176	stool	no	control	healthy	52	NA	adult	male	GBR	no	IlluminaNovaSeq	PowerSoilPro	33432175	63512632	9590407432	151	151	ERR4333945	NA	NA	Francesco_Asnicar;Paolo_Manghi	32.7809301007694	NA	NA	NA	NA	NA	NA	NA	NA	NA	NA	NA	NA	NA	NA	NA	NA	NA	NA	NA	NA	NA	NA	NA	NA	NA
AsnicarF_2021	SAMEA7045030	predict1_MTG_0177	stool	no	control	healthy	60	NA	adult	female	GBR	no	IlluminaNovaSeq	PowerSoilPro	33432175	47507698	7173662398	151	151	ERR4333946	NA	NA	Francesco_Asnicar;Paolo_Manghi	32.0208676631639	AsnicarF_2020_150	NA	NA	NA	NA	NA	NA	NA	NA	NA	NA	NA	NA	NA	NA	NA	NA	NA	NA	NA	NA	NA	NA	NA	NA
AsnicarF_2021	SAMEA7045031	predict1_MTG_0178	stool	no	control	healthy	50	NA	adult	male	GBR	no	IlluminaNovaSeq	PowerSoilPro	33432175	27867930	4208057430	151	151	ERR4333947	NA	NA	Francesco_Asnicar;Paolo_Manghi	26.285714285714302	NA	NA	NA	NA	NA	NA	NA	NA	NA	NA	NA	NA	NA	NA	NA	NA	NA	NA	NA	NA	NA	NA	NA	NA	NA
AsnicarF_2021	SAMEA7045032	predict1_MTG_0179	stool	no	control	healthy	63	NA	adult	female	USA	no	IlluminaNovaSeq	PowerSoilPro	33432175	31138876	4701970276	151	151	ERR4333948	NA	NA	Francesco_Asnicar;Paolo_Manghi	29.602627784009	NA	NA	NA	NA	NA	NA	NA	NA	NA	NA	NA	NA	NA	NA	NA	NA	NA	NA	NA	NA	NA	NA	NA	NA	NA
AsnicarF_2021	SAMEA7045033	predict1_MTG_0180	stool	no	control	healthy	61	NA	adult	male	GBR	no	IlluminaNovaSeq	PowerSoilPro	33432175	35407312	5346504112	151	151	ERR4333949	NA	NA	Francesco_Asnicar;Paolo_Manghi	26.6529204975663	AsnicarF_2020_360	NA	NA	NA	NA	NA	NA	NA	NA	NA	NA	NA	NA	NA	NA	NA	NA	NA	NA	NA	NA	NA	NA	NA	NA
AsnicarF_2021	SAMEA7045034	predict1_MTG_0181	stool	no	control	healthy	47	NA	adult	female	GBR	no	IlluminaNovaSeq	PowerSoilPro	33432175	27648566	4174933466	151	151	ERR4333950	NA	NA	Francesco_Asnicar;Paolo_Manghi	30.9721407374075	NA	NA	NA	NA	NA	NA	NA	NA	NA	NA	NA	NA	NA	NA	NA	NA	NA	NA	NA	NA	NA	NA	NA	NA	NA
AsnicarF_2021	SAMEA7045035	predict1_MTG_0182	stool	no	control	healthy	23	NA	adult	male	GBR	no	IlluminaNovaSeq	PowerSoilPro	33432175	30117085	4547679835	151	151	ERR4333951	NA	NA	Francesco_Asnicar;Paolo_Manghi	31.042090364510496	AsnicarF_2020_30	NA	NA	NA	NA	NA	NA	NA	NA	NA	NA	NA	NA	NA	NA	NA	NA	NA	NA	NA	NA	NA	NA	NA	NA
AsnicarF_2021	SAMEA7045036	predict1_MTG_0183	stool	no	control	healthy	23	NA	adult	male	GBR	no	IlluminaNovaSeq	PowerSoilPro	33432175	28143646	4249690546	151	151	ERR4333952	NA	NA	Francesco_Asnicar;Paolo_Manghi	21.7172232146522	AsnicarF_2020_327	NA	NA	NA	NA	NA	NA	NA	NA	NA	NA	NA	NA	NA	NA	NA	NA	NA	NA	NA	NA	NA	NA	NA	NA
AsnicarF_2021	SAMEA7045037	predict1_MTG_0184	stool	no	control	healthy	38	NA	adult	male	GBR	no	IlluminaNovaSeq	PowerSoilPro	33432175	28640026	4324643926	151	151	ERR4333953	NA	NA	Francesco_Asnicar;Paolo_Manghi	23.005565862708696	NA	NA	NA	NA	NA	NA	NA	NA	NA	NA	NA	NA	NA	NA	NA	NA	NA	NA	NA	NA	NA	NA	NA	NA	NA
AsnicarF_2021	SAMEA7045038	predict1_MTG_0185	stool	no	control	healthy	48	NA	adult	female	GBR	no	IlluminaNovaSeq	PowerSoilPro	33432175	25260516	3814337916	151	151	ERR4333954	NA	NA	Francesco_Asnicar;Paolo_Manghi	27.3439541509694	NA	NA	NA	NA	NA	NA	NA	NA	NA	NA	NA	NA	NA	NA	NA	NA	NA	NA	NA	NA	NA	NA	NA	NA	NA
AsnicarF_2021	SAMEA7045039	predict1_MTG_0186	stool	no	control	healthy	41	NA	adult	female	GBR	no	IlluminaNovaSeq	PowerSoilPro	33432175	29864996	4509614396	151	151	ERR4333955	NA	NA	Francesco_Asnicar;Paolo_Manghi	23.9843337828654	AsnicarF_2020_47	NA	NA	NA	NA	NA	NA	NA	NA	NA	NA	NA	NA	NA	NA	NA	NA	NA	NA	NA	NA	NA	NA	NA	NA
AsnicarF_2021	SAMEA7045040	predict1_MTG_0187	stool	no	control	healthy	43	NA	adult	female	GBR	no	IlluminaNovaSeq	PowerSoilPro	33432175	23417773	3536083723	151	151	ERR4333956	NA	NA	Francesco_Asnicar;Paolo_Manghi	24.9320561372243	NA	NA	NA	NA	NA	NA	NA	NA	NA	NA	NA	NA	NA	NA	NA	NA	NA	NA	NA	NA	NA	NA	NA	NA	NA
AsnicarF_2021	SAMEA7045041	predict1_MTG_0188	stool	no	control	healthy	40	NA	adult	female	GBR	no	IlluminaNovaSeq	PowerSoilPro	33432175	25731867	3885511917	151	151	ERR4333957	NA	NA	Francesco_Asnicar;Paolo_Manghi	23.2946244795777	AsnicarF_2020_31	NA	NA	NA	NA	NA	NA	NA	NA	NA	NA	NA	NA	NA	NA	NA	NA	NA	NA	NA	NA	NA	NA	NA	NA
AsnicarF_2021	SAMEA7045042	predict1_MTG_0189	stool	no	control	healthy	27	NA	adult	male	USA	no	IlluminaNovaSeq	PowerSoilPro	33432175	25496975	3850043225	151	151	ERR4333958	NA	NA	Francesco_Asnicar;Paolo_Manghi	22.1464681949936	NA	NA	NA	NA	NA	NA	NA	NA	NA	NA	NA	NA	NA	NA	NA	NA	NA	NA	NA	NA	NA	NA	NA	NA	NA
AsnicarF_2021	SAMEA7045043	predict1_MTG_0190	stool	no	control	healthy	43	NA	adult	female	GBR	no	IlluminaNovaSeq	PowerSoilPro	33432175	40177116	6066744516	151	151	ERR4333959	NA	NA	Francesco_Asnicar;Paolo_Manghi	21.068695335277	NA	NA	NA	NA	NA	NA	NA	NA	NA	NA	NA	NA	NA	NA	NA	NA	NA	NA	NA	NA	NA	NA	NA	NA	NA
AsnicarF_2021	SAMEA7045044	predict1_MTG_0191	stool	no	control	healthy	46	NA	adult	female	GBR	no	IlluminaNovaSeq	PowerSoilPro	33432175	35741851	5397019501	151	151	ERR4333960	NA	NA	Francesco_Asnicar;Paolo_Manghi	23.513906847192697	AsnicarF_2020_312	NA	NA	NA	NA	NA	NA	NA	NA	NA	NA	NA	NA	NA	NA	NA	NA	NA	NA	NA	NA	NA	NA	NA	NA
AsnicarF_2021	SAMEA7045045	predict1_MTG_0192	stool	no	control	healthy	54	NA	adult	female	USA	no	IlluminaNovaSeq	PowerSoilPro	33432175	24843670	3751394170	151	151	ERR4333961	NA	NA	Francesco_Asnicar;Paolo_Manghi	20.775328829972104	NA	NA	NA	NA	NA	NA	NA	NA	NA	NA	NA	NA	NA	NA	NA	NA	NA	NA	NA	NA	NA	NA	NA	NA	NA
AsnicarF_2021	SAMEA7045046	predict1_MTG_0193	stool	no	control	healthy	48	NA	adult	male	USA	no	IlluminaNovaSeq	PowerSoilPro	33432175	36152805	5459073555	151	151	ERR4333962	NA	NA	Francesco_Asnicar;Paolo_Manghi	47.8100893083048	NA	NA	NA	NA	NA	NA	NA	NA	NA	NA	NA	NA	NA	NA	NA	NA	NA	NA	NA	NA	NA	NA	NA	NA	NA
AsnicarF_2021	SAMEA7045047	predict1_MTG_0194	stool	no	control	healthy	19	NA	adult	female	GBR	no	IlluminaNovaSeq	PowerSoilPro	33432175	24231823	3659005273	151	151	ERR4333963	NA	NA	Francesco_Asnicar;Paolo_Manghi	23.644704105536604	AsnicarF_2020_399	NA	NA	NA	NA	NA	NA	NA	NA	NA	NA	NA	NA	NA	NA	NA	NA	NA	NA	NA	NA	NA	NA	NA	NA
AsnicarF_2021	SAMEA7045048	predict1_MTG_0195	stool	no	control	healthy	58	NA	adult	female	GBR	no	IlluminaNovaSeq	PowerSoilPro	33432175	23653496	3571677896	151	151	ERR4333964	NA	NA	Francesco_Asnicar;Paolo_Manghi	20.9750566893424	AsnicarF_2020_117	NA	NA	NA	NA	NA	NA	NA	NA	NA	NA	NA	NA	NA	NA	NA	NA	NA	NA	NA	NA	NA	NA	NA	NA
AsnicarF_2021	SAMEA7045049	predict1_MTG_0196	stool	no	control	healthy	54	NA	adult	female	GBR	no	IlluminaNovaSeq	PowerSoilPro	33432175	42209435	6373624685	151	151	ERR4333965	NA	NA	Francesco_Asnicar;Paolo_Manghi	20.32927415478289	NA	NA	NA	NA	NA	NA	NA	NA	NA	NA	NA	NA	NA	NA	NA	NA	NA	NA	NA	NA	NA	NA	NA	NA	NA
AsnicarF_2021	SAMEA7045050	predict1_MTG_0197	stool	no	control	healthy	33	NA	adult	male	GBR	no	IlluminaNovaSeq	PowerSoilPro	33432175	27559349	4161461699	151	151	ERR4333966	NA	NA	Francesco_Asnicar;Paolo_Manghi	21.5929509058525	NA	NA	NA	NA	NA	NA	NA	NA	NA	NA	NA	NA	NA	NA	NA	NA	NA	NA	NA	NA	NA	NA	NA	NA	NA
AsnicarF_2021	SAMEA7045051	predict1_MTG_0198	stool	no	control	healthy	56	NA	adult	female	GBR	no	IlluminaNovaSeq	PowerSoilPro	33432175	24039545	3629971295	151	151	ERR4333967	NA	NA	Francesco_Asnicar;Paolo_Manghi	26.0891486729711	AsnicarF_2020_355	NA	NA	NA	NA	NA	NA	NA	NA	NA	NA	NA	NA	NA	NA	NA	NA	NA	NA	NA	NA	NA	NA	NA	NA
AsnicarF_2021	SAMEA7045052	predict1_MTG_0199	stool	no	control	healthy	50	NA	adult	female	GBR	no	IlluminaNovaSeq	PowerSoilPro	33432175	28662230	4327996730	151	151	ERR4333968	NA	NA	Francesco_Asnicar;Paolo_Manghi	26.2217115132944	NA	NA	NA	NA	NA	NA	NA	NA	NA	NA	NA	NA	NA	NA	NA	NA	NA	NA	NA	NA	NA	NA	NA	NA	NA
AsnicarF_2021	SAMEA7045053	predict1_MTG_0200	stool	no	control	healthy	48	NA	adult	female	GBR	no	IlluminaNovaSeq	PowerSoilPro	33432175	29654886	4477887786	151	151	ERR4333969	NA	NA	Francesco_Asnicar;Paolo_Manghi	23.14453125	AsnicarF_2020_219	NA	NA	NA	NA	NA	NA	NA	NA	NA	NA	NA	NA	NA	NA	NA	NA	NA	NA	NA	NA	NA	NA	NA	NA
AsnicarF_2021	SAMEA7045054	predict1_MTG_0201	stool	no	control	healthy	27	NA	adult	female	GBR	no	IlluminaNovaSeq	PowerSoilPro	33432175	39220291	5922263941	151	151	ERR4333970	NA	NA	Francesco_Asnicar;Paolo_Manghi	24.4968666472002	AsnicarF_2020_225	NA	NA	NA	NA	NA	NA	NA	NA	NA	NA	NA	NA	NA	NA	NA	NA	NA	NA	NA	NA	NA	NA	NA	NA
AsnicarF_2021	SAMEA7045055	predict1_MTG_0202	stool	no	control	healthy	27	NA	adult	male	GBR	no	IlluminaNovaSeq	PowerSoilPro	33432175	25722232	3884057032	151	151	ERR4333971	NA	NA	Francesco_Asnicar;Paolo_Manghi	22.460471520382104	AsnicarF_2020_320	NA	NA	NA	NA	NA	NA	NA	NA	NA	NA	NA	NA	NA	NA	NA	NA	NA	NA	NA	NA	NA	NA	NA	NA
AsnicarF_2021	SAMEA7045056	predict1_MTG_0203	stool	no	control	healthy	49	NA	adult	female	GBR	no	IlluminaNovaSeq	PowerSoilPro	33432175	32935707	4973291757	151	151	ERR4333972	NA	NA	Francesco_Asnicar;Paolo_Manghi	29.2418620340698	NA	NA	NA	NA	NA	NA	NA	NA	NA	NA	NA	NA	NA	NA	NA	NA	NA	NA	NA	NA	NA	NA	NA	NA	NA
AsnicarF_2021	SAMEA7045057	predict1_MTG_0204	stool	no	control	healthy	50	NA	adult	female	GBR	no	IlluminaNovaSeq	PowerSoilPro	33432175	28815665	4351165415	151	151	ERR4333973	NA	NA	Francesco_Asnicar;Paolo_Manghi	26.889394699278608	AsnicarF_2020_244	NA	NA	NA	NA	NA	NA	NA	NA	NA	NA	NA	NA	NA	NA	NA	NA	NA	NA	NA	NA	NA	NA	NA	NA
AsnicarF_2021	SAMEA7045058	predict1_MTG_0205	stool	no	control	healthy	51	NA	adult	male	GBR	no	IlluminaNovaSeq	PowerSoilPro	33432175	29468424	4449732024	151	151	ERR4333974	NA	NA	Francesco_Asnicar;Paolo_Manghi	37.800066677239705	NA	NA	NA	NA	NA	NA	NA	NA	NA	NA	NA	NA	NA	NA	NA	NA	NA	NA	NA	NA	NA	NA	NA	NA	NA
AsnicarF_2021	SAMEA7045059	predict1_MTG_0206	stool	no	control	healthy	55	NA	adult	female	GBR	no	IlluminaNovaSeq	PowerSoilPro	33432175	26786803	4044807253	151	151	ERR4333975	NA	NA	Francesco_Asnicar;Paolo_Manghi	24.9256573891543	AsnicarF_2020_294	NA	NA	NA	NA	NA	NA	NA	NA	NA	NA	NA	NA	NA	NA	NA	NA	NA	NA	NA	NA	NA	NA	NA	NA
AsnicarF_2021	SAMEA7045060	predict1_MTG_0207	stool	no	control	healthy	32	NA	adult	female	GBR	no	IlluminaNovaSeq	PowerSoilPro	33432175	36198668	5465998868	151	151	ERR4333976	NA	NA	Francesco_Asnicar;Paolo_Manghi	21.2584947438168	AsnicarF_2020_345	NA	NA	NA	NA	NA	NA	NA	NA	NA	NA	NA	NA	NA	NA	NA	NA	NA	NA	NA	NA	NA	NA	NA	NA
AsnicarF_2021	SAMEA7045061	predict1_MTG_0208	stool	no	control	healthy	60	NA	adult	female	GBR	no	IlluminaNovaSeq	PowerSoilPro	33432175	26446864	3993476464	151	151	ERR4333977	NA	NA	Francesco_Asnicar;Paolo_Manghi	21.623668639053307	AsnicarF_2020_224	NA	NA	NA	NA	NA	NA	NA	NA	NA	NA	NA	NA	NA	NA	NA	NA	NA	NA	NA	NA	NA	NA	NA	NA
AsnicarF_2021	SAMEA7045062	predict1_MTG_0209	stool	no	control	healthy	56	NA	adult	female	GBR	no	IlluminaNovaSeq	PowerSoilPro	33432175	29388374	4437644474	151	151	ERR4333978	NA	NA	Francesco_Asnicar;Paolo_Manghi	29.0015214748957	AsnicarF_2020_247	NA	NA	NA	NA	NA	NA	NA	NA	NA	NA	NA	NA	NA	NA	NA	NA	NA	NA	NA	NA	NA	NA	NA	NA
AsnicarF_2021	SAMEA7045063	predict1_MTG_0210	stool	no	control	healthy	26	NA	adult	male	GBR	no	IlluminaNovaSeq	PowerSoilPro	33432175	26953220	4069936220	151	151	ERR4333979	NA	NA	Francesco_Asnicar;Paolo_Manghi	21.207084496686	AsnicarF_2020_285	NA	NA	NA	NA	NA	NA	NA	NA	NA	NA	NA	NA	NA	NA	NA	NA	NA	NA	NA	NA	NA	NA	NA	NA
AsnicarF_2021	SAMEA7045064	predict1_MTG_0211	stool	no	control	healthy	43	NA	adult	female	GBR	no	IlluminaNovaSeq	PowerSoilPro	33432175	24035236	3629320636	151	151	ERR4333980	NA	NA	Francesco_Asnicar;Paolo_Manghi	18.033090015761303	AsnicarF_2020_273	NA	NA	NA	NA	NA	NA	NA	NA	NA	NA	NA	NA	NA	NA	NA	NA	NA	NA	NA	NA	NA	NA	NA	NA
AsnicarF_2021	SAMEA7045065	predict1_MTG_0212	stool	no	control	healthy	47	NA	adult	female	GBR	no	IlluminaNovaSeq	PowerSoilPro	33432175	57553218	8690535918	151	151	ERR4333981	NA	NA	Francesco_Asnicar;Paolo_Manghi	18.45703125	NA	NA	NA	NA	NA	NA	NA	NA	NA	NA	NA	NA	NA	NA	NA	NA	NA	NA	NA	NA	NA	NA	NA	NA	NA
AsnicarF_2021	SAMEA7045066	predict1_MTG_0213	stool	no	control	healthy	53	NA	adult	female	GBR	no	IlluminaNovaSeq	PowerSoilPro	33432175	32826079	4956737929	151	151	ERR4333982	NA	NA	Francesco_Asnicar;Paolo_Manghi	30.584752533896605	AsnicarF_2020_152	NA	NA	NA	NA	NA	NA	NA	NA	NA	NA	NA	NA	NA	NA	NA	NA	NA	NA	NA	NA	NA	NA	NA	NA
AsnicarF_2021	SAMEA7045067	predict1_MTG_0214	stool	no	control	healthy	44	NA	adult	female	GBR	no	IlluminaNovaSeq	PowerSoilPro	33432175	35425528	5349254728	151	151	ERR4333983	NA	NA	Francesco_Asnicar;Paolo_Manghi	23.8501560874089	NA	NA	NA	NA	NA	NA	NA	NA	NA	NA	NA	NA	NA	NA	NA	NA	NA	NA	NA	NA	NA	NA	NA	NA	NA
AsnicarF_2021	SAMEA7045068	predict1_MTG_0215	stool	no	control	healthy	60	NA	adult	female	GBR	no	IlluminaNovaSeq	PowerSoilPro	33432175	27775120	4194043120	151	151	ERR4333984	NA	NA	Francesco_Asnicar;Paolo_Manghi	41.1771686246588	AsnicarF_2020_255	NA	NA	NA	NA	NA	NA	NA	NA	NA	NA	NA	NA	NA	NA	NA	NA	NA	NA	NA	NA	NA	NA	NA	NA
AsnicarF_2021	SAMEA7045069	predict1_MTG_0216	stool	no	control	healthy	25	NA	adult	female	GBR	no	IlluminaNovaSeq	PowerSoilPro	33432175	38859305	5867755055	151	151	ERR4333985	NA	NA	Francesco_Asnicar;Paolo_Manghi	22.3431952662722	AsnicarF_2020_299	NA	NA	NA	NA	NA	NA	NA	NA	NA	NA	NA	NA	NA	NA	NA	NA	NA	NA	NA	NA	NA	NA	NA	NA
AsnicarF_2021	SAMEA7045070	predict1_MTG_0217	stool	no	control	healthy	21	NA	adult	male	GBR	no	IlluminaNovaSeq	PowerSoilPro	33432175	24641819	3720914669	151	151	ERR4333986	NA	NA	Francesco_Asnicar;Paolo_Manghi	30.819887019755893	AsnicarF_2020_25	NA	NA	NA	NA	NA	NA	NA	NA	NA	NA	NA	NA	NA	NA	NA	NA	NA	NA	NA	NA	NA	NA	NA	NA
AsnicarF_2021	SAMEA7045071	predict1_MTG_0218	stool	no	control	healthy	54	NA	adult	female	GBR	no	IlluminaNovaSeq	PowerSoilPro	33432175	26047533	3933177483	151	151	ERR4333987	NA	NA	Francesco_Asnicar;Paolo_Manghi	23.8664748271099	AsnicarF_2020_115	NA	NA	NA	NA	NA	NA	NA	NA	NA	NA	NA	NA	NA	NA	NA	NA	NA	NA	NA	NA	NA	NA	NA	NA
AsnicarF_2021	SAMEA7045072	predict1_MTG_0219	stool	no	control	healthy	40	NA	adult	female	GBR	no	IlluminaNovaSeq	PowerSoilPro	33432175	26426871	3990457521	151	151	ERR4333988	NA	NA	Francesco_Asnicar;Paolo_Manghi	19.390653051827396	NA	NA	NA	NA	NA	NA	NA	NA	NA	NA	NA	NA	NA	NA	NA	NA	NA	NA	NA	NA	NA	NA	NA	NA	NA
AsnicarF_2021	SAMEA7045073	predict1_MTG_0220	stool	no	control	healthy	25	NA	adult	female	GBR	no	IlluminaNovaSeq	PowerSoilPro	33432175	28725718	4337583418	151	151	ERR4333989	NA	NA	Francesco_Asnicar;Paolo_Manghi	18.5554593699424	NA	NA	NA	NA	NA	NA	NA	NA	NA	NA	NA	NA	NA	NA	NA	NA	NA	NA	NA	NA	NA	NA	NA	NA	NA
AsnicarF_2021	SAMEA7045074	predict1_MTG_0221	stool	no	control	healthy	44	NA	adult	female	GBR	no	IlluminaNovaSeq	PowerSoilPro	33432175	26516311	4003962961	151	151	ERR4333990	NA	NA	Francesco_Asnicar;Paolo_Manghi	22.9897059719285	NA	NA	NA	NA	NA	NA	NA	NA	NA	NA	NA	NA	NA	NA	NA	NA	NA	NA	NA	NA	NA	NA	NA	NA	NA
AsnicarF_2021	SAMEA7045075	predict1_MTG_0222	stool	no	control	healthy	58	NA	adult	male	USA	no	IlluminaNovaSeq	PowerSoilPro	33432175	25902374	3911258474	151	151	ERR4333991	NA	NA	Francesco_Asnicar;Paolo_Manghi	27.5224064860823	NA	NA	NA	NA	NA	NA	NA	NA	NA	NA	NA	NA	NA	NA	NA	NA	NA	NA	NA	NA	NA	NA	NA	NA	NA
AsnicarF_2021	SAMEA7045076	predict1_MTG_0223	stool	no	control	healthy	59	NA	adult	female	GBR	no	IlluminaNovaSeq	PowerSoilPro	33432175	26330682	3975932982	151	151	ERR4333992	NA	NA	Francesco_Asnicar;Paolo_Manghi	30.5617828485466	AsnicarF_2020_160	NA	NA	NA	NA	NA	NA	NA	NA	NA	NA	NA	NA	NA	NA	NA	NA	NA	NA	NA	NA	NA	NA	NA	NA
AsnicarF_2021	SAMEA7045077	predict1_MTG_0224	stool	no	control	healthy	41	NA	adult	male	GBR	no	IlluminaNovaSeq	PowerSoilPro	33432175	48177365	7274782115	151	151	ERR4333993	NA	NA	Francesco_Asnicar;Paolo_Manghi	28.7801314828342	NA	NA	NA	NA	NA	NA	NA	NA	NA	NA	NA	NA	NA	NA	NA	NA	NA	NA	NA	NA	NA	NA	NA	NA	NA
AsnicarF_2021	SAMEA7045078	predict1_MTG_0225	stool	no	control	healthy	28	NA	adult	male	GBR	no	IlluminaNovaSeq	PowerSoilPro	33432175	23546699	3555551549	151	151	ERR4333994	NA	NA	Francesco_Asnicar;Paolo_Manghi	24.0587185082325	NA	NA	NA	NA	NA	NA	NA	NA	NA	NA	NA	NA	NA	NA	NA	NA	NA	NA	NA	NA	NA	NA	NA	NA	NA
AsnicarF_2021	SAMEA7045079	predict1_MTG_0226	stool	no	control	healthy	42	NA	adult	female	GBR	no	IlluminaNovaSeq	PowerSoilPro	33432175	28560830	4312685330	151	151	ERR4333995	NA	NA	Francesco_Asnicar;Paolo_Manghi	21.791197557972	AsnicarF_2020_70	NA	NA	NA	NA	NA	NA	NA	NA	NA	NA	NA	NA	NA	NA	NA	NA	NA	NA	NA	NA	NA	NA	NA	NA
AsnicarF_2021	SAMEA7045080	predict1_MTG_0227	stool	no	control	healthy	52	NA	adult	female	GBR	no	IlluminaNovaSeq	PowerSoilPro	33432175	34828226	5259062126	151	151	ERR4333996	NA	NA	Francesco_Asnicar;Paolo_Manghi	27.1878378400086	AsnicarF_2020_236	NA	NA	NA	NA	NA	NA	NA	NA	NA	NA	NA	NA	NA	NA	NA	NA	NA	NA	NA	NA	NA	NA	NA	NA
AsnicarF_2021	SAMEA7045081	predict1_MTG_0228	stool	no	control	healthy	23	NA	adult	female	GBR	no	IlluminaNovaSeq	PowerSoilPro	33432175	33453536	5051483936	151	151	ERR4333997	NA	NA	Francesco_Asnicar;Paolo_Manghi	34.1151264186683	NA	NA	NA	NA	NA	NA	NA	NA	NA	NA	NA	NA	NA	NA	NA	NA	NA	NA	NA	NA	NA	NA	NA	NA	NA
AsnicarF_2021	SAMEA7045082	predict1_MTG_0229	stool	no	control	healthy	25	NA	adult	female	GBR	no	IlluminaNovaSeq	PowerSoilPro	33432175	40848057	6168056607	151	151	ERR4333998	NA	NA	Francesco_Asnicar;Paolo_Manghi	21.5664872595882	AsnicarF_2020_265	NA	NA	NA	NA	NA	NA	NA	NA	NA	NA	NA	NA	NA	NA	NA	NA	NA	NA	NA	NA	NA	NA	NA	NA
AsnicarF_2021	SAMEA7045083	predict1_MTG_0230	stool	no	control	healthy	24	NA	adult	female	GBR	no	IlluminaNovaSeq	PowerSoilPro	33432175	23546246	3555483146	151	151	ERR4333999	NA	NA	Francesco_Asnicar;Paolo_Manghi	22.6980996211765	NA	NA	NA	NA	NA	NA	NA	NA	NA	NA	NA	NA	NA	NA	NA	NA	NA	NA	NA	NA	NA	NA	NA	NA	NA
AsnicarF_2021	SAMEA7045084	predict1_MTG_0231	stool	no	control	healthy	44	NA	adult	female	GBR	no	IlluminaNovaSeq	PowerSoilPro	33432175	30689717	4634147267	151	151	ERR4334000	NA	NA	Francesco_Asnicar;Paolo_Manghi	26.3244814374422	NA	NA	NA	NA	NA	NA	NA	NA	NA	NA	NA	NA	NA	NA	NA	NA	NA	NA	NA	NA	NA	NA	NA	NA	NA
AsnicarF_2021	SAMEA7045085	predict1_MTG_0232	stool	no	control	healthy	58	NA	adult	female	GBR	no	IlluminaNovaSeq	PowerSoilPro	33432175	33126470	5002096970	151	151	ERR4334001	NA	NA	Francesco_Asnicar;Paolo_Manghi	25.262588596965603	AsnicarF_2020_170	NA	NA	NA	NA	NA	NA	NA	NA	NA	NA	NA	NA	NA	NA	NA	NA	NA	NA	NA	NA	NA	NA	NA	NA
AsnicarF_2021	SAMEA7045086	predict1_MTG_0233	stool	no	control	healthy	26	NA	adult	female	GBR	no	IlluminaNovaSeq	PowerSoilPro	33432175	33486853	5056514803	151	151	ERR4334002	NA	NA	Francesco_Asnicar;Paolo_Manghi	21.7356908350144	NA	NA	NA	NA	NA	NA	NA	NA	NA	NA	NA	NA	NA	NA	NA	NA	NA	NA	NA	NA	NA	NA	NA	NA	NA
AsnicarF_2021	SAMEA7045087	predict1_MTG_0234	stool	no	control	healthy	52	NA	adult	female	GBR	no	IlluminaNovaSeq	PowerSoilPro	33432175	27380330	4134429830	151	151	ERR4334003	NA	NA	Francesco_Asnicar;Paolo_Manghi	25.3595569444278	AsnicarF_2020_221	NA	NA	NA	NA	NA	NA	NA	NA	NA	NA	NA	NA	NA	NA	NA	NA	NA	NA	NA	NA	NA	NA	NA	NA
AsnicarF_2021	SAMEA7045088	predict1_MTG_0235	stool	no	control	healthy	46	NA	adult	female	GBR	no	IlluminaNovaSeq	PowerSoilPro	33432175	25339788	3826307988	151	151	ERR4334004	NA	NA	Francesco_Asnicar;Paolo_Manghi	28.8292546745427	NA	NA	NA	NA	NA	NA	NA	NA	NA	NA	NA	NA	NA	NA	NA	NA	NA	NA	NA	NA	NA	NA	NA	NA	NA
AsnicarF_2021	SAMEA7045089	predict1_MTG_0236	stool	no	control	healthy	45	NA	adult	male	GBR	no	IlluminaNovaSeq	PowerSoilPro	33432175	24502182	3699829482	151	151	ERR4334005	NA	NA	Francesco_Asnicar;Paolo_Manghi	29.2786451992533	NA	NA	NA	NA	NA	NA	NA	NA	NA	NA	NA	NA	NA	NA	NA	NA	NA	NA	NA	NA	NA	NA	NA	NA	NA
AsnicarF_2021	SAMEA7045090	predict1_MTG_0237	stool	no	control	healthy	33	NA	adult	female	GBR	no	IlluminaNovaSeq	PowerSoilPro	33432175	25065871	3784946521	151	151	ERR4334006	NA	NA	Francesco_Asnicar;Paolo_Manghi	21.7711011433138	AsnicarF_2020_233	NA	NA	NA	NA	NA	NA	NA	NA	NA	NA	NA	NA	NA	NA	NA	NA	NA	NA	NA	NA	NA	NA	NA	NA
AsnicarF_2021	SAMEA7045091	predict1_MTG_0238	stool	no	control	healthy	35	NA	adult	male	GBR	no	IlluminaNovaSeq	PowerSoilPro	33432175	34501099	5209665949	151	151	ERR4334007	NA	NA	Francesco_Asnicar;Paolo_Manghi	29.5860754868965	NA	NA	NA	NA	NA	NA	NA	NA	NA	NA	NA	NA	NA	NA	NA	NA	NA	NA	NA	NA	NA	NA	NA	NA	NA
AsnicarF_2021	SAMEA7045092	predict1_MTG_0239	stool	no	control	healthy	42	NA	adult	female	GBR	no	IlluminaNovaSeq	PowerSoilPro	33432175	30444344	4597095944	151	151	ERR4334008	NA	NA	Francesco_Asnicar;Paolo_Manghi	27.3523673273605	AsnicarF_2020_103	NA	NA	NA	NA	NA	NA	NA	NA	NA	NA	NA	NA	NA	NA	NA	NA	NA	NA	NA	NA	NA	NA	NA	NA
AsnicarF_2021	SAMEA7045093	predict1_MTG_0240	stool	no	control	healthy	64	NA	adult	female	GBR	no	IlluminaNovaSeq	PowerSoilPro	33432175	23555008	3556806208	151	151	ERR4334009	NA	NA	Francesco_Asnicar;Paolo_Manghi	41.5408964387747	AsnicarF_2020_358	NA	NA	NA	NA	NA	NA	NA	NA	NA	NA	NA	NA	NA	NA	NA	NA	NA	NA	NA	NA	NA	NA	NA	NA
AsnicarF_2021	SAMEA7045094	predict1_MTG_0241	stool	no	control	healthy	46	NA	adult	female	GBR	no	IlluminaNovaSeq	PowerSoilPro	33432175	24405416	3685217816	151	151	ERR4334010	NA	NA	Francesco_Asnicar;Paolo_Manghi	28.57652848728	AsnicarF_2020_59	NA	NA	NA	NA	NA	NA	NA	NA	NA	NA	NA	NA	NA	NA	NA	NA	NA	NA	NA	NA	NA	NA	NA	NA
AsnicarF_2021	SAMEA7045095	predict1_MTG_0242	stool	no	control	healthy	52	NA	adult	female	GBR	no	IlluminaNovaSeq	PowerSoilPro	33432175	25971802	3921742102	151	151	ERR4334011	NA	NA	Francesco_Asnicar;Paolo_Manghi	26.1174771065418	AsnicarF_2020_125	NA	NA	NA	NA	NA	NA	NA	NA	NA	NA	NA	NA	NA	NA	NA	NA	NA	NA	NA	NA	NA	NA	NA	NA
AsnicarF_2021	SAMEA7045096	predict1_MTG_0243	stool	no	control	healthy	37	NA	adult	male	GBR	no	IlluminaNovaSeq	PowerSoilPro	33432175	33430550	5048013050	151	151	ERR4334012	NA	NA	Francesco_Asnicar;Paolo_Manghi	27.258020206953397	NA	NA	NA	NA	NA	NA	NA	NA	NA	NA	NA	NA	NA	NA	NA	NA	NA	NA	NA	NA	NA	NA	NA	NA	NA
AsnicarF_2021	SAMEA7045097	predict1_MTG_0244	stool	no	control	healthy	64	NA	adult	female	GBR	no	IlluminaNovaSeq	PowerSoilPro	33432175	31135166	4701410066	151	151	ERR4334013	NA	NA	Francesco_Asnicar;Paolo_Manghi	24.750344352617105	AsnicarF_2020_126	NA	NA	NA	NA	NA	NA	NA	NA	NA	NA	NA	NA	NA	NA	NA	NA	NA	NA	NA	NA	NA	NA	NA	NA
AsnicarF_2021	SAMEA7045098	predict1_MTG_0245	stool	no	control	healthy	49	NA	adult	male	GBR	no	IlluminaNovaSeq	PowerSoilPro	33432175	26469252	3996857052	151	151	ERR4334014	NA	NA	Francesco_Asnicar;Paolo_Manghi	29.035995733611607	NA	NA	NA	NA	NA	NA	NA	NA	NA	NA	NA	NA	NA	NA	NA	NA	NA	NA	NA	NA	NA	NA	NA	NA	NA
AsnicarF_2021	SAMEA7045099	predict1_MTG_0246	stool	no	control	healthy	41	NA	adult	female	USA	no	IlluminaNovaSeq	PowerSoilPro	33432175	27109230	4093493730	151	151	ERR4334015	NA	NA	Francesco_Asnicar;Paolo_Manghi	27.3766567268854	NA	NA	NA	NA	NA	NA	NA	NA	NA	NA	NA	NA	NA	NA	NA	NA	NA	NA	NA	NA	NA	NA	NA	NA	NA
AsnicarF_2021	SAMEA7045100	predict1_MTG_0247	stool	no	control	healthy	52	NA	adult	female	GBR	no	IlluminaNovaSeq	PowerSoilPro	33432175	26973048	4072930248	151	151	ERR4334016	NA	NA	Francesco_Asnicar;Paolo_Manghi	29.2739140530267	AsnicarF_2020_51	NA	NA	NA	NA	NA	NA	NA	NA	NA	NA	NA	NA	NA	NA	NA	NA	NA	NA	NA	NA	NA	NA	NA	NA
AsnicarF_2021	SAMEA7045101	predict1_MTG_0248	stool	no	control	healthy	54	NA	adult	female	USA	no	IlluminaNovaSeq	PowerSoilPro	33432175	35332186	5335160086	151	151	ERR4334017	NA	NA	Francesco_Asnicar;Paolo_Manghi	24.338783349011607	NA	NA	NA	NA	NA	NA	NA	NA	NA	NA	NA	NA	NA	NA	NA	NA	NA	NA	NA	NA	NA	NA	NA	NA	NA
AsnicarF_2021	SAMEA7045102	predict1_MTG_0249	stool	no	control	healthy	60	NA	adult	female	GBR	no	IlluminaNovaSeq	PowerSoilPro	33432175	36722740	5545133740	151	151	ERR4334018	NA	NA	Francesco_Asnicar;Paolo_Manghi	28.426813111152	NA	NA	NA	NA	NA	NA	NA	NA	NA	NA	NA	NA	NA	NA	NA	NA	NA	NA	NA	NA	NA	NA	NA	NA	NA
AsnicarF_2021	SAMEA7045103	predict1_MTG_0250	stool	no	control	healthy	44	NA	adult	female	GBR	no	IlluminaNovaSeq	PowerSoilPro	33432175	23410854	3535038954	151	151	ERR4334019	NA	NA	Francesco_Asnicar;Paolo_Manghi	23.7698371101784	AsnicarF_2020_161	NA	NA	NA	NA	NA	NA	NA	NA	NA	NA	NA	NA	NA	NA	NA	NA	NA	NA	NA	NA	NA	NA	NA	NA
AsnicarF_2021	SAMEA7045104	predict1_MTG_0251	stool	no	control	healthy	55	NA	adult	female	GBR	no	IlluminaNovaSeq	PowerSoilPro	33432175	42454835	6410680085	151	151	ERR4334020	NA	NA	Francesco_Asnicar;Paolo_Manghi	24.009878349949695	AsnicarF_2020_142	NA	NA	NA	NA	NA	NA	NA	NA	NA	NA	NA	NA	NA	NA	NA	NA	NA	NA	NA	NA	NA	NA	NA	NA
AsnicarF_2021	SAMEA7045105	predict1_MTG_0252	stool	no	control	healthy	54	NA	adult	female	GBR	no	IlluminaNovaSeq	PowerSoilPro	33432175	24086911	3637123561	151	151	ERR4334021	NA	NA	Francesco_Asnicar;Paolo_Manghi	24.0575396825397	AsnicarF_2020_181	NA	NA	NA	NA	NA	NA	NA	NA	NA	NA	NA	NA	NA	NA	NA	NA	NA	NA	NA	NA	NA	NA	NA	NA
AsnicarF_2021	SAMEA7045106	predict1_MTG_0253	stool	no	control	healthy	48	NA	adult	female	GBR	no	IlluminaNovaSeq	PowerSoilPro	33432175	37040071	5593050721	151	151	ERR4334022	NA	NA	Francesco_Asnicar;Paolo_Manghi	21.12062708665989	AsnicarF_2020_12	NA	NA	NA	NA	NA	NA	NA	NA	NA	NA	NA	NA	NA	NA	NA	NA	NA	NA	NA	NA	NA	NA	NA	NA
AsnicarF_2021	SAMEA7045107	predict1_MTG_0254	stool	no	control	healthy	47	NA	adult	female	GBR	no	IlluminaNovaSeq	PowerSoilPro	33432175	30195035	4559450285	151	151	ERR4334023	NA	NA	Francesco_Asnicar;Paolo_Manghi	38.169904243038296	AsnicarF_2020_169	NA	NA	NA	NA	NA	NA	NA	NA	NA	NA	NA	NA	NA	NA	NA	NA	NA	NA	NA	NA	NA	NA	NA	NA
AsnicarF_2021	SAMEA7045108	predict1_MTG_0255	stool	no	control	healthy	25	NA	adult	female	GBR	no	IlluminaNovaSeq	PowerSoilPro	33432175	38029235	5742414485	151	151	ERR4334024	NA	NA	Francesco_Asnicar;Paolo_Manghi	19.75976193932361	AsnicarF_2020_362	NA	NA	NA	NA	NA	NA	NA	NA	NA	NA	NA	NA	NA	NA	NA	NA	NA	NA	NA	NA	NA	NA	NA	NA
AsnicarF_2021	SAMEA7045109	predict1_MTG_0256	stool	no	control	healthy	33	NA	adult	female	GBR	no	IlluminaNovaSeq	PowerSoilPro	33432175	24924271	3763564921	151	151	ERR4334025	NA	NA	Francesco_Asnicar;Paolo_Manghi	29.537021420138306	AsnicarF_2020_215	NA	NA	NA	NA	NA	NA	NA	NA	NA	NA	NA	NA	NA	NA	NA	NA	NA	NA	NA	NA	NA	NA	NA	NA
AsnicarF_2021	SAMEA7045110	predict1_MTG_0257	stool	no	control	healthy	48	NA	adult	female	GBR	no	IlluminaNovaSeq	PowerSoilPro	33432175	25982658	3923381358	151	151	ERR4334026	NA	NA	Francesco_Asnicar;Paolo_Manghi	21.8576501179837	AsnicarF_2020_359	NA	NA	NA	NA	NA	NA	NA	NA	NA	NA	NA	NA	NA	NA	NA	NA	NA	NA	NA	NA	NA	NA	NA	NA
AsnicarF_2021	SAMEA7045111	predict1_MTG_0258	stool	no	control	healthy	41	NA	adult	female	GBR	no	IlluminaNovaSeq	PowerSoilPro	33432175	25201932	3805491732	151	151	ERR4334027	NA	NA	Francesco_Asnicar;Paolo_Manghi	23.5360946745562	AsnicarF_2020_47	NA	NA	NA	NA	NA	NA	NA	NA	NA	NA	NA	NA	NA	NA	NA	NA	NA	NA	NA	NA	NA	NA	NA	NA
AsnicarF_2021	SAMEA7045112	predict1_MTG_0259	stool	no	control	healthy	28	NA	adult	female	GBR	no	IlluminaNovaSeq	PowerSoilPro	33432175	25519435	3853434685	151	151	ERR4334028	NA	NA	Francesco_Asnicar;Paolo_Manghi	18.946409665025197	AsnicarF_2020_304	NA	NA	NA	NA	NA	NA	NA	NA	NA	NA	NA	NA	NA	NA	NA	NA	NA	NA	NA	NA	NA	NA	NA	NA
AsnicarF_2021	SAMEA7045113	predict1_MTG_0260	stool	no	control	healthy	30	NA	adult	female	GBR	no	IlluminaNovaSeq	PowerSoilPro	33432175	27635616	4172978016	151	151	ERR4334029	NA	NA	Francesco_Asnicar;Paolo_Manghi	21.793877524148	NA	NA	NA	NA	NA	NA	NA	NA	NA	NA	NA	NA	NA	NA	NA	NA	NA	NA	NA	NA	NA	NA	NA	NA	NA
AsnicarF_2021	SAMEA7045114	predict1_MTG_0261	stool	no	control	healthy	40	NA	adult	male	GBR	no	IlluminaNovaSeq	PowerSoilPro	33432175	30517736	4608178136	151	151	ERR4334030	NA	NA	Francesco_Asnicar;Paolo_Manghi	22.6456905645486	NA	NA	NA	NA	NA	NA	NA	NA	NA	NA	NA	NA	NA	NA	NA	NA	NA	NA	NA	NA	NA	NA	NA	NA	NA
AsnicarF_2021	SAMEA7045115	predict1_MTG_0262	stool	no	control	healthy	30	NA	adult	female	GBR	no	IlluminaNovaSeq	PowerSoilPro	33432175	27414954	4139658054	151	151	ERR4334031	NA	NA	Francesco_Asnicar;Paolo_Manghi	21.8889636492245	NA	NA	NA	NA	NA	NA	NA	NA	NA	NA	NA	NA	NA	NA	NA	NA	NA	NA	NA	NA	NA	NA	NA	NA	NA
AsnicarF_2021	SAMEA7045116	predict1_MTG_0263	stool	no	control	healthy	48	NA	adult	female	GBR	no	IlluminaNovaSeq	PowerSoilPro	33432175	29802217	4500134767	151	151	ERR4334032	NA	NA	Francesco_Asnicar;Paolo_Manghi	24.64214650288229	AsnicarF_2020_189	NA	NA	NA	NA	NA	NA	NA	NA	NA	NA	NA	NA	NA	NA	NA	NA	NA	NA	NA	NA	NA	NA	NA	NA
AsnicarF_2021	SAMEA7045117	predict1_MTG_0264	stool	no	control	healthy	46	NA	adult	female	GBR	no	IlluminaNovaSeq	PowerSoilPro	33432175	24011400	3625721400	151	151	ERR4334033	NA	NA	Francesco_Asnicar;Paolo_Manghi	20.4137107076359	AsnicarF_2020_10	NA	NA	NA	NA	NA	NA	NA	NA	NA	NA	NA	NA	NA	NA	NA	NA	NA	NA	NA	NA	NA	NA	NA	NA
AsnicarF_2021	SAMEA7045118	predict1_MTG_0265	stool	no	control	healthy	22	NA	adult	female	GBR	no	IlluminaNovaSeq	PowerSoilPro	33432175	27291594	4121030694	151	151	ERR4334034	NA	NA	Francesco_Asnicar;Paolo_Manghi	36.30660250219	AsnicarF_2020_297	NA	NA	NA	NA	NA	NA	NA	NA	NA	NA	NA	NA	NA	NA	NA	NA	NA	NA	NA	NA	NA	NA	NA	NA
AsnicarF_2021	SAMEA7045119	predict1_MTG_0266	stool	no	control	healthy	24	NA	adult	male	GBR	no	IlluminaNovaSeq	PowerSoilPro	33432175	27668942	4178010242	151	151	ERR4334035	NA	NA	Francesco_Asnicar;Paolo_Manghi	22.9468723901164	AsnicarF_2020_268	NA	NA	NA	NA	NA	NA	NA	NA	NA	NA	NA	NA	NA	NA	NA	NA	NA	NA	NA	NA	NA	NA	NA	NA
AsnicarF_2021	SAMEA7045120	predict1_MTG_0267	stool	no	control	healthy	37	NA	adult	male	GBR	no	IlluminaNovaSeq	PowerSoilPro	33432175	32290132	4875809932	151	151	ERR4334036	NA	NA	Francesco_Asnicar;Paolo_Manghi	29.0547520661157	NA	NA	NA	NA	NA	NA	NA	NA	NA	NA	NA	NA	NA	NA	NA	NA	NA	NA	NA	NA	NA	NA	NA	NA	NA
AsnicarF_2021	SAMEA7045121	predict1_MTG_0268	stool	no	control	healthy	63	NA	adult	female	GBR	no	IlluminaNovaSeq	PowerSoilPro	33432175	26260327	3965309377	151	151	ERR4334037	NA	NA	Francesco_Asnicar;Paolo_Manghi	24.856700533991106	AsnicarF_2020_81	NA	NA	NA	NA	NA	NA	NA	NA	NA	NA	NA	NA	NA	NA	NA	NA	NA	NA	NA	NA	NA	NA	NA	NA
AsnicarF_2021	SAMEA7045122	predict1_MTG_0269	stool	no	control	healthy	50	NA	adult	female	GBR	no	IlluminaNovaSeq	PowerSoilPro	33432175	26879771	4058845421	151	151	ERR4334038	NA	NA	Francesco_Asnicar;Paolo_Manghi	21.6066434903824	AsnicarF_2020_95	NA	NA	NA	NA	NA	NA	NA	NA	NA	NA	NA	NA	NA	NA	NA	NA	NA	NA	NA	NA	NA	NA	NA	NA
AsnicarF_2021	SAMEA7045123	predict1_MTG_0270	stool	no	control	healthy	31	NA	adult	female	GBR	no	IlluminaNovaSeq	PowerSoilPro	33432175	24666084	3724578684	151	151	ERR4334039	NA	NA	Francesco_Asnicar;Paolo_Manghi	19.7355437142293	AsnicarF_2020_238	NA	NA	NA	NA	NA	NA	NA	NA	NA	NA	NA	NA	NA	NA	NA	NA	NA	NA	NA	NA	NA	NA	NA	NA
AsnicarF_2021	SAMEA7045124	predict1_MTG_0271	stool	no	control	healthy	62	NA	adult	female	GBR	no	IlluminaNovaSeq	PowerSoilPro	33432175	37561120	5671729120	151	151	ERR4334040	NA	NA	Francesco_Asnicar;Paolo_Manghi	23.514184317513102	AsnicarF_2020_186	NA	NA	NA	NA	NA	NA	NA	NA	NA	NA	NA	NA	NA	NA	NA	NA	NA	NA	NA	NA	NA	NA	NA	NA
AsnicarF_2021	SAMEA7045125	predict1_MTG_0272	stool	no	control	healthy	57	NA	adult	female	GBR	no	IlluminaNovaSeq	PowerSoilPro	33432175	53447966	8070642866	151	151	ERR4334041	NA	NA	Francesco_Asnicar;Paolo_Manghi	28.581314878892695	AsnicarF_2020_318	NA	NA	NA	NA	NA	NA	NA	NA	NA	NA	NA	NA	NA	NA	NA	NA	NA	NA	NA	NA	NA	NA	NA	NA
AsnicarF_2021	SAMEA7045126	predict1_MTG_0273	stool	no	control	healthy	30	NA	adult	female	GBR	no	IlluminaNovaSeq	PowerSoilPro	33432175	27712151	4184534801	151	151	ERR4334042	NA	NA	Francesco_Asnicar;Paolo_Manghi	22.548230103988	AsnicarF_2020_305	NA	NA	NA	NA	NA	NA	NA	NA	NA	NA	NA	NA	NA	NA	NA	NA	NA	NA	NA	NA	NA	NA	NA	NA
AsnicarF_2021	SAMEA7045127	predict1_MTG_0274	stool	no	control	healthy	52	NA	adult	male	GBR	no	IlluminaNovaSeq	PowerSoilPro	33432175	29193961	4408288111	151	151	ERR4334043	NA	NA	Francesco_Asnicar;Paolo_Manghi	23.492012073158804	NA	NA	NA	NA	NA	NA	NA	NA	NA	NA	NA	NA	NA	NA	NA	NA	NA	NA	NA	NA	NA	NA	NA	NA	NA
AsnicarF_2021	SAMEA7045128	predict1_MTG_0275	stool	no	control	healthy	27	NA	adult	female	USA	no	IlluminaNovaSeq	PowerSoilPro	33432175	36343275	5487834525	151	151	ERR4334044	NA	NA	Francesco_Asnicar;Paolo_Manghi	20.801350963415302	NA	NA	NA	NA	NA	NA	NA	NA	NA	NA	NA	NA	NA	NA	NA	NA	NA	NA	NA	NA	NA	NA	NA	NA	NA
AsnicarF_2021	SAMEA7045129	predict1_MTG_0276	stool	no	control	healthy	53	NA	adult	female	GBR	no	IlluminaNovaSeq	PowerSoilPro	33432175	29795471	4499116121	151	151	ERR4334045	NA	NA	Francesco_Asnicar;Paolo_Manghi	25.5304094889005	AsnicarF_2020_1	NA	NA	NA	NA	NA	NA	NA	NA	NA	NA	NA	NA	NA	NA	NA	NA	NA	NA	NA	NA	NA	NA	NA	NA
AsnicarF_2021	SAMEA7045130	predict1_MTG_0277	stool	no	control	healthy	62	NA	adult	female	GBR	no	IlluminaNovaSeq	PowerSoilPro	33432175	23897027	3608451077	151	151	ERR4334046	NA	NA	Francesco_Asnicar;Paolo_Manghi	26.16680587679389	AsnicarF_2020_102	NA	NA	NA	NA	NA	NA	NA	NA	NA	NA	NA	NA	NA	NA	NA	NA	NA	NA	NA	NA	NA	NA	NA	NA
AsnicarF_2021	SAMEA7045131	predict1_MTG_0278	stool	no	control	healthy	46	NA	adult	female	GBR	no	IlluminaNovaSeq	PowerSoilPro	33432175	26256523	3964734973	151	151	ERR4334047	NA	NA	Francesco_Asnicar;Paolo_Manghi	30.7477915263734	NA	NA	NA	NA	NA	NA	NA	NA	NA	NA	NA	NA	NA	NA	NA	NA	NA	NA	NA	NA	NA	NA	NA	NA	NA
AsnicarF_2021	SAMEA7045132	predict1_MTG_0279	stool	no	control	healthy	52	NA	adult	female	GBR	no	IlluminaNovaSeq	PowerSoilPro	33432175	30715673	4638066623	151	151	ERR4334048	NA	NA	Francesco_Asnicar;Paolo_Manghi	26.95861340969201	NA	NA	NA	NA	NA	NA	NA	NA	NA	NA	NA	NA	NA	NA	NA	NA	NA	NA	NA	NA	NA	NA	NA	NA	NA
AsnicarF_2021	SAMEA7045133	predict1_MTG_0280	stool	no	control	healthy	47	NA	adult	female	GBR	no	IlluminaNovaSeq	PowerSoilPro	33432175	26262974	3965709074	151	151	ERR4334049	NA	NA	Francesco_Asnicar;Paolo_Manghi	22.976220852859	NA	NA	NA	NA	NA	NA	NA	NA	NA	NA	NA	NA	NA	NA	NA	NA	NA	NA	NA	NA	NA	NA	NA	NA	NA
AsnicarF_2021	SAMEA7045134	predict1_MTG_0281	stool	no	control	healthy	20	NA	adult	female	GBR	no	IlluminaNovaSeq	PowerSoilPro	33432175	45780084	6912792684	151	151	ERR4334050	NA	NA	Francesco_Asnicar;Paolo_Manghi	19.95322250366361	AsnicarF_2020_335	NA	NA	NA	NA	NA	NA	NA	NA	NA	NA	NA	NA	NA	NA	NA	NA	NA	NA	NA	NA	NA	NA	NA	NA
AsnicarF_2021	SAMEA7045135	predict1_MTG_0282	stool	no	control	healthy	57	NA	adult	male	GBR	no	IlluminaNovaSeq	PowerSoilPro	33432175	30485277	4603276827	151	151	ERR4334051	NA	NA	Francesco_Asnicar;Paolo_Manghi	26.2810978907518	NA	NA	NA	NA	NA	NA	NA	NA	NA	NA	NA	NA	NA	NA	NA	NA	NA	NA	NA	NA	NA	NA	NA	NA	NA
AsnicarF_2021	SAMEA7045136	predict1_MTG_0283	stool	no	control	healthy	24	NA	adult	female	GBR	no	IlluminaNovaSeq	PowerSoilPro	33432175	31394055	4740502305	151	151	ERR4334052	NA	NA	Francesco_Asnicar;Paolo_Manghi	26.8656411722075	AsnicarF_2020_329	NA	NA	NA	NA	NA	NA	NA	NA	NA	NA	NA	NA	NA	NA	NA	NA	NA	NA	NA	NA	NA	NA	NA	NA
AsnicarF_2021	SAMEA7045137	predict1_MTG_0284	stool	no	control	healthy	48	NA	adult	female	GBR	no	IlluminaNovaSeq	PowerSoilPro	33432175	28150986	4250798886	151	151	ERR4334053	NA	NA	Francesco_Asnicar;Paolo_Manghi	22.7435055939018	AsnicarF_2020_240	NA	NA	NA	NA	NA	NA	NA	NA	NA	NA	NA	NA	NA	NA	NA	NA	NA	NA	NA	NA	NA	NA	NA	NA
AsnicarF_2021	SAMEA7045138	predict1_MTG_0285	stool	no	control	healthy	56	NA	adult	male	GBR	no	IlluminaNovaSeq	PowerSoilPro	33432175	31082480	4693454480	151	151	ERR4334054	NA	NA	Francesco_Asnicar;Paolo_Manghi	25.230672125837803	NA	NA	NA	NA	NA	NA	NA	NA	NA	NA	NA	NA	NA	NA	NA	NA	NA	NA	NA	NA	NA	NA	NA	NA	NA
AsnicarF_2021	SAMEA7045139	predict1_MTG_0286	stool	no	control	healthy	53	NA	adult	female	GBR	no	IlluminaNovaSeq	PowerSoilPro	33432175	26792617	4045685167	151	151	ERR4334055	NA	NA	Francesco_Asnicar;Paolo_Manghi	39.0022675736961	AsnicarF_2020_202	NA	NA	NA	NA	NA	NA	NA	NA	NA	NA	NA	NA	NA	NA	NA	NA	NA	NA	NA	NA	NA	NA	NA	NA
AsnicarF_2021	SAMEA7045140	predict1_MTG_0287	stool	no	control	healthy	24	NA	adult	female	GBR	no	IlluminaNovaSeq	PowerSoilPro	33432175	36808265	5558048015	151	151	ERR4334056	NA	NA	Francesco_Asnicar;Paolo_Manghi	23.1550658425155	AsnicarF_2020_329	NA	NA	NA	NA	NA	NA	NA	NA	NA	NA	NA	NA	NA	NA	NA	NA	NA	NA	NA	NA	NA	NA	NA	NA
AsnicarF_2021	SAMEA7045141	predict1_MTG_0288	stool	no	control	healthy	41	NA	adult	female	GBR	no	IlluminaNovaSeq	PowerSoilPro	33432175	29729985	4489227735	151	151	ERR4334057	NA	NA	Francesco_Asnicar;Paolo_Manghi	28.610778460540004	NA	NA	NA	NA	NA	NA	NA	NA	NA	NA	NA	NA	NA	NA	NA	NA	NA	NA	NA	NA	NA	NA	NA	NA	NA
AsnicarF_2021	SAMEA7045142	predict1_MTG_0289	stool	no	control	healthy	24	NA	adult	female	GBR	no	IlluminaNovaSeq	PowerSoilPro	33432175	27628414	4171890514	151	151	ERR4334058	NA	NA	Francesco_Asnicar;Paolo_Manghi	21.8685121107266	AsnicarF_2020_315	NA	NA	NA	NA	NA	NA	NA	NA	NA	NA	NA	NA	NA	NA	NA	NA	NA	NA	NA	NA	NA	NA	NA	NA
AsnicarF_2021	SAMEA7045143	predict1_MTG_0290	stool	no	control	healthy	59	NA	adult	female	GBR	no	IlluminaNovaSeq	PowerSoilPro	33432175	28712443	4335578893	151	151	ERR4334059	NA	NA	Francesco_Asnicar;Paolo_Manghi	27.1800208116545	AsnicarF_2020_175	NA	NA	NA	NA	NA	NA	NA	NA	NA	NA	NA	NA	NA	NA	NA	NA	NA	NA	NA	NA	NA	NA	NA	NA
AsnicarF_2021	SAMEA7045144	predict1_MTG_0291	stool	no	control	healthy	42	NA	adult	male	GBR	no	IlluminaNovaSeq	PowerSoilPro	33432175	31858928	4810698128	151	151	ERR4334060	NA	NA	Francesco_Asnicar;Paolo_Manghi	23.8694367397785	NA	NA	NA	NA	NA	NA	NA	NA	NA	NA	NA	NA	NA	NA	NA	NA	NA	NA	NA	NA	NA	NA	NA	NA	NA
AsnicarF_2021	SAMEA7045145	predict1_MTG_0292	stool	no	control	healthy	58	NA	adult	female	GBR	no	IlluminaNovaSeq	PowerSoilPro	33432175	50276953	7591819903	151	151	ERR4334061	NA	NA	Francesco_Asnicar;Paolo_Manghi	23.591158726293894	AsnicarF_2020_253	NA	NA	NA	NA	NA	NA	NA	NA	NA	NA	NA	NA	NA	NA	NA	NA	NA	NA	NA	NA	NA	NA	NA	NA
AsnicarF_2021	SAMEA7045146	predict1_MTG_0293	stool	no	control	healthy	48	NA	adult	female	GBR	no	IlluminaNovaSeq	PowerSoilPro	33432175	25953723	3919012173	151	151	ERR4334062	NA	NA	Francesco_Asnicar;Paolo_Manghi	28.845979733699004	AsnicarF_2020_144	NA	NA	NA	NA	NA	NA	NA	NA	NA	NA	NA	NA	NA	NA	NA	NA	NA	NA	NA	NA	NA	NA	NA	NA
AsnicarF_2021	SAMEA7045147	predict1_MTG_0294	stool	no	control	healthy	41	NA	adult	male	GBR	no	IlluminaNovaSeq	PowerSoilPro	33432175	27676582	4179163882	151	151	ERR4334063	NA	NA	Francesco_Asnicar;Paolo_Manghi	23.8914058164534	NA	NA	NA	NA	NA	NA	NA	NA	NA	NA	NA	NA	NA	NA	NA	NA	NA	NA	NA	NA	NA	NA	NA	NA	NA
AsnicarF_2021	SAMEA7045148	predict1_MTG_0295	stool	no	control	healthy	48	NA	adult	female	GBR	no	IlluminaNovaSeq	PowerSoilPro	33432175	37963698	5732518398	151	151	ERR4334064	NA	NA	Francesco_Asnicar;Paolo_Manghi	26.0213278923536	AsnicarF_2020_174	NA	NA	NA	NA	NA	NA	NA	NA	NA	NA	NA	NA	NA	NA	NA	NA	NA	NA	NA	NA	NA	NA	NA	NA
AsnicarF_2021	SAMEA7045149	predict1_MTG_0296	stool	no	control	healthy	23	NA	adult	male	USA	no	IlluminaNovaSeq	PowerSoilPro	33432175	27898025	4212601775	151	151	ERR4334065	NA	NA	Francesco_Asnicar;Paolo_Manghi	24.986311364908104	NA	NA	NA	NA	NA	NA	NA	NA	NA	NA	NA	NA	NA	NA	NA	NA	NA	NA	NA	NA	NA	NA	NA	NA	NA
AsnicarF_2021	SAMEA7045150	predict1_MTG_0297	stool	no	control	healthy	63	NA	adult	male	GBR	no	IlluminaNovaSeq	PowerSoilPro	33432175	24563433	3709078383	151	151	ERR4334066	NA	NA	Francesco_Asnicar;Paolo_Manghi	27.955883811739696	AsnicarF_2020_19	NA	NA	NA	NA	NA	NA	NA	NA	NA	NA	NA	NA	NA	NA	NA	NA	NA	NA	NA	NA	NA	NA	NA	NA
AsnicarF_2021	SAMEA7045151	predict1_MTG_0298	stool	no	control	healthy	28	NA	adult	female	GBR	no	IlluminaNovaSeq	PowerSoilPro	33432175	30750339	4643301189	151	151	ERR4334067	NA	NA	Francesco_Asnicar;Paolo_Manghi	20.3066282318138	AsnicarF_2020_346	NA	NA	NA	NA	NA	NA	NA	NA	NA	NA	NA	NA	NA	NA	NA	NA	NA	NA	NA	NA	NA	NA	NA	NA
AsnicarF_2021	SAMEA7045152	predict1_MTG_0299	stool	no	control	healthy	26	NA	adult	male	GBR	no	IlluminaNovaSeq	PowerSoilPro	33432175	25053217	3783035767	151	151	ERR4334068	NA	NA	Francesco_Asnicar;Paolo_Manghi	26.281566354155196	NA	NA	NA	NA	NA	NA	NA	NA	NA	NA	NA	NA	NA	NA	NA	NA	NA	NA	NA	NA	NA	NA	NA	NA	NA
AsnicarF_2021	SAMEA7045153	predict1_MTG_0300	stool	no	control	healthy	51	NA	adult	male	GBR	no	IlluminaNovaSeq	PowerSoilPro	33432175	27424830	4141149330	151	151	ERR4334069	NA	NA	Francesco_Asnicar;Paolo_Manghi	33.027412148291305	NA	NA	NA	NA	NA	NA	NA	NA	NA	NA	NA	NA	NA	NA	NA	NA	NA	NA	NA	NA	NA	NA	NA	NA	NA
AsnicarF_2021	SAMEA7045154	predict1_MTG_0301	stool	no	control	healthy	43	NA	adult	male	GBR	no	IlluminaNovaSeq	PowerSoilPro	33432175	30428133	4594648083	151	151	ERR4334070	NA	NA	Francesco_Asnicar;Paolo_Manghi	26.4685078682021	NA	NA	NA	NA	NA	NA	NA	NA	NA	NA	NA	NA	NA	NA	NA	NA	NA	NA	NA	NA	NA	NA	NA	NA	NA
AsnicarF_2021	SAMEA7045155	predict1_MTG_0302	stool	no	control	healthy	49	NA	adult	male	GBR	no	IlluminaNovaSeq	PowerSoilPro	33432175	34594312	5223741112	151	151	ERR4334071	NA	NA	Francesco_Asnicar;Paolo_Manghi	26.5984029122128	AsnicarF_2020_93	NA	NA	NA	NA	NA	NA	NA	NA	NA	NA	NA	NA	NA	NA	NA	NA	NA	NA	NA	NA	NA	NA	NA	NA
AsnicarF_2021	SAMEA7045156	predict1_MTG_0303	stool	no	control	healthy	47	NA	adult	female	GBR	no	IlluminaNovaSeq	PowerSoilPro	33432175	30269742	4570731042	151	151	ERR4334072	NA	NA	Francesco_Asnicar;Paolo_Manghi	22.877203811581307	NA	NA	NA	NA	NA	NA	NA	NA	NA	NA	NA	NA	NA	NA	NA	NA	NA	NA	NA	NA	NA	NA	NA	NA	NA
AsnicarF_2021	SAMEA7045157	predict1_MTG_0304	stool	no	control	healthy	50	NA	adult	female	GBR	no	IlluminaNovaSeq	PowerSoilPro	33432175	25335628	3825679828	151	151	ERR4334073	NA	NA	Francesco_Asnicar;Paolo_Manghi	33.0317465041565	AsnicarF_2020_27	NA	NA	NA	NA	NA	NA	NA	NA	NA	NA	NA	NA	NA	NA	NA	NA	NA	NA	NA	NA	NA	NA	NA	NA
AsnicarF_2021	SAMEA7045158	predict1_MTG_0305	stool	no	control	healthy	49	NA	adult	female	GBR	no	IlluminaNovaSeq	PowerSoilPro	33432175	31968741	4827279891	151	151	ERR4334074	NA	NA	Francesco_Asnicar;Paolo_Manghi	25.1149269875608	AsnicarF_2020_308	NA	NA	NA	NA	NA	NA	NA	NA	NA	NA	NA	NA	NA	NA	NA	NA	NA	NA	NA	NA	NA	NA	NA	NA
AsnicarF_2021	SAMEA7045159	predict1_MTG_0306	stool	no	control	healthy	34	NA	adult	female	USA	no	IlluminaNovaSeq	PowerSoilPro	33432175	32954428	4976118628	151	151	ERR4334075	NA	NA	Francesco_Asnicar;Paolo_Manghi	25.4646077544422	NA	NA	NA	NA	NA	NA	NA	NA	NA	NA	NA	NA	NA	NA	NA	NA	NA	NA	NA	NA	NA	NA	NA	NA	NA
AsnicarF_2021	SAMEA7045160	predict1_MTG_0307	stool	no	control	healthy	41	NA	adult	male	GBR	no	IlluminaNovaSeq	PowerSoilPro	33432175	31440842	4747567142	151	151	ERR4334076	NA	NA	Francesco_Asnicar;Paolo_Manghi	28.4749407215603	NA	NA	NA	NA	NA	NA	NA	NA	NA	NA	NA	NA	NA	NA	NA	NA	NA	NA	NA	NA	NA	NA	NA	NA	NA
AsnicarF_2021	SAMEA7045161	predict1_MTG_0308	stool	no	control	healthy	42	NA	adult	female	GBR	no	IlluminaNovaSeq	PowerSoilPro	33432175	27799019	4197651869	151	151	ERR4334077	NA	NA	Francesco_Asnicar;Paolo_Manghi	21.3868760064412	NA	NA	NA	NA	NA	NA	NA	NA	NA	NA	NA	NA	NA	NA	NA	NA	NA	NA	NA	NA	NA	NA	NA	NA	NA
AsnicarF_2021	SAMEA7045162	predict1_MTG_0309	stool	no	control	healthy	42	NA	adult	female	GBR	no	IlluminaNovaSeq	PowerSoilPro	33432175	31436095	4746850345	151	151	ERR4334078	NA	NA	Francesco_Asnicar;Paolo_Manghi	23.1099145735323	AsnicarF_2020_404	NA	NA	NA	NA	NA	NA	NA	NA	NA	NA	NA	NA	NA	NA	NA	NA	NA	NA	NA	NA	NA	NA	NA	NA
AsnicarF_2021	SAMEA7045163	predict1_MTG_0310	stool	no	control	healthy	60	NA	adult	female	GBR	no	IlluminaNovaSeq	PowerSoilPro	33432175	25433271	3840423921	151	151	ERR4334079	NA	NA	Francesco_Asnicar;Paolo_Manghi	23.714055361462002	AsnicarF_2020_52	NA	NA	NA	NA	NA	NA	NA	NA	NA	NA	NA	NA	NA	NA	NA	NA	NA	NA	NA	NA	NA	NA	NA	NA
AsnicarF_2021	SAMEA7045164	predict1_MTG_0311	stool	no	control	healthy	63	NA	adult	female	GBR	no	IlluminaNovaSeq	PowerSoilPro	33432175	27110151	4093632801	151	151	ERR4334080	NA	NA	Francesco_Asnicar;Paolo_Manghi	20.636589656155103	AsnicarF_2020_75	NA	NA	NA	NA	NA	NA	NA	NA	NA	NA	NA	NA	NA	NA	NA	NA	NA	NA	NA	NA	NA	NA	NA	NA
AsnicarF_2021	SAMEA7045165	predict1_MTG_0312	stool	no	control	healthy	19	NA	adult	female	GBR	no	IlluminaNovaSeq	PowerSoilPro	33432175	26639011	4022490661	151	151	ERR4334081	NA	NA	Francesco_Asnicar;Paolo_Manghi	24.264480629654106	AsnicarF_2020_399	NA	NA	NA	NA	NA	NA	NA	NA	NA	NA	NA	NA	NA	NA	NA	NA	NA	NA	NA	NA	NA	NA	NA	NA
AsnicarF_2021	SAMEA7045166	predict1_MTG_0313	stool	no	control	healthy	44	NA	adult	female	GBR	no	IlluminaNovaSeq	PowerSoilPro	33432175	25883278	3908374978	151	151	ERR4334082	NA	NA	Francesco_Asnicar;Paolo_Manghi	24.6706330986634	NA	NA	NA	NA	NA	NA	NA	NA	NA	NA	NA	NA	NA	NA	NA	NA	NA	NA	NA	NA	NA	NA	NA	NA	NA
AsnicarF_2021	SAMEA7045167	predict1_MTG_0314	stool	no	control	healthy	53	NA	adult	female	GBR	no	IlluminaNovaSeq	PowerSoilPro	33432175	37969408	5733380608	151	151	ERR4334083	NA	NA	Francesco_Asnicar;Paolo_Manghi	20.9721170527849	AsnicarF_2020_173	NA	NA	NA	NA	NA	NA	NA	NA	NA	NA	NA	NA	NA	NA	NA	NA	NA	NA	NA	NA	NA	NA	NA	NA
AsnicarF_2021	SAMEA7045169	predict1_MTG_0315	stool	no	control	healthy	26	NA	adult	male	USA	no	IlluminaNovaSeq	PowerSoilPro	33432175	43500840	6568626840	151	151	ERR4334084	NA	NA	Francesco_Asnicar;Paolo_Manghi	20.9614229746347	NA	NA	NA	NA	NA	NA	NA	NA	NA	NA	NA	NA	NA	NA	NA	NA	NA	NA	NA	NA	NA	NA	NA	NA	NA
AsnicarF_2021	SAMEA7045170	predict1_MTG_0316	stool	no	control	healthy	37	NA	adult	male	GBR	no	IlluminaNovaSeq	PowerSoilPro	33432175	23843075	3600304325	151	151	ERR4334085	NA	NA	Francesco_Asnicar;Paolo_Manghi	21.87397854112989	AsnicarF_2020_46	NA	NA	NA	NA	NA	NA	NA	NA	NA	NA	NA	NA	NA	NA	NA	NA	NA	NA	NA	NA	NA	NA	NA	NA
AsnicarF_2021	SAMEA7045171	predict1_MTG_0317	stool	no	control	healthy	62	NA	adult	female	GBR	no	IlluminaNovaSeq	PowerSoilPro	33432175	24272016	3665074416	151	151	ERR4334086	NA	NA	Francesco_Asnicar;Paolo_Manghi	26.6366671505298	AsnicarF_2020_100	NA	NA	NA	NA	NA	NA	NA	NA	NA	NA	NA	NA	NA	NA	NA	NA	NA	NA	NA	NA	NA	NA	NA	NA
AsnicarF_2021	SAMEA7045172	predict1_MTG_0318	stool	no	control	healthy	48	NA	adult	male	GBR	no	IlluminaNovaSeq	PowerSoilPro	33432175	24606069	3715516419	151	151	ERR4334087	NA	NA	Francesco_Asnicar;Paolo_Manghi	24.401803194520397	AsnicarF_2020_168	NA	NA	NA	NA	NA	NA	NA	NA	NA	NA	NA	NA	NA	NA	NA	NA	NA	NA	NA	NA	NA	NA	NA	NA
AsnicarF_2021	SAMEA7045173	predict1_MTG_0319	stool	no	control	healthy	54	NA	adult	female	GBR	no	IlluminaNovaSeq	PowerSoilPro	33432175	23495129	3547764479	151	151	ERR4334088	NA	NA	Francesco_Asnicar;Paolo_Manghi	22.5601594992163	AsnicarF_2020_391	NA	NA	NA	NA	NA	NA	NA	NA	NA	NA	NA	NA	NA	NA	NA	NA	NA	NA	NA	NA	NA	NA	NA	NA
AsnicarF_2021	SAMEA7045174	predict1_MTG_0320	stool	no	control	healthy	31	NA	adult	female	GBR	no	IlluminaNovaSeq	PowerSoilPro	33432175	24289518	3667717218	151	151	ERR4334089	NA	NA	Francesco_Asnicar;Paolo_Manghi	23.6226618131576	AsnicarF_2020_341	NA	NA	NA	NA	NA	NA	NA	NA	NA	NA	NA	NA	NA	NA	NA	NA	NA	NA	NA	NA	NA	NA	NA	NA
AsnicarF_2021	SAMEA7045175	predict1_MTG_0321	stool	no	control	healthy	57	NA	adult	female	GBR	no	IlluminaNovaSeq	PowerSoilPro	33432175	23627576	3567763976	151	151	ERR4334090	NA	NA	Francesco_Asnicar;Paolo_Manghi	20.5292459705075	AsnicarF_2020_109	NA	NA	NA	NA	NA	NA	NA	NA	NA	NA	NA	NA	NA	NA	NA	NA	NA	NA	NA	NA	NA	NA	NA	NA
AsnicarF_2021	SAMEA7045176	predict1_MTG_0322	stool	no	control	healthy	55	NA	adult	female	GBR	no	IlluminaNovaSeq	PowerSoilPro	33432175	24431799	3689201649	151	151	ERR4334091	NA	NA	Francesco_Asnicar;Paolo_Manghi	25.52119670045549	AsnicarF_2020_48	NA	NA	NA	NA	NA	NA	NA	NA	NA	NA	NA	NA	NA	NA	NA	NA	NA	NA	NA	NA	NA	NA	NA	NA
AsnicarF_2021	SAMEA7045177	predict1_MTG_0323	stool	no	control	healthy	44	NA	adult	female	GBR	no	IlluminaNovaSeq	PowerSoilPro	33432175	39613329	5981612679	151	151	ERR4334092	NA	NA	Francesco_Asnicar;Paolo_Manghi	26.326309920596	NA	NA	NA	NA	NA	NA	NA	NA	NA	NA	NA	NA	NA	NA	NA	NA	NA	NA	NA	NA	NA	NA	NA	NA	NA
AsnicarF_2021	SAMEA7045178	predict1_MTG_0324	stool	no	control	healthy	46	NA	adult	male	GBR	no	IlluminaNovaSeq	PowerSoilPro	33432175	29581377	4466787927	151	151	ERR4334093	NA	NA	Francesco_Asnicar;Paolo_Manghi	23.8585804293947	AsnicarF_2020_120	NA	NA	NA	NA	NA	NA	NA	NA	NA	NA	NA	NA	NA	NA	NA	NA	NA	NA	NA	NA	NA	NA	NA	NA
AsnicarF_2021	SAMEA7045179	predict1_MTG_0325	stool	no	control	healthy	34	NA	adult	female	GBR	no	IlluminaNovaSeq	PowerSoilPro	33432175	24614032	3716718832	151	151	ERR4334094	NA	NA	Francesco_Asnicar;Paolo_Manghi	23.964314426809	AsnicarF_2020_402	NA	NA	NA	NA	NA	NA	NA	NA	NA	NA	NA	NA	NA	NA	NA	NA	NA	NA	NA	NA	NA	NA	NA	NA
AsnicarF_2021	SAMEA7045180	predict1_MTG_0326	stool	no	control	healthy	33	NA	adult	female	GBR	no	IlluminaNovaSeq	PowerSoilPro	33432175	40411171	6102086821	151	151	ERR4334095	NA	NA	Francesco_Asnicar;Paolo_Manghi	21.6890932910589	AsnicarF_2020_292	NA	NA	NA	NA	NA	NA	NA	NA	NA	NA	NA	NA	NA	NA	NA	NA	NA	NA	NA	NA	NA	NA	NA	NA
AsnicarF_2021	SAMEA7045181	predict1_MTG_0327	stool	no	control	healthy	49	NA	adult	female	GBR	no	IlluminaNovaSeq	PowerSoilPro	33432175	26094732	3940304532	151	151	ERR4334096	NA	NA	Francesco_Asnicar;Paolo_Manghi	22.5383198196934	AsnicarF_2020_34	NA	NA	NA	NA	NA	NA	NA	NA	NA	NA	NA	NA	NA	NA	NA	NA	NA	NA	NA	NA	NA	NA	NA	NA
AsnicarF_2021	SAMEA7045182	predict1_MTG_0328	stool	no	control	healthy	29	NA	adult	female	GBR	no	IlluminaNovaSeq	PowerSoilPro	33432175	36048578	5443335278	151	151	ERR4334097	NA	NA	Francesco_Asnicar;Paolo_Manghi	20.0784125724614	NA	NA	NA	NA	NA	NA	NA	NA	NA	NA	NA	NA	NA	NA	NA	NA	NA	NA	NA	NA	NA	NA	NA	NA	NA
AsnicarF_2021	SAMEA7045183	predict1_MTG_0329	stool	no	control	healthy	56	NA	adult	male	GBR	no	IlluminaNovaSeq	PowerSoilPro	33432175	32646285	4929589035	151	151	ERR4334098	NA	NA	Francesco_Asnicar;Paolo_Manghi	27.3785293102604	AsnicarF_2020_18	NA	NA	NA	NA	NA	NA	NA	NA	NA	NA	NA	NA	NA	NA	NA	NA	NA	NA	NA	NA	NA	NA	NA	NA
AsnicarF_2021	SAMEA7045184	predict1_MTG_0330	stool	no	control	healthy	60	NA	adult	female	GBR	no	IlluminaNovaSeq	PowerSoilPro	33432175	41571331	6277270981	151	151	ERR4334099	NA	NA	Francesco_Asnicar;Paolo_Manghi	25.1562249639481	AsnicarF_2020_293	NA	NA	NA	NA	NA	NA	NA	NA	NA	NA	NA	NA	NA	NA	NA	NA	NA	NA	NA	NA	NA	NA	NA	NA
AsnicarF_2021	SAMEA7045185	predict1_MTG_0331	stool	no	control	healthy	40	NA	adult	female	GBR	no	IlluminaNovaSeq	PowerSoilPro	33432175	23361913	3527648863	151	151	ERR4334100	NA	NA	Francesco_Asnicar;Paolo_Manghi	36.4686390532544	AsnicarF_2020_256	NA	NA	NA	NA	NA	NA	NA	NA	NA	NA	NA	NA	NA	NA	NA	NA	NA	NA	NA	NA	NA	NA	NA	NA
AsnicarF_2021	SAMEA7045186	predict1_MTG_0332	stool	no	control	healthy	43	NA	adult	male	USA	no	IlluminaNovaSeq	PowerSoilPro	33432175	31720660	4789819660	151	151	ERR4334101	NA	NA	Francesco_Asnicar;Paolo_Manghi	25.6710261895185	NA	NA	NA	NA	NA	NA	NA	NA	NA	NA	NA	NA	NA	NA	NA	NA	NA	NA	NA	NA	NA	NA	NA	NA	NA
AsnicarF_2021	SAMEA7045187	predict1_MTG_0333	stool	no	control	healthy	62	NA	adult	female	GBR	no	IlluminaNovaSeq	PowerSoilPro	33432175	47816253	7220254203	151	151	ERR4334102	NA	NA	Francesco_Asnicar;Paolo_Manghi	22.3746697327458	AsnicarF_2020_3	NA	NA	NA	NA	NA	NA	NA	NA	NA	NA	NA	NA	NA	NA	NA	NA	NA	NA	NA	NA	NA	NA	NA	NA
AsnicarF_2021	SAMEA7045188	predict1_MTG_0334	stool	no	control	healthy	24	NA	adult	female	GBR	no	IlluminaNovaSeq	PowerSoilPro	33432175	27891128	4211560328	151	151	ERR4334103	NA	NA	Francesco_Asnicar;Paolo_Manghi	22.3381534260005	AsnicarF_2020_270	NA	NA	NA	NA	NA	NA	NA	NA	NA	NA	NA	NA	NA	NA	NA	NA	NA	NA	NA	NA	NA	NA	NA	NA
AsnicarF_2021	SAMEA7045189	predict1_MTG_0335	stool	no	control	healthy	45	NA	adult	female	GBR	no	IlluminaNovaSeq	PowerSoilPro	33432175	33379147	5040251197	151	151	ERR4334104	NA	NA	Francesco_Asnicar;Paolo_Manghi	20.5994494829226	AsnicarF_2020_57	NA	NA	NA	NA	NA	NA	NA	NA	NA	NA	NA	NA	NA	NA	NA	NA	NA	NA	NA	NA	NA	NA	NA	NA
AsnicarF_2021	SAMEA7045190	predict1_MTG_0336	stool	no	control	healthy	35	NA	adult	male	GBR	no	IlluminaNovaSeq	PowerSoilPro	33432175	30582566	4617967466	151	151	ERR4334105	NA	NA	Francesco_Asnicar;Paolo_Manghi	27.400774963657604	NA	NA	NA	NA	NA	NA	NA	NA	NA	NA	NA	NA	NA	NA	NA	NA	NA	NA	NA	NA	NA	NA	NA	NA	NA
AsnicarF_2021	SAMEA7045191	predict1_MTG_0337	stool	no	control	healthy	24	NA	adult	female	GBR	no	IlluminaNovaSeq	PowerSoilPro	33432175	24043191	3630521841	151	151	ERR4334106	NA	NA	Francesco_Asnicar;Paolo_Manghi	25.262776211168603	AsnicarF_2020_326	NA	NA	NA	NA	NA	NA	NA	NA	NA	NA	NA	NA	NA	NA	NA	NA	NA	NA	NA	NA	NA	NA	NA	NA
AsnicarF_2021	SAMEA7045192	predict1_MTG_0338	stool	no	control	healthy	55	NA	adult	female	GBR	no	IlluminaNovaSeq	PowerSoilPro	33432175	23415964	3535810564	151	151	ERR4334107	NA	NA	Francesco_Asnicar;Paolo_Manghi	31.1482653824996	NA	NA	NA	NA	NA	NA	NA	NA	NA	NA	NA	NA	NA	NA	NA	NA	NA	NA	NA	NA	NA	NA	NA	NA	NA
AsnicarF_2021	SAMEA7045193	predict1_MTG_0339	stool	no	control	healthy	51	NA	adult	female	GBR	no	IlluminaNovaSeq	PowerSoilPro	33432175	24092023	3637895473	151	151	ERR4334108	NA	NA	Francesco_Asnicar;Paolo_Manghi	19.716194464930695	AsnicarF_2020_124	NA	NA	NA	NA	NA	NA	NA	NA	NA	NA	NA	NA	NA	NA	NA	NA	NA	NA	NA	NA	NA	NA	NA	NA
AsnicarF_2021	SAMEA7045194	predict1_MTG_0340	stool	no	control	healthy	50	NA	adult	female	GBR	no	IlluminaNovaSeq	PowerSoilPro	33432175	26762295	4041106545	151	151	ERR4334109	NA	NA	Francesco_Asnicar;Paolo_Manghi	23.398703812810396	NA	NA	NA	NA	NA	NA	NA	NA	NA	NA	NA	NA	NA	NA	NA	NA	NA	NA	NA	NA	NA	NA	NA	NA	NA
AsnicarF_2021	SAMEA7045195	predict1_MTG_0341	stool	no	control	healthy	54	NA	adult	male	GBR	no	IlluminaNovaSeq	PowerSoilPro	33432175	23631869	3568412219	151	151	ERR4334110	NA	NA	Francesco_Asnicar;Paolo_Manghi	31.254519076918807	NA	NA	NA	NA	NA	NA	NA	NA	NA	NA	NA	NA	NA	NA	NA	NA	NA	NA	NA	NA	NA	NA	NA	NA	NA
AsnicarF_2021	SAMEA7045196	predict1_MTG_0342	stool	no	control	healthy	21	NA	adult	female	GBR	no	IlluminaNovaSeq	PowerSoilPro	33432175	25047861	3782227011	151	151	ERR4334111	NA	NA	Francesco_Asnicar;Paolo_Manghi	26.8986686084027	AsnicarF_2020_350	NA	NA	NA	NA	NA	NA	NA	NA	NA	NA	NA	NA	NA	NA	NA	NA	NA	NA	NA	NA	NA	NA	NA	NA
AsnicarF_2021	SAMEA7045197	predict1_MTG_0343	stool	no	control	healthy	43	NA	adult	female	GBR	no	IlluminaNovaSeq	PowerSoilPro	33432175	28521052	4306678852	151	151	ERR4334112	NA	NA	Francesco_Asnicar;Paolo_Manghi	44.96742566518189	NA	NA	NA	NA	NA	NA	NA	NA	NA	NA	NA	NA	NA	NA	NA	NA	NA	NA	NA	NA	NA	NA	NA	NA	NA
AsnicarF_2021	SAMEA7045198	predict1_MTG_0344	stool	no	control	healthy	64	NA	adult	female	GBR	no	IlluminaNovaSeq	PowerSoilPro	33432175	24499065	3699358815	151	151	ERR4334113	NA	NA	Francesco_Asnicar;Paolo_Manghi	24.8813417931992	AsnicarF_2020_155	NA	NA	NA	NA	NA	NA	NA	NA	NA	NA	NA	NA	NA	NA	NA	NA	NA	NA	NA	NA	NA	NA	NA	NA
AsnicarF_2021	SAMEA7045199	predict1_MTG_0345	stool	no	control	healthy	58	NA	adult	female	GBR	no	IlluminaNovaSeq	PowerSoilPro	33432175	51963120	7846431120	151	151	ERR4334114	NA	NA	Francesco_Asnicar;Paolo_Manghi	18.3558792924037	AsnicarF_2020_132	NA	NA	NA	NA	NA	NA	NA	NA	NA	NA	NA	NA	NA	NA	NA	NA	NA	NA	NA	NA	NA	NA	NA	NA
AsnicarF_2021	SAMEA7045200	predict1_MTG_0346	stool	no	control	healthy	49	NA	adult	female	USA	no	IlluminaNovaSeq	PowerSoilPro	33432175	25617748	3866943570	150	151	ERR4334115	NA	NA	Francesco_Asnicar;Paolo_Manghi	42.9709691046015	NA	NA	NA	NA	NA	NA	NA	NA	NA	NA	NA	NA	NA	NA	NA	NA	NA	NA	NA	NA	NA	NA	NA	NA	NA
AsnicarF_2021	SAMEA7045201	predict1_MTG_0347	stool	no	control	healthy	47	NA	adult	female	GBR	no	IlluminaNovaSeq	PowerSoilPro	33432175	24680576	3726766976	151	151	ERR4334116	NA	NA	Francesco_Asnicar;Paolo_Manghi	18.3598255478662	AsnicarF_2020_54	NA	NA	NA	NA	NA	NA	NA	NA	NA	NA	NA	NA	NA	NA	NA	NA	NA	NA	NA	NA	NA	NA	NA	NA
AsnicarF_2021	SAMEA7045202	predict1_MTG_0348	stool	no	control	healthy	56	NA	adult	female	GBR	no	IlluminaNovaSeq	PowerSoilPro	33432175	28746889	4340780239	151	151	ERR4334117	NA	NA	Francesco_Asnicar;Paolo_Manghi	24.7126286753509	AsnicarF_2020_369	NA	NA	NA	NA	NA	NA	NA	NA	NA	NA	NA	NA	NA	NA	NA	NA	NA	NA	NA	NA	NA	NA	NA	NA
AsnicarF_2021	SAMEA7045203	predict1_MTG_0349	stool	no	control	healthy	25	NA	adult	male	GBR	no	IlluminaNovaSeq	PowerSoilPro	33432175	24623633	3718168583	151	151	ERR4334118	NA	NA	Francesco_Asnicar;Paolo_Manghi	24.561766753691305	AsnicarF_2020_321	NA	NA	NA	NA	NA	NA	NA	NA	NA	NA	NA	NA	NA	NA	NA	NA	NA	NA	NA	NA	NA	NA	NA	NA
AsnicarF_2021	SAMEA7045204	predict1_MTG_0350	stool	no	control	healthy	49	NA	adult	female	GBR	no	IlluminaNovaSeq	PowerSoilPro	33432175	31246053	4718154003	151	151	ERR4334119	NA	NA	Francesco_Asnicar;Paolo_Manghi	27.336873724840004	NA	NA	NA	NA	NA	NA	NA	NA	NA	NA	NA	NA	NA	NA	NA	NA	NA	NA	NA	NA	NA	NA	NA	NA	NA
AsnicarF_2021	SAMEA7045205	predict1_MTG_0351	stool	no	control	healthy	43	NA	adult	female	GBR	no	IlluminaNovaSeq	PowerSoilPro	33432175	40610679	6132212529	151	151	ERR4334120	NA	NA	Francesco_Asnicar;Paolo_Manghi	21.6505400494523	AsnicarF_2020_277	NA	NA	NA	NA	NA	NA	NA	NA	NA	NA	NA	NA	NA	NA	NA	NA	NA	NA	NA	NA	NA	NA	NA	NA
AsnicarF_2021	SAMEA7045206	predict1_MTG_0352	stool	no	control	healthy	22	NA	adult	female	GBR	no	IlluminaNovaSeq	PowerSoilPro	33432175	33709214	5090091314	151	151	ERR4334121	NA	NA	Francesco_Asnicar;Paolo_Manghi	21.16567187461511	NA	NA	NA	NA	NA	NA	NA	NA	NA	NA	NA	NA	NA	NA	NA	NA	NA	NA	NA	NA	NA	NA	NA	NA	NA
AsnicarF_2021	SAMEA7045207	predict1_MTG_0353	stool	no	control	healthy	50	NA	adult	female	GBR	no	IlluminaNovaSeq	PowerSoilPro	33432175	23352396	3526211796	151	151	ERR4334122	NA	NA	Francesco_Asnicar;Paolo_Manghi	20.2498304076703	AsnicarF_2020_398	NA	NA	NA	NA	NA	NA	NA	NA	NA	NA	NA	NA	NA	NA	NA	NA	NA	NA	NA	NA	NA	NA	NA	NA
AsnicarF_2021	SAMEA7045208	predict1_MTG_0354	stool	no	control	healthy	20	NA	adult	female	GBR	no	IlluminaNovaSeq	PowerSoilPro	33432175	64080081	9676092231	151	151	ERR4334123	NA	NA	Francesco_Asnicar;Paolo_Manghi	17.214772498538302	AsnicarF_2020_330	NA	NA	NA	NA	NA	NA	NA	NA	NA	NA	NA	NA	NA	NA	NA	NA	NA	NA	NA	NA	NA	NA	NA	NA
AsnicarF_2021	SAMEA7045209	predict1_MTG_0355	stool	no	control	healthy	29	NA	adult	female	USA	no	IlluminaNovaSeq	PowerSoilPro	33432175	32668060	4932877060	151	151	ERR4334124	NA	NA	Francesco_Asnicar;Paolo_Manghi	27.824766967576604	NA	NA	NA	NA	NA	NA	NA	NA	NA	NA	NA	NA	NA	NA	NA	NA	NA	NA	NA	NA	NA	NA	NA	NA	NA
AsnicarF_2021	SAMEA7045210	predict1_MTG_0356	stool	no	control	healthy	63	NA	adult	female	GBR	no	IlluminaNovaSeq	PowerSoilPro	33432175	26887176	4059963576	151	151	ERR4334125	NA	NA	Francesco_Asnicar;Paolo_Manghi	25.2865478090703	AsnicarF_2020_230	NA	NA	NA	NA	NA	NA	NA	NA	NA	NA	NA	NA	NA	NA	NA	NA	NA	NA	NA	NA	NA	NA	NA	NA
AsnicarF_2021	SAMEA7045211	predict1_MTG_0357	stool	no	control	healthy	19	NA	adult	female	GBR	no	IlluminaNovaSeq	PowerSoilPro	33432175	23212947	3505154997	151	151	ERR4334126	NA	NA	Francesco_Asnicar;Paolo_Manghi	18.744563480263103	AsnicarF_2020_368	NA	NA	NA	NA	NA	NA	NA	NA	NA	NA	NA	NA	NA	NA	NA	NA	NA	NA	NA	NA	NA	NA	NA	NA
AsnicarF_2021	SAMEA7045212	predict1_MTG_0358	stool	no	control	healthy	50	NA	adult	male	GBR	no	IlluminaNovaSeq	PowerSoilPro	33432175	29377470	4435997970	151	151	ERR4334127	NA	NA	Francesco_Asnicar;Paolo_Manghi	21.8722383537432	NA	NA	NA	NA	NA	NA	NA	NA	NA	NA	NA	NA	NA	NA	NA	NA	NA	NA	NA	NA	NA	NA	NA	NA	NA
AsnicarF_2021	SAMEA7045213	predict1_MTG_0359	stool	no	control	healthy	64	NA	adult	female	GBR	no	IlluminaNovaSeq	PowerSoilPro	33432175	25209169	3806584519	151	151	ERR4334128	NA	NA	Francesco_Asnicar;Paolo_Manghi	23.4250822535174	AsnicarF_2020_207	NA	NA	NA	NA	NA	NA	NA	NA	NA	NA	NA	NA	NA	NA	NA	NA	NA	NA	NA	NA	NA	NA	NA	NA
AsnicarF_2021	SAMEA7045214	predict1_MTG_0360	stool	no	control	healthy	39	NA	adult	female	GBR	no	IlluminaNovaSeq	PowerSoilPro	33432175	24340909	3675477259	151	151	ERR4334129	NA	NA	Francesco_Asnicar;Paolo_Manghi	24.421449216309	NA	NA	NA	NA	NA	NA	NA	NA	NA	NA	NA	NA	NA	NA	NA	NA	NA	NA	NA	NA	NA	NA	NA	NA	NA
AsnicarF_2021	SAMEA7045215	predict1_MTG_0361	stool	no	control	healthy	53	NA	adult	female	GBR	no	IlluminaNovaSeq	PowerSoilPro	33432175	24196213	3653628163	151	151	ERR4334130	NA	NA	Francesco_Asnicar;Paolo_Manghi	23.869720404521107	AsnicarF_2020_364	NA	NA	NA	NA	NA	NA	NA	NA	NA	NA	NA	NA	NA	NA	NA	NA	NA	NA	NA	NA	NA	NA	NA	NA
AsnicarF_2021	SAMEA7045216	predict1_MTG_0362	stool	no	control	healthy	56	NA	adult	male	GBR	no	IlluminaNovaSeq	PowerSoilPro	33432175	25894794	3910113894	151	151	ERR4334131	NA	NA	Francesco_Asnicar;Paolo_Manghi	33.3853624696497	NA	NA	NA	NA	NA	NA	NA	NA	NA	NA	NA	NA	NA	NA	NA	NA	NA	NA	NA	NA	NA	NA	NA	NA	NA
AsnicarF_2021	SAMEA7045217	predict1_MTG_0363	stool	no	control	healthy	46	NA	adult	female	USA	no	IlluminaNovaSeq	PowerSoilPro	33432175	31253248	4719240448	151	151	ERR4334132	NA	NA	Francesco_Asnicar;Paolo_Manghi	24.3786453935812	NA	NA	NA	NA	NA	NA	NA	NA	NA	NA	NA	NA	NA	NA	NA	NA	NA	NA	NA	NA	NA	NA	NA	NA	NA
AsnicarF_2021	SAMEA7045218	predict1_MTG_0364	stool	no	control	healthy	40	NA	adult	female	GBR	no	IlluminaNovaSeq	PowerSoilPro	33432175	33872467	5114742517	151	151	ERR4334133	NA	NA	Francesco_Asnicar;Paolo_Manghi	22.3032991753846	AsnicarF_2020_375	NA	NA	NA	NA	NA	NA	NA	NA	NA	NA	NA	NA	NA	NA	NA	NA	NA	NA	NA	NA	NA	NA	NA	NA
AsnicarF_2021	SAMEA7045219	predict1_MTG_0365	stool	no	control	healthy	54	NA	adult	female	USA	no	IlluminaNovaSeq	PowerSoilPro	33432175	36065260	5445854260	151	151	ERR4334134	NA	NA	Francesco_Asnicar;Paolo_Manghi	26.7280045832199	NA	NA	NA	NA	NA	NA	NA	NA	NA	NA	NA	NA	NA	NA	NA	NA	NA	NA	NA	NA	NA	NA	NA	NA	NA
AsnicarF_2021	SAMEA7045220	predict1_MTG_0366	stool	no	control	healthy	57	NA	adult	female	GBR	no	IlluminaNovaSeq	PowerSoilPro	33432175	32069358	4842473058	151	151	ERR4334135	NA	NA	Francesco_Asnicar;Paolo_Manghi	26.98199408761089	AsnicarF_2020_147	NA	NA	NA	NA	NA	NA	NA	NA	NA	NA	NA	NA	NA	NA	NA	NA	NA	NA	NA	NA	NA	NA	NA	NA
AsnicarF_2021	SAMEA7045221	predict1_MTG_0367	stool	no	control	healthy	45	NA	adult	female	GBR	no	IlluminaNovaSeq	PowerSoilPro	33432175	25808177	3897034727	151	151	ERR4334136	NA	NA	Francesco_Asnicar;Paolo_Manghi	28.8865764828304	AsnicarF_2020_342	NA	NA	NA	NA	NA	NA	NA	NA	NA	NA	NA	NA	NA	NA	NA	NA	NA	NA	NA	NA	NA	NA	NA	NA
AsnicarF_2021	SAMEA7045222	predict1_MTG_0368	stool	no	control	healthy	39	NA	adult	female	GBR	no	IlluminaNovaSeq	PowerSoilPro	33432175	25570077	3861081627	151	151	ERR4334137	NA	NA	Francesco_Asnicar;Paolo_Manghi	22.179656412611	AsnicarF_2020_49	NA	NA	NA	NA	NA	NA	NA	NA	NA	NA	NA	NA	NA	NA	NA	NA	NA	NA	NA	NA	NA	NA	NA	NA
AsnicarF_2021	SAMEA7045223	predict1_MTG_0369	stool	no	control	healthy	22	NA	adult	female	USA	no	IlluminaNovaSeq	PowerSoilPro	33432175	27243430	4113757930	151	151	ERR4334138	NA	NA	Francesco_Asnicar;Paolo_Manghi	26.1275728401588	NA	NA	NA	NA	NA	NA	NA	NA	NA	NA	NA	NA	NA	NA	NA	NA	NA	NA	NA	NA	NA	NA	NA	NA	NA
AsnicarF_2021	SAMEA7045224	predict1_MTG_0370	stool	no	control	healthy	35	NA	adult	female	GBR	no	IlluminaNovaSeq	PowerSoilPro	33432175	25198257	3804936807	151	151	ERR4334139	NA	NA	Francesco_Asnicar;Paolo_Manghi	24.6512962099753	AsnicarF_2020_245	NA	NA	NA	NA	NA	NA	NA	NA	NA	NA	NA	NA	NA	NA	NA	NA	NA	NA	NA	NA	NA	NA	NA	NA
AsnicarF_2021	SAMEA7045225	predict1_MTG_0371	stool	no	control	healthy	38	NA	adult	male	GBR	no	IlluminaNovaSeq	PowerSoilPro	33432175	28058901	4236894051	151	151	ERR4334140	NA	NA	Francesco_Asnicar;Paolo_Manghi	20.4830717111354	NA	NA	NA	NA	NA	NA	NA	NA	NA	NA	NA	NA	NA	NA	NA	NA	NA	NA	NA	NA	NA	NA	NA	NA	NA
AsnicarF_2021	SAMEA7045226	predict1_MTG_0372	stool	no	control	healthy	42	NA	adult	female	GBR	no	IlluminaNovaSeq	PowerSoilPro	33432175	57129992	8626628792	151	151	ERR4334141	NA	NA	Francesco_Asnicar;Paolo_Manghi	32.539470377568	AsnicarF_2020_272	NA	NA	NA	NA	NA	NA	NA	NA	NA	NA	NA	NA	NA	NA	NA	NA	NA	NA	NA	NA	NA	NA	NA	NA
AsnicarF_2021	SAMEA7045227	predict1_MTG_0373	stool	no	control	healthy	57	NA	adult	female	GBR	no	IlluminaNovaSeq	PowerSoilPro	33432175	29889577	4513326127	151	151	ERR4334142	NA	NA	Francesco_Asnicar;Paolo_Manghi	19.3843681322554	AsnicarF_2020_222	NA	NA	NA	NA	NA	NA	NA	NA	NA	NA	NA	NA	NA	NA	NA	NA	NA	NA	NA	NA	NA	NA	NA	NA
AsnicarF_2021	SAMEA7045228	predict1_MTG_0374	stool	no	control	healthy	35	NA	adult	male	GBR	no	IlluminaNovaSeq	PowerSoilPro	33432175	32858675	4961659925	151	151	ERR4334143	NA	NA	Francesco_Asnicar;Paolo_Manghi	23.9979719459199	AsnicarF_2020_21	NA	NA	NA	NA	NA	NA	NA	NA	NA	NA	NA	NA	NA	NA	NA	NA	NA	NA	NA	NA	NA	NA	NA	NA
AsnicarF_2021	SAMEA7045229	predict1_MTG_0375	stool	no	control	healthy	32	NA	adult	female	GBR	no	IlluminaNovaSeq	PowerSoilPro	33432175	30864749	4660577099	151	151	ERR4334144	NA	NA	Francesco_Asnicar;Paolo_Manghi	19.614246611884106	AsnicarF_2020_210	NA	NA	NA	NA	NA	NA	NA	NA	NA	NA	NA	NA	NA	NA	NA	NA	NA	NA	NA	NA	NA	NA	NA	NA
AsnicarF_2021	SAMEA7045230	predict1_MTG_0376	stool	no	control	healthy	27	NA	adult	male	GBR	no	IlluminaNovaSeq	PowerSoilPro	33432175	27335474	4127656574	151	151	ERR4334145	NA	NA	Francesco_Asnicar;Paolo_Manghi	25.217994451050306	AsnicarF_2020_351	NA	NA	NA	NA	NA	NA	NA	NA	NA	NA	NA	NA	NA	NA	NA	NA	NA	NA	NA	NA	NA	NA	NA	NA
AsnicarF_2021	SAMEA7045231	predict1_MTG_0377	stool	no	control	healthy	63	NA	adult	female	GBR	no	IlluminaNovaSeq	PowerSoilPro	33432175	24725465	3733545215	151	151	ERR4334146	NA	NA	Francesco_Asnicar;Paolo_Manghi	23.8955248700728	AsnicarF_2020_199	NA	NA	NA	NA	NA	NA	NA	NA	NA	NA	NA	NA	NA	NA	NA	NA	NA	NA	NA	NA	NA	NA	NA	NA
AsnicarF_2021	SAMEA7045232	predict1_MTG_0378	stool	no	control	healthy	46	NA	adult	female	GBR	no	IlluminaNovaSeq	PowerSoilPro	33432175	26349916	3978837316	151	151	ERR4334147	NA	NA	Francesco_Asnicar;Paolo_Manghi	21.5865681440596	NA	NA	NA	NA	NA	NA	NA	NA	NA	NA	NA	NA	NA	NA	NA	NA	NA	NA	NA	NA	NA	NA	NA	NA	NA
AsnicarF_2021	SAMEA7045233	predict1_MTG_0379	stool	no	control	healthy	56	NA	adult	female	GBR	no	IlluminaNovaSeq	PowerSoilPro	33432175	31760836	4795886236	151	151	ERR4334148	NA	NA	Francesco_Asnicar;Paolo_Manghi	24.1231629811834	AsnicarF_2020_178	NA	NA	NA	NA	NA	NA	NA	NA	NA	NA	NA	NA	NA	NA	NA	NA	NA	NA	NA	NA	NA	NA	NA	NA
AsnicarF_2021	SAMEA7045234	predict1_MTG_0380	stool	no	control	healthy	56	NA	adult	female	GBR	no	IlluminaNovaSeq	PowerSoilPro	33432175	24142504	3645518104	151	151	ERR4334149	NA	NA	Francesco_Asnicar;Paolo_Manghi	30.016141460304	AsnicarF_2020_82	NA	NA	NA	NA	NA	NA	NA	NA	NA	NA	NA	NA	NA	NA	NA	NA	NA	NA	NA	NA	NA	NA	NA	NA
AsnicarF_2021	SAMEA7045235	predict1_MTG_0381	stool	no	control	healthy	48	NA	adult	female	GBR	no	IlluminaNovaSeq	PowerSoilPro	33432175	25114412	3792276212	151	151	ERR4334150	NA	NA	Francesco_Asnicar;Paolo_Manghi	21.3782980164854	NA	NA	NA	NA	NA	NA	NA	NA	NA	NA	NA	NA	NA	NA	NA	NA	NA	NA	NA	NA	NA	NA	NA	NA	NA
AsnicarF_2021	SAMEA7045236	predict1_MTG_0382	stool	no	control	healthy	31	NA	adult	female	GBR	no	IlluminaNovaSeq	PowerSoilPro	33432175	26891542	4060622842	151	151	ERR4334151	NA	NA	Francesco_Asnicar;Paolo_Manghi	22.6171875	NA	NA	NA	NA	NA	NA	NA	NA	NA	NA	NA	NA	NA	NA	NA	NA	NA	NA	NA	NA	NA	NA	NA	NA	NA
AsnicarF_2021	SAMEA7045237	predict1_MTG_0383	stool	no	control	healthy	59	NA	adult	female	GBR	no	IlluminaNovaSeq	PowerSoilPro	33432175	35363516	5339890916	151	151	ERR4334152	NA	NA	Francesco_Asnicar;Paolo_Manghi	33.874864325478804	AsnicarF_2020_205	NA	NA	NA	NA	NA	NA	NA	NA	NA	NA	NA	NA	NA	NA	NA	NA	NA	NA	NA	NA	NA	NA	NA	NA
AsnicarF_2021	SAMEA7045238	predict1_MTG_0384	stool	no	control	healthy	53	NA	adult	male	GBR	no	IlluminaNovaSeq	PowerSoilPro	33432175	45655707	6894011757	151	151	ERR4334153	NA	NA	Francesco_Asnicar;Paolo_Manghi	23.151259033226	AsnicarF_2020_348	NA	NA	NA	NA	NA	NA	NA	NA	NA	NA	NA	NA	NA	NA	NA	NA	NA	NA	NA	NA	NA	NA	NA	NA
AsnicarF_2021	SAMEA7045239	predict1_MTG_0385	stool	no	control	healthy	34	NA	adult	female	GBR	no	IlluminaNovaSeq	PowerSoilPro	33432175	24730873	3734361823	151	151	ERR4334154	NA	NA	Francesco_Asnicar;Paolo_Manghi	19.7317507870715	AsnicarF_2020_269	NA	NA	NA	NA	NA	NA	NA	NA	NA	NA	NA	NA	NA	NA	NA	NA	NA	NA	NA	NA	NA	NA	NA	NA
AsnicarF_2021	SAMEA7045240	predict1_MTG_0386	stool	no	control	healthy	33	NA	adult	male	GBR	no	IlluminaNovaSeq	PowerSoilPro	33432175	27768573	4193054523	151	151	ERR4334155	NA	NA	Francesco_Asnicar;Paolo_Manghi	19.4595356127112	NA	NA	NA	NA	NA	NA	NA	NA	NA	NA	NA	NA	NA	NA	NA	NA	NA	NA	NA	NA	NA	NA	NA	NA	NA
AsnicarF_2021	SAMEA7045241	predict1_MTG_0387	stool	no	control	healthy	62	NA	adult	female	GBR	no	IlluminaNovaSeq	PowerSoilPro	33432175	23479500	3545404500	151	151	ERR4334156	NA	NA	Francesco_Asnicar;Paolo_Manghi	51.9620875522952	AsnicarF_2020_85	NA	NA	NA	NA	NA	NA	NA	NA	NA	NA	NA	NA	NA	NA	NA	NA	NA	NA	NA	NA	NA	NA	NA	NA
AsnicarF_2021	SAMEA7045242	predict1_MTG_0388	stool	no	control	healthy	46	NA	adult	female	GBR	no	IlluminaNovaSeq	PowerSoilPro	33432175	38551358	5821255058	151	151	ERR4334157	NA	NA	Francesco_Asnicar;Paolo_Manghi	23.7197073616827	NA	NA	NA	NA	NA	NA	NA	NA	NA	NA	NA	NA	NA	NA	NA	NA	NA	NA	NA	NA	NA	NA	NA	NA	NA
AsnicarF_2021	SAMEA7045243	predict1_MTG_0389	stool	no	control	healthy	41	NA	adult	female	GBR	no	IlluminaNovaSeq	PowerSoilPro	33432175	44269223	6684652673	151	151	ERR4334158	NA	NA	Francesco_Asnicar;Paolo_Manghi	24.3289098011969	NA	NA	NA	NA	NA	NA	NA	NA	NA	NA	NA	NA	NA	NA	NA	NA	NA	NA	NA	NA	NA	NA	NA	NA	NA
AsnicarF_2021	SAMEA7045244	predict1_MTG_0390	stool	no	control	healthy	26	NA	adult	female	GBR	no	IlluminaNovaSeq	PowerSoilPro	33432175	25541551	3856774201	151	151	ERR4334159	NA	NA	Francesco_Asnicar;Paolo_Manghi	22.224851270957306	NA	NA	NA	NA	NA	NA	NA	NA	NA	NA	NA	NA	NA	NA	NA	NA	NA	NA	NA	NA	NA	NA	NA	NA	NA
AsnicarF_2021	SAMEA7045245	predict1_MTG_0391	stool	no	control	healthy	47	NA	adult	female	GBR	no	IlluminaNovaSeq	PowerSoilPro	33432175	25172791	3801091441	151	151	ERR4334160	NA	NA	Francesco_Asnicar;Paolo_Manghi	22.815890945356102	NA	NA	NA	NA	NA	NA	NA	NA	NA	NA	NA	NA	NA	NA	NA	NA	NA	NA	NA	NA	NA	NA	NA	NA	NA
AsnicarF_2021	SAMEA7045246	predict1_MTG_0392	stool	no	control	healthy	53	NA	adult	female	GBR	no	IlluminaNovaSeq	PowerSoilPro	33432175	31777115	4798344365	151	151	ERR4334161	NA	NA	Francesco_Asnicar;Paolo_Manghi	26.807598039215694	AsnicarF_2020_185	NA	NA	NA	NA	NA	NA	NA	NA	NA	NA	NA	NA	NA	NA	NA	NA	NA	NA	NA	NA	NA	NA	NA	NA
AsnicarF_2021	SAMEA7045247	predict1_MTG_0393	stool	no	control	healthy	59	NA	adult	male	GBR	no	IlluminaNovaSeq	PowerSoilPro	33432175	26619132	4019488932	151	151	ERR4334162	NA	NA	Francesco_Asnicar;Paolo_Manghi	24.25017945757	NA	NA	NA	NA	NA	NA	NA	NA	NA	NA	NA	NA	NA	NA	NA	NA	NA	NA	NA	NA	NA	NA	NA	NA	NA
AsnicarF_2021	SAMEA7045248	predict1_MTG_0394	stool	no	control	healthy	54	NA	adult	male	GBR	no	IlluminaNovaSeq	PowerSoilPro	33432175	66125204	9984905804	151	151	ERR4334163	NA	NA	Francesco_Asnicar;Paolo_Manghi	27.084453104004307	NA	NA	NA	NA	NA	NA	NA	NA	NA	NA	NA	NA	NA	NA	NA	NA	NA	NA	NA	NA	NA	NA	NA	NA	NA
AsnicarF_2021	SAMEA7045249	predict1_MTG_0395	stool	no	control	healthy	62	NA	adult	male	GBR	no	IlluminaNovaSeq	PowerSoilPro	33432175	24543085	3706005835	151	151	ERR4334164	NA	NA	Francesco_Asnicar;Paolo_Manghi	32.401489327164995	NA	NA	NA	NA	NA	NA	NA	NA	NA	NA	NA	NA	NA	NA	NA	NA	NA	NA	NA	NA	NA	NA	NA	NA	NA
AsnicarF_2021	SAMEA7045250	predict1_MTG_0396	stool	no	control	healthy	45	NA	adult	female	GBR	no	IlluminaNovaSeq	PowerSoilPro	33432175	35403659	5345952509	151	151	ERR4334165	NA	NA	Francesco_Asnicar;Paolo_Manghi	28.3899809584877	AsnicarF_2020_296	NA	NA	NA	NA	NA	NA	NA	NA	NA	NA	NA	NA	NA	NA	NA	NA	NA	NA	NA	NA	NA	NA	NA	NA
AsnicarF_2021	SAMEA7045251	predict1_MTG_0397	stool	no	control	healthy	34	NA	adult	female	GBR	no	IlluminaNovaSeq	PowerSoilPro	33432175	27830303	4202375753	151	151	ERR4334166	NA	NA	Francesco_Asnicar;Paolo_Manghi	23.617594340979	AsnicarF_2020_396	NA	NA	NA	NA	NA	NA	NA	NA	NA	NA	NA	NA	NA	NA	NA	NA	NA	NA	NA	NA	NA	NA	NA	NA
AsnicarF_2021	SAMEA7045252	predict1_MTG_0398	stool	no	control	healthy	31	NA	adult	male	GBR	no	IlluminaNovaSeq	PowerSoilPro	33432175	42933439	6482949289	151	151	ERR4334167	NA	NA	Francesco_Asnicar;Paolo_Manghi	28.8505304436119	NA	NA	NA	NA	NA	NA	NA	NA	NA	NA	NA	NA	NA	NA	NA	NA	NA	NA	NA	NA	NA	NA	NA	NA	NA
AsnicarF_2021	SAMEA7045253	predict1_MTG_0399	stool	no	control	healthy	42	NA	adult	male	GBR	no	IlluminaNovaSeq	PowerSoilPro	33432175	33763923	5098352373	151	151	ERR4334168	NA	NA	Francesco_Asnicar;Paolo_Manghi	25.806021960092203	AsnicarF_2020_394	NA	NA	NA	NA	NA	NA	NA	NA	NA	NA	NA	NA	NA	NA	NA	NA	NA	NA	NA	NA	NA	NA	NA	NA
AsnicarF_2021	SAMEA7045254	predict1_MTG_0400	stool	no	control	healthy	45	NA	adult	female	GBR	no	IlluminaNovaSeq	PowerSoilPro	33432175	27535168	4157810368	151	151	ERR4334169	NA	NA	Francesco_Asnicar;Paolo_Manghi	38.4565443213296	NA	NA	NA	NA	NA	NA	NA	NA	NA	NA	NA	NA	NA	NA	NA	NA	NA	NA	NA	NA	NA	NA	NA	NA	NA
AsnicarF_2021	SAMEA7045255	predict1_MTG_0401	stool	no	control	healthy	26	NA	adult	male	GBR	no	IlluminaNovaSeq	PowerSoilPro	33432175	34450376	5202006776	151	151	ERR4334170	NA	NA	Francesco_Asnicar;Paolo_Manghi	22.3237345041322	AsnicarF_2020_87	NA	NA	NA	NA	NA	NA	NA	NA	NA	NA	NA	NA	NA	NA	NA	NA	NA	NA	NA	NA	NA	NA	NA	NA
AsnicarF_2021	SAMEA7045256	predict1_MTG_0402	stool	no	control	healthy	46	NA	adult	female	USA	no	IlluminaNovaSeq	PowerSoilPro	33432175	30491735	4604251985	151	151	ERR4334171	NA	NA	Francesco_Asnicar;Paolo_Manghi	24.9885438000916	NA	NA	NA	NA	NA	NA	NA	NA	NA	NA	NA	NA	NA	NA	NA	NA	NA	NA	NA	NA	NA	NA	NA	NA	NA
AsnicarF_2021	SAMEA7045257	predict1_MTG_0403	stool	no	control	healthy	47	NA	adult	female	GBR	no	IlluminaNovaSeq	PowerSoilPro	33432175	25978892	3922812692	151	151	ERR4334172	NA	NA	Francesco_Asnicar;Paolo_Manghi	26.819789223066397	NA	NA	NA	NA	NA	NA	NA	NA	NA	NA	NA	NA	NA	NA	NA	NA	NA	NA	NA	NA	NA	NA	NA	NA	NA
AsnicarF_2021	SAMEA7045258	predict1_MTG_0404	stool	no	control	healthy	48	NA	adult	female	GBR	no	IlluminaNovaSeq	PowerSoilPro	33432175	33612425	5075476175	151	151	ERR4334173	NA	NA	Francesco_Asnicar;Paolo_Manghi	23.5848220143921	AsnicarF_2020_66	NA	NA	NA	NA	NA	NA	NA	NA	NA	NA	NA	NA	NA	NA	NA	NA	NA	NA	NA	NA	NA	NA	NA	NA
AsnicarF_2021	SAMEA7045259	predict1_MTG_0405	stool	no	control	healthy	49	NA	adult	female	GBR	no	IlluminaNovaSeq	PowerSoilPro	33432175	34008355	5135261605	151	151	ERR4334174	NA	NA	Francesco_Asnicar;Paolo_Manghi	23.9396920868295	NA	NA	NA	NA	NA	NA	NA	NA	NA	NA	NA	NA	NA	NA	NA	NA	NA	NA	NA	NA	NA	NA	NA	NA	NA
AsnicarF_2021	SAMEA7045260	predict1_MTG_0406	stool	no	control	healthy	52	NA	adult	female	GBR	no	IlluminaNovaSeq	PowerSoilPro	33432175	41961720	6336219720	151	151	ERR4334175	NA	NA	Francesco_Asnicar;Paolo_Manghi	24.060228023151303	AsnicarF_2020_154	NA	NA	NA	NA	NA	NA	NA	NA	NA	NA	NA	NA	NA	NA	NA	NA	NA	NA	NA	NA	NA	NA	NA	NA
AsnicarF_2021	SAMEA7045261	predict1_MTG_0407	stool	no	control	healthy	48	NA	adult	male	GBR	no	IlluminaNovaSeq	PowerSoilPro	33432175	23787208	3591868408	151	151	ERR4334176	NA	NA	Francesco_Asnicar;Paolo_Manghi	22.7656020004394	AsnicarF_2020_45	NA	NA	NA	NA	NA	NA	NA	NA	NA	NA	NA	NA	NA	NA	NA	NA	NA	NA	NA	NA	NA	NA	NA	NA
AsnicarF_2021	SAMEA7045262	predict1_MTG_0408	stool	no	control	healthy	20	NA	adult	female	GBR	no	IlluminaNovaSeq	PowerSoilPro	33432175	49870884	7530503484	151	151	ERR4334177	NA	NA	Francesco_Asnicar;Paolo_Manghi	20.551649540292	AsnicarF_2020_328	NA	NA	NA	NA	NA	NA	NA	NA	NA	NA	NA	NA	NA	NA	NA	NA	NA	NA	NA	NA	NA	NA	NA	NA
AsnicarF_2021	SAMEA7045263	predict1_MTG_0409	stool	no	control	healthy	29	NA	adult	male	USA	no	IlluminaNovaSeq	PowerSoilPro	33432175	26962908	4071399108	151	151	ERR4334178	NA	NA	Francesco_Asnicar;Paolo_Manghi	26.5873522818718	NA	NA	NA	NA	NA	NA	NA	NA	NA	NA	NA	NA	NA	NA	NA	NA	NA	NA	NA	NA	NA	NA	NA	NA	NA
AsnicarF_2021	SAMEA7045264	predict1_MTG_0410	stool	no	control	healthy	44	NA	adult	male	GBR	no	IlluminaNovaSeq	PowerSoilPro	33432175	29678813	4481500763	151	151	ERR4334179	NA	NA	Francesco_Asnicar;Paolo_Manghi	27.5136042150458	AsnicarF_2020_257	NA	NA	NA	NA	NA	NA	NA	NA	NA	NA	NA	NA	NA	NA	NA	NA	NA	NA	NA	NA	NA	NA	NA	NA
AsnicarF_2021	SAMEA7045265	predict1_MTG_0411	stool	no	control	healthy	55	NA	adult	female	GBR	no	IlluminaNovaSeq	PowerSoilPro	33432175	38403134	5798873234	151	151	ERR4334180	NA	NA	Francesco_Asnicar;Paolo_Manghi	22.6498383187073	AsnicarF_2020_76	NA	NA	NA	NA	NA	NA	NA	NA	NA	NA	NA	NA	NA	NA	NA	NA	NA	NA	NA	NA	NA	NA	NA	NA
AsnicarF_2021	SAMEA7045266	predict1_MTG_0412	stool	no	control	healthy	27	NA	adult	female	GBR	no	IlluminaNovaSeq	PowerSoilPro	33432175	26033321	3931031471	151	151	ERR4334181	NA	NA	Francesco_Asnicar;Paolo_Manghi	20.1148419172998	AsnicarF_2020_225	NA	NA	NA	NA	NA	NA	NA	NA	NA	NA	NA	NA	NA	NA	NA	NA	NA	NA	NA	NA	NA	NA	NA	NA
AsnicarF_2021	SAMEA7045267	predict1_MTG_0413	stool	no	control	healthy	51	NA	adult	female	GBR	no	IlluminaNovaSeq	PowerSoilPro	33432175	24976113	3771393063	151	151	ERR4334182	NA	NA	Francesco_Asnicar;Paolo_Manghi	23.585346657850103	AsnicarF_2020_196	NA	NA	NA	NA	NA	NA	NA	NA	NA	NA	NA	NA	NA	NA	NA	NA	NA	NA	NA	NA	NA	NA	NA	NA
AsnicarF_2021	SAMEA7045268	predict1_MTG_0414	stool	no	control	healthy	22	NA	adult	female	GBR	no	IlluminaNovaSeq	PowerSoilPro	33432175	74205412	11205017212	151	151	ERR4334183	NA	NA	Francesco_Asnicar;Paolo_Manghi	25.2638922339692	NA	NA	NA	NA	NA	NA	NA	NA	NA	NA	NA	NA	NA	NA	NA	NA	NA	NA	NA	NA	NA	NA	NA	NA	NA
AsnicarF_2021	SAMEA7045269	predict1_MTG_0415	stool	no	control	healthy	46	NA	adult	male	GBR	no	IlluminaNovaSeq	PowerSoilPro	33432175	33819533	5106749483	151	151	ERR4334184	NA	NA	Francesco_Asnicar;Paolo_Manghi	29.2891167913152	NA	NA	NA	NA	NA	NA	NA	NA	NA	NA	NA	NA	NA	NA	NA	NA	NA	NA	NA	NA	NA	NA	NA	NA	NA
AsnicarF_2021	SAMEA7045270	predict1_MTG_0416	stool	no	control	healthy	48	NA	adult	female	GBR	no	IlluminaNovaSeq	PowerSoilPro	33432175	33411495	5045135745	151	151	ERR4334185	NA	NA	Francesco_Asnicar;Paolo_Manghi	31.9585513491331	NA	NA	NA	NA	NA	NA	NA	NA	NA	NA	NA	NA	NA	NA	NA	NA	NA	NA	NA	NA	NA	NA	NA	NA	NA
AsnicarF_2021	SAMEA7045271	predict1_MTG_0417	stool	no	control	healthy	59	NA	adult	female	GBR	no	IlluminaNovaSeq	PowerSoilPro	33432175	33227525	5017356275	151	151	ERR4334186	NA	NA	Francesco_Asnicar;Paolo_Manghi	18.473726964887103	AsnicarF_2020_385	NA	NA	NA	NA	NA	NA	NA	NA	NA	NA	NA	NA	NA	NA	NA	NA	NA	NA	NA	NA	NA	NA	NA	NA
AsnicarF_2021	SAMEA7045272	predict1_MTG_0418	stool	no	control	healthy	40	NA	adult	female	GBR	no	IlluminaNovaSeq	PowerSoilPro	33432175	25263093	3814727043	151	151	ERR4334187	NA	NA	Francesco_Asnicar;Paolo_Manghi	22.3081499107674	AsnicarF_2020_113	NA	NA	NA	NA	NA	NA	NA	NA	NA	NA	NA	NA	NA	NA	NA	NA	NA	NA	NA	NA	NA	NA	NA	NA
AsnicarF_2021	SAMEA7045273	predict1_MTG_0419	stool	no	control	healthy	48	NA	adult	female	GBR	no	IlluminaNovaSeq	PowerSoilPro	33432175	26518356	4004271756	151	151	ERR4334188	NA	NA	Francesco_Asnicar;Paolo_Manghi	23.0500771041312	AsnicarF_2020_174	NA	NA	NA	NA	NA	NA	NA	NA	NA	NA	NA	NA	NA	NA	NA	NA	NA	NA	NA	NA	NA	NA	NA	NA
AsnicarF_2021	SAMEA7045274	predict1_MTG_0420	stool	no	control	healthy	59	NA	adult	male	GBR	no	IlluminaNovaSeq	PowerSoilPro	33432175	26022796	3929442196	151	151	ERR4334189	NA	NA	Francesco_Asnicar;Paolo_Manghi	23.7926136363636	NA	NA	NA	NA	NA	NA	NA	NA	NA	NA	NA	NA	NA	NA	NA	NA	NA	NA	NA	NA	NA	NA	NA	NA	NA
AsnicarF_2021	SAMEA7045275	predict1_MTG_0421	stool	no	control	healthy	47	NA	adult	female	GBR	no	IlluminaNovaSeq	PowerSoilPro	33432175	25061525	3784290275	151	151	ERR4334190	NA	NA	Francesco_Asnicar;Paolo_Manghi	22.126896982926503	NA	NA	NA	NA	NA	NA	NA	NA	NA	NA	NA	NA	NA	NA	NA	NA	NA	NA	NA	NA	NA	NA	NA	NA	NA
AsnicarF_2021	SAMEA7045276	predict1_MTG_0422	stool	no	control	healthy	57	NA	adult	female	GBR	no	IlluminaNovaSeq	PowerSoilPro	33432175	34573397	5220582947	151	151	ERR4334191	NA	NA	Francesco_Asnicar;Paolo_Manghi	30.7180650037793	AsnicarF_2020_71	NA	NA	NA	NA	NA	NA	NA	NA	NA	NA	NA	NA	NA	NA	NA	NA	NA	NA	NA	NA	NA	NA	NA	NA
AsnicarF_2021	SAMEA7045277	predict1_MTG_0423	stool	no	control	healthy	60	NA	adult	female	GBR	no	IlluminaNovaSeq	PowerSoilPro	33432175	29828728	4504137928	151	151	ERR4334192	NA	NA	Francesco_Asnicar;Paolo_Manghi	24.575383846269	AsnicarF_2020_260	NA	NA	NA	NA	NA	NA	NA	NA	NA	NA	NA	NA	NA	NA	NA	NA	NA	NA	NA	NA	NA	NA	NA	NA
AsnicarF_2021	SAMEA7045278	predict1_MTG_0424	stool	no	control	healthy	54	NA	adult	female	GBR	no	IlluminaNovaSeq	PowerSoilPro	33432175	35523737	5364084287	151	151	ERR4334193	NA	NA	Francesco_Asnicar;Paolo_Manghi	29.6107612260609	AsnicarF_2020_180	NA	NA	NA	NA	NA	NA	NA	NA	NA	NA	NA	NA	NA	NA	NA	NA	NA	NA	NA	NA	NA	NA	NA	NA
AsnicarF_2021	SAMEA7045279	predict1_MTG_0425	stool	no	control	healthy	31	NA	adult	female	GBR	no	IlluminaNovaSeq	PowerSoilPro	33432175	24756820	3738279820	151	151	ERR4334194	NA	NA	Francesco_Asnicar;Paolo_Manghi	23.191498249107102	AsnicarF_2020_341	NA	NA	NA	NA	NA	NA	NA	NA	NA	NA	NA	NA	NA	NA	NA	NA	NA	NA	NA	NA	NA	NA	NA	NA
AsnicarF_2021	SAMEA7045280	predict1_MTG_0426	stool	no	control	healthy	29	NA	adult	male	GBR	no	IlluminaNovaSeq	PowerSoilPro	33432175	24064882	3633797182	151	151	ERR4334195	NA	NA	Francesco_Asnicar;Paolo_Manghi	23.6328125	NA	NA	NA	NA	NA	NA	NA	NA	NA	NA	NA	NA	NA	NA	NA	NA	NA	NA	NA	NA	NA	NA	NA	NA	NA
AsnicarF_2021	SAMEA7045281	predict1_MTG_0427	stool	no	control	healthy	42	NA	adult	female	GBR	no	IlluminaNovaSeq	PowerSoilPro	33432175	41798294	6311542394	151	151	ERR4334196	NA	NA	Francesco_Asnicar;Paolo_Manghi	24.7496008128901	NA	NA	NA	NA	NA	NA	NA	NA	NA	NA	NA	NA	NA	NA	NA	NA	NA	NA	NA	NA	NA	NA	NA	NA	NA
AsnicarF_2021	SAMEA7045282	predict1_MTG_0428	stool	no	control	healthy	59	NA	adult	female	GBR	no	IlluminaNovaSeq	PowerSoilPro	33432175	25002347	3775354397	151	151	ERR4334197	NA	NA	Francesco_Asnicar;Paolo_Manghi	20.60123312594061	NA	NA	NA	NA	NA	NA	NA	NA	NA	NA	NA	NA	NA	NA	NA	NA	NA	NA	NA	NA	NA	NA	NA	NA	NA
AsnicarF_2021	SAMEA7045283	predict1_MTG_0429	stool	no	control	healthy	61	NA	adult	female	GBR	no	IlluminaNovaSeq	PowerSoilPro	33432175	23622586	3567010486	151	151	ERR4334198	NA	NA	Francesco_Asnicar;Paolo_Manghi	21.8531170986685	AsnicarF_2020_300	NA	NA	NA	NA	NA	NA	NA	NA	NA	NA	NA	NA	NA	NA	NA	NA	NA	NA	NA	NA	NA	NA	NA	NA
AsnicarF_2021	SAMEA7045284	predict1_MTG_0430	stool	no	control	healthy	52	NA	adult	male	GBR	no	IlluminaNovaSeq	PowerSoilPro	33432175	24580547	3711662597	151	151	ERR4334199	NA	NA	Francesco_Asnicar;Paolo_Manghi	33.2596549944667	AsnicarF_2020_122	NA	NA	NA	NA	NA	NA	NA	NA	NA	NA	NA	NA	NA	NA	NA	NA	NA	NA	NA	NA	NA	NA	NA	NA
AsnicarF_2021	SAMEA7045285	predict1_MTG_0431	stool	no	control	healthy	23	NA	adult	female	GBR	no	IlluminaNovaSeq	PowerSoilPro	33432175	29896878	4514428578	151	151	ERR4334200	NA	NA	Francesco_Asnicar;Paolo_Manghi	19.58647113225	AsnicarF_2020_323	NA	NA	NA	NA	NA	NA	NA	NA	NA	NA	NA	NA	NA	NA	NA	NA	NA	NA	NA	NA	NA	NA	NA	NA
AsnicarF_2021	SAMEA7045286	predict1_MTG_0432	stool	no	control	healthy	32	NA	adult	male	USA	no	IlluminaNovaSeq	PowerSoilPro	33432175	38836581	5864323731	151	151	ERR4334201	NA	NA	Francesco_Asnicar;Paolo_Manghi	21.339899456242897	NA	NA	NA	NA	NA	NA	NA	NA	NA	NA	NA	NA	NA	NA	NA	NA	NA	NA	NA	NA	NA	NA	NA	NA	NA
AsnicarF_2021	SAMEA7045287	predict1_MTG_0433	stool	no	control	healthy	49	NA	adult	female	GBR	no	IlluminaNovaSeq	PowerSoilPro	33432175	24325801	3673195951	151	151	ERR4334202	NA	NA	Francesco_Asnicar;Paolo_Manghi	23.5954952374793	AsnicarF_2020_162	NA	NA	NA	NA	NA	NA	NA	NA	NA	NA	NA	NA	NA	NA	NA	NA	NA	NA	NA	NA	NA	NA	NA	NA
AsnicarF_2021	SAMEA7045288	predict1_MTG_0434	stool	no	control	healthy	52	NA	adult	female	GBR	no	IlluminaNovaSeq	PowerSoilPro	33432175	30440444	4596507044	151	151	ERR4334203	NA	NA	Francesco_Asnicar;Paolo_Manghi	30.324393617665	AsnicarF_2020_125	NA	NA	NA	NA	NA	NA	NA	NA	NA	NA	NA	NA	NA	NA	NA	NA	NA	NA	NA	NA	NA	NA	NA	NA
AsnicarF_2021	SAMEA7045289	predict1_MTG_0435	stool	no	control	healthy	18	NA	schoolage	female	GBR	no	IlluminaNovaSeq	PowerSoilPro	33432175	25131762	3794896062	151	151	ERR4334204	NA	NA	Francesco_Asnicar;Paolo_Manghi	28.4132058060738	NA	NA	NA	NA	NA	NA	NA	NA	NA	NA	NA	NA	NA	NA	NA	NA	NA	NA	NA	NA	NA	NA	NA	NA	NA
AsnicarF_2021	SAMEA7045290	predict1_MTG_0436	stool	no	control	healthy	53	NA	adult	female	GBR	no	IlluminaNovaSeq	PowerSoilPro	33432175	23885989	3606784339	151	151	ERR4334205	NA	NA	Francesco_Asnicar;Paolo_Manghi	18.9354616349276	AsnicarF_2020_264	NA	NA	NA	NA	NA	NA	NA	NA	NA	NA	NA	NA	NA	NA	NA	NA	NA	NA	NA	NA	NA	NA	NA	NA
AsnicarF_2021	SAMEA7045291	predict1_MTG_0437	stool	no	control	healthy	56	NA	adult	female	GBR	no	IlluminaNovaSeq	PowerSoilPro	33432175	25154759	3798368609	151	151	ERR4334206	NA	NA	Francesco_Asnicar;Paolo_Manghi	22.2772268488951	AsnicarF_2020_369	NA	NA	NA	NA	NA	NA	NA	NA	NA	NA	NA	NA	NA	NA	NA	NA	NA	NA	NA	NA	NA	NA	NA	NA
AsnicarF_2021	SAMEA7045292	predict1_MTG_0438	stool	no	control	healthy	45	NA	adult	female	GBR	no	IlluminaNovaSeq	PowerSoilPro	33432175	28778925	4345617675	151	151	ERR4334207	NA	NA	Francesco_Asnicar;Paolo_Manghi	39.9866858327835	AsnicarF_2020_204	NA	NA	NA	NA	NA	NA	NA	NA	NA	NA	NA	NA	NA	NA	NA	NA	NA	NA	NA	NA	NA	NA	NA	NA
AsnicarF_2021	SAMEA7045293	predict1_MTG_0439	stool	no	control	healthy	52	NA	adult	male	GBR	no	IlluminaNovaSeq	PowerSoilPro	33432175	25202088	3805515288	151	151	ERR4334208	NA	NA	Francesco_Asnicar;Paolo_Manghi	22.6951809150357	AsnicarF_2020_332	NA	NA	NA	NA	NA	NA	NA	NA	NA	NA	NA	NA	NA	NA	NA	NA	NA	NA	NA	NA	NA	NA	NA	NA
AsnicarF_2021	SAMEA7045294	predict1_MTG_0440	stool	no	control	healthy	45	NA	adult	male	USA	no	IlluminaNovaSeq	PowerSoilPro	33432175	25049323	3782447773	151	151	ERR4334209	NA	NA	Francesco_Asnicar;Paolo_Manghi	31.7221804825111	NA	NA	NA	NA	NA	NA	NA	NA	NA	NA	NA	NA	NA	NA	NA	NA	NA	NA	NA	NA	NA	NA	NA	NA	NA
AsnicarF_2021	SAMEA7045295	predict1_MTG_0441	stool	no	control	healthy	40	NA	adult	female	GBR	no	IlluminaNovaSeq	PowerSoilPro	33432175	26678106	4028394006	151	151	ERR4334210	NA	NA	Francesco_Asnicar;Paolo_Manghi	17.0096248147908	NA	NA	NA	NA	NA	NA	NA	NA	NA	NA	NA	NA	NA	NA	NA	NA	NA	NA	NA	NA	NA	NA	NA	NA	NA
AsnicarF_2021	SAMEA7045296	predict1_MTG_0442	stool	no	control	healthy	52	NA	adult	male	GBR	no	IlluminaNovaSeq	PowerSoilPro	33432175	26170229	3951704579	151	151	ERR4334211	NA	NA	Francesco_Asnicar;Paolo_Manghi	28.3978174603175	AsnicarF_2020_86	NA	NA	NA	NA	NA	NA	NA	NA	NA	NA	NA	NA	NA	NA	NA	NA	NA	NA	NA	NA	NA	NA	NA	NA
AsnicarF_2021	SAMEA7045297	predict1_MTG_0443	stool	no	control	healthy	63	NA	adult	female	GBR	no	IlluminaNovaSeq	PowerSoilPro	33432175	23730171	3583255821	151	151	ERR4334212	NA	NA	Francesco_Asnicar;Paolo_Manghi	27.890625	AsnicarF_2020_112	NA	NA	NA	NA	NA	NA	NA	NA	NA	NA	NA	NA	NA	NA	NA	NA	NA	NA	NA	NA	NA	NA	NA	NA
AsnicarF_2021	SAMEA7045298	predict1_MTG_0444	stool	no	control	healthy	42	NA	adult	female	GBR	no	IlluminaNovaSeq	PowerSoilPro	33432175	26727901	4035913051	151	151	ERR4334213	NA	NA	Francesco_Asnicar;Paolo_Manghi	27.195366451325494	NA	NA	NA	NA	NA	NA	NA	NA	NA	NA	NA	NA	NA	NA	NA	NA	NA	NA	NA	NA	NA	NA	NA	NA	NA
AsnicarF_2021	SAMEA7045299	predict1_MTG_0445	stool	no	control	healthy	43	NA	adult	male	GBR	no	IlluminaNovaSeq	PowerSoilPro	33432175	38767600	5853907600	151	151	ERR4334214	NA	NA	Francesco_Asnicar;Paolo_Manghi	22.144274376417197	NA	NA	NA	NA	NA	NA	NA	NA	NA	NA	NA	NA	NA	NA	NA	NA	NA	NA	NA	NA	NA	NA	NA	NA	NA
AsnicarF_2021	SAMEA7045300	predict1_MTG_0446	stool	no	control	healthy	63	NA	adult	female	GBR	no	IlluminaNovaSeq	PowerSoilPro	33432175	29612627	4471506677	151	151	ERR4334215	NA	NA	Francesco_Asnicar;Paolo_Manghi	23.79428359441161	AsnicarF_2020_69	NA	NA	NA	NA	NA	NA	NA	NA	NA	NA	NA	NA	NA	NA	NA	NA	NA	NA	NA	NA	NA	NA	NA	NA
AsnicarF_2021	SAMEA7045301	predict1_MTG_0447	stool	no	control	healthy	38	NA	adult	female	GBR	no	IlluminaNovaSeq	PowerSoilPro	33432175	27346129	4129265479	151	151	ERR4334216	NA	NA	Francesco_Asnicar;Paolo_Manghi	18.3007125817578	NA	NA	NA	NA	NA	NA	NA	NA	NA	NA	NA	NA	NA	NA	NA	NA	NA	NA	NA	NA	NA	NA	NA	NA	NA
AsnicarF_2021	SAMEA7045302	predict1_MTG_0448	stool	no	control	healthy	45	NA	adult	female	GBR	no	IlluminaNovaSeq	PowerSoilPro	33432175	26090887	3939723937	151	151	ERR4334217	NA	NA	Francesco_Asnicar;Paolo_Manghi	20.7487665073165	NA	NA	NA	NA	NA	NA	NA	NA	NA	NA	NA	NA	NA	NA	NA	NA	NA	NA	NA	NA	NA	NA	NA	NA	NA
AsnicarF_2021	SAMEA7045303	predict1_MTG_0449	stool	no	control	healthy	55	NA	adult	female	GBR	no	IlluminaNovaSeq	PowerSoilPro	33432175	26402401	3986762551	151	151	ERR4334218	NA	NA	Francesco_Asnicar;Paolo_Manghi	23.299858648755997	AsnicarF_2020_166	NA	NA	NA	NA	NA	NA	NA	NA	NA	NA	NA	NA	NA	NA	NA	NA	NA	NA	NA	NA	NA	NA	NA	NA
AsnicarF_2021	SAMEA7045304	predict1_MTG_0450	stool	no	control	healthy	42	NA	adult	female	USA	no	IlluminaNovaSeq	PowerSoilPro	33432175	25740574	3884356597	150	151	ERR4334219	NA	NA	Francesco_Asnicar;Paolo_Manghi	21.8920846125573	NA	NA	NA	NA	NA	NA	NA	NA	NA	NA	NA	NA	NA	NA	NA	NA	NA	NA	NA	NA	NA	NA	NA	NA	NA
AsnicarF_2021	SAMEA7045305	predict1_MTG_0451	stool	no	control	healthy	48	NA	adult	female	GBR	no	IlluminaNovaSeq	PowerSoilPro	33432175	37574820	5673797820	151	151	ERR4334220	NA	NA	Francesco_Asnicar;Paolo_Manghi	26.819789223066397	AsnicarF_2020_162	NA	NA	NA	NA	NA	NA	NA	NA	NA	NA	NA	NA	NA	NA	NA	NA	NA	NA	NA	NA	NA	NA	NA	NA
AsnicarF_2021	SAMEA7045306	predict1_MTG_0452	stool	no	control	healthy	29	NA	adult	male	GBR	no	IlluminaNovaSeq	PowerSoilPro	33432175	32206364	4863160964	151	151	ERR4334221	NA	NA	Francesco_Asnicar;Paolo_Manghi	24.3464237211408	AsnicarF_2020_286	NA	NA	NA	NA	NA	NA	NA	NA	NA	NA	NA	NA	NA	NA	NA	NA	NA	NA	NA	NA	NA	NA	NA	NA
AsnicarF_2021	SAMEA7045307	predict1_MTG_0453	stool	no	control	healthy	41	NA	adult	female	GBR	no	IlluminaNovaSeq	PowerSoilPro	33432175	27477467	4149097517	151	151	ERR4334222	NA	NA	Francesco_Asnicar;Paolo_Manghi	30.420134760206103	NA	NA	NA	NA	NA	NA	NA	NA	NA	NA	NA	NA	NA	NA	NA	NA	NA	NA	NA	NA	NA	NA	NA	NA	NA
AsnicarF_2021	SAMEA7045308	predict1_MTG_0454	stool	no	control	healthy	54	NA	adult	female	GBR	no	IlluminaNovaSeq	PowerSoilPro	33432175	26168024	3951371624	151	151	ERR4334223	NA	NA	Francesco_Asnicar;Paolo_Manghi	21.0789879756602	AsnicarF_2020_364	NA	NA	NA	NA	NA	NA	NA	NA	NA	NA	NA	NA	NA	NA	NA	NA	NA	NA	NA	NA	NA	NA	NA	NA
AsnicarF_2021	SAMEA7045309	predict1_MTG_0455	stool	no	control	healthy	62	NA	adult	female	GBR	no	IlluminaNovaSeq	PowerSoilPro	33432175	24592576	3713478976	151	151	ERR4334224	NA	NA	Francesco_Asnicar;Paolo_Manghi	23.4060432057701	AsnicarF_2020_389	NA	NA	NA	NA	NA	NA	NA	NA	NA	NA	NA	NA	NA	NA	NA	NA	NA	NA	NA	NA	NA	NA	NA	NA
AsnicarF_2021	SAMEA7045310	predict1_MTG_0456	stool	no	control	healthy	53	NA	adult	female	USA	no	IlluminaNovaSeq	PowerSoilPro	33432175	27285831	4120160481	151	151	ERR4334225	NA	NA	Francesco_Asnicar;Paolo_Manghi	22.330111996068897	NA	NA	NA	NA	NA	NA	NA	NA	NA	NA	NA	NA	NA	NA	NA	NA	NA	NA	NA	NA	NA	NA	NA	NA	NA
AsnicarF_2021	SAMEA7045311	predict1_MTG_0457	stool	no	control	healthy	53	NA	adult	female	GBR	no	IlluminaNovaSeq	PowerSoilPro	33432175	24577696	3711232096	151	151	ERR4334226	NA	NA	Francesco_Asnicar;Paolo_Manghi	23.0393726768956	AsnicarF_2020_111	NA	NA	NA	NA	NA	NA	NA	NA	NA	NA	NA	NA	NA	NA	NA	NA	NA	NA	NA	NA	NA	NA	NA	NA
AsnicarF_2021	SAMEA7045312	predict1_MTG_0458	stool	no	control	healthy	45	NA	adult	female	GBR	no	IlluminaNovaSeq	PowerSoilPro	33432175	29383360	4436887360	151	151	ERR4334227	NA	NA	Francesco_Asnicar;Paolo_Manghi	32.4775158788005	AsnicarF_2020_407	NA	NA	NA	NA	NA	NA	NA	NA	NA	NA	NA	NA	NA	NA	NA	NA	NA	NA	NA	NA	NA	NA	NA	NA
AsnicarF_2021	SAMEA7045313	predict1_MTG_0459	stool	no	control	healthy	24	NA	adult	male	GBR	no	IlluminaNovaSeq	PowerSoilPro	33432175	29625848	4473503048	151	151	ERR4334228	NA	NA	Francesco_Asnicar;Paolo_Manghi	28.5290586822964	AsnicarF_2020_324	NA	NA	NA	NA	NA	NA	NA	NA	NA	NA	NA	NA	NA	NA	NA	NA	NA	NA	NA	NA	NA	NA	NA	NA
AsnicarF_2021	SAMEA7045314	predict1_MTG_0460	stool	no	control	healthy	43	NA	adult	female	GBR	no	IlluminaNovaSeq	PowerSoilPro	33432175	28512306	4305358206	151	151	ERR4334229	NA	NA	Francesco_Asnicar;Paolo_Manghi	25.594213988130804	AsnicarF_2020_44	NA	NA	NA	NA	NA	NA	NA	NA	NA	NA	NA	NA	NA	NA	NA	NA	NA	NA	NA	NA	NA	NA	NA	NA
AsnicarF_2021	SAMEA7045315	predict1_MTG_0461	stool	no	control	healthy	50	NA	adult	female	GBR	no	IlluminaNovaSeq	PowerSoilPro	33432175	24906162	3760830462	151	151	ERR4334230	NA	NA	Francesco_Asnicar;Paolo_Manghi	40.8249211656695	AsnicarF_2020_27	NA	NA	NA	NA	NA	NA	NA	NA	NA	NA	NA	NA	NA	NA	NA	NA	NA	NA	NA	NA	NA	NA	NA	NA
AsnicarF_2021	SAMEA7045316	predict1_MTG_0462	stool	no	control	healthy	59	NA	adult	male	GBR	no	IlluminaNovaSeq	PowerSoilPro	33432175	24297249	3668884599	151	151	ERR4334231	NA	NA	Francesco_Asnicar;Paolo_Manghi	26.9655620532814	AsnicarF_2020_15	NA	NA	NA	NA	NA	NA	NA	NA	NA	NA	NA	NA	NA	NA	NA	NA	NA	NA	NA	NA	NA	NA	NA	NA
AsnicarF_2021	SAMEA7045317	predict1_MTG_0463	stool	no	control	healthy	64	NA	adult	female	GBR	no	IlluminaNovaSeq	PowerSoilPro	33432175	28266718	4268274418	151	151	ERR4334232	NA	NA	Francesco_Asnicar;Paolo_Manghi	20.3731104422632	AsnicarF_2020_352	NA	NA	NA	NA	NA	NA	NA	NA	NA	NA	NA	NA	NA	NA	NA	NA	NA	NA	NA	NA	NA	NA	NA	NA
AsnicarF_2021	SAMEA7045318	predict1_MTG_0464	stool	no	control	healthy	48	NA	adult	male	GBR	no	IlluminaNovaSeq	PowerSoilPro	33432175	25146838	3797172538	151	151	ERR4334233	NA	NA	Francesco_Asnicar;Paolo_Manghi	31.2276152757798	AsnicarF_2020_168	NA	NA	NA	NA	NA	NA	NA	NA	NA	NA	NA	NA	NA	NA	NA	NA	NA	NA	NA	NA	NA	NA	NA	NA
AsnicarF_2021	SAMEA7045319	predict1_MTG_0465	stool	no	control	healthy	33	NA	adult	female	GBR	no	IlluminaNovaSeq	PowerSoilPro	33432175	24916002	3762316302	151	151	ERR4334234	NA	NA	Francesco_Asnicar;Paolo_Manghi	25.745994830797	AsnicarF_2020_306	NA	NA	NA	NA	NA	NA	NA	NA	NA	NA	NA	NA	NA	NA	NA	NA	NA	NA	NA	NA	NA	NA	NA	NA
AsnicarF_2021	SAMEA7045320	predict1_MTG_0466	stool	no	control	healthy	51	NA	adult	female	GBR	no	IlluminaNovaSeq	PowerSoilPro	33432175	28406072	4289316872	151	151	ERR4334235	NA	NA	Francesco_Asnicar;Paolo_Manghi	19.1150119894838	NA	NA	NA	NA	NA	NA	NA	NA	NA	NA	NA	NA	NA	NA	NA	NA	NA	NA	NA	NA	NA	NA	NA	NA	NA
AsnicarF_2021	SAMEA7045321	predict1_MTG_0467	stool	no	control	healthy	57	NA	adult	female	GBR	no	IlluminaNovaSeq	PowerSoilPro	33432175	25110636	3791706036	151	151	ERR4334236	NA	NA	Francesco_Asnicar;Paolo_Manghi	19.2064429077416	AsnicarF_2020_28	NA	NA	NA	NA	NA	NA	NA	NA	NA	NA	NA	NA	NA	NA	NA	NA	NA	NA	NA	NA	NA	NA	NA	NA
AsnicarF_2021	SAMEA7045322	predict1_MTG_0468	stool	no	control	healthy	21	NA	adult	female	GBR	no	IlluminaNovaSeq	PowerSoilPro	33432175	38054391	5746213041	151	151	ERR4334237	NA	NA	Francesco_Asnicar;Paolo_Manghi	23.2004759071981	NA	NA	NA	NA	NA	NA	NA	NA	NA	NA	NA	NA	NA	NA	NA	NA	NA	NA	NA	NA	NA	NA	NA	NA	NA
AsnicarF_2021	SAMEA7045323	predict1_MTG_0469	stool	no	control	healthy	45	NA	adult	male	GBR	no	IlluminaNovaSeq	PowerSoilPro	33432175	24333563	3674368013	151	151	ERR4334238	NA	NA	Francesco_Asnicar;Paolo_Manghi	27.07991415225349	AsnicarF_2020_138	NA	NA	NA	NA	NA	NA	NA	NA	NA	NA	NA	NA	NA	NA	NA	NA	NA	NA	NA	NA	NA	NA	NA	NA
AsnicarF_2021	SAMEA7045324	predict1_MTG_0470	stool	no	control	healthy	49	NA	adult	female	GBR	no	IlluminaNovaSeq	PowerSoilPro	33432175	29779986	4496777886	151	151	ERR4334239	NA	NA	Francesco_Asnicar;Paolo_Manghi	36.9154983062746	NA	NA	NA	NA	NA	NA	NA	NA	NA	NA	NA	NA	NA	NA	NA	NA	NA	NA	NA	NA	NA	NA	NA	NA	NA
AsnicarF_2021	SAMEA7045325	predict1_MTG_0471	stool	no	control	healthy	59	NA	adult	female	GBR	no	IlluminaNovaSeq	PowerSoilPro	33432175	29754896	4492989296	151	151	ERR4334240	NA	NA	Francesco_Asnicar;Paolo_Manghi	26.201324151059605	AsnicarF_2020_104	NA	NA	NA	NA	NA	NA	NA	NA	NA	NA	NA	NA	NA	NA	NA	NA	NA	NA	NA	NA	NA	NA	NA	NA
AsnicarF_2021	SAMEA7045326	predict1_MTG_0472	stool	no	control	healthy	62	NA	adult	female	GBR	no	IlluminaNovaSeq	PowerSoilPro	33432175	23922805	3612343555	151	151	ERR4334241	NA	NA	Francesco_Asnicar;Paolo_Manghi	21.447234722020603	AsnicarF_2020_186	NA	NA	NA	NA	NA	NA	NA	NA	NA	NA	NA	NA	NA	NA	NA	NA	NA	NA	NA	NA	NA	NA	NA	NA
AsnicarF_2021	SAMEA7045327	predict1_MTG_0473	stool	no	control	healthy	64	NA	adult	male	GBR	no	IlluminaNovaSeq	PowerSoilPro	33432175	25391025	3834044775	151	151	ERR4334242	NA	NA	Francesco_Asnicar;Paolo_Manghi	25.709342560553605	AsnicarF_2020_183	NA	NA	NA	NA	NA	NA	NA	NA	NA	NA	NA	NA	NA	NA	NA	NA	NA	NA	NA	NA	NA	NA	NA	NA
AsnicarF_2021	SAMEA7045328	predict1_MTG_0474	stool	no	control	healthy	63	NA	adult	male	GBR	no	IlluminaNovaSeq	PowerSoilPro	33432175	29098486	4393871386	151	151	ERR4334243	NA	NA	Francesco_Asnicar;Paolo_Manghi	26.1051247593751	NA	NA	NA	NA	NA	NA	NA	NA	NA	NA	NA	NA	NA	NA	NA	NA	NA	NA	NA	NA	NA	NA	NA	NA	NA
AsnicarF_2021	SAMEA7045329	predict1_MTG_0475	stool	no	control	healthy	34	NA	adult	female	GBR	no	IlluminaNovaSeq	PowerSoilPro	33432175	43267330	6533366830	151	151	ERR4334244	NA	NA	Francesco_Asnicar;Paolo_Manghi	25.9975425208562	AsnicarF_2020_396	NA	NA	NA	NA	NA	NA	NA	NA	NA	NA	NA	NA	NA	NA	NA	NA	NA	NA	NA	NA	NA	NA	NA	NA
AsnicarF_2021	SAMEA7045330	predict1_MTG_0476	stool	no	control	healthy	29	NA	adult	male	GBR	no	IlluminaNovaSeq	PowerSoilPro	33432175	31124682	4699826982	151	151	ERR4334245	NA	NA	Francesco_Asnicar;Paolo_Manghi	25.043594933306306	AsnicarF_2020_286	NA	NA	NA	NA	NA	NA	NA	NA	NA	NA	NA	NA	NA	NA	NA	NA	NA	NA	NA	NA	NA	NA	NA	NA
AsnicarF_2021	SAMEA7045331	predict1_MTG_0477	stool	no	control	healthy	43	NA	adult	female	GBR	no	IlluminaNovaSeq	PowerSoilPro	33432175	27874124	4208992724	151	151	ERR4334246	NA	NA	Francesco_Asnicar;Paolo_Manghi	25.4077464981771	AsnicarF_2020_20	NA	NA	NA	NA	NA	NA	NA	NA	NA	NA	NA	NA	NA	NA	NA	NA	NA	NA	NA	NA	NA	NA	NA	NA
AsnicarF_2021	SAMEA7045332	predict1_MTG_0478	stool	no	control	healthy	42	NA	adult	male	GBR	no	IlluminaNovaSeq	PowerSoilPro	33432175	25943645	3917490395	151	151	ERR4334247	NA	NA	Francesco_Asnicar;Paolo_Manghi	23.1604938130838	AsnicarF_2020_179	NA	NA	NA	NA	NA	NA	NA	NA	NA	NA	NA	NA	NA	NA	NA	NA	NA	NA	NA	NA	NA	NA	NA	NA
AsnicarF_2021	SAMEA7045333	predict1_MTG_0479	stool	no	control	healthy	51	NA	adult	male	GBR	no	IlluminaNovaSeq	PowerSoilPro	33432175	24868485	3755141235	151	151	ERR4334248	NA	NA	Francesco_Asnicar;Paolo_Manghi	29.5015414669882	AsnicarF_2020_23	NA	NA	NA	NA	NA	NA	NA	NA	NA	NA	NA	NA	NA	NA	NA	NA	NA	NA	NA	NA	NA	NA	NA	NA
AsnicarF_2021	SAMEA7045334	predict1_MTG_0480	stool	no	control	healthy	23	NA	adult	male	GBR	no	IlluminaNovaSeq	PowerSoilPro	33432175	25052231	3782886881	151	151	ERR4334249	NA	NA	Francesco_Asnicar;Paolo_Manghi	24.0195557445	AsnicarF_2020_271	NA	NA	NA	NA	NA	NA	NA	NA	NA	NA	NA	NA	NA	NA	NA	NA	NA	NA	NA	NA	NA	NA	NA	NA
AsnicarF_2021	SAMEA7045335	predict1_MTG_0481	stool	no	control	healthy	46	NA	adult	female	GBR	no	IlluminaNovaSeq	PowerSoilPro	33432175	32503003	4907953453	151	151	ERR4334250	NA	NA	Francesco_Asnicar;Paolo_Manghi	21.2361552010668	NA	NA	NA	NA	NA	NA	NA	NA	NA	NA	NA	NA	NA	NA	NA	NA	NA	NA	NA	NA	NA	NA	NA	NA	NA
AsnicarF_2021	SAMEA7045336	predict1_MTG_0482	stool	no	control	healthy	32	NA	adult	female	GBR	no	IlluminaNovaSeq	PowerSoilPro	33432175	26558394	4010317494	151	151	ERR4334251	NA	NA	Francesco_Asnicar;Paolo_Manghi	17.150273915726	AsnicarF_2020_331	NA	NA	NA	NA	NA	NA	NA	NA	NA	NA	NA	NA	NA	NA	NA	NA	NA	NA	NA	NA	NA	NA	NA	NA
AsnicarF_2021	SAMEA7045337	predict1_MTG_0483	stool	no	control	healthy	54	NA	adult	female	GBR	no	IlluminaNovaSeq	PowerSoilPro	33432175	25354005	3828454755	151	151	ERR4334252	NA	NA	Francesco_Asnicar;Paolo_Manghi	29.5943783337881	AsnicarF_2020_177	NA	NA	NA	NA	NA	NA	NA	NA	NA	NA	NA	NA	NA	NA	NA	NA	NA	NA	NA	NA	NA	NA	NA	NA
AsnicarF_2021	SAMEA7045338	predict1_MTG_0484	stool	no	control	healthy	52	NA	adult	female	USA	no	IlluminaNovaSeq	PowerSoilPro	33432175	26378551	3983161201	151	151	ERR4334253	NA	NA	Francesco_Asnicar;Paolo_Manghi	22.8452469026535	NA	NA	NA	NA	NA	NA	NA	NA	NA	NA	NA	NA	NA	NA	NA	NA	NA	NA	NA	NA	NA	NA	NA	NA	NA
AsnicarF_2021	SAMEA7045339	predict1_MTG_0485	stool	no	control	healthy	47	NA	adult	female	GBR	no	IlluminaNovaSeq	PowerSoilPro	33432175	29857049	4508414399	151	151	ERR4334254	NA	NA	Francesco_Asnicar;Paolo_Manghi	22.231738364291	NA	NA	NA	NA	NA	NA	NA	NA	NA	NA	NA	NA	NA	NA	NA	NA	NA	NA	NA	NA	NA	NA	NA	NA	NA
AsnicarF_2021	SAMEA7045340	predict1_MTG_0486	stool	no	control	healthy	37	NA	adult	male	GBR	no	IlluminaNovaSeq	PowerSoilPro	33432175	30092882	4544025182	151	151	ERR4334255	NA	NA	Francesco_Asnicar;Paolo_Manghi	29.7223706809325	NA	NA	NA	NA	NA	NA	NA	NA	NA	NA	NA	NA	NA	NA	NA	NA	NA	NA	NA	NA	NA	NA	NA	NA	NA
AsnicarF_2021	SAMEA7045341	predict1_MTG_0487	stool	no	control	healthy	46	NA	adult	male	GBR	no	IlluminaNovaSeq	PowerSoilPro	33432175	31812338	4803663038	151	151	ERR4334256	NA	NA	Francesco_Asnicar;Paolo_Manghi	20.7788580163096	AsnicarF_2020_114	NA	NA	NA	NA	NA	NA	NA	NA	NA	NA	NA	NA	NA	NA	NA	NA	NA	NA	NA	NA	NA	NA	NA	NA
AsnicarF_2021	SAMEA7045342	predict1_MTG_0488	stool	no	control	healthy	27	NA	adult	male	GBR	no	IlluminaNovaSeq	PowerSoilPro	33432175	31855043	4810111493	151	151	ERR4334257	NA	NA	Francesco_Asnicar;Paolo_Manghi	23.7501578083575	NA	NA	NA	NA	NA	NA	NA	NA	NA	NA	NA	NA	NA	NA	NA	NA	NA	NA	NA	NA	NA	NA	NA	NA	NA
AsnicarF_2021	SAMEA7045343	predict1_MTG_0489	stool	no	control	healthy	32	NA	adult	female	GBR	no	IlluminaNovaSeq	PowerSoilPro	33432175	40187542	6068318842	151	151	ERR4334258	NA	NA	Francesco_Asnicar;Paolo_Manghi	24.9317001130415	AsnicarF_2020_203	NA	NA	NA	NA	NA	NA	NA	NA	NA	NA	NA	NA	NA	NA	NA	NA	NA	NA	NA	NA	NA	NA	NA	NA
AsnicarF_2021	SAMEA7045344	predict1_MTG_0490	stool	no	control	healthy	42	NA	adult	female	GBR	no	IlluminaNovaSeq	PowerSoilPro	33432175	27348034	4129553134	151	151	ERR4334259	NA	NA	Francesco_Asnicar;Paolo_Manghi	28.065417488494397	NA	NA	NA	NA	NA	NA	NA	NA	NA	NA	NA	NA	NA	NA	NA	NA	NA	NA	NA	NA	NA	NA	NA	NA	NA
AsnicarF_2021	SAMEA7045345	predict1_MTG_0491	stool	no	control	healthy	53	NA	adult	female	GBR	no	IlluminaNovaSeq	PowerSoilPro	33432175	38830208	5863361408	151	151	ERR4334260	NA	NA	Francesco_Asnicar;Paolo_Manghi	23.5004624124719	AsnicarF_2020_99	NA	NA	NA	NA	NA	NA	NA	NA	NA	NA	NA	NA	NA	NA	NA	NA	NA	NA	NA	NA	NA	NA	NA	NA
AsnicarF_2021	SAMEA7045346	predict1_MTG_0492	stool	no	control	healthy	55	NA	adult	female	GBR	no	IlluminaNovaSeq	PowerSoilPro	33432175	25912466	3912782366	151	151	ERR4334261	NA	NA	Francesco_Asnicar;Paolo_Manghi	41.6375121011416	AsnicarF_2020_248	NA	NA	NA	NA	NA	NA	NA	NA	NA	NA	NA	NA	NA	NA	NA	NA	NA	NA	NA	NA	NA	NA	NA	NA
AsnicarF_2021	SAMEA7045347	predict1_MTG_0493	stool	no	control	healthy	58	NA	adult	female	GBR	no	IlluminaNovaSeq	PowerSoilPro	33432175	46529660	7025978660	151	151	ERR4334262	NA	NA	Francesco_Asnicar;Paolo_Manghi	25.104445029922104	AsnicarF_2020_170	NA	NA	NA	NA	NA	NA	NA	NA	NA	NA	NA	NA	NA	NA	NA	NA	NA	NA	NA	NA	NA	NA	NA	NA
AsnicarF_2021	SAMEA7045348	predict1_MTG_0494	stool	no	control	healthy	60	NA	adult	female	GBR	no	IlluminaNovaSeq	PowerSoilPro	33432175	23903032	3609357832	151	151	ERR4334263	NA	NA	Francesco_Asnicar;Paolo_Manghi	21.4217257467861	AsnicarF_2020_197	NA	NA	NA	NA	NA	NA	NA	NA	NA	NA	NA	NA	NA	NA	NA	NA	NA	NA	NA	NA	NA	NA	NA	NA
AsnicarF_2021	SAMEA7045349	predict1_MTG_0495	stool	no	control	healthy	64	NA	adult	female	GBR	no	IlluminaNovaSeq	PowerSoilPro	33432175	30667477	4630789027	151	151	ERR4334264	NA	NA	Francesco_Asnicar;Paolo_Manghi	32.8767648496583	AsnicarF_2020_134	NA	NA	NA	NA	NA	NA	NA	NA	NA	NA	NA	NA	NA	NA	NA	NA	NA	NA	NA	NA	NA	NA	NA	NA
AsnicarF_2021	SAMEA7045350	predict1_MTG_0496	stool	no	control	healthy	52	NA	adult	female	GBR	no	IlluminaNovaSeq	PowerSoilPro	33432175	43685167	6596460217	151	151	ERR4334265	NA	NA	Francesco_Asnicar;Paolo_Manghi	26.7777777777778	AsnicarF_2020_78	NA	NA	NA	NA	NA	NA	NA	NA	NA	NA	NA	NA	NA	NA	NA	NA	NA	NA	NA	NA	NA	NA	NA	NA
AsnicarF_2021	SAMEA7045351	predict1_MTG_0497	stool	no	control	healthy	44	NA	adult	female	GBR	no	IlluminaNovaSeq	PowerSoilPro	33432175	26052578	3933939278	151	151	ERR4334266	NA	NA	Francesco_Asnicar;Paolo_Manghi	26.3821294772592	AsnicarF_2020_223	NA	NA	NA	NA	NA	NA	NA	NA	NA	NA	NA	NA	NA	NA	NA	NA	NA	NA	NA	NA	NA	NA	NA	NA
AsnicarF_2021	SAMEA7045352	predict1_MTG_0498	stool	no	control	healthy	54	NA	adult	female	GBR	no	IlluminaNovaSeq	PowerSoilPro	33432175	26497920	4001185920	151	151	ERR4334267	NA	NA	Francesco_Asnicar;Paolo_Manghi	31.8415780847128	AsnicarF_2020_180	NA	NA	NA	NA	NA	NA	NA	NA	NA	NA	NA	NA	NA	NA	NA	NA	NA	NA	NA	NA	NA	NA	NA	NA
AsnicarF_2021	SAMEA7045353	predict1_MTG_0499	stool	no	control	healthy	65	NA	adult	female	GBR	no	IlluminaNovaSeq	PowerSoilPro	33432175	46398034	7006103134	151	151	ERR4334268	NA	NA	Francesco_Asnicar;Paolo_Manghi	23.1170116749643	AsnicarF_2020_266	NA	NA	NA	NA	NA	NA	NA	NA	NA	NA	NA	NA	NA	NA	NA	NA	NA	NA	NA	NA	NA	NA	NA	NA
AsnicarF_2021	SAMEA7045354	predict1_MTG_0500	stool	no	control	healthy	65	NA	adult	female	GBR	no	IlluminaNovaSeq	PowerSoilPro	33432175	34811928	5256601128	151	151	ERR4335019	NA	NA	Francesco_Asnicar;Paolo_Manghi	23.632449811069694	AsnicarF_2020_39	NA	NA	NA	NA	NA	NA	NA	NA	NA	NA	NA	NA	NA	NA	NA	NA	NA	NA	NA	NA	NA	NA	NA	NA
AsnicarF_2021	SAMEA7045355	predict1_MTG_0501	stool	no	control	healthy	56	NA	adult	female	GBR	no	IlluminaNovaSeq	PowerSoilPro	33432175	25755727	3889114777	151	151	ERR4335020	NA	NA	Francesco_Asnicar;Paolo_Manghi	44.0597534179688	AsnicarF_2020_128	NA	NA	NA	NA	NA	NA	NA	NA	NA	NA	NA	NA	NA	NA	NA	NA	NA	NA	NA	NA	NA	NA	NA	NA
AsnicarF_2021	SAMEA7045356	predict1_MTG_0502	stool	no	control	healthy	57	NA	adult	female	GBR	no	IlluminaNovaSeq	PowerSoilPro	33432175	25007409	3776118759	151	151	ERR4335021	NA	NA	Francesco_Asnicar;Paolo_Manghi	28.6345592594778	AsnicarF_2020_118	NA	NA	NA	NA	NA	NA	NA	NA	NA	NA	NA	NA	NA	NA	NA	NA	NA	NA	NA	NA	NA	NA	NA	NA
AsnicarF_2021	SAMEA7045357	predict1_MTG_0503	stool	no	control	healthy	53	NA	adult	female	GBR	no	IlluminaNovaSeq	PowerSoilPro	33432175	23249478	3510671178	151	151	ERR4335022	NA	NA	Francesco_Asnicar;Paolo_Manghi	23.9534198113208	NA	NA	NA	NA	NA	NA	NA	NA	NA	NA	NA	NA	NA	NA	NA	NA	NA	NA	NA	NA	NA	NA	NA	NA	NA
AsnicarF_2021	SAMEA7045358	predict1_MTG_0504	stool	no	control	healthy	53	NA	adult	male	GBR	no	IlluminaNovaSeq	PowerSoilPro	33432175	58319723	8806278173	151	151	ERR4335023	NA	NA	Francesco_Asnicar;Paolo_Manghi	22.5485089075776	AsnicarF_2020_348	NA	NA	NA	NA	NA	NA	NA	NA	NA	NA	NA	NA	NA	NA	NA	NA	NA	NA	NA	NA	NA	NA	NA	NA
AsnicarF_2021	SAMEA7045359	predict1_MTG_0505	stool	no	control	healthy	52	NA	adult	male	GBR	no	IlluminaNovaSeq	PowerSoilPro	33432175	29154798	4402374498	151	151	ERR4335024	NA	NA	Francesco_Asnicar;Paolo_Manghi	29.6551363656244	AsnicarF_2020_86	NA	NA	NA	NA	NA	NA	NA	NA	NA	NA	NA	NA	NA	NA	NA	NA	NA	NA	NA	NA	NA	NA	NA	NA
AsnicarF_2021	SAMEA7045360	predict1_MTG_0506	stool	no	control	healthy	32	NA	adult	male	GBR	no	IlluminaNovaSeq	PowerSoilPro	33432175	32686245	4935622995	151	151	ERR4335025	NA	NA	Francesco_Asnicar;Paolo_Manghi	27.700619639205108	NA	NA	NA	NA	NA	NA	NA	NA	NA	NA	NA	NA	NA	NA	NA	NA	NA	NA	NA	NA	NA	NA	NA	NA	NA
AsnicarF_2021	SAMEA7045361	predict1_MTG_0507	stool	no	control	healthy	65	NA	adult	female	USA	no	IlluminaNovaSeq	PowerSoilPro	33432175	29551391	4462260041	151	151	ERR4335026	NA	NA	Francesco_Asnicar;Paolo_Manghi	23.572278405710893	NA	NA	NA	NA	NA	NA	NA	NA	NA	NA	NA	NA	NA	NA	NA	NA	NA	NA	NA	NA	NA	NA	NA	NA	NA
AsnicarF_2021	SAMEA7045362	predict1_MTG_0508	stool	no	control	healthy	31	NA	adult	male	GBR	no	IlluminaNovaSeq	PowerSoilPro	33432175	29566499	4464541349	151	151	ERR4335027	NA	NA	Francesco_Asnicar;Paolo_Manghi	25.3755838909229	NA	NA	NA	NA	NA	NA	NA	NA	NA	NA	NA	NA	NA	NA	NA	NA	NA	NA	NA	NA	NA	NA	NA	NA	NA
AsnicarF_2021	SAMEA7045363	predict1_MTG_0509	stool	no	control	healthy	43	NA	adult	female	GBR	no	IlluminaNovaSeq	PowerSoilPro	33432175	25079185	3786956935	151	151	ERR4335028	NA	NA	Francesco_Asnicar;Paolo_Manghi	26.5523138962612	NA	NA	NA	NA	NA	NA	NA	NA	NA	NA	NA	NA	NA	NA	NA	NA	NA	NA	NA	NA	NA	NA	NA	NA	NA
AsnicarF_2021	SAMEA7045364	predict1_MTG_0510	stool	no	control	healthy	51	NA	adult	female	GBR	no	IlluminaNovaSeq	PowerSoilPro	33432175	37587140	5675658140	151	151	ERR4335029	NA	NA	Francesco_Asnicar;Paolo_Manghi	35.4408462516571	AsnicarF_2020_209	NA	NA	NA	NA	NA	NA	NA	NA	NA	NA	NA	NA	NA	NA	NA	NA	NA	NA	NA	NA	NA	NA	NA	NA
AsnicarF_2021	SAMEA7045365	predict1_MTG_0511	stool	no	control	healthy	50	NA	adult	male	GBR	no	IlluminaNovaSeq	PowerSoilPro	33432175	29529323	4458927773	151	151	ERR4335030	NA	NA	Francesco_Asnicar;Paolo_Manghi	23.3292450127518	NA	NA	NA	NA	NA	NA	NA	NA	NA	NA	NA	NA	NA	NA	NA	NA	NA	NA	NA	NA	NA	NA	NA	NA	NA
AsnicarF_2021	SAMEA7045366	predict1_MTG_0512	stool	no	control	healthy	26	NA	adult	male	GBR	no	IlluminaNovaSeq	PowerSoilPro	33432175	23791748	3592553948	151	151	ERR4335031	NA	NA	Francesco_Asnicar;Paolo_Manghi	21.210185001579	NA	NA	NA	NA	NA	NA	NA	NA	NA	NA	NA	NA	NA	NA	NA	NA	NA	NA	NA	NA	NA	NA	NA	NA	NA
AsnicarF_2021	SAMEA7045367	predict1_MTG_0513	stool	no	control	healthy	39	NA	adult	male	GBR	no	IlluminaNovaSeq	PowerSoilPro	33432175	23996832	3623521632	151	151	ERR4335032	NA	NA	Francesco_Asnicar;Paolo_Manghi	27.744748315497397	NA	NA	NA	NA	NA	NA	NA	NA	NA	NA	NA	NA	NA	NA	NA	NA	NA	NA	NA	NA	NA	NA	NA	NA	NA
AsnicarF_2021	SAMEA7045368	predict1_MTG_0514	stool	no	control	healthy	28	NA	adult	female	GBR	no	IlluminaNovaSeq	PowerSoilPro	33432175	25023984	3778621584	151	151	ERR4335033	NA	NA	Francesco_Asnicar;Paolo_Manghi	21.110895927911105	AsnicarF_2020_235	NA	NA	NA	NA	NA	NA	NA	NA	NA	NA	NA	NA	NA	NA	NA	NA	NA	NA	NA	NA	NA	NA	NA	NA
AsnicarF_2021	SAMEA7045369	predict1_MTG_0515	stool	no	control	healthy	39	NA	adult	female	GBR	no	IlluminaNovaSeq	PowerSoilPro	33432175	37757241	5701343391	151	151	ERR4335034	NA	NA	Francesco_Asnicar;Paolo_Manghi	21.9478737997256	AsnicarF_2020_49	NA	NA	NA	NA	NA	NA	NA	NA	NA	NA	NA	NA	NA	NA	NA	NA	NA	NA	NA	NA	NA	NA	NA	NA
AsnicarF_2021	SAMEA7045370	predict1_MTG_0516	stool	no	control	healthy	60	NA	adult	female	GBR	no	IlluminaNovaSeq	PowerSoilPro	33432175	25608939	3866949789	151	151	ERR4335035	NA	NA	Francesco_Asnicar;Paolo_Manghi	24.051319293473306	NA	NA	NA	NA	NA	NA	NA	NA	NA	NA	NA	NA	NA	NA	NA	NA	NA	NA	NA	NA	NA	NA	NA	NA	NA
AsnicarF_2021	SAMEA7045371	predict1_MTG_0517	stool	no	control	healthy	32	NA	adult	female	GBR	no	IlluminaNovaSeq	PowerSoilPro	33432175	24743035	3736198285	151	151	ERR4335036	NA	NA	Francesco_Asnicar;Paolo_Manghi	19.6799091182465	AsnicarF_2020_210	NA	NA	NA	NA	NA	NA	NA	NA	NA	NA	NA	NA	NA	NA	NA	NA	NA	NA	NA	NA	NA	NA	NA	NA
AsnicarF_2021	SAMEA7045372	predict1_MTG_0518	stool	no	control	healthy	56	NA	adult	male	GBR	no	IlluminaNovaSeq	PowerSoilPro	33432175	39882162	6022206462	151	151	ERR4335037	NA	NA	Francesco_Asnicar;Paolo_Manghi	24.8952136289886	NA	NA	NA	NA	NA	NA	NA	NA	NA	NA	NA	NA	NA	NA	NA	NA	NA	NA	NA	NA	NA	NA	NA	NA	NA
AsnicarF_2021	SAMEA7045373	predict1_MTG_0519	stool	no	control	healthy	24	NA	adult	female	USA	no	IlluminaNovaSeq	PowerSoilPro	33432175	31853764	4795839997	150	151	ERR4335038	NA	NA	Francesco_Asnicar;Paolo_Manghi	27.1106166236258	NA	NA	NA	NA	NA	NA	NA	NA	NA	NA	NA	NA	NA	NA	NA	NA	NA	NA	NA	NA	NA	NA	NA	NA	NA
AsnicarF_2021	SAMEA7045374	predict1_MTG_0520	stool	no	control	healthy	60	NA	adult	female	GBR	no	IlluminaNovaSeq	PowerSoilPro	33432175	26839443	4052755893	151	151	ERR4335039	NA	NA	Francesco_Asnicar;Paolo_Manghi	23.0338363054412	AsnicarF_2020_337	NA	NA	NA	NA	NA	NA	NA	NA	NA	NA	NA	NA	NA	NA	NA	NA	NA	NA	NA	NA	NA	NA	NA	NA
AsnicarF_2021	SAMEA7045375	predict1_MTG_0521	stool	no	control	healthy	52	NA	adult	male	GBR	no	IlluminaNovaSeq	PowerSoilPro	33432175	25507085	3851569835	151	151	ERR4335040	NA	NA	Francesco_Asnicar;Paolo_Manghi	23.7113772286129	AsnicarF_2020_94	NA	NA	NA	NA	NA	NA	NA	NA	NA	NA	NA	NA	NA	NA	NA	NA	NA	NA	NA	NA	NA	NA	NA	NA
AsnicarF_2021	SAMEA7045376	predict1_MTG_0522	stool	no	control	healthy	37	NA	adult	female	GBR	no	IlluminaNovaSeq	PowerSoilPro	33432175	23663263	3573152713	151	151	ERR4335041	NA	NA	Francesco_Asnicar;Paolo_Manghi	19.19806548854989	AsnicarF_2020_311	NA	NA	NA	NA	NA	NA	NA	NA	NA	NA	NA	NA	NA	NA	NA	NA	NA	NA	NA	NA	NA	NA	NA	NA
AsnicarF_2021	SAMEA7045377	predict1_MTG_0523	stool	no	control	healthy	52	NA	adult	female	GBR	no	IlluminaNovaSeq	PowerSoilPro	33432175	45645780	6892512780	151	151	ERR4335042	NA	NA	Francesco_Asnicar;Paolo_Manghi	19.492939073358706	AsnicarF_2020_254	NA	NA	NA	NA	NA	NA	NA	NA	NA	NA	NA	NA	NA	NA	NA	NA	NA	NA	NA	NA	NA	NA	NA	NA
AsnicarF_2021	SAMEA7045378	predict1_MTG_0524	stool	no	control	healthy	56	NA	adult	female	GBR	no	IlluminaNovaSeq	PowerSoilPro	33432175	23452495	3541326745	151	151	ERR4335043	NA	NA	Francesco_Asnicar;Paolo_Manghi	30.1130171357499	AsnicarF_2020_383	NA	NA	NA	NA	NA	NA	NA	NA	NA	NA	NA	NA	NA	NA	NA	NA	NA	NA	NA	NA	NA	NA	NA	NA
AsnicarF_2021	SAMEA7045379	predict1_MTG_0525	stool	no	control	healthy	47	NA	adult	female	GBR	no	IlluminaNovaSeq	PowerSoilPro	33432175	25493948	3849586148	151	151	ERR4335044	NA	NA	Francesco_Asnicar;Paolo_Manghi	24.168291128130804	AsnicarF_2020_61	NA	NA	NA	NA	NA	NA	NA	NA	NA	NA	NA	NA	NA	NA	NA	NA	NA	NA	NA	NA	NA	NA	NA	NA
AsnicarF_2021	SAMEA7045380	predict1_MTG_0526	stool	no	control	healthy	53	NA	adult	female	GBR	no	IlluminaNovaSeq	PowerSoilPro	33432175	28217516	4260844916	151	151	ERR4335045	NA	NA	Francesco_Asnicar;Paolo_Manghi	40.11776958820701	AsnicarF_2020_202	NA	NA	NA	NA	NA	NA	NA	NA	NA	NA	NA	NA	NA	NA	NA	NA	NA	NA	NA	NA	NA	NA	NA	NA
AsnicarF_2021	SAMEA7045381	predict1_MTG_0527	stool	no	control	healthy	53	NA	adult	female	GBR	no	IlluminaNovaSeq	PowerSoilPro	33432175	24575351	3710878001	151	151	ERR4335046	NA	NA	Francesco_Asnicar;Paolo_Manghi	32.1055920645519	AsnicarF_2020_380	NA	NA	NA	NA	NA	NA	NA	NA	NA	NA	NA	NA	NA	NA	NA	NA	NA	NA	NA	NA	NA	NA	NA	NA
AsnicarF_2021	SAMEA7045382	predict1_MTG_0528	stool	no	control	healthy	21	NA	adult	female	GBR	no	IlluminaNovaSeq	PowerSoilPro	33432175	50604080	7641216080	151	151	ERR4335047	NA	NA	Francesco_Asnicar;Paolo_Manghi	23.063911746872893	NA	NA	NA	NA	NA	NA	NA	NA	NA	NA	NA	NA	NA	NA	NA	NA	NA	NA	NA	NA	NA	NA	NA	NA	NA
AsnicarF_2021	SAMEA7045383	predict1_MTG_0529	stool	no	control	healthy	48	NA	adult	female	GBR	no	IlluminaNovaSeq	PowerSoilPro	33432175	26653594	4024692694	151	151	ERR4335048	NA	NA	Francesco_Asnicar;Paolo_Manghi	29.4897497251504	NA	NA	NA	NA	NA	NA	NA	NA	NA	NA	NA	NA	NA	NA	NA	NA	NA	NA	NA	NA	NA	NA	NA	NA	NA
AsnicarF_2021	SAMEA7045384	predict1_MTG_0530	stool	no	control	healthy	46	NA	adult	male	GBR	no	IlluminaNovaSeq	PowerSoilPro	33432175	31578438	4768344138	151	151	ERR4335049	NA	NA	Francesco_Asnicar;Paolo_Manghi	31.3429672429232	NA	NA	NA	NA	NA	NA	NA	NA	NA	NA	NA	NA	NA	NA	NA	NA	NA	NA	NA	NA	NA	NA	NA	NA	NA
AsnicarF_2021	SAMEA7045385	predict1_MTG_0531	stool	no	control	healthy	32	NA	adult	female	USA	no	IlluminaNovaSeq	PowerSoilPro	33432175	24881752	3757144552	151	151	ERR4335050	NA	NA	Francesco_Asnicar;Paolo_Manghi	26.9531961391368	NA	NA	NA	NA	NA	NA	NA	NA	NA	NA	NA	NA	NA	NA	NA	NA	NA	NA	NA	NA	NA	NA	NA	NA	NA
AsnicarF_2021	SAMEA7045386	predict1_MTG_0532	stool	no	control	healthy	40	NA	adult	male	GBR	no	IlluminaNovaSeq	PowerSoilPro	33432175	26493239	4000479089	151	151	ERR4335051	NA	NA	Francesco_Asnicar;Paolo_Manghi	27.409557657568197	NA	NA	NA	NA	NA	NA	NA	NA	NA	NA	NA	NA	NA	NA	NA	NA	NA	NA	NA	NA	NA	NA	NA	NA	NA
AsnicarF_2021	SAMEA7045387	predict1_MTG_0533	stool	no	control	healthy	40	NA	adult	female	GBR	no	IlluminaNovaSeq	PowerSoilPro	33432175	26654998	4024904698	151	151	ERR4335052	NA	NA	Francesco_Asnicar;Paolo_Manghi	20.1063475457337	NA	NA	NA	NA	NA	NA	NA	NA	NA	NA	NA	NA	NA	NA	NA	NA	NA	NA	NA	NA	NA	NA	NA	NA	NA
AsnicarF_2021	SAMEA7045388	predict1_MTG_0534	stool	no	control	healthy	23	NA	adult	female	GBR	no	IlluminaNovaSeq	PowerSoilPro	33432175	42752508	6455628708	151	151	ERR4335053	NA	NA	Francesco_Asnicar;Paolo_Manghi	27.3799936976997	NA	NA	NA	NA	NA	NA	NA	NA	NA	NA	NA	NA	NA	NA	NA	NA	NA	NA	NA	NA	NA	NA	NA	NA	NA
AsnicarF_2021	SAMEA7045389	predict1_MTG_0535	stool	no	control	healthy	44	NA	adult	male	GBR	no	IlluminaNovaSeq	PowerSoilPro	33432175	26974636	4073170036	151	151	ERR4335054	NA	NA	Francesco_Asnicar;Paolo_Manghi	24.0360630252981	NA	NA	NA	NA	NA	NA	NA	NA	NA	NA	NA	NA	NA	NA	NA	NA	NA	NA	NA	NA	NA	NA	NA	NA	NA
AsnicarF_2021	SAMEA7045390	predict1_MTG_0536	stool	no	control	healthy	46	NA	adult	female	GBR	no	IlluminaNovaSeq	PowerSoilPro	33432175	33444386	5050102286	151	151	ERR4335055	NA	NA	Francesco_Asnicar;Paolo_Manghi	36.0139581953663	AsnicarF_2020_137	NA	NA	NA	NA	NA	NA	NA	NA	NA	NA	NA	NA	NA	NA	NA	NA	NA	NA	NA	NA	NA	NA	NA	NA
AsnicarF_2021	SAMEA7045391	predict1_MTG_0537	stool	no	control	healthy	41	NA	adult	female	GBR	no	IlluminaNovaSeq	PowerSoilPro	33432175	32881878	4965163578	151	151	ERR4335056	NA	NA	Francesco_Asnicar;Paolo_Manghi	21.505424435827397	NA	NA	NA	NA	NA	NA	NA	NA	NA	NA	NA	NA	NA	NA	NA	NA	NA	NA	NA	NA	NA	NA	NA	NA	NA
AsnicarF_2021	SAMEA7045392	predict1_MTG_0538	stool	no	control	healthy	53	NA	adult	female	GBR	no	IlluminaNovaSeq	PowerSoilPro	33432175	26537121	4007105271	151	151	ERR4335057	NA	NA	Francesco_Asnicar;Paolo_Manghi	31.3127429621086	NA	NA	NA	NA	NA	NA	NA	NA	NA	NA	NA	NA	NA	NA	NA	NA	NA	NA	NA	NA	NA	NA	NA	NA	NA
AsnicarF_2021	SAMEA7045393	predict1_MTG_0539	stool	no	control	healthy	64	NA	adult	female	GBR	no	IlluminaNovaSeq	PowerSoilPro	33432175	27716109	4185132459	151	151	ERR4335058	NA	NA	Francesco_Asnicar;Paolo_Manghi	27.3587291822631	AsnicarF_2020_155	NA	NA	NA	NA	NA	NA	NA	NA	NA	NA	NA	NA	NA	NA	NA	NA	NA	NA	NA	NA	NA	NA	NA	NA
AsnicarF_2021	SAMEA7045394	predict1_MTG_0540	stool	no	control	healthy	65	NA	adult	female	GBR	no	IlluminaNovaSeq	PowerSoilPro	33432175	26390489	3984963839	151	151	ERR4335059	NA	NA	Francesco_Asnicar;Paolo_Manghi	30.901920460073	AsnicarF_2020_266	NA	NA	NA	NA	NA	NA	NA	NA	NA	NA	NA	NA	NA	NA	NA	NA	NA	NA	NA	NA	NA	NA	NA	NA
AsnicarF_2021	SAMEA7045395	predict1_MTG_0541	stool	no	control	healthy	46	NA	adult	male	GBR	no	IlluminaNovaSeq	PowerSoilPro	33432175	23512007	3550313057	151	151	ERR4335060	NA	NA	Francesco_Asnicar;Paolo_Manghi	23.7659829172817	AsnicarF_2020_120	NA	NA	NA	NA	NA	NA	NA	NA	NA	NA	NA	NA	NA	NA	NA	NA	NA	NA	NA	NA	NA	NA	NA	NA
AsnicarF_2021	SAMEA7045396	predict1_MTG_0542	stool	no	control	healthy	33	NA	adult	female	USA	no	IlluminaNovaSeq	PowerSoilPro	33432175	25230185	3808784288	150	151	ERR4335061	NA	NA	Francesco_Asnicar;Paolo_Manghi	43.1744064755018	NA	NA	NA	NA	NA	NA	NA	NA	NA	NA	NA	NA	NA	NA	NA	NA	NA	NA	NA	NA	NA	NA	NA	NA	NA
AsnicarF_2021	SAMEA7045397	predict1_MTG_0543	stool	no	control	healthy	48	NA	adult	male	GBR	no	IlluminaNovaSeq	PowerSoilPro	33432175	26303508	3971829708	151	151	ERR4335062	NA	NA	Francesco_Asnicar;Paolo_Manghi	23.7992244002762	AsnicarF_2020_45	NA	NA	NA	NA	NA	NA	NA	NA	NA	NA	NA	NA	NA	NA	NA	NA	NA	NA	NA	NA	NA	NA	NA	NA
AsnicarF_2021	SAMEA7045398	predict1_MTG_0544	stool	no	control	healthy	43	NA	adult	male	GBR	no	IlluminaNovaSeq	PowerSoilPro	33432175	29405706	4440261606	151	151	ERR4335063	NA	NA	Francesco_Asnicar;Paolo_Manghi	27.7777777777778	NA	NA	NA	NA	NA	NA	NA	NA	NA	NA	NA	NA	NA	NA	NA	NA	NA	NA	NA	NA	NA	NA	NA	NA	NA
AsnicarF_2021	SAMEA7045399	predict1_MTG_0545	stool	no	control	healthy	38	NA	adult	female	GBR	no	IlluminaNovaSeq	PowerSoilPro	33432175	25040400	3781100400	151	151	ERR4335064	NA	NA	Francesco_Asnicar;Paolo_Manghi	25.9794825111166	AsnicarF_2020_302	NA	NA	NA	NA	NA	NA	NA	NA	NA	NA	NA	NA	NA	NA	NA	NA	NA	NA	NA	NA	NA	NA	NA	NA
AsnicarF_2021	SAMEA7045400	predict1_MTG_0546	stool	no	control	healthy	54	NA	adult	male	GBR	no	IlluminaNovaSeq	PowerSoilPro	33432175	26421729	3989681079	151	151	ERR4335065	NA	NA	Francesco_Asnicar;Paolo_Manghi	24.967936312789803	NA	NA	NA	NA	NA	NA	NA	NA	NA	NA	NA	NA	NA	NA	NA	NA	NA	NA	NA	NA	NA	NA	NA	NA	NA
AsnicarF_2021	SAMEA7045401	predict1_MTG_0547	stool	no	control	healthy	33	NA	adult	female	GBR	no	IlluminaNovaSeq	PowerSoilPro	33432175	24718607	3732509657	151	151	ERR4335066	NA	NA	Francesco_Asnicar;Paolo_Manghi	25.3063114131655	AsnicarF_2020_279	NA	NA	NA	NA	NA	NA	NA	NA	NA	NA	NA	NA	NA	NA	NA	NA	NA	NA	NA	NA	NA	NA	NA	NA
AsnicarF_2021	SAMEA7045402	predict1_MTG_0548	stool	no	control	healthy	46	NA	adult	female	GBR	no	IlluminaNovaSeq	PowerSoilPro	33432175	25675937	3877066487	151	151	ERR4335067	NA	NA	Francesco_Asnicar;Paolo_Manghi	26.036826121437	AsnicarF_2020_354	NA	NA	NA	NA	NA	NA	NA	NA	NA	NA	NA	NA	NA	NA	NA	NA	NA	NA	NA	NA	NA	NA	NA	NA
AsnicarF_2021	SAMEA7045403	predict1_MTG_0549	stool	no	control	healthy	25	NA	adult	female	GBR	no	IlluminaNovaSeq	PowerSoilPro	33432175	25764207	3890395257	151	151	ERR4335068	NA	NA	Francesco_Asnicar;Paolo_Manghi	23.687687185036	AsnicarF_2020_378	NA	NA	NA	NA	NA	NA	NA	NA	NA	NA	NA	NA	NA	NA	NA	NA	NA	NA	NA	NA	NA	NA	NA	NA
AsnicarF_2021	SAMEA7045404	predict1_MTG_0550	stool	no	control	healthy	55	NA	adult	female	GBR	no	IlluminaNovaSeq	PowerSoilPro	33432175	30181234	4557366334	151	151	ERR4335069	NA	NA	Francesco_Asnicar;Paolo_Manghi	20.5376618226113	AsnicarF_2020_145	NA	NA	NA	NA	NA	NA	NA	NA	NA	NA	NA	NA	NA	NA	NA	NA	NA	NA	NA	NA	NA	NA	NA	NA
AsnicarF_2021	SAMEA7045405	predict1_MTG_0551	stool	no	control	healthy	60	NA	adult	female	GBR	no	IlluminaNovaSeq	PowerSoilPro	33432175	39404490	5950077990	151	151	ERR4335070	NA	NA	Francesco_Asnicar;Paolo_Manghi	20.17709391784	AsnicarF_2020_337	NA	NA	NA	NA	NA	NA	NA	NA	NA	NA	NA	NA	NA	NA	NA	NA	NA	NA	NA	NA	NA	NA	NA	NA
AsnicarF_2021	SAMEA7045406	predict1_MTG_0552	stool	no	control	healthy	29	NA	adult	female	GBR	no	IlluminaNovaSeq	PowerSoilPro	33432175	23877946	3605569846	151	151	ERR4335071	NA	NA	Francesco_Asnicar;Paolo_Manghi	24.264303038088396	AsnicarF_2020_334	NA	NA	NA	NA	NA	NA	NA	NA	NA	NA	NA	NA	NA	NA	NA	NA	NA	NA	NA	NA	NA	NA	NA	NA
AsnicarF_2021	SAMEA7045407	predict1_MTG_0553	stool	no	control	healthy	52	NA	adult	male	GBR	no	IlluminaNovaSeq	PowerSoilPro	33432175	25519150	3853391650	151	151	ERR4335072	NA	NA	Francesco_Asnicar;Paolo_Manghi	26.1810457289398	AsnicarF_2020_122	NA	NA	NA	NA	NA	NA	NA	NA	NA	NA	NA	NA	NA	NA	NA	NA	NA	NA	NA	NA	NA	NA	NA	NA
AsnicarF_2021	SAMEA7045408	predict1_MTG_0554	stool	no	control	healthy	65	NA	adult	female	GBR	no	IlluminaNovaSeq	PowerSoilPro	33432175	27271563	4118006013	151	151	ERR4335073	NA	NA	Francesco_Asnicar;Paolo_Manghi	24.5841734980496	AsnicarF_2020_133	NA	NA	NA	NA	NA	NA	NA	NA	NA	NA	NA	NA	NA	NA	NA	NA	NA	NA	NA	NA	NA	NA	NA	NA
AsnicarF_2021	SAMEA7045409	predict1_MTG_0555	stool	no	control	healthy	42	NA	adult	female	GBR	no	IlluminaNovaSeq	PowerSoilPro	33432175	22443941	3389035091	151	151	ERR4335074	NA	NA	Francesco_Asnicar;Paolo_Manghi	27.5022129971613	NA	NA	NA	NA	NA	NA	NA	NA	NA	NA	NA	NA	NA	NA	NA	NA	NA	NA	NA	NA	NA	NA	NA	NA	NA
AsnicarF_2021	SAMEA7045410	predict1_MTG_0556	stool	no	control	healthy	51	NA	adult	female	GBR	no	IlluminaNovaSeq	PowerSoilPro	33432175	23361195	3527540445	151	151	ERR4335075	NA	NA	Francesco_Asnicar;Paolo_Manghi	24.659113355555	AsnicarF_2020_196	NA	NA	NA	NA	NA	NA	NA	NA	NA	NA	NA	NA	NA	NA	NA	NA	NA	NA	NA	NA	NA	NA	NA	NA
AsnicarF_2021	SAMEA7045411	predict1_MTG_0557	stool	no	control	healthy	65	NA	adult	female	GBR	no	IlluminaNovaSeq	PowerSoilPro	33432175	26376194	3982805294	151	151	ERR4335076	NA	NA	Francesco_Asnicar;Paolo_Manghi	26.194135228507104	AsnicarF_2020_130	NA	NA	NA	NA	NA	NA	NA	NA	NA	NA	NA	NA	NA	NA	NA	NA	NA	NA	NA	NA	NA	NA	NA	NA
AsnicarF_2021	SAMEA7045412	predict1_MTG_0558	stool	no	control	healthy	42	NA	adult	female	GBR	no	IlluminaNovaSeq	PowerSoilPro	33432175	31104249	4696741599	151	151	ERR4335077	NA	NA	Francesco_Asnicar;Paolo_Manghi	24.66950230936	AsnicarF_2020_404	NA	NA	NA	NA	NA	NA	NA	NA	NA	NA	NA	NA	NA	NA	NA	NA	NA	NA	NA	NA	NA	NA	NA	NA
AsnicarF_2021	SAMEA7045413	predict1_MTG_0559	stool	no	control	healthy	29	NA	adult	male	GBR	no	IlluminaNovaSeq	PowerSoilPro	33432175	31245660	4718094660	151	151	ERR4335078	NA	NA	Francesco_Asnicar;Paolo_Manghi	21.5812241735537	NA	NA	NA	NA	NA	NA	NA	NA	NA	NA	NA	NA	NA	NA	NA	NA	NA	NA	NA	NA	NA	NA	NA	NA	NA
AsnicarF_2021	SAMEA7045414	predict1_MTG_0560	stool	no	control	healthy	64	NA	adult	female	GBR	no	IlluminaNovaSeq	PowerSoilPro	33432175	23779307	3590675357	151	151	ERR4335079	NA	NA	Francesco_Asnicar;Paolo_Manghi	21.441931008644396	AsnicarF_2020_207	NA	NA	NA	NA	NA	NA	NA	NA	NA	NA	NA	NA	NA	NA	NA	NA	NA	NA	NA	NA	NA	NA	NA	NA
AsnicarF_2021	SAMEA7045415	predict1_MTG_0561	stool	no	control	healthy	57	NA	adult	male	GBR	no	IlluminaNovaSeq	PowerSoilPro	33432175	31842988	4808291188	151	151	ERR4335080	NA	NA	Francesco_Asnicar;Paolo_Manghi	25.1485020661157	NA	NA	NA	NA	NA	NA	NA	NA	NA	NA	NA	NA	NA	NA	NA	NA	NA	NA	NA	NA	NA	NA	NA	NA	NA
AsnicarF_2021	SAMEA7045416	predict1_MTG_0562	stool	no	control	healthy	20	NA	adult	male	GBR	no	IlluminaNovaSeq	PowerSoilPro	33432175	54609232	8245994032	151	151	ERR4335081	NA	NA	Francesco_Asnicar;Paolo_Manghi	19.9207499006714	AsnicarF_2020_336	NA	NA	NA	NA	NA	NA	NA	NA	NA	NA	NA	NA	NA	NA	NA	NA	NA	NA	NA	NA	NA	NA	NA	NA
AsnicarF_2021	SAMEA7045417	predict1_MTG_0563	stool	no	control	healthy	65	NA	adult	female	GBR	no	IlluminaNovaSeq	PowerSoilPro	33432175	24096272	3638537072	151	151	ERR4335082	NA	NA	Francesco_Asnicar;Paolo_Manghi	33.1168714065326	AsnicarF_2020_127	NA	NA	NA	NA	NA	NA	NA	NA	NA	NA	NA	NA	NA	NA	NA	NA	NA	NA	NA	NA	NA	NA	NA	NA
AsnicarF_2021	SAMEA7045418	predict1_MTG_0564	stool	no	control	healthy	49	NA	adult	male	GBR	no	IlluminaNovaSeq	PowerSoilPro	33432175	33619521	5076547671	151	151	ERR4335083	NA	NA	Francesco_Asnicar;Paolo_Manghi	21.1030888201107	NA	NA	NA	NA	NA	NA	NA	NA	NA	NA	NA	NA	NA	NA	NA	NA	NA	NA	NA	NA	NA	NA	NA	NA	NA
AsnicarF_2021	SAMEA7045419	predict1_MTG_0565	stool	no	control	healthy	29	NA	adult	female	GBR	no	IlluminaNovaSeq	PowerSoilPro	33432175	34420673	5197521623	151	151	ERR4335084	NA	NA	Francesco_Asnicar;Paolo_Manghi	28.8778436654387	AsnicarF_2020_400	NA	NA	NA	NA	NA	NA	NA	NA	NA	NA	NA	NA	NA	NA	NA	NA	NA	NA	NA	NA	NA	NA	NA	NA
AsnicarF_2021	SAMEA7045420	predict1_MTG_0566	stool	no	control	healthy	32	NA	adult	female	GBR	no	IlluminaNovaSeq	PowerSoilPro	33432175	24921669	3763172019	151	151	ERR4335085	NA	NA	Francesco_Asnicar;Paolo_Manghi	20.0379249066502	AsnicarF_2020_198	NA	NA	NA	NA	NA	NA	NA	NA	NA	NA	NA	NA	NA	NA	NA	NA	NA	NA	NA	NA	NA	NA	NA	NA
AsnicarF_2021	SAMEA7045421	predict1_MTG_0567	stool	no	control	healthy	64	NA	adult	female	GBR	no	IlluminaNovaSeq	PowerSoilPro	33432175	23406722	3534415022	151	151	ERR4335086	NA	NA	Francesco_Asnicar;Paolo_Manghi	30.629934365014897	AsnicarF_2020_136	NA	NA	NA	NA	NA	NA	NA	NA	NA	NA	NA	NA	NA	NA	NA	NA	NA	NA	NA	NA	NA	NA	NA	NA
AsnicarF_2021	SAMEA7045422	predict1_MTG_0568	stool	no	control	healthy	49	NA	adult	male	GBR	no	IlluminaNovaSeq	PowerSoilPro	33432175	35063185	5294540935	151	151	ERR4335087	NA	NA	Francesco_Asnicar;Paolo_Manghi	25.8096879117872	NA	NA	NA	NA	NA	NA	NA	NA	NA	NA	NA	NA	NA	NA	NA	NA	NA	NA	NA	NA	NA	NA	NA	NA	NA
AsnicarF_2021	SAMEA7045423	predict1_MTG_0569	stool	no	control	healthy	35	NA	adult	male	GBR	no	IlluminaNovaSeq	PowerSoilPro	33432175	26311029	3972965379	151	151	ERR4335088	NA	NA	Francesco_Asnicar;Paolo_Manghi	21.4515967605356	NA	NA	NA	NA	NA	NA	NA	NA	NA	NA	NA	NA	NA	NA	NA	NA	NA	NA	NA	NA	NA	NA	NA	NA	NA
AsnicarF_2021	SAMEA7045424	predict1_MTG_0570	stool	no	control	healthy	43	NA	adult	female	GBR	no	IlluminaNovaSeq	PowerSoilPro	33432175	30412413	4592274363	151	151	ERR4335089	NA	NA	Francesco_Asnicar;Paolo_Manghi	24.3215419371443	AsnicarF_2020_20	NA	NA	NA	NA	NA	NA	NA	NA	NA	NA	NA	NA	NA	NA	NA	NA	NA	NA	NA	NA	NA	NA	NA	NA
AsnicarF_2021	SAMEA7045425	predict1_MTG_0571	stool	no	control	healthy	29	NA	adult	female	GBR	no	IlluminaNovaSeq	PowerSoilPro	33432175	25781925	3893070675	151	151	ERR4335090	NA	NA	Francesco_Asnicar;Paolo_Manghi	22.9826135247127	AsnicarF_2020_303	NA	NA	NA	NA	NA	NA	NA	NA	NA	NA	NA	NA	NA	NA	NA	NA	NA	NA	NA	NA	NA	NA	NA	NA
AsnicarF_2021	SAMEA7045426	predict1_MTG_0572	stool	no	control	healthy	46	NA	adult	male	GBR	no	IlluminaNovaSeq	PowerSoilPro	33432175	28394694	4287598794	151	151	ERR4335091	NA	NA	Francesco_Asnicar;Paolo_Manghi	30.6879920390983	NA	NA	NA	NA	NA	NA	NA	NA	NA	NA	NA	NA	NA	NA	NA	NA	NA	NA	NA	NA	NA	NA	NA	NA	NA
AsnicarF_2021	SAMEA7045427	predict1_MTG_0573	stool	no	control	healthy	37	NA	adult	female	GBR	no	IlluminaNovaSeq	PowerSoilPro	33432175	25396578	3834883278	151	151	ERR4335092	NA	NA	Francesco_Asnicar;Paolo_Manghi	23.9384440011399	NA	NA	NA	NA	NA	NA	NA	NA	NA	NA	NA	NA	NA	NA	NA	NA	NA	NA	NA	NA	NA	NA	NA	NA	NA
AsnicarF_2021	SAMEA7045428	predict1_MTG_0574	stool	no	control	healthy	44	NA	adult	female	GBR	no	IlluminaNovaSeq	PowerSoilPro	33432175	25182098	3802496798	151	151	ERR4335093	NA	NA	Francesco_Asnicar;Paolo_Manghi	32.2347626417347	NA	NA	NA	NA	NA	NA	NA	NA	NA	NA	NA	NA	NA	NA	NA	NA	NA	NA	NA	NA	NA	NA	NA	NA	NA
AsnicarF_2021	SAMEA7045429	predict1_MTG_0575	stool	no	control	healthy	57	NA	adult	female	GBR	no	IlluminaNovaSeq	PowerSoilPro	33432175	25049280	3782441280	151	151	ERR4335094	NA	NA	Francesco_Asnicar;Paolo_Manghi	27.5983451879808	AsnicarF_2020_172	NA	NA	NA	NA	NA	NA	NA	NA	NA	NA	NA	NA	NA	NA	NA	NA	NA	NA	NA	NA	NA	NA	NA	NA
AsnicarF_2021	SAMEA7045430	predict1_MTG_0576	stool	no	control	healthy	51	NA	adult	female	GBR	no	IlluminaNovaSeq	PowerSoilPro	33432175	37776611	5704268261	151	151	ERR4335095	NA	NA	Francesco_Asnicar;Paolo_Manghi	26.2335558041742	AsnicarF_2020_62	NA	NA	NA	NA	NA	NA	NA	NA	NA	NA	NA	NA	NA	NA	NA	NA	NA	NA	NA	NA	NA	NA	NA	NA
AsnicarF_2021	SAMEA7045431	predict1_MTG_0577	stool	no	control	healthy	45	NA	adult	female	GBR	no	IlluminaNovaSeq	PowerSoilPro	33432175	25629874	3870110974	151	151	ERR4335096	NA	NA	Francesco_Asnicar;Paolo_Manghi	23.7889273356401	NA	NA	NA	NA	NA	NA	NA	NA	NA	NA	NA	NA	NA	NA	NA	NA	NA	NA	NA	NA	NA	NA	NA	NA	NA
AsnicarF_2021	SAMEA7045432	predict1_MTG_0578	stool	no	control	healthy	34	NA	adult	female	GBR	no	IlluminaNovaSeq	PowerSoilPro	33432175	23329711	3522786361	151	151	ERR4335097	NA	NA	Francesco_Asnicar;Paolo_Manghi	20.2157103725686	AsnicarF_2020_269	NA	NA	NA	NA	NA	NA	NA	NA	NA	NA	NA	NA	NA	NA	NA	NA	NA	NA	NA	NA	NA	NA	NA	NA
AsnicarF_2021	SAMEA7045433	predict1_MTG_0579	stool	no	control	healthy	31	NA	adult	male	USA	no	IlluminaNovaSeq	PowerSoilPro	33432175	34158125	5157876875	151	151	ERR4335098	NA	NA	Francesco_Asnicar;Paolo_Manghi	22.3338288065102	NA	NA	NA	NA	NA	NA	NA	NA	NA	NA	NA	NA	NA	NA	NA	NA	NA	NA	NA	NA	NA	NA	NA	NA	NA
AsnicarF_2021	SAMEA7045434	predict1_MTG_0580	stool	no	control	healthy	65	NA	adult	male	GBR	no	IlluminaNovaSeq	PowerSoilPro	33432175	23682163	3576006613	151	151	ERR4335099	NA	NA	Francesco_Asnicar;Paolo_Manghi	22.7635643927404	NA	NA	NA	NA	NA	NA	NA	NA	NA	NA	NA	NA	NA	NA	NA	NA	NA	NA	NA	NA	NA	NA	NA	NA	NA
AsnicarF_2021	SAMEA7045435	predict1_MTG_0581	stool	no	control	healthy	56	NA	adult	female	GBR	no	IlluminaNovaSeq	PowerSoilPro	33432175	28387612	4286529412	151	151	ERR4335100	NA	NA	Francesco_Asnicar;Paolo_Manghi	22.1508854607105	NA	NA	NA	NA	NA	NA	NA	NA	NA	NA	NA	NA	NA	NA	NA	NA	NA	NA	NA	NA	NA	NA	NA	NA	NA
AsnicarF_2021	SAMEA7045436	predict1_MTG_0582	stool	no	control	healthy	62	NA	adult	female	GBR	no	IlluminaNovaSeq	PowerSoilPro	33432175	24837354	3750440454	151	151	ERR4335101	NA	NA	Francesco_Asnicar;Paolo_Manghi	26.50390625	AsnicarF_2020_100	NA	NA	NA	NA	NA	NA	NA	NA	NA	NA	NA	NA	NA	NA	NA	NA	NA	NA	NA	NA	NA	NA	NA	NA
AsnicarF_2021	SAMEA7045437	predict1_MTG_0583	stool	no	control	healthy	49	NA	adult	female	GBR	no	IlluminaNovaSeq	PowerSoilPro	33432175	25038837	3780864387	151	151	ERR4335102	NA	NA	Francesco_Asnicar;Paolo_Manghi	29.5159283333768	NA	NA	NA	NA	NA	NA	NA	NA	NA	NA	NA	NA	NA	NA	NA	NA	NA	NA	NA	NA	NA	NA	NA	NA	NA
AsnicarF_2021	SAMEA7045438	predict1_MTG_0584	stool	no	control	healthy	58	NA	adult	male	GBR	no	IlluminaNovaSeq	PowerSoilPro	33432175	28637157	4324210707	151	151	ERR4335103	NA	NA	Francesco_Asnicar;Paolo_Manghi	20.8941894314135	NA	NA	NA	NA	NA	NA	NA	NA	NA	NA	NA	NA	NA	NA	NA	NA	NA	NA	NA	NA	NA	NA	NA	NA	NA
AsnicarF_2021	SAMEA7045439	predict1_MTG_0585	stool	no	control	healthy	49	NA	adult	female	GBR	no	IlluminaNovaSeq	PowerSoilPro	33432175	33826281	5107768431	151	151	ERR4335104	NA	NA	Francesco_Asnicar;Paolo_Manghi	21.6286834083321	AsnicarF_2020_308	NA	NA	NA	NA	NA	NA	NA	NA	NA	NA	NA	NA	NA	NA	NA	NA	NA	NA	NA	NA	NA	NA	NA	NA
AsnicarF_2021	SAMEA7045440	predict1_MTG_0586	stool	no	control	healthy	28	NA	adult	male	GBR	no	IlluminaNovaSeq	PowerSoilPro	33432175	25811853	3897589803	151	151	ERR4335105	NA	NA	Francesco_Asnicar;Paolo_Manghi	21.1755011987028	AsnicarF_2020_263	NA	NA	NA	NA	NA	NA	NA	NA	NA	NA	NA	NA	NA	NA	NA	NA	NA	NA	NA	NA	NA	NA	NA	NA
AsnicarF_2021	SAMEA7045441	predict1_MTG_0587	stool	no	control	healthy	55	NA	adult	male	GBR	no	IlluminaNovaSeq	PowerSoilPro	33432175	24457623	3693101073	151	151	ERR4335106	NA	NA	Francesco_Asnicar;Paolo_Manghi	42.5396695231457	AsnicarF_2020_216	NA	NA	NA	NA	NA	NA	NA	NA	NA	NA	NA	NA	NA	NA	NA	NA	NA	NA	NA	NA	NA	NA	NA	NA
AsnicarF_2021	SAMEA7045442	predict1_MTG_0588	stool	no	control	healthy	63	NA	adult	female	GBR	no	IlluminaNovaSeq	PowerSoilPro	33432175	24167614	3649309714	151	151	ERR4335107	NA	NA	Francesco_Asnicar;Paolo_Manghi	21.5374251038594	AsnicarF_2020_374	NA	NA	NA	NA	NA	NA	NA	NA	NA	NA	NA	NA	NA	NA	NA	NA	NA	NA	NA	NA	NA	NA	NA	NA
AsnicarF_2021	SAMEA7045443	predict1_MTG_0589	stool	no	control	healthy	44	NA	adult	female	GBR	no	IlluminaNovaSeq	PowerSoilPro	33432175	26773863	4042853313	151	151	ERR4335108	NA	NA	Francesco_Asnicar;Paolo_Manghi	21.0459183673469	AsnicarF_2020_161	NA	NA	NA	NA	NA	NA	NA	NA	NA	NA	NA	NA	NA	NA	NA	NA	NA	NA	NA	NA	NA	NA	NA	NA
AsnicarF_2021	SAMEA7045444	predict1_MTG_0590	stool	no	control	healthy	33	NA	adult	female	GBR	no	IlluminaNovaSeq	PowerSoilPro	33432175	27591010	4166242510	151	151	ERR4335109	NA	NA	Francesco_Asnicar;Paolo_Manghi	25.465912927926503	AsnicarF_2020_215	NA	NA	NA	NA	NA	NA	NA	NA	NA	NA	NA	NA	NA	NA	NA	NA	NA	NA	NA	NA	NA	NA	NA	NA
AsnicarF_2021	SAMEA7045445	predict1_MTG_0591	stool	no	control	healthy	43	NA	adult	male	GBR	no	IlluminaNovaSeq	PowerSoilPro	33432175	29117405	4396728155	151	151	ERR4335110	NA	NA	Francesco_Asnicar;Paolo_Manghi	25.9879617054809	NA	NA	NA	NA	NA	NA	NA	NA	NA	NA	NA	NA	NA	NA	NA	NA	NA	NA	NA	NA	NA	NA	NA	NA	NA
AsnicarF_2021	SAMEA7045446	predict1_MTG_0592	stool	no	control	healthy	29	NA	adult	female	GBR	no	IlluminaNovaSeq	PowerSoilPro	33432175	29542087	4460855137	151	151	ERR4335111	NA	NA	Francesco_Asnicar;Paolo_Manghi	20.0867748674273	AsnicarF_2020_322	NA	NA	NA	NA	NA	NA	NA	NA	NA	NA	NA	NA	NA	NA	NA	NA	NA	NA	NA	NA	NA	NA	NA	NA
AsnicarF_2021	SAMEA7045447	predict1_MTG_0593	stool	no	control	healthy	48	NA	adult	male	GBR	no	IlluminaNovaSeq	PowerSoilPro	33432175	23985180	3621762180	151	151	ERR4335112	NA	NA	Francesco_Asnicar;Paolo_Manghi	42.6560853121706	NA	NA	NA	NA	NA	NA	NA	NA	NA	NA	NA	NA	NA	NA	NA	NA	NA	NA	NA	NA	NA	NA	NA	NA	NA
AsnicarF_2021	SAMEA7045448	predict1_MTG_0594	stool	no	control	healthy	34	NA	adult	male	GBR	no	IlluminaNovaSeq	PowerSoilPro	33432175	24831448	3749548648	151	151	ERR4335113	NA	NA	Francesco_Asnicar;Paolo_Manghi	19.9901446961433	NA	NA	NA	NA	NA	NA	NA	NA	NA	NA	NA	NA	NA	NA	NA	NA	NA	NA	NA	NA	NA	NA	NA	NA	NA
AsnicarF_2021	SAMEA7045449	predict1_MTG_0595	stool	no	control	healthy	27	NA	adult	male	GBR	no	IlluminaNovaSeq	PowerSoilPro	33432175	37115844	5604492444	151	151	ERR4335114	NA	NA	Francesco_Asnicar;Paolo_Manghi	23.2046440498112	NA	NA	NA	NA	NA	NA	NA	NA	NA	NA	NA	NA	NA	NA	NA	NA	NA	NA	NA	NA	NA	NA	NA	NA	NA
AsnicarF_2021	SAMEA7045450	predict1_MTG_0596	stool	no	control	healthy	24	NA	adult	female	GBR	no	IlluminaNovaSeq	PowerSoilPro	33432175	23886469	3606856819	151	151	ERR4335115	NA	NA	Francesco_Asnicar;Paolo_Manghi	19.660530568351103	NA	NA	NA	NA	NA	NA	NA	NA	NA	NA	NA	NA	NA	NA	NA	NA	NA	NA	NA	NA	NA	NA	NA	NA	NA
AsnicarF_2021	SAMEA7045451	predict1_MTG_0597	stool	no	control	healthy	22	NA	adult	female	USA	no	IlluminaNovaSeq	PowerSoilPro	33432175	31861436	4811076836	151	151	ERR4335116	NA	NA	Francesco_Asnicar;Paolo_Manghi	29.0110123736028	NA	NA	NA	NA	NA	NA	NA	NA	NA	NA	NA	NA	NA	NA	NA	NA	NA	NA	NA	NA	NA	NA	NA	NA	NA
AsnicarF_2021	SAMEA7045452	predict1_MTG_0598	stool	no	control	healthy	47	NA	adult	female	GBR	no	IlluminaNovaSeq	PowerSoilPro	33432175	26814895	4049049145	151	151	ERR4335117	NA	NA	Francesco_Asnicar;Paolo_Manghi	27.6276444357957	AsnicarF_2020_153	NA	NA	NA	NA	NA	NA	NA	NA	NA	NA	NA	NA	NA	NA	NA	NA	NA	NA	NA	NA	NA	NA	NA	NA
AsnicarF_2021	SAMEA7045453	predict1_MTG_0599	stool	no	control	healthy	47	NA	adult	female	GBR	no	IlluminaNovaSeq	PowerSoilPro	33432175	26072993	3937021943	151	151	ERR4335118	NA	NA	Francesco_Asnicar;Paolo_Manghi	32.3056588806508	NA	NA	NA	NA	NA	NA	NA	NA	NA	NA	NA	NA	NA	NA	NA	NA	NA	NA	NA	NA	NA	NA	NA	NA	NA
AsnicarF_2021	SAMEA7045454	predict1_MTG_0600	stool	no	control	healthy	30	NA	adult	male	GBR	no	IlluminaNovaSeq	PowerSoilPro	33432175	31498801	4756318951	151	151	ERR4335119	NA	NA	Francesco_Asnicar;Paolo_Manghi	18.6119161428733	AsnicarF_2020_193	NA	NA	NA	NA	NA	NA	NA	NA	NA	NA	NA	NA	NA	NA	NA	NA	NA	NA	NA	NA	NA	NA	NA	NA
AsnicarF_2021	SAMEA7045455	predict1_MTG_0601	stool	no	control	healthy	56	NA	adult	male	GBR	no	IlluminaNovaSeq	PowerSoilPro	33432175	25024041	3778630191	151	151	ERR4335120	NA	NA	Francesco_Asnicar;Paolo_Manghi	28.4149013878744	NA	NA	NA	NA	NA	NA	NA	NA	NA	NA	NA	NA	NA	NA	NA	NA	NA	NA	NA	NA	NA	NA	NA	NA	NA
AsnicarF_2021	SAMEA7045456	predict1_MTG_0602	stool	no	control	healthy	60	NA	adult	male	GBR	no	IlluminaNovaSeq	PowerSoilPro	33432175	23355980	3526752980	151	151	ERR4335121	NA	NA	Francesco_Asnicar;Paolo_Manghi	30.276437823383603	AsnicarF_2020_164	NA	NA	NA	NA	NA	NA	NA	NA	NA	NA	NA	NA	NA	NA	NA	NA	NA	NA	NA	NA	NA	NA	NA	NA
AsnicarF_2021	SAMEA7045457	predict1_MTG_0603	stool	no	control	healthy	54	NA	adult	female	GBR	no	IlluminaNovaSeq	PowerSoilPro	33432175	27899747	4212861797	151	151	ERR4335122	NA	NA	Francesco_Asnicar;Paolo_Manghi	29.3200298042786	AsnicarF_2020_314	NA	NA	NA	NA	NA	NA	NA	NA	NA	NA	NA	NA	NA	NA	NA	NA	NA	NA	NA	NA	NA	NA	NA	NA
AsnicarF_2021	SAMEA7045458	predict1_MTG_0604	stool	no	control	healthy	36	NA	adult	male	USA	no	IlluminaNovaSeq	PowerSoilPro	33432175	30904888	4666638088	151	151	ERR4335123	NA	NA	Francesco_Asnicar;Paolo_Manghi	33.1807849945985	NA	NA	NA	NA	NA	NA	NA	NA	NA	NA	NA	NA	NA	NA	NA	NA	NA	NA	NA	NA	NA	NA	NA	NA	NA
AsnicarF_2021	SAMEA7045459	predict1_MTG_0605	stool	no	control	healthy	50	NA	adult	female	GBR	no	IlluminaNovaSeq	PowerSoilPro	33432175	30143460	4551662460	151	151	ERR4335124	NA	NA	Francesco_Asnicar;Paolo_Manghi	25.704614474291	NA	NA	NA	NA	NA	NA	NA	NA	NA	NA	NA	NA	NA	NA	NA	NA	NA	NA	NA	NA	NA	NA	NA	NA	NA
AsnicarF_2021	SAMEA7045460	predict1_MTG_0606	stool	no	control	healthy	52	NA	adult	male	GBR	no	IlluminaNovaSeq	PowerSoilPro	33432175	25232453	3810100403	151	151	ERR4335125	NA	NA	Francesco_Asnicar;Paolo_Manghi	25.577759767889106	AsnicarF_2020_151	NA	NA	NA	NA	NA	NA	NA	NA	NA	NA	NA	NA	NA	NA	NA	NA	NA	NA	NA	NA	NA	NA	NA	NA
AsnicarF_2021	SAMEA7045461	predict1_MTG_0607	stool	no	control	healthy	40	NA	adult	female	GBR	no	IlluminaNovaSeq	PowerSoilPro	33432175	28915077	4366176627	151	151	ERR4335126	NA	NA	Francesco_Asnicar;Paolo_Manghi	22.376995885286608	NA	NA	NA	NA	NA	NA	NA	NA	NA	NA	NA	NA	NA	NA	NA	NA	NA	NA	NA	NA	NA	NA	NA	NA	NA
AsnicarF_2021	SAMEA7045462	predict1_MTG_0608	stool	no	control	healthy	48	NA	adult	female	GBR	no	IlluminaNovaSeq	PowerSoilPro	33432175	27654831	4175879481	151	151	ERR4335127	NA	NA	Francesco_Asnicar;Paolo_Manghi	22.339842698872	AsnicarF_2020_60	NA	NA	NA	NA	NA	NA	NA	NA	NA	NA	NA	NA	NA	NA	NA	NA	NA	NA	NA	NA	NA	NA	NA	NA
AsnicarF_2021	SAMEA7045463	predict1_MTG_0609	stool	no	control	healthy	23	NA	adult	male	USA	no	IlluminaNovaSeq	PowerSoilPro	33432175	25428743	3834657200	150	151	ERR4335128	NA	NA	Francesco_Asnicar;Paolo_Manghi	25.2973523550734	NA	NA	NA	NA	NA	NA	NA	NA	NA	NA	NA	NA	NA	NA	NA	NA	NA	NA	NA	NA	NA	NA	NA	NA	NA
AsnicarF_2021	SAMEA7045464	predict1_MTG_0610	stool	no	control	healthy	55	NA	adult	female	GBR	no	IlluminaNovaSeq	PowerSoilPro	33432175	27890863	4211520313	151	151	ERR4335129	NA	NA	Francesco_Asnicar;Paolo_Manghi	26.113602104737893	AsnicarF_2020_409	NA	NA	NA	NA	NA	NA	NA	NA	NA	NA	NA	NA	NA	NA	NA	NA	NA	NA	NA	NA	NA	NA	NA	NA
AsnicarF_2021	SAMEA7045465	predict1_MTG_0611	stool	no	control	healthy	41	NA	adult	female	GBR	no	IlluminaNovaSeq	PowerSoilPro	33432175	31426055	4745334305	151	151	ERR4335130	NA	NA	Francesco_Asnicar;Paolo_Manghi	20.891134892324	AsnicarF_2020_83	NA	NA	NA	NA	NA	NA	NA	NA	NA	NA	NA	NA	NA	NA	NA	NA	NA	NA	NA	NA	NA	NA	NA	NA
AsnicarF_2021	SAMEA7045466	predict1_MTG_0612	stool	no	control	healthy	65	NA	adult	female	GBR	no	IlluminaNovaSeq	PowerSoilPro	33432175	29975121	4526243271	151	151	ERR4335131	NA	NA	Francesco_Asnicar;Paolo_Manghi	32.1334648257725	AsnicarF_2020_133	NA	NA	NA	NA	NA	NA	NA	NA	NA	NA	NA	NA	NA	NA	NA	NA	NA	NA	NA	NA	NA	NA	NA	NA
AsnicarF_2021	SAMEA7045467	predict1_MTG_0613	stool	no	control	healthy	51	NA	adult	female	GBR	no	IlluminaNovaSeq	PowerSoilPro	33432175	33281213	5025463163	151	151	ERR4335132	NA	NA	Francesco_Asnicar;Paolo_Manghi	19.05211206270869	AsnicarF_2020_163	NA	NA	NA	NA	NA	NA	NA	NA	NA	NA	NA	NA	NA	NA	NA	NA	NA	NA	NA	NA	NA	NA	NA	NA
AsnicarF_2021	SAMEA7045468	predict1_MTG_0614	stool	no	control	healthy	33	NA	adult	female	GBR	no	IlluminaNovaSeq	PowerSoilPro	33432175	24489784	3697957384	151	151	ERR4335133	NA	NA	Francesco_Asnicar;Paolo_Manghi	22.800971905285397	AsnicarF_2020_233	NA	NA	NA	NA	NA	NA	NA	NA	NA	NA	NA	NA	NA	NA	NA	NA	NA	NA	NA	NA	NA	NA	NA	NA
AsnicarF_2021	SAMEA7045469	predict1_MTG_0615	stool	no	control	healthy	52	NA	adult	female	GBR	no	IlluminaNovaSeq	PowerSoilPro	33432175	32569531	4917999181	151	151	ERR4335134	NA	NA	Francesco_Asnicar;Paolo_Manghi	25.6481468248251	AsnicarF_2020_64	NA	NA	NA	NA	NA	NA	NA	NA	NA	NA	NA	NA	NA	NA	NA	NA	NA	NA	NA	NA	NA	NA	NA	NA
AsnicarF_2021	SAMEA7045470	predict1_MTG_0616	stool	no	control	healthy	43	NA	adult	female	GBR	no	IlluminaNovaSeq	PowerSoilPro	33432175	40302944	6085744544	151	151	ERR4335135	NA	NA	Francesco_Asnicar;Paolo_Manghi	27.8761545141403	AsnicarF_2020_79	NA	NA	NA	NA	NA	NA	NA	NA	NA	NA	NA	NA	NA	NA	NA	NA	NA	NA	NA	NA	NA	NA	NA	NA
AsnicarF_2021	SAMEA7045471	predict1_MTG_0617	stool	no	control	healthy	55	NA	adult	female	GBR	no	IlluminaNovaSeq	PowerSoilPro	33432175	35613479	5377635329	151	151	ERR4335136	NA	NA	Francesco_Asnicar;Paolo_Manghi	19.8827924031462	AsnicarF_2020_239	NA	NA	NA	NA	NA	NA	NA	NA	NA	NA	NA	NA	NA	NA	NA	NA	NA	NA	NA	NA	NA	NA	NA	NA
AsnicarF_2021	SAMEA7045472	predict1_MTG_0618	stool	no	control	healthy	23	NA	adult	male	USA	no	IlluminaNovaSeq	PowerSoilPro	33432175	25477315	3843909640	150	151	ERR4335137	NA	NA	Francesco_Asnicar;Paolo_Manghi	24.90155152194789	NA	NA	NA	NA	NA	NA	NA	NA	NA	NA	NA	NA	NA	NA	NA	NA	NA	NA	NA	NA	NA	NA	NA	NA	NA
AsnicarF_2021	SAMEA7045473	predict1_MTG_0619	stool	no	control	healthy	64	NA	adult	male	GBR	no	IlluminaNovaSeq	PowerSoilPro	33432175	44087108	6657153308	151	151	ERR4335138	NA	NA	Francesco_Asnicar;Paolo_Manghi	25.2181493189163	AsnicarF_2020_183	NA	NA	NA	NA	NA	NA	NA	NA	NA	NA	NA	NA	NA	NA	NA	NA	NA	NA	NA	NA	NA	NA	NA	NA
AsnicarF_2021	SAMEA7045474	predict1_MTG_0620	stool	no	control	healthy	53	NA	adult	female	GBR	no	IlluminaNovaSeq	PowerSoilPro	33432175	24752927	3737691977	151	151	ERR4335139	NA	NA	Francesco_Asnicar;Paolo_Manghi	33.451868607961394	AsnicarF_2020_9	NA	NA	NA	NA	NA	NA	NA	NA	NA	NA	NA	NA	NA	NA	NA	NA	NA	NA	NA	NA	NA	NA	NA	NA
AsnicarF_2021	SAMEA7045475	predict1_MTG_0621	stool	no	control	healthy	50	NA	adult	female	GBR	no	IlluminaNovaSeq	PowerSoilPro	33432175	32837442	4958453742	151	151	ERR4335140	NA	NA	Francesco_Asnicar;Paolo_Manghi	22.250978411816696	NA	NA	NA	NA	NA	NA	NA	NA	NA	NA	NA	NA	NA	NA	NA	NA	NA	NA	NA	NA	NA	NA	NA	NA	NA
AsnicarF_2021	SAMEA7045476	predict1_MTG_0622	stool	no	control	healthy	48	NA	adult	female	GBR	no	IlluminaNovaSeq	PowerSoilPro	33432175	25454294	3843598394	151	151	ERR4335141	NA	NA	Francesco_Asnicar;Paolo_Manghi	23.4661027648024	NA	NA	NA	NA	NA	NA	NA	NA	NA	NA	NA	NA	NA	NA	NA	NA	NA	NA	NA	NA	NA	NA	NA	NA	NA
AsnicarF_2021	SAMEA7045477	predict1_MTG_0623	stool	no	control	healthy	24	NA	adult	female	GBR	no	IlluminaNovaSeq	PowerSoilPro	33432175	26776396	4043235796	151	151	ERR4335142	NA	NA	Francesco_Asnicar;Paolo_Manghi	27.183054594386807	NA	NA	NA	NA	NA	NA	NA	NA	NA	NA	NA	NA	NA	NA	NA	NA	NA	NA	NA	NA	NA	NA	NA	NA	NA
AsnicarF_2021	SAMEA7045478	predict1_MTG_0624	stool	no	control	healthy	38	NA	adult	female	GBR	no	IlluminaNovaSeq	PowerSoilPro	33432175	29072064	4389881664	151	151	ERR4335143	NA	NA	Francesco_Asnicar;Paolo_Manghi	17.5438596491228	AsnicarF_2020_200	NA	NA	NA	NA	NA	NA	NA	NA	NA	NA	NA	NA	NA	NA	NA	NA	NA	NA	NA	NA	NA	NA	NA	NA
AsnicarF_2021	SAMEA7045479	predict1_MTG_0625	stool	no	control	healthy	47	NA	adult	female	GBR	no	IlluminaNovaSeq	PowerSoilPro	33432175	25124768	3793839968	151	151	ERR4335144	NA	NA	Francesco_Asnicar;Paolo_Manghi	25.9503973953845	AsnicarF_2020_153	NA	NA	NA	NA	NA	NA	NA	NA	NA	NA	NA	NA	NA	NA	NA	NA	NA	NA	NA	NA	NA	NA	NA	NA
AsnicarF_2021	SAMEA7045480	predict1_MTG_0626	stool	no	control	healthy	45	NA	adult	female	GBR	no	IlluminaNovaSeq	PowerSoilPro	33432175	23754654	3586952754	151	151	ERR4335145	NA	NA	Francesco_Asnicar;Paolo_Manghi	22.2066175720365	NA	NA	NA	NA	NA	NA	NA	NA	NA	NA	NA	NA	NA	NA	NA	NA	NA	NA	NA	NA	NA	NA	NA	NA	NA
AsnicarF_2021	SAMEA7045481	predict1_MTG_0627	stool	no	control	healthy	54	NA	adult	female	USA	no	IlluminaNovaSeq	PowerSoilPro	33432175	25088348	3787276322	150	151	ERR4335146	NA	NA	Francesco_Asnicar;Paolo_Manghi	30.8196184855649	NA	NA	NA	NA	NA	NA	NA	NA	NA	NA	NA	NA	NA	NA	NA	NA	NA	NA	NA	NA	NA	NA	NA	NA	NA
AsnicarF_2021	SAMEA7045482	predict1_MTG_0628	stool	no	control	healthy	40	NA	adult	female	GBR	no	IlluminaNovaSeq	PowerSoilPro	33432175	26883292	4059377092	151	151	ERR4335147	NA	NA	Francesco_Asnicar;Paolo_Manghi	23.8411723632701	AsnicarF_2020_201	NA	NA	NA	NA	NA	NA	NA	NA	NA	NA	NA	NA	NA	NA	NA	NA	NA	NA	NA	NA	NA	NA	NA	NA
AsnicarF_2021	SAMEA7045483	predict1_MTG_0629	stool	no	control	healthy	45	NA	adult	male	GBR	no	IlluminaNovaSeq	PowerSoilPro	33432175	31165398	4705975098	151	151	ERR4335148	NA	NA	Francesco_Asnicar;Paolo_Manghi	27.502616547275892	AsnicarF_2020_50	NA	NA	NA	NA	NA	NA	NA	NA	NA	NA	NA	NA	NA	NA	NA	NA	NA	NA	NA	NA	NA	NA	NA	NA
AsnicarF_2021	SAMEA7045484	predict1_MTG_0630	stool	no	control	healthy	31	NA	adult	female	GBR	no	IlluminaNovaSeq	PowerSoilPro	33432175	29935982	4520333282	151	151	ERR4335149	NA	NA	Francesco_Asnicar;Paolo_Manghi	22.242052281412697	NA	NA	NA	NA	NA	NA	NA	NA	NA	NA	NA	NA	NA	NA	NA	NA	NA	NA	NA	NA	NA	NA	NA	NA	NA
AsnicarF_2021	SAMEA7045485	predict1_MTG_0631	stool	no	control	healthy	62	NA	adult	female	GBR	no	IlluminaNovaSeq	PowerSoilPro	33432175	30689681	4634141831	151	151	ERR4335150	NA	NA	Francesco_Asnicar;Paolo_Manghi	27.9860950305503	NA	NA	NA	NA	NA	NA	NA	NA	NA	NA	NA	NA	NA	NA	NA	NA	NA	NA	NA	NA	NA	NA	NA	NA	NA
AsnicarF_2021	SAMEA7045486	predict1_MTG_0632	stool	no	control	healthy	55	NA	adult	female	GBR	no	IlluminaNovaSeq	PowerSoilPro	33432175	28416724	4290925324	151	151	ERR4335151	NA	NA	Francesco_Asnicar;Paolo_Manghi	41.2675515669532	NA	NA	NA	NA	NA	NA	NA	NA	NA	NA	NA	NA	NA	NA	NA	NA	NA	NA	NA	NA	NA	NA	NA	NA	NA
AsnicarF_2021	SAMEA7045487	predict1_MTG_0633	stool	no	control	healthy	52	NA	adult	female	GBR	no	IlluminaNovaSeq	PowerSoilPro	33432175	27372969	4133318319	151	151	ERR4335152	NA	NA	Francesco_Asnicar;Paolo_Manghi	29.3723883321839	NA	NA	NA	NA	NA	NA	NA	NA	NA	NA	NA	NA	NA	NA	NA	NA	NA	NA	NA	NA	NA	NA	NA	NA	NA
AsnicarF_2021	SAMEA7045488	predict1_MTG_0634	stool	no	control	healthy	31	NA	adult	female	GBR	no	IlluminaNovaSeq	PowerSoilPro	33432175	23443007	3539894057	151	151	ERR4335153	NA	NA	Francesco_Asnicar;Paolo_Manghi	21.955230661101	AsnicarF_2020_295	NA	NA	NA	NA	NA	NA	NA	NA	NA	NA	NA	NA	NA	NA	NA	NA	NA	NA	NA	NA	NA	NA	NA	NA
AsnicarF_2021	SAMEA7045489	predict1_MTG_0635	stool	no	control	healthy	59	NA	adult	male	GBR	no	IlluminaNovaSeq	PowerSoilPro	33432175	32857816	4961530216	151	151	ERR4335154	NA	NA	Francesco_Asnicar;Paolo_Manghi	26.365314459773003	NA	NA	NA	NA	NA	NA	NA	NA	NA	NA	NA	NA	NA	NA	NA	NA	NA	NA	NA	NA	NA	NA	NA	NA	NA
AsnicarF_2021	SAMEA7045490	predict1_MTG_0636	stool	no	control	healthy	51	NA	adult	female	GBR	no	IlluminaNovaSeq	PowerSoilPro	33432175	27118899	4094953749	151	151	ERR4335155	NA	NA	Francesco_Asnicar;Paolo_Manghi	29.4525975321623	AsnicarF_2020_6	NA	NA	NA	NA	NA	NA	NA	NA	NA	NA	NA	NA	NA	NA	NA	NA	NA	NA	NA	NA	NA	NA	NA	NA
AsnicarF_2021	SAMEA7045491	predict1_MTG_0637	stool	no	control	healthy	48	NA	adult	male	GBR	no	IlluminaNovaSeq	PowerSoilPro	33432175	31878071	4813588721	151	151	ERR4335156	NA	NA	Francesco_Asnicar;Paolo_Manghi	37.9790968323621	NA	NA	NA	NA	NA	NA	NA	NA	NA	NA	NA	NA	NA	NA	NA	NA	NA	NA	NA	NA	NA	NA	NA	NA	NA
AsnicarF_2021	SAMEA7045492	predict1_MTG_0638	stool	no	control	healthy	61	NA	adult	female	GBR	no	IlluminaNovaSeq	PowerSoilPro	33432175	58001251	8758188901	151	151	ERR4335157	NA	NA	Francesco_Asnicar;Paolo_Manghi	28.4663964558394	NA	NA	NA	NA	NA	NA	NA	NA	NA	NA	NA	NA	NA	NA	NA	NA	NA	NA	NA	NA	NA	NA	NA	NA	NA
AsnicarF_2021	SAMEA7045493	predict1_MTG_0639	stool	no	control	healthy	47	NA	adult	female	GBR	no	IlluminaNovaSeq	PowerSoilPro	33432175	30178266	4556918166	151	151	ERR4335158	NA	NA	Francesco_Asnicar;Paolo_Manghi	20.68119658970389	AsnicarF_2020_169	NA	NA	NA	NA	NA	NA	NA	NA	NA	NA	NA	NA	NA	NA	NA	NA	NA	NA	NA	NA	NA	NA	NA	NA
AsnicarF_2021	SAMEA7045494	predict1_MTG_0640	stool	no	control	healthy	41	NA	adult	male	GBR	no	IlluminaNovaSeq	PowerSoilPro	33432175	30745130	4642514630	151	151	ERR4335159	NA	NA	Francesco_Asnicar;Paolo_Manghi	22.5684278485954	NA	NA	NA	NA	NA	NA	NA	NA	NA	NA	NA	NA	NA	NA	NA	NA	NA	NA	NA	NA	NA	NA	NA	NA	NA
AsnicarF_2021	SAMEA7045495	predict1_MTG_0641	stool	no	control	healthy	53	NA	adult	female	GBR	no	IlluminaNovaSeq	PowerSoilPro	33432175	38109253	5754497203	151	151	ERR4335160	NA	NA	Francesco_Asnicar;Paolo_Manghi	18.3141489656264	AsnicarF_2020_173	NA	NA	NA	NA	NA	NA	NA	NA	NA	NA	NA	NA	NA	NA	NA	NA	NA	NA	NA	NA	NA	NA	NA	NA
AsnicarF_2021	SAMEA7045496	predict1_MTG_0642	stool	no	control	healthy	54	NA	adult	female	GBR	no	IlluminaNovaSeq	PowerSoilPro	33432175	24023630	3627568130	151	151	ERR4335161	NA	NA	Francesco_Asnicar;Paolo_Manghi	29.7438182223212	AsnicarF_2020_135	NA	NA	NA	NA	NA	NA	NA	NA	NA	NA	NA	NA	NA	NA	NA	NA	NA	NA	NA	NA	NA	NA	NA	NA
AsnicarF_2021	SAMEA7045497	predict1_MTG_0643	stool	no	control	healthy	32	NA	adult	female	USA	no	IlluminaNovaSeq	PowerSoilPro	33432175	35061749	5294324099	151	151	ERR4335162	NA	NA	Francesco_Asnicar;Paolo_Manghi	25.5932365697702	NA	NA	NA	NA	NA	NA	NA	NA	NA	NA	NA	NA	NA	NA	NA	NA	NA	NA	NA	NA	NA	NA	NA	NA	NA
AsnicarF_2021	SAMEA7045498	predict1_MTG_0644	stool	no	control	healthy	63	NA	adult	male	GBR	no	IlluminaNovaSeq	PowerSoilPro	33432175	33558310	5067304810	151	151	ERR4335163	NA	NA	Francesco_Asnicar;Paolo_Manghi	27.63789852654769	AsnicarF_2020_22	NA	NA	NA	NA	NA	NA	NA	NA	NA	NA	NA	NA	NA	NA	NA	NA	NA	NA	NA	NA	NA	NA	NA	NA
AsnicarF_2021	SAMEA7045499	predict1_MTG_0645	stool	no	control	healthy	25	NA	adult	female	GBR	no	IlluminaNovaSeq	PowerSoilPro	33432175	25021235	3778206485	151	151	ERR4335164	NA	NA	Francesco_Asnicar;Paolo_Manghi	18.7306399702458	AsnicarF_2020_393	NA	NA	NA	NA	NA	NA	NA	NA	NA	NA	NA	NA	NA	NA	NA	NA	NA	NA	NA	NA	NA	NA	NA	NA
AsnicarF_2021	SAMEA7045500	predict1_MTG_0646	stool	no	control	healthy	20	NA	adult	male	GBR	no	IlluminaNovaSeq	PowerSoilPro	33432175	27244279	4113886129	151	151	ERR4335165	NA	NA	Francesco_Asnicar;Paolo_Manghi	17.5387027238879	AsnicarF_2020_32	NA	NA	NA	NA	NA	NA	NA	NA	NA	NA	NA	NA	NA	NA	NA	NA	NA	NA	NA	NA	NA	NA	NA	NA
AsnicarF_2021	SAMEA7045501	predict1_MTG_0647	stool	no	control	healthy	59	NA	adult	male	GBR	no	IlluminaNovaSeq	PowerSoilPro	33432175	23657244	3572243844	151	151	ERR4335166	NA	NA	Francesco_Asnicar;Paolo_Manghi	26.2458429283968	AsnicarF_2020_290	NA	NA	NA	NA	NA	NA	NA	NA	NA	NA	NA	NA	NA	NA	NA	NA	NA	NA	NA	NA	NA	NA	NA	NA
AsnicarF_2021	SAMEA7045502	predict1_MTG_0648	stool	no	control	healthy	59	NA	adult	female	GBR	no	IlluminaNovaSeq	PowerSoilPro	33432175	31131269	4700821619	151	151	ERR4335167	NA	NA	Francesco_Asnicar;Paolo_Manghi	22.8819517374968	AsnicarF_2020_309	NA	NA	NA	NA	NA	NA	NA	NA	NA	NA	NA	NA	NA	NA	NA	NA	NA	NA	NA	NA	NA	NA	NA	NA
AsnicarF_2021	SAMEA7045503	predict1_MTG_0649	stool	no	control	healthy	18	NA	schoolage	female	GBR	no	IlluminaNovaSeq	PowerSoilPro	33432175	36774327	5552923377	151	151	ERR4335168	NA	NA	Francesco_Asnicar;Paolo_Manghi	23.002961580591503	NA	NA	NA	NA	NA	NA	NA	NA	NA	NA	NA	NA	NA	NA	NA	NA	NA	NA	NA	NA	NA	NA	NA	NA	NA
AsnicarF_2021	SAMEA7045504	predict1_MTG_0650	stool	no	control	healthy	33	NA	adult	male	USA	no	IlluminaNovaSeq	PowerSoilPro	33432175	41392169	6250217519	151	151	ERR4335169	NA	NA	Francesco_Asnicar;Paolo_Manghi	23.589835468362693	NA	NA	NA	NA	NA	NA	NA	NA	NA	NA	NA	NA	NA	NA	NA	NA	NA	NA	NA	NA	NA	NA	NA	NA	NA
AsnicarF_2021	SAMEA7045505	predict1_MTG_0651	stool	no	control	healthy	26	NA	adult	male	GBR	no	IlluminaNovaSeq	PowerSoilPro	33432175	29092919	4393030769	151	151	ERR4335170	NA	NA	Francesco_Asnicar;Paolo_Manghi	22.8979926776922	AsnicarF_2020_285	NA	NA	NA	NA	NA	NA	NA	NA	NA	NA	NA	NA	NA	NA	NA	NA	NA	NA	NA	NA	NA	NA	NA	NA
AsnicarF_2021	SAMEA7045506	predict1_MTG_0652	stool	no	control	healthy	25	NA	adult	female	GBR	no	IlluminaNovaSeq	PowerSoilPro	33432175	73127761	11042291911	151	151	ERR4335171	NA	NA	Francesco_Asnicar;Paolo_Manghi	25.4849204205966	AsnicarF_2020_33	NA	NA	NA	NA	NA	NA	NA	NA	NA	NA	NA	NA	NA	NA	NA	NA	NA	NA	NA	NA	NA	NA	NA	NA
AsnicarF_2021	SAMEA7045507	predict1_MTG_0653	stool	no	control	healthy	43	NA	adult	female	GBR	no	IlluminaNovaSeq	PowerSoilPro	33432175	26617468	4019237668	151	151	ERR4335172	NA	NA	Francesco_Asnicar;Paolo_Manghi	21.568095316015	NA	NA	NA	NA	NA	NA	NA	NA	NA	NA	NA	NA	NA	NA	NA	NA	NA	NA	NA	NA	NA	NA	NA	NA	NA
AsnicarF_2021	SAMEA7045508	predict1_MTG_0654	stool	no	control	healthy	42	NA	adult	female	GBR	no	IlluminaNovaSeq	PowerSoilPro	33432175	19912680	3006814680	151	151	ERR4335173	NA	NA	Francesco_Asnicar;Paolo_Manghi	24.729240778285305	NA	NA	NA	NA	NA	NA	NA	NA	NA	NA	NA	NA	NA	NA	NA	NA	NA	NA	NA	NA	NA	NA	NA	NA	NA
AsnicarF_2021	SAMEA7045509	predict1_MTG_0655	stool	no	control	healthy	58	NA	adult	female	GBR	no	IlluminaNovaSeq	PowerSoilPro	33432175	26545178	4008321878	151	151	ERR4335174	NA	NA	Francesco_Asnicar;Paolo_Manghi	21.0636870025221	NA	NA	NA	NA	NA	NA	NA	NA	NA	NA	NA	NA	NA	NA	NA	NA	NA	NA	NA	NA	NA	NA	NA	NA	NA
AsnicarF_2021	SAMEA7045510	predict1_MTG_0656	stool	no	control	healthy	56	NA	adult	female	GBR	no	IlluminaNovaSeq	PowerSoilPro	33432175	28413768	4290478968	151	151	ERR4335175	NA	NA	Francesco_Asnicar;Paolo_Manghi	26.064165050179	NA	NA	NA	NA	NA	NA	NA	NA	NA	NA	NA	NA	NA	NA	NA	NA	NA	NA	NA	NA	NA	NA	NA	NA	NA
AsnicarF_2021	SAMEA7045511	predict1_MTG_0657	stool	no	control	healthy	40	NA	adult	female	GBR	no	IlluminaNovaSeq	PowerSoilPro	33432175	23996250	3623433750	151	151	ERR4335176	NA	NA	Francesco_Asnicar;Paolo_Manghi	22.5175738932922	AsnicarF_2020_211	NA	NA	NA	NA	NA	NA	NA	NA	NA	NA	NA	NA	NA	NA	NA	NA	NA	NA	NA	NA	NA	NA	NA	NA
AsnicarF_2021	SAMEA7045512	predict1_MTG_0658	stool	no	control	healthy	55	NA	adult	female	GBR	no	IlluminaNovaSeq	PowerSoilPro	33432175	27531414	4157243514	151	151	ERR4335177	NA	NA	Francesco_Asnicar;Paolo_Manghi	19.4958484983183	AsnicarF_2020_289	NA	NA	NA	NA	NA	NA	NA	NA	NA	NA	NA	NA	NA	NA	NA	NA	NA	NA	NA	NA	NA	NA	NA	NA
AsnicarF_2021	SAMEA7045513	predict1_MTG_0659	stool	no	control	healthy	65	NA	adult	female	GBR	no	IlluminaNovaSeq	PowerSoilPro	33432175	24959545	3768891295	151	151	ERR4335178	NA	NA	Francesco_Asnicar;Paolo_Manghi	29.2026815752072	AsnicarF_2020_220	NA	NA	NA	NA	NA	NA	NA	NA	NA	NA	NA	NA	NA	NA	NA	NA	NA	NA	NA	NA	NA	NA	NA	NA
AsnicarF_2021	SAMEA7045514	predict1_MTG_0660	stool	no	control	healthy	36	NA	adult	male	GBR	no	IlluminaNovaSeq	PowerSoilPro	33432175	26652112	4024468912	151	151	ERR4335179	NA	NA	Francesco_Asnicar;Paolo_Manghi	26.277285078682603	NA	NA	NA	NA	NA	NA	NA	NA	NA	NA	NA	NA	NA	NA	NA	NA	NA	NA	NA	NA	NA	NA	NA	NA	NA
AsnicarF_2021	SAMEA7045515	predict1_MTG_0661	stool	no	control	healthy	62	NA	adult	female	GBR	no	IlluminaNovaSeq	PowerSoilPro	33432175	26227806	3960398706	151	151	ERR4335180	NA	NA	Francesco_Asnicar;Paolo_Manghi	19.1953027964922	AsnicarF_2020_106	NA	NA	NA	NA	NA	NA	NA	NA	NA	NA	NA	NA	NA	NA	NA	NA	NA	NA	NA	NA	NA	NA	NA	NA
AsnicarF_2021	SAMEA7045516	predict1_MTG_0662	stool	no	control	healthy	45	NA	adult	female	GBR	no	IlluminaNovaSeq	PowerSoilPro	33432175	25772508	3891648708	151	151	ERR4335181	NA	NA	Francesco_Asnicar;Paolo_Manghi	36.2692198466469	AsnicarF_2020_342	NA	NA	NA	NA	NA	NA	NA	NA	NA	NA	NA	NA	NA	NA	NA	NA	NA	NA	NA	NA	NA	NA	NA	NA
AsnicarF_2021	SAMEA7045517	predict1_MTG_0663	stool	no	control	healthy	62	NA	adult	male	GBR	no	IlluminaNovaSeq	PowerSoilPro	33432175	24126054	3643034154	151	151	ERR4335182	NA	NA	Francesco_Asnicar;Paolo_Manghi	24.6249457048348	AsnicarF_2020_24	NA	NA	NA	NA	NA	NA	NA	NA	NA	NA	NA	NA	NA	NA	NA	NA	NA	NA	NA	NA	NA	NA	NA	NA
AsnicarF_2021	SAMEA7045518	predict1_MTG_0664	stool	no	control	healthy	52	NA	adult	female	GBR	no	IlluminaNovaSeq	PowerSoilPro	33432175	39039683	5894992133	151	151	ERR4335183	NA	NA	Francesco_Asnicar;Paolo_Manghi	24.1969913739567	AsnicarF_2020_154	NA	NA	NA	NA	NA	NA	NA	NA	NA	NA	NA	NA	NA	NA	NA	NA	NA	NA	NA	NA	NA	NA	NA	NA
AsnicarF_2021	SAMEA7045519	predict1_MTG_0665	stool	no	control	healthy	30	NA	adult	male	GBR	no	IlluminaNovaSeq	PowerSoilPro	33432175	37423776	5650990176	151	151	ERR4335184	NA	NA	Francesco_Asnicar;Paolo_Manghi	24.263876064430104	NA	NA	NA	NA	NA	NA	NA	NA	NA	NA	NA	NA	NA	NA	NA	NA	NA	NA	NA	NA	NA	NA	NA	NA	NA
AsnicarF_2021	SAMEA7045520	predict1_MTG_0666	stool	no	control	healthy	55	NA	adult	male	USA	no	IlluminaNovaSeq	PowerSoilPro	33432175	28012243	4229848693	151	151	ERR4335185	NA	NA	Francesco_Asnicar;Paolo_Manghi	31.3963931621994	NA	NA	NA	NA	NA	NA	NA	NA	NA	NA	NA	NA	NA	NA	NA	NA	NA	NA	NA	NA	NA	NA	NA	NA	NA
AsnicarF_2021	SAMEA7045521	predict1_MTG_0667	stool	no	control	healthy	64	NA	adult	female	GBR	no	IlluminaNovaSeq	PowerSoilPro	33432175	23282444	3515649044	151	151	ERR4335186	NA	NA	Francesco_Asnicar;Paolo_Manghi	21.890717878372197	AsnicarF_2020_116	NA	NA	NA	NA	NA	NA	NA	NA	NA	NA	NA	NA	NA	NA	NA	NA	NA	NA	NA	NA	NA	NA	NA	NA
AsnicarF_2021	SAMEA7045522	predict1_MTG_0668	stool	no	control	healthy	34	NA	adult	male	GBR	no	IlluminaNovaSeq	PowerSoilPro	33432175	29404510	4440081010	151	151	ERR4335187	NA	NA	Francesco_Asnicar;Paolo_Manghi	28.5189795353157	NA	NA	NA	NA	NA	NA	NA	NA	NA	NA	NA	NA	NA	NA	NA	NA	NA	NA	NA	NA	NA	NA	NA	NA	NA
AsnicarF_2021	SAMEA7045523	predict1_MTG_0669	stool	no	control	healthy	58	NA	adult	male	GBR	no	IlluminaNovaSeq	PowerSoilPro	33432175	29853413	4507865363	151	151	ERR4335188	NA	NA	Francesco_Asnicar;Paolo_Manghi	28.534197600989	NA	NA	NA	NA	NA	NA	NA	NA	NA	NA	NA	NA	NA	NA	NA	NA	NA	NA	NA	NA	NA	NA	NA	NA	NA
AsnicarF_2021	SAMEA7045524	predict1_MTG_0670	stool	no	control	healthy	64	NA	adult	male	USA	no	IlluminaNovaSeq	PowerSoilPro	33432175	39146586	5911134486	151	151	ERR4335189	NA	NA	Francesco_Asnicar;Paolo_Manghi	30.371478282103705	NA	NA	NA	NA	NA	NA	NA	NA	NA	NA	NA	NA	NA	NA	NA	NA	NA	NA	NA	NA	NA	NA	NA	NA	NA
AsnicarF_2021	SAMEA7045525	predict1_MTG_0671	stool	no	control	healthy	39	NA	adult	male	USA	no	IlluminaNovaSeq	PowerSoilPro	33432175	26876996	4058426396	151	151	ERR4335190	NA	NA	Francesco_Asnicar;Paolo_Manghi	25.2513856739366	NA	NA	NA	NA	NA	NA	NA	NA	NA	NA	NA	NA	NA	NA	NA	NA	NA	NA	NA	NA	NA	NA	NA	NA	NA
AsnicarF_2021	SAMEA7045526	predict1_MTG_0672	stool	no	control	healthy	37	NA	adult	male	GBR	no	IlluminaNovaSeq	PowerSoilPro	33432175	25326374	3824282474	151	151	ERR4335191	NA	NA	Francesco_Asnicar;Paolo_Manghi	23.423923824638	NA	NA	NA	NA	NA	NA	NA	NA	NA	NA	NA	NA	NA	NA	NA	NA	NA	NA	NA	NA	NA	NA	NA	NA	NA
AsnicarF_2021	SAMEA7045527	predict1_MTG_0673	stool	no	control	healthy	53	NA	adult	female	GBR	no	IlluminaNovaSeq	PowerSoilPro	33432175	30951495	4673675745	151	151	ERR4335192	NA	NA	Francesco_Asnicar;Paolo_Manghi	20.4144446328855	NA	NA	NA	NA	NA	NA	NA	NA	NA	NA	NA	NA	NA	NA	NA	NA	NA	NA	NA	NA	NA	NA	NA	NA	NA
AsnicarF_2021	SAMEA7045528	predict1_MTG_0674	stool	no	control	healthy	60	NA	adult	female	GBR	no	IlluminaNovaSeq	PowerSoilPro	33432175	33032251	4987869901	151	151	ERR4335193	NA	NA	Francesco_Asnicar;Paolo_Manghi	22.463826738165693	AsnicarF_2020_260	NA	NA	NA	NA	NA	NA	NA	NA	NA	NA	NA	NA	NA	NA	NA	NA	NA	NA	NA	NA	NA	NA	NA	NA
AsnicarF_2021	SAMEA7045529	predict1_MTG_0675	stool	no	control	healthy	52	NA	adult	male	GBR	no	IlluminaNovaSeq	PowerSoilPro	33432175	50032379	7554889229	151	151	ERR4335194	NA	NA	Francesco_Asnicar;Paolo_Manghi	24.31244467507101	NA	NA	NA	NA	NA	NA	NA	NA	NA	NA	NA	NA	NA	NA	NA	NA	NA	NA	NA	NA	NA	NA	NA	NA	NA
AsnicarF_2021	SAMEA7045530	predict1_MTG_0676	stool	no	control	healthy	46	NA	adult	female	GBR	no	IlluminaNovaSeq	PowerSoilPro	33432175	35717693	5393371643	151	151	ERR4335195	NA	NA	Francesco_Asnicar;Paolo_Manghi	23.391614038368395	AsnicarF_2020_340	NA	NA	NA	NA	NA	NA	NA	NA	NA	NA	NA	NA	NA	NA	NA	NA	NA	NA	NA	NA	NA	NA	NA	NA
AsnicarF_2021	SAMEA7045531	predict1_MTG_0677	stool	no	control	healthy	46	NA	adult	female	GBR	no	IlluminaNovaSeq	PowerSoilPro	33432175	35751262	5398440562	151	151	ERR4335196	NA	NA	Francesco_Asnicar;Paolo_Manghi	41.0570035055632	AsnicarF_2020_67	NA	NA	NA	NA	NA	NA	NA	NA	NA	NA	NA	NA	NA	NA	NA	NA	NA	NA	NA	NA	NA	NA	NA	NA
AsnicarF_2021	SAMEA7045532	predict1_MTG_0678	stool	no	control	healthy	59	NA	adult	female	GBR	no	IlluminaNovaSeq	PowerSoilPro	33432175	26124269	3944764619	151	151	ERR4335197	NA	NA	Francesco_Asnicar;Paolo_Manghi	36.1225165303427	AsnicarF_2020_160	NA	NA	NA	NA	NA	NA	NA	NA	NA	NA	NA	NA	NA	NA	NA	NA	NA	NA	NA	NA	NA	NA	NA	NA
AsnicarF_2021	SAMEA7045533	predict1_MTG_0679	stool	no	control	healthy	57	NA	adult	female	GBR	no	IlluminaNovaSeq	PowerSoilPro	33432175	26658386	4025416286	151	151	ERR4335198	NA	NA	Francesco_Asnicar;Paolo_Manghi	26.8402174091889	AsnicarF_2020_71	NA	NA	NA	NA	NA	NA	NA	NA	NA	NA	NA	NA	NA	NA	NA	NA	NA	NA	NA	NA	NA	NA	NA	NA
AsnicarF_2021	SAMEA7045534	predict1_MTG_0680	stool	no	control	healthy	23	NA	adult	female	GBR	no	IlluminaNovaSeq	PowerSoilPro	33432175	23480312	3545527112	151	151	ERR4335199	NA	NA	Francesco_Asnicar;Paolo_Manghi	17.723616315931498	AsnicarF_2020_323	NA	NA	NA	NA	NA	NA	NA	NA	NA	NA	NA	NA	NA	NA	NA	NA	NA	NA	NA	NA	NA	NA	NA	NA
AsnicarF_2021	SAMEA7045535	predict1_MTG_0681	stool	no	control	healthy	59	NA	adult	female	GBR	no	IlluminaNovaSeq	PowerSoilPro	33432175	31410271	4742950921	151	151	ERR4335200	NA	NA	Francesco_Asnicar;Paolo_Manghi	25.9689184753289	AsnicarF_2020_119	NA	NA	NA	NA	NA	NA	NA	NA	NA	NA	NA	NA	NA	NA	NA	NA	NA	NA	NA	NA	NA	NA	NA	NA
AsnicarF_2021	SAMEA7045536	predict1_MTG_0682	stool	no	control	healthy	40	NA	adult	female	GBR	no	IlluminaNovaSeq	PowerSoilPro	33432175	27286444	4120253044	151	151	ERR4335201	NA	NA	Francesco_Asnicar;Paolo_Manghi	22.450976702171697	AsnicarF_2020_113	NA	NA	NA	NA	NA	NA	NA	NA	NA	NA	NA	NA	NA	NA	NA	NA	NA	NA	NA	NA	NA	NA	NA	NA
AsnicarF_2021	SAMEA7045537	predict1_MTG_0683	stool	no	control	healthy	59	NA	adult	female	GBR	no	IlluminaNovaSeq	PowerSoilPro	33432175	29310959	4425954809	151	151	ERR4335202	NA	NA	Francesco_Asnicar;Paolo_Manghi	22.9333706802983	AsnicarF_2020_37	NA	NA	NA	NA	NA	NA	NA	NA	NA	NA	NA	NA	NA	NA	NA	NA	NA	NA	NA	NA	NA	NA	NA	NA
AsnicarF_2021	SAMEA7045538	predict1_MTG_0684	stool	no	control	healthy	38	NA	adult	female	GBR	no	IlluminaNovaSeq	PowerSoilPro	33432175	28464559	4298148409	151	151	ERR4335203	NA	NA	Francesco_Asnicar;Paolo_Manghi	38.1740745188976	NA	NA	NA	NA	NA	NA	NA	NA	NA	NA	NA	NA	NA	NA	NA	NA	NA	NA	NA	NA	NA	NA	NA	NA	NA
AsnicarF_2021	SAMEA7045539	predict1_MTG_0685	stool	no	control	healthy	43	NA	adult	female	GBR	no	IlluminaNovaSeq	PowerSoilPro	33432175	23670509	3574246859	151	151	ERR4335204	NA	NA	Francesco_Asnicar;Paolo_Manghi	28.0005445409767	NA	NA	NA	NA	NA	NA	NA	NA	NA	NA	NA	NA	NA	NA	NA	NA	NA	NA	NA	NA	NA	NA	NA	NA	NA
AsnicarF_2021	SAMEA7045540	predict1_MTG_0686	stool	no	control	healthy	54	NA	adult	female	GBR	no	IlluminaNovaSeq	PowerSoilPro	33432175	51341789	7752610139	151	151	ERR4335205	NA	NA	Francesco_Asnicar;Paolo_Manghi	26.9655620532814	AsnicarF_2020_13	NA	NA	NA	NA	NA	NA	NA	NA	NA	NA	NA	NA	NA	NA	NA	NA	NA	NA	NA	NA	NA	NA	NA	NA
AsnicarF_2021	SAMEA7045541	predict1_MTG_0687	stool	no	control	healthy	61	NA	adult	female	GBR	no	IlluminaNovaSeq	PowerSoilPro	33432175	23369114	3528736214	151	151	ERR4335206	NA	NA	Francesco_Asnicar;Paolo_Manghi	20.8809632677945	AsnicarF_2020_107	NA	NA	NA	NA	NA	NA	NA	NA	NA	NA	NA	NA	NA	NA	NA	NA	NA	NA	NA	NA	NA	NA	NA	NA
AsnicarF_2021	SAMEA7045542	predict1_MTG_0688	stool	no	control	healthy	64	NA	adult	male	GBR	no	IlluminaNovaSeq	PowerSoilPro	33432175	33973873	5130054823	151	151	ERR4335207	NA	NA	Francesco_Asnicar;Paolo_Manghi	24.255930259721	AsnicarF_2020_26	NA	NA	NA	NA	NA	NA	NA	NA	NA	NA	NA	NA	NA	NA	NA	NA	NA	NA	NA	NA	NA	NA	NA	NA
AsnicarF_2021	SAMEA7045543	predict1_MTG_0689	stool	no	control	healthy	46	NA	adult	female	GBR	no	IlluminaNovaSeq	PowerSoilPro	33432175	30604103	4621219553	151	151	ERR4335208	NA	NA	Francesco_Asnicar;Paolo_Manghi	29.878077590885898	AsnicarF_2020_7	NA	NA	NA	NA	NA	NA	NA	NA	NA	NA	NA	NA	NA	NA	NA	NA	NA	NA	NA	NA	NA	NA	NA	NA
AsnicarF_2021	SAMEA7045544	predict1_MTG_0690	stool	no	control	healthy	35	NA	adult	male	GBR	no	IlluminaNovaSeq	PowerSoilPro	33432175	40250592	6077839392	151	151	ERR4335209	NA	NA	Francesco_Asnicar;Paolo_Manghi	31.853058115037197	NA	NA	NA	NA	NA	NA	NA	NA	NA	NA	NA	NA	NA	NA	NA	NA	NA	NA	NA	NA	NA	NA	NA	NA	NA
AsnicarF_2021	SAMEA7045545	predict1_MTG_0691	stool	no	control	healthy	65	NA	adult	female	GBR	no	IlluminaNovaSeq	PowerSoilPro	33432175	23874296	3605018696	151	151	ERR4335210	NA	NA	Francesco_Asnicar;Paolo_Manghi	29.095619901264	AsnicarF_2020_129	NA	NA	NA	NA	NA	NA	NA	NA	NA	NA	NA	NA	NA	NA	NA	NA	NA	NA	NA	NA	NA	NA	NA	NA
AsnicarF_2021	SAMEA7045546	predict1_MTG_0692	stool	no	control	healthy	41	NA	adult	female	GBR	no	IlluminaNovaSeq	PowerSoilPro	33432175	25767323	3890865773	151	151	ERR4335211	NA	NA	Francesco_Asnicar;Paolo_Manghi	28.1646368704232	AsnicarF_2020_395	NA	NA	NA	NA	NA	NA	NA	NA	NA	NA	NA	NA	NA	NA	NA	NA	NA	NA	NA	NA	NA	NA	NA	NA
AsnicarF_2021	SAMEA7045547	predict1_MTG_0693	stool	no	control	healthy	29	NA	adult	male	GBR	no	IlluminaNovaSeq	PowerSoilPro	33432175	24440429	3690504779	151	151	ERR4335212	NA	NA	Francesco_Asnicar;Paolo_Manghi	22.25752460386489	NA	NA	NA	NA	NA	NA	NA	NA	NA	NA	NA	NA	NA	NA	NA	NA	NA	NA	NA	NA	NA	NA	NA	NA	NA
AsnicarF_2021	SAMEA7045548	predict1_MTG_0694	stool	no	control	healthy	35	NA	adult	female	USA	no	IlluminaNovaSeq	PowerSoilPro	33432175	24384015	3681100178	150	151	ERR4335213	NA	NA	Francesco_Asnicar;Paolo_Manghi	25.4690696488216	NA	NA	NA	NA	NA	NA	NA	NA	NA	NA	NA	NA	NA	NA	NA	NA	NA	NA	NA	NA	NA	NA	NA	NA	NA
AsnicarF_2021	SAMEA7045549	predict1_MTG_0695	stool	no	control	healthy	48	NA	adult	female	GBR	no	IlluminaNovaSeq	PowerSoilPro	33432175	31398330	4741147830	151	151	ERR4335214	NA	NA	Francesco_Asnicar;Paolo_Manghi	29.006672082219	NA	NA	NA	NA	NA	NA	NA	NA	NA	NA	NA	NA	NA	NA	NA	NA	NA	NA	NA	NA	NA	NA	NA	NA	NA
AsnicarF_2021	SAMEA7045550	predict1_MTG_0696	stool	no	control	healthy	36	NA	adult	female	GBR	no	IlluminaNovaSeq	PowerSoilPro	33432175	28710881	4335343031	151	151	ERR4335215	NA	NA	Francesco_Asnicar;Paolo_Manghi	30.7445025819911	NA	NA	NA	NA	NA	NA	NA	NA	NA	NA	NA	NA	NA	NA	NA	NA	NA	NA	NA	NA	NA	NA	NA	NA	NA
AsnicarF_2021	SAMEA7045551	predict1_MTG_0697	stool	no	control	healthy	23	NA	adult	male	GBR	no	IlluminaNovaSeq	PowerSoilPro	33432175	35167252	5310255052	151	151	ERR4335216	NA	NA	Francesco_Asnicar;Paolo_Manghi	20.329634033557905	AsnicarF_2020_327	NA	NA	NA	NA	NA	NA	NA	NA	NA	NA	NA	NA	NA	NA	NA	NA	NA	NA	NA	NA	NA	NA	NA	NA
AsnicarF_2021	SAMEA7045552	predict1_MTG_0698	stool	no	control	healthy	58	NA	adult	female	GBR	no	IlluminaNovaSeq	PowerSoilPro	33432175	24362988	3678811188	151	151	ERR4335217	NA	NA	Francesco_Asnicar;Paolo_Manghi	25.5841318000368	AsnicarF_2020_131	NA	NA	NA	NA	NA	NA	NA	NA	NA	NA	NA	NA	NA	NA	NA	NA	NA	NA	NA	NA	NA	NA	NA	NA
AsnicarF_2021	SAMEA7045553	predict1_MTG_0699	stool	no	control	healthy	50	NA	adult	female	GBR	no	IlluminaNovaSeq	PowerSoilPro	33432175	33023665	4986573415	151	151	ERR4335218	NA	NA	Francesco_Asnicar;Paolo_Manghi	20.783759666865	AsnicarF_2020_284	NA	NA	NA	NA	NA	NA	NA	NA	NA	NA	NA	NA	NA	NA	NA	NA	NA	NA	NA	NA	NA	NA	NA	NA
AsnicarF_2021	SAMEA7045554	predict1_MTG_0700	stool	no	control	healthy	42	NA	adult	male	GBR	no	IlluminaNovaSeq	PowerSoilPro	33432175	35093480	5299115480	151	151	ERR4335219	NA	NA	Francesco_Asnicar;Paolo_Manghi	23.8400683292818	NA	NA	NA	NA	NA	NA	NA	NA	NA	NA	NA	NA	NA	NA	NA	NA	NA	NA	NA	NA	NA	NA	NA	NA	NA
AsnicarF_2021	SAMEA7045555	predict1_MTG_0701	stool	no	control	healthy	37	NA	adult	female	GBR	no	IlluminaNovaSeq	PowerSoilPro	33432175	24296802	3668817102	151	151	ERR4335220	NA	NA	Francesco_Asnicar;Paolo_Manghi	26.5965554031398	NA	NA	NA	NA	NA	NA	NA	NA	NA	NA	NA	NA	NA	NA	NA	NA	NA	NA	NA	NA	NA	NA	NA	NA	NA
AsnicarF_2021	SAMEA7045556	predict1_MTG_0702	stool	no	control	healthy	46	NA	adult	male	GBR	no	IlluminaNovaSeq	PowerSoilPro	33432175	33266904	5023302504	151	151	ERR4335221	NA	NA	Francesco_Asnicar;Paolo_Manghi	26.8078050092204	AsnicarF_2020_121	NA	NA	NA	NA	NA	NA	NA	NA	NA	NA	NA	NA	NA	NA	NA	NA	NA	NA	NA	NA	NA	NA	NA	NA
AsnicarF_2021	SAMEA7045557	predict1_MTG_0703	stool	no	control	healthy	47	NA	adult	female	GBR	no	IlluminaNovaSeq	PowerSoilPro	33432175	25628090	3869841590	151	151	ERR4335222	NA	NA	Francesco_Asnicar;Paolo_Manghi	27.462084451002397	AsnicarF_2020_176	NA	NA	NA	NA	NA	NA	NA	NA	NA	NA	NA	NA	NA	NA	NA	NA	NA	NA	NA	NA	NA	NA	NA	NA
AsnicarF_2021	SAMEA7045558	predict1_MTG_0704	stool	no	control	healthy	50	NA	adult	female	GBR	no	IlluminaNovaSeq	PowerSoilPro	33432175	25108896	3791443296	151	151	ERR4335223	NA	NA	Francesco_Asnicar;Paolo_Manghi	26.4060356652949	AsnicarF_2020_95	NA	NA	NA	NA	NA	NA	NA	NA	NA	NA	NA	NA	NA	NA	NA	NA	NA	NA	NA	NA	NA	NA	NA	NA
AsnicarF_2021	SAMEA7045559	predict1_MTG_0705	stool	no	control	healthy	31	NA	adult	female	GBR	no	IlluminaNovaSeq	PowerSoilPro	33432175	25893315	3909890565	151	151	ERR4335224	NA	NA	Francesco_Asnicar;Paolo_Manghi	17.4451428356355	NA	NA	NA	NA	NA	NA	NA	NA	NA	NA	NA	NA	NA	NA	NA	NA	NA	NA	NA	NA	NA	NA	NA	NA	NA
AsnicarF_2021	SAMEA7045560	predict1_MTG_0706	stool	no	control	healthy	51	NA	adult	female	GBR	no	IlluminaNovaSeq	PowerSoilPro	33432175	24740419	3735803269	151	151	ERR4335225	NA	NA	Francesco_Asnicar;Paolo_Manghi	20.7098768149759	AsnicarF_2020_163	NA	NA	NA	NA	NA	NA	NA	NA	NA	NA	NA	NA	NA	NA	NA	NA	NA	NA	NA	NA	NA	NA	NA	NA
AsnicarF_2021	SAMEA7045561	predict1_MTG_0707	stool	no	control	healthy	41	NA	adult	male	GBR	no	IlluminaNovaSeq	PowerSoilPro	33432175	44328108	6693544308	151	151	ERR4335226	NA	NA	Francesco_Asnicar;Paolo_Manghi	20.7183059833368	NA	NA	NA	NA	NA	NA	NA	NA	NA	NA	NA	NA	NA	NA	NA	NA	NA	NA	NA	NA	NA	NA	NA	NA	NA
AsnicarF_2021	SAMEA7045562	predict1_MTG_0708	stool	no	control	healthy	25	NA	adult	male	GBR	no	IlluminaNovaSeq	PowerSoilPro	33432175	31615318	4773913018	151	151	ERR4335227	NA	NA	Francesco_Asnicar;Paolo_Manghi	22.7140561952886	NA	NA	NA	NA	NA	NA	NA	NA	NA	NA	NA	NA	NA	NA	NA	NA	NA	NA	NA	NA	NA	NA	NA	NA	NA
AsnicarF_2021	SAMEA7045563	predict1_MTG_0709	stool	no	control	healthy	34	NA	adult	female	GBR	no	IlluminaNovaSeq	PowerSoilPro	33432175	27721849	4185999199	151	151	ERR4335228	NA	NA	Francesco_Asnicar;Paolo_Manghi	19.705532421177896	AsnicarF_2020_261	NA	NA	NA	NA	NA	NA	NA	NA	NA	NA	NA	NA	NA	NA	NA	NA	NA	NA	NA	NA	NA	NA	NA	NA
AsnicarF_2021	SAMEA7045564	predict1_MTG_0710	stool	no	control	healthy	42	NA	adult	female	GBR	no	IlluminaNovaSeq	PowerSoilPro	33432175	31561524	4765790124	151	151	ERR4335229	NA	NA	Francesco_Asnicar;Paolo_Manghi	22.0719117123531	NA	NA	NA	NA	NA	NA	NA	NA	NA	NA	NA	NA	NA	NA	NA	NA	NA	NA	NA	NA	NA	NA	NA	NA	NA
AsnicarF_2021	SAMEA7045565	predict1_MTG_0711	stool	no	control	healthy	54	NA	adult	male	GBR	no	IlluminaNovaSeq	PowerSoilPro	33432175	30967876	4676149276	151	151	ERR4335230	NA	NA	Francesco_Asnicar;Paolo_Manghi	26.0871522761371	AsnicarF_2020_281	NA	NA	NA	NA	NA	NA	NA	NA	NA	NA	NA	NA	NA	NA	NA	NA	NA	NA	NA	NA	NA	NA	NA	NA
AsnicarF_2021	SAMEA7045566	predict1_MTG_0712	stool	no	control	healthy	53	NA	adult	female	USA	no	IlluminaNovaSeq	PowerSoilPro	33432175	26817133	4049387083	151	151	ERR4335231	NA	NA	Francesco_Asnicar;Paolo_Manghi	32.0420745585928	NA	NA	NA	NA	NA	NA	NA	NA	NA	NA	NA	NA	NA	NA	NA	NA	NA	NA	NA	NA	NA	NA	NA	NA	NA
AsnicarF_2021	SAMEA7045567	predict1_MTG_0713	stool	no	control	healthy	59	NA	adult	female	GBR	no	IlluminaNovaSeq	PowerSoilPro	33432175	28455717	4296813267	151	151	ERR4335232	NA	NA	Francesco_Asnicar;Paolo_Manghi	28.870464009518106	AsnicarF_2020_4	NA	NA	NA	NA	NA	NA	NA	NA	NA	NA	NA	NA	NA	NA	NA	NA	NA	NA	NA	NA	NA	NA	NA	NA
AsnicarF_2021	SAMEA7045568	predict1_MTG_0714	stool	no	control	healthy	22	NA	adult	male	GBR	no	IlluminaNovaSeq	PowerSoilPro	33432175	25938246	3916675146	151	151	ERR4335233	NA	NA	Francesco_Asnicar;Paolo_Manghi	40.0196071566122	AsnicarF_2020_297	NA	NA	NA	NA	NA	NA	NA	NA	NA	NA	NA	NA	NA	NA	NA	NA	NA	NA	NA	NA	NA	NA	NA	NA
AsnicarF_2021	SAMEA7045569	predict1_MTG_0715	stool	no	control	healthy	64	NA	adult	female	GBR	no	IlluminaNovaSeq	PowerSoilPro	33432175	24162619	3648555469	151	151	ERR4335234	NA	NA	Francesco_Asnicar;Paolo_Manghi	27.9656659151141	AsnicarF_2020_333	NA	NA	NA	NA	NA	NA	NA	NA	NA	NA	NA	NA	NA	NA	NA	NA	NA	NA	NA	NA	NA	NA	NA	NA
AsnicarF_2021	SAMEA7045570	predict1_MTG_0716	stool	no	control	healthy	26	NA	adult	female	GBR	no	IlluminaNovaSeq	PowerSoilPro	33432175	31055637	4689401187	151	151	ERR4335235	NA	NA	Francesco_Asnicar;Paolo_Manghi	25.795847750865	AsnicarF_2020_353	NA	NA	NA	NA	NA	NA	NA	NA	NA	NA	NA	NA	NA	NA	NA	NA	NA	NA	NA	NA	NA	NA	NA	NA
AsnicarF_2021	SAMEA7045571	predict1_MTG_0717	stool	no	control	healthy	53	NA	adult	female	USA	no	IlluminaNovaSeq	PowerSoilPro	33432175	30287065	4573346815	151	151	ERR4335236	NA	NA	Francesco_Asnicar;Paolo_Manghi	26.55282919866169	NA	NA	NA	NA	NA	NA	NA	NA	NA	NA	NA	NA	NA	NA	NA	NA	NA	NA	NA	NA	NA	NA	NA	NA	NA
AsnicarF_2021	SAMEA7045572	predict1_MTG_0718	stool	no	control	healthy	40	NA	adult	male	USA	no	IlluminaNovaSeq	PowerSoilPro	33432175	25574287	3861717337	151	151	ERR4335237	NA	NA	Francesco_Asnicar;Paolo_Manghi	26.643906980085397	NA	NA	NA	NA	NA	NA	NA	NA	NA	NA	NA	NA	NA	NA	NA	NA	NA	NA	NA	NA	NA	NA	NA	NA	NA
AsnicarF_2021	SAMEA7045573	predict1_MTG_0719	stool	no	control	healthy	35	NA	adult	male	GBR	no	IlluminaNovaSeq	PowerSoilPro	33432175	25954098	3919068798	151	151	ERR4335238	NA	NA	Francesco_Asnicar;Paolo_Manghi	23.6562851433568	NA	NA	NA	NA	NA	NA	NA	NA	NA	NA	NA	NA	NA	NA	NA	NA	NA	NA	NA	NA	NA	NA	NA	NA	NA
AsnicarF_2021	SAMEA7045574	predict1_MTG_0720	stool	no	control	healthy	59	NA	adult	female	GBR	no	IlluminaNovaSeq	PowerSoilPro	33432175	23664309	3573310659	151	151	ERR4335239	NA	NA	Francesco_Asnicar;Paolo_Manghi	18.993558376865305	AsnicarF_2020_231	NA	NA	NA	NA	NA	NA	NA	NA	NA	NA	NA	NA	NA	NA	NA	NA	NA	NA	NA	NA	NA	NA	NA	NA
AsnicarF_2021	SAMEA7045575	predict1_MTG_0721	stool	no	control	healthy	65	NA	adult	female	GBR	no	IlluminaNovaSeq	PowerSoilPro	33432175	34340762	5185455062	151	151	ERR4335240	NA	NA	Francesco_Asnicar;Paolo_Manghi	27.8655912089121	AsnicarF_2020_130	NA	NA	NA	NA	NA	NA	NA	NA	NA	NA	NA	NA	NA	NA	NA	NA	NA	NA	NA	NA	NA	NA	NA	NA
AsnicarF_2021	SAMEA7045576	predict1_MTG_0722	stool	no	control	healthy	46	NA	adult	female	GBR	no	IlluminaNovaSeq	PowerSoilPro	33432175	27456611	4145948261	151	151	ERR4335241	NA	NA	Francesco_Asnicar;Paolo_Manghi	27.234533016061892	AsnicarF_2020_347	NA	NA	NA	NA	NA	NA	NA	NA	NA	NA	NA	NA	NA	NA	NA	NA	NA	NA	NA	NA	NA	NA	NA	NA
AsnicarF_2021	SAMEA7045577	predict1_MTG_0723	stool	no	control	healthy	49	NA	adult	male	GBR	no	IlluminaNovaSeq	PowerSoilPro	33432175	33067662	4993216962	151	151	ERR4335242	NA	NA	Francesco_Asnicar;Paolo_Manghi	25.003302946227997	NA	NA	NA	NA	NA	NA	NA	NA	NA	NA	NA	NA	NA	NA	NA	NA	NA	NA	NA	NA	NA	NA	NA	NA	NA
AsnicarF_2021	SAMEA7045578	predict1_MTG_0724	stool	no	control	healthy	62	NA	adult	male	GBR	no	IlluminaNovaSeq	PowerSoilPro	33432175	23807890	3594991390	151	151	ERR4335243	NA	NA	Francesco_Asnicar;Paolo_Manghi	25.201082610891294	AsnicarF_2020_24	NA	NA	NA	NA	NA	NA	NA	NA	NA	NA	NA	NA	NA	NA	NA	NA	NA	NA	NA	NA	NA	NA	NA	NA
AsnicarF_2021	SAMEA7045579	predict1_MTG_0725	stool	no	control	healthy	52	NA	adult	female	GBR	no	IlluminaNovaSeq	PowerSoilPro	33432175	28741010	4339892510	151	151	ERR4335244	NA	NA	Francesco_Asnicar;Paolo_Manghi	20.1442078388463	AsnicarF_2020_356	NA	NA	NA	NA	NA	NA	NA	NA	NA	NA	NA	NA	NA	NA	NA	NA	NA	NA	NA	NA	NA	NA	NA	NA
AsnicarF_2021	SAMEA7045580	predict1_MTG_0726	stool	no	control	healthy	45	NA	adult	female	GBR	no	IlluminaNovaSeq	PowerSoilPro	33432175	23579538	3560510238	151	151	ERR4335245	NA	NA	Francesco_Asnicar;Paolo_Manghi	22.7357685782477	NA	NA	NA	NA	NA	NA	NA	NA	NA	NA	NA	NA	NA	NA	NA	NA	NA	NA	NA	NA	NA	NA	NA	NA	NA
AsnicarF_2021	SAMEA7045581	predict1_MTG_0727	stool	no	control	healthy	64	NA	adult	female	GBR	no	IlluminaNovaSeq	PowerSoilPro	33432175	24512848	3701440048	151	151	ERR4335246	NA	NA	Francesco_Asnicar;Paolo_Manghi	30.6336591608962	AsnicarF_2020_90	NA	NA	NA	NA	NA	NA	NA	NA	NA	NA	NA	NA	NA	NA	NA	NA	NA	NA	NA	NA	NA	NA	NA	NA
AsnicarF_2021	SAMEA7045582	predict1_MTG_0728	stool	no	control	healthy	31	NA	adult	male	GBR	no	IlluminaNovaSeq	PowerSoilPro	33432175	27261399	4116471249	151	151	ERR4335247	NA	NA	Francesco_Asnicar;Paolo_Manghi	20.5291861584207	NA	NA	NA	NA	NA	NA	NA	NA	NA	NA	NA	NA	NA	NA	NA	NA	NA	NA	NA	NA	NA	NA	NA	NA	NA
AsnicarF_2021	SAMEA7045583	predict1_MTG_0729	stool	no	control	healthy	45	NA	adult	male	GBR	no	IlluminaNovaSeq	PowerSoilPro	33432175	27228813	4111550763	151	151	ERR4335248	NA	NA	Francesco_Asnicar;Paolo_Manghi	21.725765370979	NA	NA	NA	NA	NA	NA	NA	NA	NA	NA	NA	NA	NA	NA	NA	NA	NA	NA	NA	NA	NA	NA	NA	NA	NA
AsnicarF_2021	SAMEA7045584	predict1_MTG_0730	stool	no	control	healthy	21	NA	adult	female	GBR	no	IlluminaNovaSeq	PowerSoilPro	33432175	52293781	7896360931	151	151	ERR4335249	NA	NA	Francesco_Asnicar;Paolo_Manghi	18.7251196775006	AsnicarF_2020_392	NA	NA	NA	NA	NA	NA	NA	NA	NA	NA	NA	NA	NA	NA	NA	NA	NA	NA	NA	NA	NA	NA	NA	NA
AsnicarF_2021	SAMEA7045585	predict1_MTG_0731	stool	no	control	healthy	49	NA	adult	female	GBR	no	IlluminaNovaSeq	PowerSoilPro	33432175	26007790	3927176290	151	151	ERR4335250	NA	NA	Francesco_Asnicar;Paolo_Manghi	19.455323848283	AsnicarF_2020_105	NA	NA	NA	NA	NA	NA	NA	NA	NA	NA	NA	NA	NA	NA	NA	NA	NA	NA	NA	NA	NA	NA	NA	NA
AsnicarF_2021	SAMEA7045586	predict1_MTG_0732	stool	no	control	healthy	51	NA	adult	female	GBR	no	IlluminaNovaSeq	PowerSoilPro	33432175	36777168	5553352368	151	151	ERR4335251	NA	NA	Francesco_Asnicar;Paolo_Manghi	24.2349717587644	AsnicarF_2020_140	NA	NA	NA	NA	NA	NA	NA	NA	NA	NA	NA	NA	NA	NA	NA	NA	NA	NA	NA	NA	NA	NA	NA	NA
AsnicarF_2021	SAMEA7045587	predict1_MTG_0733	stool	no	control	healthy	23	NA	adult	male	GBR	no	IlluminaNovaSeq	PowerSoilPro	33432175	28151871	4250932521	151	151	ERR4335252	NA	NA	Francesco_Asnicar;Paolo_Manghi	25.2549913194444	AsnicarF_2020_271	NA	NA	NA	NA	NA	NA	NA	NA	NA	NA	NA	NA	NA	NA	NA	NA	NA	NA	NA	NA	NA	NA	NA	NA
AsnicarF_2021	SAMEA7045588	predict1_MTG_0734	stool	no	control	healthy	33	NA	adult	female	GBR	no	IlluminaNovaSeq	PowerSoilPro	33432175	25611759	3867375609	151	151	ERR4335253	NA	NA	Francesco_Asnicar;Paolo_Manghi	23.349996956415897	AsnicarF_2020_298	NA	NA	NA	NA	NA	NA	NA	NA	NA	NA	NA	NA	NA	NA	NA	NA	NA	NA	NA	NA	NA	NA	NA	NA
AsnicarF_2021	SAMEA7045589	predict1_MTG_0735	stool	no	control	healthy	45	NA	adult	female	GBR	no	IlluminaNovaSeq	PowerSoilPro	33432175	35005060	5285764060	151	151	ERR4335254	NA	NA	Francesco_Asnicar;Paolo_Manghi	20.7214399767746	NA	NA	NA	NA	NA	NA	NA	NA	NA	NA	NA	NA	NA	NA	NA	NA	NA	NA	NA	NA	NA	NA	NA	NA	NA
AsnicarF_2021	SAMEA7045590	predict1_MTG_0736	stool	no	control	healthy	24	NA	adult	female	GBR	no	IlluminaNovaSeq	PowerSoilPro	33432175	26777133	4043347083	151	151	ERR4335255	NA	NA	Francesco_Asnicar;Paolo_Manghi	27.6948758663924	NA	NA	NA	NA	NA	NA	NA	NA	NA	NA	NA	NA	NA	NA	NA	NA	NA	NA	NA	NA	NA	NA	NA	NA	NA
AsnicarF_2021	SAMEA7045591	predict1_MTG_0737	stool	no	control	healthy	55	NA	adult	female	GBR	no	IlluminaNovaSeq	PowerSoilPro	33432175	46920513	7084997463	151	151	ERR4335256	NA	NA	Francesco_Asnicar;Paolo_Manghi	27.363013911605	AsnicarF_2020_373	NA	NA	NA	NA	NA	NA	NA	NA	NA	NA	NA	NA	NA	NA	NA	NA	NA	NA	NA	NA	NA	NA	NA	NA
AsnicarF_2021	SAMEA7045592	predict1_MTG_0738	stool	no	control	healthy	54	NA	adult	female	USA	no	IlluminaNovaSeq	PowerSoilPro	33432175	26226034	3960131134	151	151	ERR4335257	NA	NA	Francesco_Asnicar;Paolo_Manghi	22.8099173553719	NA	NA	NA	NA	NA	NA	NA	NA	NA	NA	NA	NA	NA	NA	NA	NA	NA	NA	NA	NA	NA	NA	NA	NA	NA
AsnicarF_2021	SAMEA7045593	predict1_MTG_0739	stool	no	control	healthy	52	NA	adult	male	GBR	no	IlluminaNovaSeq	PowerSoilPro	33432175	25415258	3837703958	151	151	ERR4335258	NA	NA	Francesco_Asnicar;Paolo_Manghi	22.6033263569206	AsnicarF_2020_332	NA	NA	NA	NA	NA	NA	NA	NA	NA	NA	NA	NA	NA	NA	NA	NA	NA	NA	NA	NA	NA	NA	NA	NA
AsnicarF_2021	SAMEA7045594	predict1_MTG_0740	stool	no	control	healthy	42	NA	adult	female	USA	no	IlluminaNovaSeq	PowerSoilPro	33432175	26666420	4026629420	151	151	ERR4335259	NA	NA	Francesco_Asnicar;Paolo_Manghi	22.924930811613496	NA	NA	NA	NA	NA	NA	NA	NA	NA	NA	NA	NA	NA	NA	NA	NA	NA	NA	NA	NA	NA	NA	NA	NA	NA
AsnicarF_2021	SAMEA7045595	predict1_MTG_0741	stool	no	control	healthy	23	NA	adult	female	GBR	no	IlluminaNovaSeq	PowerSoilPro	33432175	25623642	3869169942	151	151	ERR4335260	NA	NA	Francesco_Asnicar;Paolo_Manghi	23.060973151557803	AsnicarF_2020_316	NA	NA	NA	NA	NA	NA	NA	NA	NA	NA	NA	NA	NA	NA	NA	NA	NA	NA	NA	NA	NA	NA	NA	NA
AsnicarF_2021	SAMEA7045596	predict1_MTG_0742	stool	no	control	healthy	53	NA	adult	female	GBR	no	IlluminaNovaSeq	PowerSoilPro	33432175	24960601	3769050751	151	151	ERR4335261	NA	NA	Francesco_Asnicar;Paolo_Manghi	30.1021185794848	AsnicarF_2020_380	NA	NA	NA	NA	NA	NA	NA	NA	NA	NA	NA	NA	NA	NA	NA	NA	NA	NA	NA	NA	NA	NA	NA	NA
AsnicarF_2021	SAMEA7045597	predict1_MTG_0743	stool	no	control	healthy	26	NA	adult	male	GBR	no	IlluminaNovaSeq	PowerSoilPro	33432175	37332633	5637227583	151	151	ERR4335262	NA	NA	Francesco_Asnicar;Paolo_Manghi	25.854108956602	AsnicarF_2020_351	NA	NA	NA	NA	NA	NA	NA	NA	NA	NA	NA	NA	NA	NA	NA	NA	NA	NA	NA	NA	NA	NA	NA	NA
AsnicarF_2021	SAMEA7045598	predict1_MTG_0744	stool	no	control	healthy	47	NA	adult	female	GBR	no	IlluminaNovaSeq	PowerSoilPro	33432175	37857332	5716457132	151	151	ERR4335263	NA	NA	Francesco_Asnicar;Paolo_Manghi	25.3753291611094	AsnicarF_2020_301	NA	NA	NA	NA	NA	NA	NA	NA	NA	NA	NA	NA	NA	NA	NA	NA	NA	NA	NA	NA	NA	NA	NA	NA
AsnicarF_2021	SAMEA7045599	predict1_MTG_0745	stool	no	control	healthy	65	NA	adult	male	GBR	no	IlluminaNovaSeq	PowerSoilPro	33432175	25883963	3908478413	151	151	ERR4335264	NA	NA	Francesco_Asnicar;Paolo_Manghi	24.2568725219458	AsnicarF_2020_16	NA	NA	NA	NA	NA	NA	NA	NA	NA	NA	NA	NA	NA	NA	NA	NA	NA	NA	NA	NA	NA	NA	NA	NA
AsnicarF_2021	SAMEA7045600	predict1_MTG_0746	stool	no	control	healthy	52	NA	adult	male	GBR	no	IlluminaNovaSeq	PowerSoilPro	33432175	28444193	4295073143	151	151	ERR4335265	NA	NA	Francesco_Asnicar;Paolo_Manghi	31.724427641251804	AsnicarF_2020_195	NA	NA	NA	NA	NA	NA	NA	NA	NA	NA	NA	NA	NA	NA	NA	NA	NA	NA	NA	NA	NA	NA	NA	NA
AsnicarF_2021	SAMEA7045601	predict1_MTG_0747	stool	no	control	healthy	26	NA	adult	male	GBR	no	IlluminaNovaSeq	PowerSoilPro	33432175	29107460	4395226460	151	151	ERR4335266	NA	NA	Francesco_Asnicar;Paolo_Manghi	21.0097183991525	AsnicarF_2020_87	NA	NA	NA	NA	NA	NA	NA	NA	NA	NA	NA	NA	NA	NA	NA	NA	NA	NA	NA	NA	NA	NA	NA	NA
AsnicarF_2021	SAMEA7045602	predict1_MTG_0748	stool	no	control	healthy	32	NA	adult	female	GBR	no	IlluminaNovaSeq	PowerSoilPro	33432175	34822542	5258203842	151	151	ERR4335267	NA	NA	Francesco_Asnicar;Paolo_Manghi	31.0695973322815	NA	NA	NA	NA	NA	NA	NA	NA	NA	NA	NA	NA	NA	NA	NA	NA	NA	NA	NA	NA	NA	NA	NA	NA	NA
AsnicarF_2021	SAMEA7045603	predict1_MTG_0749	stool	no	control	healthy	22	NA	adult	female	GBR	no	IlluminaNovaSeq	PowerSoilPro	33432175	27657256	4176245656	151	151	ERR4335268	NA	NA	Francesco_Asnicar;Paolo_Manghi	17.5214945029666	NA	NA	NA	NA	NA	NA	NA	NA	NA	NA	NA	NA	NA	NA	NA	NA	NA	NA	NA	NA	NA	NA	NA	NA	NA
AsnicarF_2021	SAMEA7045604	predict1_MTG_0750	stool	no	control	healthy	28	NA	adult	female	GBR	no	IlluminaNovaSeq	PowerSoilPro	33432175	35571103	5371236553	151	151	ERR4335269	NA	NA	Francesco_Asnicar;Paolo_Manghi	20.2744009138652	AsnicarF_2020_317	NA	NA	NA	NA	NA	NA	NA	NA	NA	NA	NA	NA	NA	NA	NA	NA	NA	NA	NA	NA	NA	NA	NA	NA
AsnicarF_2021	SAMEA7045605	predict1_MTG_0751	stool	no	control	healthy	32	NA	adult	male	GBR	no	IlluminaNovaSeq	PowerSoilPro	33432175	30469345	4600871095	151	151	ERR4335270	NA	NA	Francesco_Asnicar;Paolo_Manghi	30.1591567380334	NA	NA	NA	NA	NA	NA	NA	NA	NA	NA	NA	NA	NA	NA	NA	NA	NA	NA	NA	NA	NA	NA	NA	NA	NA
AsnicarF_2021	SAMEA7045606	predict1_MTG_0752	stool	no	control	healthy	53	NA	adult	female	GBR	no	IlluminaNovaSeq	PowerSoilPro	33432175	29343211	4430824861	151	151	ERR4335271	NA	NA	Francesco_Asnicar;Paolo_Manghi	35.653042681215204	AsnicarF_2020_56	NA	NA	NA	NA	NA	NA	NA	NA	NA	NA	NA	NA	NA	NA	NA	NA	NA	NA	NA	NA	NA	NA	NA	NA
AsnicarF_2021	SAMEA7045607	predict1_MTG_0753	stool	no	control	healthy	24	NA	adult	female	USA	no	IlluminaNovaSeq	PowerSoilPro	33432175	26289127	3969658177	151	151	ERR4335272	NA	NA	Francesco_Asnicar;Paolo_Manghi	25.718900103736	NA	NA	NA	NA	NA	NA	NA	NA	NA	NA	NA	NA	NA	NA	NA	NA	NA	NA	NA	NA	NA	NA	NA	NA	NA
AsnicarF_2021	SAMEA7045608	predict1_MTG_0754	stool	no	control	healthy	22	NA	adult	male	GBR	no	IlluminaNovaSeq	PowerSoilPro	33432175	26638405	4022399155	151	151	ERR4335273	NA	NA	Francesco_Asnicar;Paolo_Manghi	22.823467844429494	AsnicarF_2020_262	NA	NA	NA	NA	NA	NA	NA	NA	NA	NA	NA	NA	NA	NA	NA	NA	NA	NA	NA	NA	NA	NA	NA	NA
AsnicarF_2021	SAMEA7045609	predict1_MTG_0755	stool	no	control	healthy	31	NA	adult	male	GBR	no	IlluminaNovaSeq	PowerSoilPro	33432175	25780582	3892867882	151	151	ERR4335274	NA	NA	Francesco_Asnicar;Paolo_Manghi	22.4767236705416	NA	NA	NA	NA	NA	NA	NA	NA	NA	NA	NA	NA	NA	NA	NA	NA	NA	NA	NA	NA	NA	NA	NA	NA	NA
AsnicarF_2021	SAMEA7045610	predict1_MTG_0756	stool	no	control	healthy	54	NA	adult	male	GBR	no	IlluminaNovaSeq	PowerSoilPro	33432175	27744929	4189484279	151	151	ERR4335275	NA	NA	Francesco_Asnicar;Paolo_Manghi	26.8309525841668	NA	NA	NA	NA	NA	NA	NA	NA	NA	NA	NA	NA	NA	NA	NA	NA	NA	NA	NA	NA	NA	NA	NA	NA	NA
AsnicarF_2021	SAMEA7045611	predict1_MTG_0757	stool	no	control	healthy	49	NA	adult	female	GBR	no	IlluminaNovaSeq	PowerSoilPro	33432175	28844596	4355533996	151	151	ERR4335276	NA	NA	Francesco_Asnicar;Paolo_Manghi	20.6431920126825	NA	NA	NA	NA	NA	NA	NA	NA	NA	NA	NA	NA	NA	NA	NA	NA	NA	NA	NA	NA	NA	NA	NA	NA	NA
AsnicarF_2021	SAMEA7045612	predict1_MTG_0758	stool	no	control	healthy	42	NA	adult	female	GBR	no	IlluminaNovaSeq	PowerSoilPro	33432175	26204820	3956927820	151	151	ERR4335277	NA	NA	Francesco_Asnicar;Paolo_Manghi	31.3065414956421	AsnicarF_2020_259	NA	NA	NA	NA	NA	NA	NA	NA	NA	NA	NA	NA	NA	NA	NA	NA	NA	NA	NA	NA	NA	NA	NA	NA
AsnicarF_2021	SAMEA7045613	predict1_MTG_0759	stool	no	control	healthy	49	NA	adult	female	GBR	no	IlluminaNovaSeq	PowerSoilPro	33432175	38994459	5888163309	151	151	ERR4335278	NA	NA	Francesco_Asnicar;Paolo_Manghi	30.5988165680473	AsnicarF_2020_243	NA	NA	NA	NA	NA	NA	NA	NA	NA	NA	NA	NA	NA	NA	NA	NA	NA	NA	NA	NA	NA	NA	NA	NA
AsnicarF_2021	SAMEA7045614	predict1_MTG_0760	stool	no	control	healthy	33	NA	adult	male	GBR	no	IlluminaNovaSeq	PowerSoilPro	33432175	27447598	4144587298	151	151	ERR4335279	NA	NA	Francesco_Asnicar;Paolo_Manghi	23.333143677456608	NA	NA	NA	NA	NA	NA	NA	NA	NA	NA	NA	NA	NA	NA	NA	NA	NA	NA	NA	NA	NA	NA	NA	NA	NA
AsnicarF_2021	SAMEA7045615	predict1_MTG_0761	stool	no	control	healthy	25	NA	adult	female	GBR	no	IlluminaNovaSeq	PowerSoilPro	33432175	33881915	5116169165	151	151	ERR4335280	NA	NA	Francesco_Asnicar;Paolo_Manghi	20.854601293092	NA	NA	NA	NA	NA	NA	NA	NA	NA	NA	NA	NA	NA	NA	NA	NA	NA	NA	NA	NA	NA	NA	NA	NA	NA
AsnicarF_2021	SAMEA7045616	predict1_MTG_0762	stool	no	control	healthy	35	NA	adult	female	USA	no	IlluminaNovaSeq	PowerSoilPro	33432175	33506434	5059471534	151	151	ERR4335281	NA	NA	Francesco_Asnicar;Paolo_Manghi	23.7157916103402	NA	NA	NA	NA	NA	NA	NA	NA	NA	NA	NA	NA	NA	NA	NA	NA	NA	NA	NA	NA	NA	NA	NA	NA	NA
AsnicarF_2021	SAMEA7045617	predict1_MTG_0763	stool	no	control	healthy	47	NA	adult	female	GBR	no	IlluminaNovaSeq	PowerSoilPro	33432175	64797286	9784390186	151	151	ERR4335282	NA	NA	Francesco_Asnicar;Paolo_Manghi	22.662803987180705	AsnicarF_2020_139	NA	NA	NA	NA	NA	NA	NA	NA	NA	NA	NA	NA	NA	NA	NA	NA	NA	NA	NA	NA	NA	NA	NA	NA
AsnicarF_2021	SAMEA7045618	predict1_MTG_0764	stool	no	control	healthy	44	NA	adult	male	GBR	no	IlluminaNovaSeq	PowerSoilPro	33432175	29246202	4416176502	151	151	ERR4335283	NA	NA	Francesco_Asnicar;Paolo_Manghi	26.259816727487102	NA	NA	NA	NA	NA	NA	NA	NA	NA	NA	NA	NA	NA	NA	NA	NA	NA	NA	NA	NA	NA	NA	NA	NA	NA
AsnicarF_2021	SAMEA7045619	predict1_MTG_0765	stool	no	control	healthy	50	NA	adult	female	GBR	no	IlluminaNovaSeq	PowerSoilPro	33432175	27870421	4208433571	151	151	ERR4335284	NA	NA	Francesco_Asnicar;Paolo_Manghi	20.6523395823807	AsnicarF_2020_284	NA	NA	NA	NA	NA	NA	NA	NA	NA	NA	NA	NA	NA	NA	NA	NA	NA	NA	NA	NA	NA	NA	NA	NA
AsnicarF_2021	SAMEA7045620	predict1_MTG_0766	stool	no	control	healthy	61	NA	adult	male	GBR	no	IlluminaNovaSeq	PowerSoilPro	33432175	25441422	3841654722	151	151	ERR4335285	NA	NA	Francesco_Asnicar;Paolo_Manghi	36.62665435518621	NA	NA	NA	NA	NA	NA	NA	NA	NA	NA	NA	NA	NA	NA	NA	NA	NA	NA	NA	NA	NA	NA	NA	NA	NA
AsnicarF_2021	SAMEA7045621	predict1_MTG_0767	stool	no	control	healthy	54	NA	adult	male	GBR	no	IlluminaNovaSeq	PowerSoilPro	33432175	48801995	7369101245	151	151	ERR4335286	NA	NA	Francesco_Asnicar;Paolo_Manghi	24.406229518429488	AsnicarF_2020_307	NA	NA	NA	NA	NA	NA	NA	NA	NA	NA	NA	NA	NA	NA	NA	NA	NA	NA	NA	NA	NA	NA	NA	NA
AsnicarF_2021	SAMEA7045622	predict1_MTG_0768	stool	no	control	healthy	43	NA	adult	female	GBR	no	IlluminaNovaSeq	PowerSoilPro	33432175	28471061	4299130211	151	151	ERR4335287	NA	NA	Francesco_Asnicar;Paolo_Manghi	25.234159779614306	NA	NA	NA	NA	NA	NA	NA	NA	NA	NA	NA	NA	NA	NA	NA	NA	NA	NA	NA	NA	NA	NA	NA	NA	NA
AsnicarF_2021	SAMEA7045623	predict1_MTG_0769	stool	no	control	healthy	55	NA	adult	female	GBR	no	IlluminaNovaSeq	PowerSoilPro	33432175	38657082	5837219382	151	151	ERR4335288	NA	NA	Francesco_Asnicar;Paolo_Manghi	19.6369208016546	AsnicarF_2020_76	NA	NA	NA	NA	NA	NA	NA	NA	NA	NA	NA	NA	NA	NA	NA	NA	NA	NA	NA	NA	NA	NA	NA	NA
AsnicarF_2021	SAMEA7045624	predict1_MTG_0770	stool	no	control	healthy	65	NA	adult	female	GBR	no	IlluminaNovaSeq	PowerSoilPro	33432175	24413705	3686469455	151	151	ERR4335289	NA	NA	Francesco_Asnicar;Paolo_Manghi	28.7408949011446	AsnicarF_2020_127	NA	NA	NA	NA	NA	NA	NA	NA	NA	NA	NA	NA	NA	NA	NA	NA	NA	NA	NA	NA	NA	NA	NA	NA
AsnicarF_2021	SAMEA7045625	predict1_MTG_0771	stool	no	control	healthy	47	NA	adult	female	GBR	no	IlluminaNovaSeq	PowerSoilPro	33432175	28906325	4364855075	151	151	ERR4335290	NA	NA	Francesco_Asnicar;Paolo_Manghi	20.9754681376107	NA	NA	NA	NA	NA	NA	NA	NA	NA	NA	NA	NA	NA	NA	NA	NA	NA	NA	NA	NA	NA	NA	NA	NA	NA
AsnicarF_2021	SAMEA7045626	predict1_MTG_0772	stool	no	control	healthy	59	NA	adult	female	GBR	no	IlluminaNovaSeq	PowerSoilPro	33432175	27271285	4117964035	151	151	ERR4335291	NA	NA	Francesco_Asnicar;Paolo_Manghi	24.6416519095192	AsnicarF_2020_37	NA	NA	NA	NA	NA	NA	NA	NA	NA	NA	NA	NA	NA	NA	NA	NA	NA	NA	NA	NA	NA	NA	NA	NA
AsnicarF_2021	SAMEA7045627	predict1_MTG_0773	stool	no	control	healthy	48	NA	adult	male	GBR	no	IlluminaNovaSeq	PowerSoilPro	33432175	26874095	4057988345	151	151	ERR4335292	NA	NA	Francesco_Asnicar;Paolo_Manghi	30.4012345679012	AsnicarF_2020_249	NA	NA	NA	NA	NA	NA	NA	NA	NA	NA	NA	NA	NA	NA	NA	NA	NA	NA	NA	NA	NA	NA	NA	NA
AsnicarF_2021	SAMEA7045628	predict1_MTG_0774	stool	no	control	healthy	61	NA	adult	male	GBR	no	IlluminaNovaSeq	PowerSoilPro	33432175	24865880	3754747880	151	151	ERR4335293	NA	NA	Francesco_Asnicar;Paolo_Manghi	27.6057182364576	AsnicarF_2020_360	NA	NA	NA	NA	NA	NA	NA	NA	NA	NA	NA	NA	NA	NA	NA	NA	NA	NA	NA	NA	NA	NA	NA	NA
AsnicarF_2021	SAMEA7045629	predict1_MTG_0775	stool	no	control	healthy	25	NA	adult	male	GBR	no	IlluminaNovaSeq	PowerSoilPro	33432175	27226766	4111241666	151	151	ERR4335294	NA	NA	Francesco_Asnicar;Paolo_Manghi	24.5275753590863	NA	NA	NA	NA	NA	NA	NA	NA	NA	NA	NA	NA	NA	NA	NA	NA	NA	NA	NA	NA	NA	NA	NA	NA	NA
AsnicarF_2021	SAMEA7045630	predict1_MTG_0776	stool	no	control	healthy	52	NA	adult	female	GBR	no	IlluminaNovaSeq	PowerSoilPro	33432175	25753156	3888726556	151	151	ERR4335295	NA	NA	Francesco_Asnicar;Paolo_Manghi	25.1174298110366	AsnicarF_2020_377	NA	NA	NA	NA	NA	NA	NA	NA	NA	NA	NA	NA	NA	NA	NA	NA	NA	NA	NA	NA	NA	NA	NA	NA
AsnicarF_2021	SAMEA7045631	predict1_MTG_0777	stool	no	control	healthy	27	NA	adult	male	GBR	no	IlluminaNovaSeq	PowerSoilPro	33432175	24533364	3704537964	151	151	ERR4335296	NA	NA	Francesco_Asnicar;Paolo_Manghi	21.649394371280604	NA	NA	NA	NA	NA	NA	NA	NA	NA	NA	NA	NA	NA	NA	NA	NA	NA	NA	NA	NA	NA	NA	NA	NA	NA
AsnicarF_2021	SAMEA7045632	predict1_MTG_0778	stool	no	control	healthy	38	NA	adult	male	GBR	no	IlluminaNovaSeq	PowerSoilPro	33432175	26674166	4027799066	151	151	ERR4335297	NA	NA	Francesco_Asnicar;Paolo_Manghi	31.535640124978197	NA	NA	NA	NA	NA	NA	NA	NA	NA	NA	NA	NA	NA	NA	NA	NA	NA	NA	NA	NA	NA	NA	NA	NA	NA
AsnicarF_2021	SAMEA7045633	predict1_MTG_0779	stool	no	control	healthy	57	NA	adult	male	GBR	no	IlluminaNovaSeq	PowerSoilPro	33432175	26185000	3953935000	151	151	ERR4335298	NA	NA	Francesco_Asnicar;Paolo_Manghi	39.57833606867821	NA	NA	NA	NA	NA	NA	NA	NA	NA	NA	NA	NA	NA	NA	NA	NA	NA	NA	NA	NA	NA	NA	NA	NA	NA
AsnicarF_2021	SAMEA7045634	predict1_MTG_0780	stool	no	control	healthy	46	NA	adult	male	GBR	no	IlluminaNovaSeq	PowerSoilPro	33432175	29740347	4490792397	151	151	ERR4335299	NA	NA	Francesco_Asnicar;Paolo_Manghi	24.506596592242108	AsnicarF_2020_121	NA	NA	NA	NA	NA	NA	NA	NA	NA	NA	NA	NA	NA	NA	NA	NA	NA	NA	NA	NA	NA	NA	NA	NA
AsnicarF_2021	SAMEA7045635	predict1_MTG_0781	stool	no	control	healthy	42	NA	adult	female	GBR	no	IlluminaNovaSeq	PowerSoilPro	33432175	27174119	4103291969	151	151	ERR4335300	NA	NA	Francesco_Asnicar;Paolo_Manghi	25.660270193516997	AsnicarF_2020_228	NA	NA	NA	NA	NA	NA	NA	NA	NA	NA	NA	NA	NA	NA	NA	NA	NA	NA	NA	NA	NA	NA	NA	NA
AsnicarF_2021	SAMEA7045636	predict1_MTG_0782	stool	no	control	healthy	47	NA	adult	female	GBR	no	IlluminaNovaSeq	PowerSoilPro	33432175	31854601	4810044751	151	151	ERR4335301	NA	NA	Francesco_Asnicar;Paolo_Manghi	18.7914006707255	NA	NA	NA	NA	NA	NA	NA	NA	NA	NA	NA	NA	NA	NA	NA	NA	NA	NA	NA	NA	NA	NA	NA	NA	NA
AsnicarF_2021	SAMEA7045637	predict1_MTG_0783	stool	no	control	healthy	54	NA	adult	female	GBR	no	IlluminaNovaSeq	PowerSoilPro	33432175	27845162	4204619462	151	151	ERR4335302	NA	NA	Francesco_Asnicar;Paolo_Manghi	23.8603493748209	AsnicarF_2020_187	NA	NA	NA	NA	NA	NA	NA	NA	NA	NA	NA	NA	NA	NA	NA	NA	NA	NA	NA	NA	NA	NA	NA	NA
AsnicarF_2021	SAMEA7045638	predict1_MTG_0784	stool	no	control	healthy	31	NA	adult	male	USA	no	IlluminaNovaSeq	PowerSoilPro	33432175	39432744	5954344344	151	151	ERR4335303	NA	NA	Francesco_Asnicar;Paolo_Manghi	27.179505100040004	NA	NA	NA	NA	NA	NA	NA	NA	NA	NA	NA	NA	NA	NA	NA	NA	NA	NA	NA	NA	NA	NA	NA	NA	NA
AsnicarF_2021	SAMEA7045639	predict1_MTG_0785	stool	no	control	healthy	54	NA	adult	female	GBR	no	IlluminaNovaSeq	PowerSoilPro	33432175	37412277	5649253827	151	151	ERR4335304	NA	NA	Francesco_Asnicar;Paolo_Manghi	30.8022205411178	AsnicarF_2020_181	NA	NA	NA	NA	NA	NA	NA	NA	NA	NA	NA	NA	NA	NA	NA	NA	NA	NA	NA	NA	NA	NA	NA	NA
AsnicarF_2021	SAMEA7045640	predict1_MTG_0786	stool	no	control	healthy	63	NA	adult	female	GBR	no	IlluminaNovaSeq	PowerSoilPro	33432175	24420978	3687567678	151	151	ERR4335305	NA	NA	Francesco_Asnicar;Paolo_Manghi	23.9188302920412	AsnicarF_2020_43	NA	NA	NA	NA	NA	NA	NA	NA	NA	NA	NA	NA	NA	NA	NA	NA	NA	NA	NA	NA	NA	NA	NA	NA
AsnicarF_2021	SAMEA7045641	predict1_MTG_0787	stool	no	control	healthy	45	NA	adult	female	GBR	no	IlluminaNovaSeq	PowerSoilPro	33432175	5992767	904907817	151	151	ERR4335306	NA	NA	Francesco_Asnicar;Paolo_Manghi	38.59853825834779	NA	NA	NA	NA	NA	NA	NA	NA	NA	NA	NA	NA	NA	NA	NA	NA	NA	NA	NA	NA	NA	NA	NA	NA	NA
AsnicarF_2021	SAMEA7045642	predict1_MTG_0788	stool	no	control	healthy	33	NA	adult	male	GBR	no	IlluminaNovaSeq	PowerSoilPro	33432175	40527757	6119691307	151	151	ERR4335307	NA	NA	Francesco_Asnicar;Paolo_Manghi	24.711493654231	AsnicarF_2020_194	NA	NA	NA	NA	NA	NA	NA	NA	NA	NA	NA	NA	NA	NA	NA	NA	NA	NA	NA	NA	NA	NA	NA	NA
AsnicarF_2021	SAMEA7045643	predict1_MTG_0789	stool	no	control	healthy	57	NA	adult	female	GBR	no	IlluminaNovaSeq	PowerSoilPro	33432175	59553727	8992612777	151	151	ERR4335308	NA	NA	Francesco_Asnicar;Paolo_Manghi	25.86041824137061	AsnicarF_2020_73	NA	NA	NA	NA	NA	NA	NA	NA	NA	NA	NA	NA	NA	NA	NA	NA	NA	NA	NA	NA	NA	NA	NA	NA
AsnicarF_2021	SAMEA7045644	predict1_MTG_0790	stool	no	control	healthy	50	NA	adult	male	GBR	no	IlluminaNovaSeq	PowerSoilPro	33432175	25873358	3906877058	151	151	ERR4335309	NA	NA	Francesco_Asnicar;Paolo_Manghi	29.1762190230728	AsnicarF_2020_246	NA	NA	NA	NA	NA	NA	NA	NA	NA	NA	NA	NA	NA	NA	NA	NA	NA	NA	NA	NA	NA	NA	NA	NA
AsnicarF_2021	SAMEA7045645	predict1_MTG_0791	stool	no	control	healthy	41	NA	adult	female	GBR	no	IlluminaNovaSeq	PowerSoilPro	33432175	17577130	2654146630	151	151	ERR4335310	NA	NA	Francesco_Asnicar;Paolo_Manghi	20.5561971987876	NA	NA	NA	NA	NA	NA	NA	NA	NA	NA	NA	NA	NA	NA	NA	NA	NA	NA	NA	NA	NA	NA	NA	NA	NA
AsnicarF_2021	SAMEA7045646	predict1_MTG_0792	stool	no	control	healthy	48	NA	adult	female	GBR	no	IlluminaNovaSeq	PowerSoilPro	33432175	25255237	3813540787	151	151	ERR4335311	NA	NA	Francesco_Asnicar;Paolo_Manghi	24.0621718126444	NA	NA	NA	NA	NA	NA	NA	NA	NA	NA	NA	NA	NA	NA	NA	NA	NA	NA	NA	NA	NA	NA	NA	NA	NA
AsnicarF_2021	SAMEA7045647	predict1_MTG_0793	stool	no	control	healthy	43	NA	adult	female	GBR	no	IlluminaNovaSeq	PowerSoilPro	33432175	29388395	4437647645	151	151	ERR4335312	NA	NA	Francesco_Asnicar;Paolo_Manghi	25.9766709388183	AsnicarF_2020_44	NA	NA	NA	NA	NA	NA	NA	NA	NA	NA	NA	NA	NA	NA	NA	NA	NA	NA	NA	NA	NA	NA	NA	NA
AsnicarF_2021	SAMEA7045648	predict1_MTG_0794	stool	no	control	healthy	54	NA	adult	female	GBR	no	IlluminaNovaSeq	PowerSoilPro	33432175	29952017	4522754567	151	151	ERR4335313	NA	NA	Francesco_Asnicar;Paolo_Manghi	42.2781400292104	AsnicarF_2020_88	NA	NA	NA	NA	NA	NA	NA	NA	NA	NA	NA	NA	NA	NA	NA	NA	NA	NA	NA	NA	NA	NA	NA	NA
AsnicarF_2021	SAMEA7045649	predict1_MTG_0795	stool	no	control	healthy	30	NA	adult	male	GBR	no	IlluminaNovaSeq	PowerSoilPro	33432175	25020171	3778045821	151	151	ERR4335314	NA	NA	Francesco_Asnicar;Paolo_Manghi	24.951049021995	NA	NA	NA	NA	NA	NA	NA	NA	NA	NA	NA	NA	NA	NA	NA	NA	NA	NA	NA	NA	NA	NA	NA	NA	NA
AsnicarF_2021	SAMEA7045650	predict1_MTG_0796	stool	no	control	healthy	30	NA	adult	female	USA	no	IlluminaNovaSeq	PowerSoilPro	33432175	26221067	3959381117	151	151	ERR4335315	NA	NA	Francesco_Asnicar;Paolo_Manghi	22.9206576366438	NA	NA	NA	NA	NA	NA	NA	NA	NA	NA	NA	NA	NA	NA	NA	NA	NA	NA	NA	NA	NA	NA	NA	NA	NA
AsnicarF_2021	SAMEA7045651	predict1_MTG_0797	stool	no	control	healthy	32	NA	adult	female	USA	no	IlluminaNovaSeq	PowerSoilPro	33432175	28856660	4357355660	151	151	ERR4335316	NA	NA	Francesco_Asnicar;Paolo_Manghi	25.1549365193819	NA	NA	NA	NA	NA	NA	NA	NA	NA	NA	NA	NA	NA	NA	NA	NA	NA	NA	NA	NA	NA	NA	NA	NA	NA
AsnicarF_2021	SAMEA7045652	predict1_MTG_0798	stool	no	control	healthy	50	NA	adult	female	GBR	no	IlluminaNovaSeq	PowerSoilPro	33432175	47862595	7227251845	151	151	ERR4335317	NA	NA	Francesco_Asnicar;Paolo_Manghi	19.458097038437295	AsnicarF_2020_282	NA	NA	NA	NA	NA	NA	NA	NA	NA	NA	NA	NA	NA	NA	NA	NA	NA	NA	NA	NA	NA	NA	NA	NA
AsnicarF_2021	SAMEA7045653	predict1_MTG_0799	stool	no	control	healthy	38	NA	adult	female	GBR	no	IlluminaNovaSeq	PowerSoilPro	33432175	25154327	3798303377	151	151	ERR4335318	NA	NA	Francesco_Asnicar;Paolo_Manghi	28.2750887169653	NA	NA	NA	NA	NA	NA	NA	NA	NA	NA	NA	NA	NA	NA	NA	NA	NA	NA	NA	NA	NA	NA	NA	NA	NA
AsnicarF_2021	SAMEA7045654	predict1_MTG_0800	stool	no	control	healthy	64	NA	adult	female	GBR	no	IlluminaNovaSeq	PowerSoilPro	33432175	26323533	3974853483	151	151	ERR4341661	NA	NA	Francesco_Asnicar;Paolo_Manghi	28.8958702411064	AsnicarF_2020_408	NA	NA	NA	NA	NA	NA	NA	NA	NA	NA	NA	NA	NA	NA	NA	NA	NA	NA	NA	NA	NA	NA	NA	NA
AsnicarF_2021	SAMEA7045655	predict1_MTG_0801	stool	no	control	healthy	41	NA	adult	female	GBR	no	IlluminaNovaSeq	PowerSoilPro	33432175	29968431	4525233081	151	151	ERR4341662	NA	NA	Francesco_Asnicar;Paolo_Manghi	25.5296448712086	NA	NA	NA	NA	NA	NA	NA	NA	NA	NA	NA	NA	NA	NA	NA	NA	NA	NA	NA	NA	NA	NA	NA	NA	NA
AsnicarF_2021	SAMEA7045656	predict1_MTG_0802	stool	no	control	healthy	64	NA	adult	female	GBR	no	IlluminaNovaSeq	PowerSoilPro	33432175	27552590	4160441090	151	151	ERR4341663	NA	NA	Francesco_Asnicar;Paolo_Manghi	24.051182681971607	AsnicarF_2020_408	NA	NA	NA	NA	NA	NA	NA	NA	NA	NA	NA	NA	NA	NA	NA	NA	NA	NA	NA	NA	NA	NA	NA	NA
AsnicarF_2021	SAMEA7045657	predict1_MTG_0803	stool	no	control	healthy	65	NA	adult	female	GBR	no	IlluminaNovaSeq	PowerSoilPro	33432175	24300505	3669376255	151	151	ERR4341664	NA	NA	Francesco_Asnicar;Paolo_Manghi	27.2975321324856	AsnicarF_2020_220	NA	NA	NA	NA	NA	NA	NA	NA	NA	NA	NA	NA	NA	NA	NA	NA	NA	NA	NA	NA	NA	NA	NA	NA
AsnicarF_2021	SAMEA7045658	predict1_MTG_0804	stool	no	control	healthy	60	NA	adult	female	USA	no	IlluminaNovaSeq	PowerSoilPro	33432175	35471985	5356269735	151	151	ERR4341665	NA	NA	Francesco_Asnicar;Paolo_Manghi	26.7590665342904	NA	NA	NA	NA	NA	NA	NA	NA	NA	NA	NA	NA	NA	NA	NA	NA	NA	NA	NA	NA	NA	NA	NA	NA	NA
AsnicarF_2021	SAMEA7045659	predict1_MTG_0805	stool	no	control	healthy	61	NA	adult	female	GBR	no	IlluminaNovaSeq	PowerSoilPro	33432175	24319434	3672234534	151	151	ERR4341666	NA	NA	Francesco_Asnicar;Paolo_Manghi	24.176428375598697	AsnicarF_2020_387	NA	NA	NA	NA	NA	NA	NA	NA	NA	NA	NA	NA	NA	NA	NA	NA	NA	NA	NA	NA	NA	NA	NA	NA
AsnicarF_2021	SAMEA7045660	predict1_MTG_0806	stool	no	control	healthy	28	NA	adult	male	GBR	no	IlluminaNovaSeq	PowerSoilPro	33432175	23705913	3579592863	151	151	ERR4341667	NA	NA	Francesco_Asnicar;Paolo_Manghi	28.8602227597121	AsnicarF_2020_234	NA	NA	NA	NA	NA	NA	NA	NA	NA	NA	NA	NA	NA	NA	NA	NA	NA	NA	NA	NA	NA	NA	NA	NA
AsnicarF_2021	SAMEA7045661	predict1_MTG_0807	stool	no	control	healthy	43	NA	adult	female	GBR	no	IlluminaNovaSeq	PowerSoilPro	33432175	25984674	3923685774	151	151	ERR4341668	NA	NA	Francesco_Asnicar;Paolo_Manghi	23.7427038878725	NA	NA	NA	NA	NA	NA	NA	NA	NA	NA	NA	NA	NA	NA	NA	NA	NA	NA	NA	NA	NA	NA	NA	NA	NA
AsnicarF_2021	SAMEA7045662	predict1_MTG_0808	stool	no	control	healthy	47	NA	adult	female	GBR	no	IlluminaNovaSeq	PowerSoilPro	33432175	25621151	3868793801	151	151	ERR4341669	NA	NA	Francesco_Asnicar;Paolo_Manghi	20.3374836864856	AsnicarF_2020_54	NA	NA	NA	NA	NA	NA	NA	NA	NA	NA	NA	NA	NA	NA	NA	NA	NA	NA	NA	NA	NA	NA	NA	NA
AsnicarF_2021	SAMEA7045663	predict1_MTG_0809	stool	no	control	healthy	51	NA	adult	male	GBR	no	IlluminaNovaSeq	PowerSoilPro	33432175	30784079	4648395929	151	151	ERR4341670	NA	NA	Francesco_Asnicar;Paolo_Manghi	20.894936828416	NA	NA	NA	NA	NA	NA	NA	NA	NA	NA	NA	NA	NA	NA	NA	NA	NA	NA	NA	NA	NA	NA	NA	NA	NA
AsnicarF_2021	SAMEA7045664	predict1_MTG_0810	stool	no	control	healthy	50	NA	adult	female	GBR	no	IlluminaNovaSeq	PowerSoilPro	33432175	26613174	4018589274	151	151	ERR4341671	NA	NA	Francesco_Asnicar;Paolo_Manghi	26.9469387642381	AsnicarF_2020_29	NA	NA	NA	NA	NA	NA	NA	NA	NA	NA	NA	NA	NA	NA	NA	NA	NA	NA	NA	NA	NA	NA	NA	NA
AsnicarF_2021	SAMEA7045665	predict1_MTG_0811	stool	no	control	healthy	60	NA	adult	female	GBR	no	IlluminaNovaSeq	PowerSoilPro	33432175	25753996	3888853396	151	151	ERR4341672	NA	NA	Francesco_Asnicar;Paolo_Manghi	24.3322571625456	AsnicarF_2020_224	NA	NA	NA	NA	NA	NA	NA	NA	NA	NA	NA	NA	NA	NA	NA	NA	NA	NA	NA	NA	NA	NA	NA	NA
AsnicarF_2021	SAMEA7045666	predict1_MTG_0812	stool	no	control	healthy	28	NA	adult	male	GBR	no	IlluminaNovaSeq	PowerSoilPro	33432175	25368501	3830643651	151	151	ERR4341673	NA	NA	Francesco_Asnicar;Paolo_Manghi	28.330666666666698	NA	NA	NA	NA	NA	NA	NA	NA	NA	NA	NA	NA	NA	NA	NA	NA	NA	NA	NA	NA	NA	NA	NA	NA	NA
AsnicarF_2021	SAMEA7045667	predict1_MTG_0813	stool	no	control	healthy	49	NA	adult	female	GBR	no	IlluminaNovaSeq	PowerSoilPro	33432175	31871146	4812543046	151	151	ERR4341674	NA	NA	Francesco_Asnicar;Paolo_Manghi	27.500382614019	NA	NA	NA	NA	NA	NA	NA	NA	NA	NA	NA	NA	NA	NA	NA	NA	NA	NA	NA	NA	NA	NA	NA	NA	NA
AsnicarF_2021	SAMEA7045668	predict1_MTG_0814	stool	no	control	healthy	48	NA	adult	female	GBR	no	IlluminaNovaSeq	PowerSoilPro	33432175	30351457	4583070007	151	151	ERR4341675	NA	NA	Francesco_Asnicar;Paolo_Manghi	23.573527476865	AsnicarF_2020_60	NA	NA	NA	NA	NA	NA	NA	NA	NA	NA	NA	NA	NA	NA	NA	NA	NA	NA	NA	NA	NA	NA	NA	NA
AsnicarF_2021	SAMEA7045669	predict1_MTG_0815	stool	no	control	healthy	63	NA	adult	female	GBR	no	IlluminaNovaSeq	PowerSoilPro	33432175	23436515	3538913765	151	151	ERR4341676	NA	NA	Francesco_Asnicar;Paolo_Manghi	35.8115686588688	AsnicarF_2020_97	NA	NA	NA	NA	NA	NA	NA	NA	NA	NA	NA	NA	NA	NA	NA	NA	NA	NA	NA	NA	NA	NA	NA	NA
AsnicarF_2021	SAMEA7045670	predict1_MTG_0816	stool	no	control	healthy	53	NA	adult	female	GBR	no	IlluminaNovaSeq	PowerSoilPro	33432175	24242951	3660685601	151	151	ERR4341677	NA	NA	Francesco_Asnicar;Paolo_Manghi	29.2812777284827	AsnicarF_2020_9	NA	NA	NA	NA	NA	NA	NA	NA	NA	NA	NA	NA	NA	NA	NA	NA	NA	NA	NA	NA	NA	NA	NA	NA
AsnicarF_2021	SAMEA7045671	predict1_MTG_0817	stool	no	control	healthy	48	NA	adult	female	GBR	no	IlluminaNovaSeq	PowerSoilPro	33432175	28927233	4368012183	151	151	ERR4341678	NA	NA	Francesco_Asnicar;Paolo_Manghi	21.8685121107266	AsnicarF_2020_157	NA	NA	NA	NA	NA	NA	NA	NA	NA	NA	NA	NA	NA	NA	NA	NA	NA	NA	NA	NA	NA	NA	NA	NA
AsnicarF_2021	SAMEA7045672	predict1_MTG_0818	stool	no	control	healthy	29	NA	adult	female	GBR	no	IlluminaNovaSeq	PowerSoilPro	33432175	24675734	3726035834	151	151	ERR4341679	NA	NA	Francesco_Asnicar;Paolo_Manghi	21.4776561768787	NA	NA	NA	NA	NA	NA	NA	NA	NA	NA	NA	NA	NA	NA	NA	NA	NA	NA	NA	NA	NA	NA	NA	NA	NA
AsnicarF_2021	SAMEA7045673	predict1_MTG_0819	stool	no	control	healthy	52	NA	adult	male	GBR	no	IlluminaNovaSeq	PowerSoilPro	33432175	24479147	3696351197	151	151	ERR4341680	NA	NA	Francesco_Asnicar;Paolo_Manghi	28.437644422844897	AsnicarF_2020_195	NA	NA	NA	NA	NA	NA	NA	NA	NA	NA	NA	NA	NA	NA	NA	NA	NA	NA	NA	NA	NA	NA	NA	NA
AsnicarF_2021	SAMEA7045674	predict1_MTG_0820	stool	no	control	healthy	60	NA	adult	female	USA	no	IlluminaNovaSeq	PowerSoilPro	33432175	27426456	4141394856	151	151	ERR4341681	NA	NA	Francesco_Asnicar;Paolo_Manghi	26.55737598731	NA	NA	NA	NA	NA	NA	NA	NA	NA	NA	NA	NA	NA	NA	NA	NA	NA	NA	NA	NA	NA	NA	NA	NA	NA
AsnicarF_2021	SAMEA7045675	predict1_MTG_0821	stool	no	control	healthy	42	NA	adult	female	GBR	no	IlluminaNovaSeq	PowerSoilPro	33432175	32759331	4946658981	151	151	ERR4341682	NA	NA	Francesco_Asnicar;Paolo_Manghi	22.728657077470608	AsnicarF_2020_2	NA	NA	NA	NA	NA	NA	NA	NA	NA	NA	NA	NA	NA	NA	NA	NA	NA	NA	NA	NA	NA	NA	NA	NA
AsnicarF_2021	SAMEA7045676	predict1_MTG_0822	stool	no	control	healthy	46	NA	adult	female	GBR	no	IlluminaNovaSeq	PowerSoilPro	33432175	26821680	4050073680	151	151	ERR4341683	NA	NA	Francesco_Asnicar;Paolo_Manghi	25.865088757396396	AsnicarF_2020_347	NA	NA	NA	NA	NA	NA	NA	NA	NA	NA	NA	NA	NA	NA	NA	NA	NA	NA	NA	NA	NA	NA	NA	NA
AsnicarF_2021	SAMEA7045677	predict1_MTG_0823	stool	no	control	healthy	29	NA	adult	male	GBR	no	IlluminaNovaSeq	PowerSoilPro	33432175	44200708	6674306908	151	151	ERR4341684	NA	NA	Francesco_Asnicar;Paolo_Manghi	21.10480991388361	NA	NA	NA	NA	NA	NA	NA	NA	NA	NA	NA	NA	NA	NA	NA	NA	NA	NA	NA	NA	NA	NA	NA	NA	NA
AsnicarF_2021	SAMEA7045678	predict1_MTG_0824	stool	no	control	healthy	25	NA	adult	female	GBR	no	IlluminaNovaSeq	PowerSoilPro	33432175	25317180	3822894180	151	151	ERR4341685	NA	NA	Francesco_Asnicar;Paolo_Manghi	19.233820264497002	AsnicarF_2020_393	NA	NA	NA	NA	NA	NA	NA	NA	NA	NA	NA	NA	NA	NA	NA	NA	NA	NA	NA	NA	NA	NA	NA	NA
AsnicarF_2021	SAMEA7045679	predict1_MTG_0825	stool	no	control	healthy	60	NA	adult	female	USA	no	IlluminaNovaSeq	PowerSoilPro	33432175	27570476	4163141876	151	151	ERR4341686	NA	NA	Francesco_Asnicar;Paolo_Manghi	18.760335204828102	NA	NA	NA	NA	NA	NA	NA	NA	NA	NA	NA	NA	NA	NA	NA	NA	NA	NA	NA	NA	NA	NA	NA	NA	NA
AsnicarF_2021	SAMEA7045680	predict1_MTG_0826	stool	no	control	healthy	27	NA	adult	female	GBR	no	IlluminaNovaSeq	PowerSoilPro	33432175	27689876	4181171276	151	151	ERR4341687	NA	NA	Francesco_Asnicar;Paolo_Manghi	19.5726979075808	NA	NA	NA	NA	NA	NA	NA	NA	NA	NA	NA	NA	NA	NA	NA	NA	NA	NA	NA	NA	NA	NA	NA	NA	NA
AsnicarF_2021	SAMEA7045681	predict1_MTG_0827	stool	no	control	healthy	53	NA	adult	female	GBR	no	IlluminaNovaSeq	PowerSoilPro	33432175	26870337	4057420887	151	151	ERR4341688	NA	NA	Francesco_Asnicar;Paolo_Manghi	21.33770448788761	AsnicarF_2020_237	NA	NA	NA	NA	NA	NA	NA	NA	NA	NA	NA	NA	NA	NA	NA	NA	NA	NA	NA	NA	NA	NA	NA	NA
AsnicarF_2021	SAMEA7045682	predict1_MTG_0828	stool	no	control	healthy	63	NA	adult	female	GBR	no	IlluminaNovaSeq	PowerSoilPro	33432175	34887709	5268044059	151	151	ERR4341689	NA	NA	Francesco_Asnicar;Paolo_Manghi	21.6916375805824	AsnicarF_2020_199	NA	NA	NA	NA	NA	NA	NA	NA	NA	NA	NA	NA	NA	NA	NA	NA	NA	NA	NA	NA	NA	NA	NA	NA
AsnicarF_2021	SAMEA7045683	predict1_MTG_0829	stool	no	control	healthy	48	NA	adult	female	GBR	no	IlluminaNovaSeq	PowerSoilPro	33432175	26525305	4005321055	151	151	ERR4341690	NA	NA	Francesco_Asnicar;Paolo_Manghi	22.5898417956282	NA	NA	NA	NA	NA	NA	NA	NA	NA	NA	NA	NA	NA	NA	NA	NA	NA	NA	NA	NA	NA	NA	NA	NA	NA
AsnicarF_2021	SAMEA7045684	predict1_MTG_0830	stool	no	control	healthy	55	NA	adult	female	GBR	no	IlluminaNovaSeq	PowerSoilPro	33432175	26790302	4045335602	151	151	ERR4341691	NA	NA	Francesco_Asnicar;Paolo_Manghi	27.00123743442749	AsnicarF_2020_166	NA	NA	NA	NA	NA	NA	NA	NA	NA	NA	NA	NA	NA	NA	NA	NA	NA	NA	NA	NA	NA	NA	NA	NA
AsnicarF_2021	SAMEA7045685	predict1_MTG_0831	stool	no	control	healthy	42	NA	adult	male	GBR	no	IlluminaNovaSeq	PowerSoilPro	33432175	23593889	3562677239	151	151	ERR4341692	NA	NA	Francesco_Asnicar;Paolo_Manghi	25.521721045369706	AsnicarF_2020_213	NA	NA	NA	NA	NA	NA	NA	NA	NA	NA	NA	NA	NA	NA	NA	NA	NA	NA	NA	NA	NA	NA	NA	NA
AsnicarF_2021	SAMEA7045686	predict1_MTG_0832	stool	no	control	healthy	32	NA	adult	female	GBR	no	IlluminaNovaSeq	PowerSoilPro	33432175	28881355	4361084605	151	151	ERR4341693	NA	NA	Francesco_Asnicar;Paolo_Manghi	27.96673575218649	NA	NA	NA	NA	NA	NA	NA	NA	NA	NA	NA	NA	NA	NA	NA	NA	NA	NA	NA	NA	NA	NA	NA	NA	NA
AsnicarF_2021	SAMEA7045687	predict1_MTG_0833	stool	no	control	healthy	43	NA	adult	female	GBR	no	IlluminaNovaSeq	PowerSoilPro	33432175	26305110	3972071610	151	151	ERR4341694	NA	NA	Francesco_Asnicar;Paolo_Manghi	21.6200411073176	AsnicarF_2020_2	NA	NA	NA	NA	NA	NA	NA	NA	NA	NA	NA	NA	NA	NA	NA	NA	NA	NA	NA	NA	NA	NA	NA	NA
AsnicarF_2021	SAMEA7045688	predict1_MTG_0834	stool	no	control	healthy	42	NA	adult	female	USA	no	IlluminaNovaSeq	PowerSoilPro	33432175	26324983	3975072433	151	151	ERR4341695	NA	NA	Francesco_Asnicar;Paolo_Manghi	21.942189793224696	NA	NA	NA	NA	NA	NA	NA	NA	NA	NA	NA	NA	NA	NA	NA	NA	NA	NA	NA	NA	NA	NA	NA	NA	NA
AsnicarF_2021	SAMEA7045689	predict1_MTG_0835	stool	no	control	healthy	44	NA	adult	female	GBR	no	IlluminaNovaSeq	PowerSoilPro	33432175	36043958	5442637658	151	151	ERR4341696	NA	NA	Francesco_Asnicar;Paolo_Manghi	35.452882361441496	AsnicarF_2020_58	NA	NA	NA	NA	NA	NA	NA	NA	NA	NA	NA	NA	NA	NA	NA	NA	NA	NA	NA	NA	NA	NA	NA	NA
AsnicarF_2021	SAMEA7045690	predict1_MTG_0836	stool	no	control	healthy	60	NA	adult	female	GBR	no	IlluminaNovaSeq	PowerSoilPro	33432175	23836589	3599324939	151	151	ERR4341697	NA	NA	Francesco_Asnicar;Paolo_Manghi	25.556539279488103	AsnicarF_2020_197	NA	NA	NA	NA	NA	NA	NA	NA	NA	NA	NA	NA	NA	NA	NA	NA	NA	NA	NA	NA	NA	NA	NA	NA
AsnicarF_2021	SAMEA7045691	predict1_MTG_0837	stool	no	control	healthy	52	NA	adult	male	GBR	no	IlluminaNovaSeq	PowerSoilPro	33432175	6759924	1020748524	151	151	ERR4341698	NA	NA	Francesco_Asnicar;Paolo_Manghi	28.2138510034019	NA	NA	NA	NA	NA	NA	NA	NA	NA	NA	NA	NA	NA	NA	NA	NA	NA	NA	NA	NA	NA	NA	NA	NA	NA
AsnicarF_2021	SAMEA7045692	predict1_MTG_0838	stool	no	control	healthy	42	NA	adult	female	GBR	no	IlluminaNovaSeq	PowerSoilPro	33432175	28368875	4283700125	151	151	ERR4341699	NA	NA	Francesco_Asnicar;Paolo_Manghi	39.3629720208461	NA	NA	NA	NA	NA	NA	NA	NA	NA	NA	NA	NA	NA	NA	NA	NA	NA	NA	NA	NA	NA	NA	NA	NA	NA
AsnicarF_2021	SAMEA7045693	predict1_MTG_0839	stool	no	control	healthy	43	NA	adult	female	GBR	no	IlluminaNovaSeq	PowerSoilPro	33432175	33124094	5001738194	151	151	ERR4341700	NA	NA	Francesco_Asnicar;Paolo_Manghi	23.1183673469388	NA	NA	NA	NA	NA	NA	NA	NA	NA	NA	NA	NA	NA	NA	NA	NA	NA	NA	NA	NA	NA	NA	NA	NA	NA
AsnicarF_2021	SAMEA7045694	predict1_MTG_0840	stool	no	control	healthy	52	NA	adult	male	GBR	no	IlluminaNovaSeq	PowerSoilPro	33432175	30172814	4556094914	151	151	ERR4341701	NA	NA	Francesco_Asnicar;Paolo_Manghi	27.1703291128967	AsnicarF_2020_94	NA	NA	NA	NA	NA	NA	NA	NA	NA	NA	NA	NA	NA	NA	NA	NA	NA	NA	NA	NA	NA	NA	NA	NA
AsnicarF_2021	SAMEA7045695	predict1_MTG_0841	stool	no	control	healthy	65	NA	adult	male	GBR	no	IlluminaNovaSeq	PowerSoilPro	33432175	23837648	3599484848	151	151	ERR4341702	NA	NA	Francesco_Asnicar;Paolo_Manghi	23.9196675900277	AsnicarF_2020_241	NA	NA	NA	NA	NA	NA	NA	NA	NA	NA	NA	NA	NA	NA	NA	NA	NA	NA	NA	NA	NA	NA	NA	NA
AsnicarF_2021	SAMEA7045696	predict1_MTG_0842	stool	no	control	healthy	30	NA	adult	female	GBR	no	IlluminaNovaSeq	PowerSoilPro	33432175	69225728	10453084928	151	151	ERR4341703	NA	NA	Francesco_Asnicar;Paolo_Manghi	23.8746933141078	AsnicarF_2020_305	NA	NA	NA	NA	NA	NA	NA	NA	NA	NA	NA	NA	NA	NA	NA	NA	NA	NA	NA	NA	NA	NA	NA	NA
AsnicarF_2021	SAMEA7045697	predict1_MTG_0843	stool	no	control	healthy	37	NA	adult	female	GBR	no	IlluminaNovaSeq	PowerSoilPro	33432175	26816844	4049343444	151	151	ERR4341704	NA	NA	Francesco_Asnicar;Paolo_Manghi	23.152422967750802	AsnicarF_2020_302	NA	NA	NA	NA	NA	NA	NA	NA	NA	NA	NA	NA	NA	NA	NA	NA	NA	NA	NA	NA	NA	NA	NA	NA
AsnicarF_2021	SAMEA7045698	predict1_MTG_0844	stool	no	control	healthy	64	NA	adult	female	GBR	no	IlluminaNovaSeq	PowerSoilPro	33432175	24668289	3724911639	151	151	ERR4341705	NA	NA	Francesco_Asnicar;Paolo_Manghi	26.1128806096099	AsnicarF_2020_384	NA	NA	NA	NA	NA	NA	NA	NA	NA	NA	NA	NA	NA	NA	NA	NA	NA	NA	NA	NA	NA	NA	NA	NA
AsnicarF_2021	SAMEA7045699	predict1_MTG_0845	stool	no	control	healthy	21	NA	adult	female	GBR	no	IlluminaNovaSeq	PowerSoilPro	33432175	28978430	4375742930	151	151	ERR4341706	NA	NA	Francesco_Asnicar;Paolo_Manghi	24.168965016693303	AsnicarF_2020_25	NA	NA	NA	NA	NA	NA	NA	NA	NA	NA	NA	NA	NA	NA	NA	NA	NA	NA	NA	NA	NA	NA	NA	NA
AsnicarF_2021	SAMEA7045700	predict1_MTG_0846	stool	no	control	healthy	56	NA	adult	male	GBR	no	IlluminaNovaSeq	PowerSoilPro	33432175	29997991	4529696641	151	151	ERR4341707	NA	NA	Francesco_Asnicar;Paolo_Manghi	28.0759060195144	NA	NA	NA	NA	NA	NA	NA	NA	NA	NA	NA	NA	NA	NA	NA	NA	NA	NA	NA	NA	NA	NA	NA	NA	NA
AsnicarF_2021	SAMEA7045701	predict1_MTG_0847	stool	no	control	healthy	64	NA	adult	female	GBR	no	IlluminaNovaSeq	PowerSoilPro	33432175	24256386	3662714286	151	151	ERR4341708	NA	NA	Francesco_Asnicar;Paolo_Manghi	22.6509244820673	AsnicarF_2020_74	NA	NA	NA	NA	NA	NA	NA	NA	NA	NA	NA	NA	NA	NA	NA	NA	NA	NA	NA	NA	NA	NA	NA	NA
AsnicarF_2021	SAMEA7045702	predict1_MTG_0848	stool	no	control	healthy	53	NA	adult	male	GBR	no	IlluminaNovaSeq	PowerSoilPro	33432175	26587010	4014638510	151	151	ERR4341709	NA	NA	Francesco_Asnicar;Paolo_Manghi	29.0784895783459	NA	NA	NA	NA	NA	NA	NA	NA	NA	NA	NA	NA	NA	NA	NA	NA	NA	NA	NA	NA	NA	NA	NA	NA	NA
AsnicarF_2021	SAMEA7045703	predict1_MTG_0849	stool	no	control	healthy	57	NA	adult	male	GBR	no	IlluminaNovaSeq	PowerSoilPro	33432175	27240550	4113323050	151	151	ERR4341710	NA	NA	Francesco_Asnicar;Paolo_Manghi	21.5521160569374	NA	NA	NA	NA	NA	NA	NA	NA	NA	NA	NA	NA	NA	NA	NA	NA	NA	NA	NA	NA	NA	NA	NA	NA	NA
AsnicarF_2021	SAMEA7045704	predict1_MTG_0850	stool	no	control	healthy	37	NA	adult	female	GBR	no	IlluminaNovaSeq	PowerSoilPro	33432175	32310438	4878876138	151	151	ERR4341711	NA	NA	Francesco_Asnicar;Paolo_Manghi	26.3685492232782	AsnicarF_2020_406	NA	NA	NA	NA	NA	NA	NA	NA	NA	NA	NA	NA	NA	NA	NA	NA	NA	NA	NA	NA	NA	NA	NA	NA
AsnicarF_2021	SAMEA7045705	predict1_MTG_0851	stool	no	control	healthy	47	NA	adult	female	GBR	no	IlluminaNovaSeq	PowerSoilPro	33432175	33584619	5071277469	151	151	ERR4341712	NA	NA	Francesco_Asnicar;Paolo_Manghi	35.281442649584704	AsnicarF_2020_89	NA	NA	NA	NA	NA	NA	NA	NA	NA	NA	NA	NA	NA	NA	NA	NA	NA	NA	NA	NA	NA	NA	NA	NA
AsnicarF_2021	SAMEA7045706	predict1_MTG_0852	stool	no	control	healthy	25	NA	adult	female	GBR	no	IlluminaNovaSeq	PowerSoilPro	33432175	36810324	5558358924	151	151	ERR4341713	NA	NA	Francesco_Asnicar;Paolo_Manghi	20.5041843724404	AsnicarF_2020_265	NA	NA	NA	NA	NA	NA	NA	NA	NA	NA	NA	NA	NA	NA	NA	NA	NA	NA	NA	NA	NA	NA	NA	NA
AsnicarF_2021	SAMEA7045707	predict1_MTG_0853	stool	no	control	healthy	44	NA	adult	female	GBR	no	IlluminaNovaSeq	PowerSoilPro	33432175	48628609	7342919959	151	151	ERR4341714	NA	NA	Francesco_Asnicar;Paolo_Manghi	22.915782570116896	NA	NA	NA	NA	NA	NA	NA	NA	NA	NA	NA	NA	NA	NA	NA	NA	NA	NA	NA	NA	NA	NA	NA	NA	NA
AsnicarF_2021	SAMEA7045708	predict1_MTG_0854	stool	no	control	healthy	53	NA	adult	female	GBR	no	IlluminaNovaSeq	PowerSoilPro	33432175	44737270	6755327770	151	151	ERR4341715	NA	NA	Francesco_Asnicar;Paolo_Manghi	27.3314020551383	AsnicarF_2020_152	NA	NA	NA	NA	NA	NA	NA	NA	NA	NA	NA	NA	NA	NA	NA	NA	NA	NA	NA	NA	NA	NA	NA	NA
AsnicarF_2021	SAMEA7045709	predict1_MTG_0855	stool	no	control	healthy	27	NA	adult	male	USA	no	IlluminaNovaSeq	PowerSoilPro	33432175	27051137	4080514478	150	151	ERR4341716	NA	NA	Francesco_Asnicar;Paolo_Manghi	24.22906496094049	NA	NA	NA	NA	NA	NA	NA	NA	NA	NA	NA	NA	NA	NA	NA	NA	NA	NA	NA	NA	NA	NA	NA	NA	NA
AsnicarF_2021	SAMEA7045710	predict1_MTG_0856	stool	no	control	healthy	48	NA	adult	male	USA	no	IlluminaNovaSeq	PowerSoilPro	33432175	33380211	5040411861	151	151	ERR4341717	NA	NA	Francesco_Asnicar;Paolo_Manghi	26.478611684242395	NA	NA	NA	NA	NA	NA	NA	NA	NA	NA	NA	NA	NA	NA	NA	NA	NA	NA	NA	NA	NA	NA	NA	NA	NA
AsnicarF_2021	SAMEA7045711	predict1_MTG_0857	stool	no	control	healthy	45	NA	adult	female	GBR	no	IlluminaNovaSeq	PowerSoilPro	33432175	25522271	3853862921	151	151	ERR4341718	NA	NA	Francesco_Asnicar;Paolo_Manghi	22.5322846405468	AsnicarF_2020_84	NA	NA	NA	NA	NA	NA	NA	NA	NA	NA	NA	NA	NA	NA	NA	NA	NA	NA	NA	NA	NA	NA	NA	NA
AsnicarF_2021	SAMEA7045712	predict1_MTG_0858	stool	no	control	healthy	32	NA	adult	male	USA	no	IlluminaNovaSeq	PowerSoilPro	33432175	27294730	4121504230	151	151	ERR4341719	NA	NA	Francesco_Asnicar;Paolo_Manghi	32.2247569380573	NA	NA	NA	NA	NA	NA	NA	NA	NA	NA	NA	NA	NA	NA	NA	NA	NA	NA	NA	NA	NA	NA	NA	NA	NA
AsnicarF_2021	SAMEA7045713	predict1_MTG_0859	stool	no	control	healthy	50	NA	adult	female	GBR	no	IlluminaNovaSeq	PowerSoilPro	33432175	24485689	3697339039	151	151	ERR4341720	NA	NA	Francesco_Asnicar;Paolo_Manghi	40.7617900560804	AsnicarF_2020_365	NA	NA	NA	NA	NA	NA	NA	NA	NA	NA	NA	NA	NA	NA	NA	NA	NA	NA	NA	NA	NA	NA	NA	NA
AsnicarF_2021	SAMEA7045714	predict1_MTG_0860	stool	no	control	healthy	37	NA	adult	female	GBR	no	IlluminaNovaSeq	PowerSoilPro	33432175	32455836	4900831236	151	151	ERR4341721	NA	NA	Francesco_Asnicar;Paolo_Manghi	22.9930795847751	NA	NA	NA	NA	NA	NA	NA	NA	NA	NA	NA	NA	NA	NA	NA	NA	NA	NA	NA	NA	NA	NA	NA	NA	NA
AsnicarF_2021	SAMEA7045715	predict1_MTG_0861	stool	no	control	healthy	26	NA	adult	female	USA	no	IlluminaNovaSeq	PowerSoilPro	33432175	27007275	4078098525	151	151	ERR4341722	NA	NA	Francesco_Asnicar;Paolo_Manghi	21.4112109872304	NA	NA	NA	NA	NA	NA	NA	NA	NA	NA	NA	NA	NA	NA	NA	NA	NA	NA	NA	NA	NA	NA	NA	NA	NA
AsnicarF_2021	SAMEA7045716	predict1_MTG_0862	stool	no	control	healthy	32	NA	adult	male	USA	no	IlluminaNovaSeq	PowerSoilPro	33432175	26222239	3959558089	151	151	ERR4341723	NA	NA	Francesco_Asnicar;Paolo_Manghi	23.075025908801	NA	NA	NA	NA	NA	NA	NA	NA	NA	NA	NA	NA	NA	NA	NA	NA	NA	NA	NA	NA	NA	NA	NA	NA	NA
AsnicarF_2021	SAMEA7045717	predict1_MTG_0863	stool	no	control	healthy	54	NA	adult	female	GBR	no	IlluminaNovaSeq	PowerSoilPro	33432175	35291682	5329043982	151	151	ERR4341724	NA	NA	Francesco_Asnicar;Paolo_Manghi	28.951324236560396	AsnicarF_2020_77	NA	NA	NA	NA	NA	NA	NA	NA	NA	NA	NA	NA	NA	NA	NA	NA	NA	NA	NA	NA	NA	NA	NA	NA
AsnicarF_2021	SAMEA7045718	predict1_MTG_0864	stool	no	control	healthy	36	NA	adult	female	GBR	no	IlluminaNovaSeq	PowerSoilPro	33432175	30428573	4594714523	151	151	ERR4341725	NA	NA	Francesco_Asnicar;Paolo_Manghi	32.2032886919433	NA	NA	NA	NA	NA	NA	NA	NA	NA	NA	NA	NA	NA	NA	NA	NA	NA	NA	NA	NA	NA	NA	NA	NA	NA
AsnicarF_2021	SAMEA7045719	predict1_MTG_0865	stool	no	control	healthy	45	NA	adult	female	GBR	no	IlluminaNovaSeq	PowerSoilPro	33432175	29654755	4477868005	151	151	ERR4341726	NA	NA	Francesco_Asnicar;Paolo_Manghi	22.2086654701795	AsnicarF_2020_84	NA	NA	NA	NA	NA	NA	NA	NA	NA	NA	NA	NA	NA	NA	NA	NA	NA	NA	NA	NA	NA	NA	NA	NA
AsnicarF_2021	SAMEA7045720	predict1_MTG_0866	stool	no	control	healthy	56	NA	adult	female	GBR	no	IlluminaNovaSeq	PowerSoilPro	33432175	23502036	3548807436	151	151	ERR4341727	NA	NA	Francesco_Asnicar;Paolo_Manghi	26.1760788059092	AsnicarF_2020_291	NA	NA	NA	NA	NA	NA	NA	NA	NA	NA	NA	NA	NA	NA	NA	NA	NA	NA	NA	NA	NA	NA	NA	NA
AsnicarF_2021	SAMEA7045721	predict1_MTG_0867	stool	no	control	healthy	38	NA	adult	female	GBR	no	IlluminaNovaSeq	PowerSoilPro	33432175	26245531	3963075181	151	151	ERR4341728	NA	NA	Francesco_Asnicar;Paolo_Manghi	29.439853076216696	AsnicarF_2020_313	NA	NA	NA	NA	NA	NA	NA	NA	NA	NA	NA	NA	NA	NA	NA	NA	NA	NA	NA	NA	NA	NA	NA	NA
AsnicarF_2021	SAMEA7045722	predict1_MTG_0868	stool	no	control	healthy	42	NA	adult	female	USA	no	IlluminaNovaSeq	PowerSoilPro	33432175	52810113	7974327063	151	151	ERR4341729	NA	NA	Francesco_Asnicar;Paolo_Manghi	33.309199830722605	NA	NA	NA	NA	NA	NA	NA	NA	NA	NA	NA	NA	NA	NA	NA	NA	NA	NA	NA	NA	NA	NA	NA	NA	NA
AsnicarF_2021	SAMEA7045723	predict1_MTG_0869	stool	no	control	healthy	41	NA	adult	female	GBR	no	IlluminaNovaSeq	PowerSoilPro	33432175	45109058	6811467758	151	151	ERR4341730	NA	NA	Francesco_Asnicar;Paolo_Manghi	18.4582168748362	AsnicarF_2020_156	NA	NA	NA	NA	NA	NA	NA	NA	NA	NA	NA	NA	NA	NA	NA	NA	NA	NA	NA	NA	NA	NA	NA	NA
AsnicarF_2021	SAMEA7045724	predict1_MTG_0870	stool	no	control	healthy	45	NA	adult	female	GBR	no	IlluminaNovaSeq	PowerSoilPro	33432175	25619850	3868597350	151	151	ERR4341731	NA	NA	Francesco_Asnicar;Paolo_Manghi	25.9928947446984	NA	NA	NA	NA	NA	NA	NA	NA	NA	NA	NA	NA	NA	NA	NA	NA	NA	NA	NA	NA	NA	NA	NA	NA	NA
AsnicarF_2021	SAMEA7045725	predict1_MTG_0871	stool	no	control	healthy	63	NA	adult	female	GBR	no	IlluminaNovaSeq	PowerSoilPro	33432175	26808020	4048011020	151	151	ERR4341732	NA	NA	Francesco_Asnicar;Paolo_Manghi	24.9741866269944	AsnicarF_2020_81	NA	NA	NA	NA	NA	NA	NA	NA	NA	NA	NA	NA	NA	NA	NA	NA	NA	NA	NA	NA	NA	NA	NA	NA
AsnicarF_2021	SAMEA7045726	predict1_MTG_0872	stool	no	control	healthy	56	NA	adult	female	GBR	no	IlluminaNovaSeq	PowerSoilPro	33432175	25368346	3830620246	151	151	ERR4341733	NA	NA	Francesco_Asnicar;Paolo_Manghi	24.187535634402	AsnicarF_2020_96	NA	NA	NA	NA	NA	NA	NA	NA	NA	NA	NA	NA	NA	NA	NA	NA	NA	NA	NA	NA	NA	NA	NA	NA
AsnicarF_2021	SAMEA7045727	predict1_MTG_0873	stool	no	control	healthy	40	NA	adult	male	GBR	no	IlluminaNovaSeq	PowerSoilPro	33432175	25973449	3921990799	151	151	ERR4341734	NA	NA	Francesco_Asnicar;Paolo_Manghi	28.603573539787607	AsnicarF_2020_17	NA	NA	NA	NA	NA	NA	NA	NA	NA	NA	NA	NA	NA	NA	NA	NA	NA	NA	NA	NA	NA	NA	NA	NA
AsnicarF_2021	SAMEA7045728	predict1_MTG_0874	stool	no	control	healthy	36	NA	adult	female	GBR	no	IlluminaNovaSeq	PowerSoilPro	33432175	25085813	3787957763	151	151	ERR4341735	NA	NA	Francesco_Asnicar;Paolo_Manghi	21.0546875	AsnicarF_2020_226	NA	NA	NA	NA	NA	NA	NA	NA	NA	NA	NA	NA	NA	NA	NA	NA	NA	NA	NA	NA	NA	NA	NA	NA
AsnicarF_2021	SAMEA7045729	predict1_MTG_0875	stool	no	control	healthy	50	NA	adult	male	GBR	no	IlluminaNovaSeq	PowerSoilPro	33432175	30232394	4565091494	151	151	ERR4341736	NA	NA	Francesco_Asnicar;Paolo_Manghi	22.1077047000708	AsnicarF_2020_267	NA	NA	NA	NA	NA	NA	NA	NA	NA	NA	NA	NA	NA	NA	NA	NA	NA	NA	NA	NA	NA	NA	NA	NA
AsnicarF_2021	SAMEA7045730	predict1_MTG_0876	stool	no	control	healthy	57	NA	adult	female	GBR	no	IlluminaNovaSeq	PowerSoilPro	33432175	25938308	3916684508	151	151	ERR4341737	NA	NA	Francesco_Asnicar;Paolo_Manghi	19.8378499154138	AsnicarF_2020_218	NA	NA	NA	NA	NA	NA	NA	NA	NA	NA	NA	NA	NA	NA	NA	NA	NA	NA	NA	NA	NA	NA	NA	NA
AsnicarF_2021	SAMEA7045731	predict1_MTG_0877	stool	no	control	healthy	53	NA	adult	female	GBR	no	IlluminaNovaSeq	PowerSoilPro	33432175	28813991	4350912641	151	151	ERR4341738	NA	NA	Francesco_Asnicar;Paolo_Manghi	32.5379201324852	AsnicarF_2020_376	NA	NA	NA	NA	NA	NA	NA	NA	NA	NA	NA	NA	NA	NA	NA	NA	NA	NA	NA	NA	NA	NA	NA	NA
AsnicarF_2021	SAMEA7045732	predict1_MTG_0878	stool	no	control	healthy	54	NA	adult	male	GBR	no	IlluminaNovaSeq	PowerSoilPro	33432175	26037003	3931587453	151	151	ERR4341739	NA	NA	Francesco_Asnicar;Paolo_Manghi	28.6002450977694	NA	NA	NA	NA	NA	NA	NA	NA	NA	NA	NA	NA	NA	NA	NA	NA	NA	NA	NA	NA	NA	NA	NA	NA	NA
AsnicarF_2021	SAMEA7045733	predict1_MTG_0879	stool	no	control	healthy	29	NA	adult	male	GBR	no	IlluminaNovaSeq	PowerSoilPro	33432175	34527848	5213705048	151	151	ERR4341740	NA	NA	Francesco_Asnicar;Paolo_Manghi	21.6333153055706	NA	NA	NA	NA	NA	NA	NA	NA	NA	NA	NA	NA	NA	NA	NA	NA	NA	NA	NA	NA	NA	NA	NA	NA	NA
AsnicarF_2021	SAMEA7045734	predict1_MTG_0880	stool	no	control	healthy	43	NA	adult	female	GBR	no	IlluminaNovaSeq	PowerSoilPro	33432175	31406950	4742449450	151	151	ERR4341741	NA	NA	Francesco_Asnicar;Paolo_Manghi	26.89698954191589	NA	NA	NA	NA	NA	NA	NA	NA	NA	NA	NA	NA	NA	NA	NA	NA	NA	NA	NA	NA	NA	NA	NA	NA	NA
AsnicarF_2021	SAMEA7045735	predict1_MTG_0881	stool	no	control	healthy	45	NA	adult	male	GBR	no	IlluminaNovaSeq	PowerSoilPro	33432175	26107937	3942298487	151	151	ERR4341742	NA	NA	Francesco_Asnicar;Paolo_Manghi	28.8473677565964	AsnicarF_2020_138	NA	NA	NA	NA	NA	NA	NA	NA	NA	NA	NA	NA	NA	NA	NA	NA	NA	NA	NA	NA	NA	NA	NA	NA
AsnicarF_2021	SAMEA7045736	predict1_MTG_0882	stool	no	control	healthy	47	NA	adult	male	GBR	no	IlluminaNovaSeq	PowerSoilPro	33432175	28079608	4240020808	151	151	ERR4341743	NA	NA	Francesco_Asnicar;Paolo_Manghi	25.370613623569103	NA	NA	NA	NA	NA	NA	NA	NA	NA	NA	NA	NA	NA	NA	NA	NA	NA	NA	NA	NA	NA	NA	NA	NA	NA
AsnicarF_2021	SAMEA7045737	predict1_MTG_0883	stool	no	control	healthy	59	NA	adult	female	GBR	no	IlluminaNovaSeq	PowerSoilPro	33432175	25540702	3856646002	151	151	ERR4341744	NA	NA	Francesco_Asnicar;Paolo_Manghi	34.6044563239819	AsnicarF_2020_65	NA	NA	NA	NA	NA	NA	NA	NA	NA	NA	NA	NA	NA	NA	NA	NA	NA	NA	NA	NA	NA	NA	NA	NA
AsnicarF_2021	SAMEA7045738	predict1_MTG_0884	stool	no	control	healthy	48	NA	adult	female	GBR	no	IlluminaNovaSeq	PowerSoilPro	33432175	24792995	3743742245	151	151	ERR4341745	NA	NA	Francesco_Asnicar;Paolo_Manghi	22.021569501413303	NA	NA	NA	NA	NA	NA	NA	NA	NA	NA	NA	NA	NA	NA	NA	NA	NA	NA	NA	NA	NA	NA	NA	NA	NA
AsnicarF_2021	SAMEA7045739	predict1_MTG_0885	stool	no	control	healthy	53	NA	adult	female	GBR	no	IlluminaNovaSeq	PowerSoilPro	33432175	26288493	3969562443	151	151	ERR4341746	NA	NA	Francesco_Asnicar;Paolo_Manghi	43.943827565584705	AsnicarF_2020_376	NA	NA	NA	NA	NA	NA	NA	NA	NA	NA	NA	NA	NA	NA	NA	NA	NA	NA	NA	NA	NA	NA	NA	NA
AsnicarF_2021	SAMEA7045740	predict1_MTG_0886	stool	no	control	healthy	30	NA	adult	female	GBR	no	IlluminaNovaSeq	PowerSoilPro	33432175	30447511	4597574161	151	151	ERR4341747	NA	NA	Francesco_Asnicar;Paolo_Manghi	23.6703388980586	NA	NA	NA	NA	NA	NA	NA	NA	NA	NA	NA	NA	NA	NA	NA	NA	NA	NA	NA	NA	NA	NA	NA	NA	NA
AsnicarF_2021	SAMEA7045741	predict1_MTG_0887	stool	no	control	healthy	41	NA	adult	female	GBR	no	IlluminaNovaSeq	PowerSoilPro	33432175	30686636	4633682036	151	151	ERR4341748	NA	NA	Francesco_Asnicar;Paolo_Manghi	31.2939779722996	NA	NA	NA	NA	NA	NA	NA	NA	NA	NA	NA	NA	NA	NA	NA	NA	NA	NA	NA	NA	NA	NA	NA	NA	NA
AsnicarF_2021	SAMEA7045742	predict1_MTG_0888	stool	no	control	healthy	56	NA	adult	female	GBR	no	IlluminaNovaSeq	PowerSoilPro	33432175	26094095	3940208345	151	151	ERR4341749	NA	NA	Francesco_Asnicar;Paolo_Manghi	19.9956952147711	NA	NA	NA	NA	NA	NA	NA	NA	NA	NA	NA	NA	NA	NA	NA	NA	NA	NA	NA	NA	NA	NA	NA	NA	NA
AsnicarF_2021	SAMEA7045743	predict1_MTG_0889	stool	no	control	healthy	52	NA	adult	female	GBR	no	IlluminaNovaSeq	PowerSoilPro	33432175	24457513	3693084463	151	151	ERR4341750	NA	NA	Francesco_Asnicar;Paolo_Manghi	26.5433657366494	AsnicarF_2020_208	NA	NA	NA	NA	NA	NA	NA	NA	NA	NA	NA	NA	NA	NA	NA	NA	NA	NA	NA	NA	NA	NA	NA	NA
AsnicarF_2021	SAMEA7045744	predict1_MTG_0890	stool	no	control	healthy	33	NA	adult	male	GBR	no	IlluminaNovaSeq	PowerSoilPro	33432175	25215906	3807601806	151	151	ERR4341751	NA	NA	Francesco_Asnicar;Paolo_Manghi	22.2866562856631	AsnicarF_2020_325	NA	NA	NA	NA	NA	NA	NA	NA	NA	NA	NA	NA	NA	NA	NA	NA	NA	NA	NA	NA	NA	NA	NA	NA
AsnicarF_2021	SAMEA7045745	predict1_MTG_0891	stool	no	control	healthy	33	NA	adult	female	GBR	no	IlluminaNovaSeq	PowerSoilPro	33432175	43204280	6523846280	151	151	ERR4341752	NA	NA	Francesco_Asnicar;Paolo_Manghi	30.7862356792694	AsnicarF_2020_274	NA	NA	NA	NA	NA	NA	NA	NA	NA	NA	NA	NA	NA	NA	NA	NA	NA	NA	NA	NA	NA	NA	NA	NA
AsnicarF_2021	SAMEA7045746	predict1_MTG_0892	stool	no	control	healthy	64	NA	adult	female	GBR	no	IlluminaNovaSeq	PowerSoilPro	33432175	26769596	4042208996	151	151	ERR4341753	NA	NA	Francesco_Asnicar;Paolo_Manghi	23.1907564836587	AsnicarF_2020_352	NA	NA	NA	NA	NA	NA	NA	NA	NA	NA	NA	NA	NA	NA	NA	NA	NA	NA	NA	NA	NA	NA	NA	NA
AsnicarF_2021	SAMEA7045747	predict1_MTG_0893	stool	no	control	healthy	63	NA	adult	female	GBR	no	IlluminaNovaSeq	PowerSoilPro	33432175	25707554	3881840654	151	151	ERR4341754	NA	NA	Francesco_Asnicar;Paolo_Manghi	26.742324761092306	AsnicarF_2020_43	NA	NA	NA	NA	NA	NA	NA	NA	NA	NA	NA	NA	NA	NA	NA	NA	NA	NA	NA	NA	NA	NA	NA	NA
AsnicarF_2021	SAMEA7045748	predict1_MTG_0894	stool	no	control	healthy	61	NA	adult	male	GBR	no	IlluminaNovaSeq	PowerSoilPro	33432175	27476596	4148965996	151	151	ERR4341755	NA	NA	Francesco_Asnicar;Paolo_Manghi	30.457254765798893	AsnicarF_2020_288	NA	NA	NA	NA	NA	NA	NA	NA	NA	NA	NA	NA	NA	NA	NA	NA	NA	NA	NA	NA	NA	NA	NA	NA
AsnicarF_2021	SAMEA7045749	predict1_MTG_0895	stool	no	control	healthy	36	NA	adult	female	GBR	no	IlluminaNovaSeq	PowerSoilPro	33432175	24510314	3701057414	151	151	ERR4341756	NA	NA	Francesco_Asnicar;Paolo_Manghi	26.4098536074494	AsnicarF_2020_242	NA	NA	NA	NA	NA	NA	NA	NA	NA	NA	NA	NA	NA	NA	NA	NA	NA	NA	NA	NA	NA	NA	NA	NA
AsnicarF_2021	SAMEA7045750	predict1_MTG_0896	stool	no	control	healthy	36	NA	adult	male	GBR	no	IlluminaNovaSeq	PowerSoilPro	33432175	24783224	3742266824	151	151	ERR4341757	NA	NA	Francesco_Asnicar;Paolo_Manghi	24.7361949154966	NA	NA	NA	NA	NA	NA	NA	NA	NA	NA	NA	NA	NA	NA	NA	NA	NA	NA	NA	NA	NA	NA	NA	NA	NA
AsnicarF_2021	SAMEA7045751	predict1_MTG_0897	stool	no	control	healthy	51	NA	adult	male	GBR	no	IlluminaNovaSeq	PowerSoilPro	33432175	34249237	5171634787	151	151	ERR4341758	NA	NA	Francesco_Asnicar;Paolo_Manghi	27.336674314696303	AsnicarF_2020_23	NA	NA	NA	NA	NA	NA	NA	NA	NA	NA	NA	NA	NA	NA	NA	NA	NA	NA	NA	NA	NA	NA	NA	NA
AsnicarF_2021	SAMEA7045752	predict1_MTG_0898	stool	no	control	healthy	35	NA	adult	male	GBR	no	IlluminaNovaSeq	PowerSoilPro	33432175	27717077	4185278627	151	151	ERR4341759	NA	NA	Francesco_Asnicar;Paolo_Manghi	22.3385559763372	AsnicarF_2020_21	NA	NA	NA	NA	NA	NA	NA	NA	NA	NA	NA	NA	NA	NA	NA	NA	NA	NA	NA	NA	NA	NA	NA	NA
AsnicarF_2021	SAMEA7045753	predict1_MTG_0899	stool	no	control	healthy	38	NA	adult	female	GBR	no	IlluminaNovaSeq	PowerSoilPro	33432175	25277644	3816924244	151	151	ERR4341760	NA	NA	Francesco_Asnicar;Paolo_Manghi	24.519890260631	NA	NA	NA	NA	NA	NA	NA	NA	NA	NA	NA	NA	NA	NA	NA	NA	NA	NA	NA	NA	NA	NA	NA	NA	NA
AsnicarF_2021	SAMEA7045754	predict1_MTG_0900	stool	no	control	healthy	21	NA	adult	female	GBR	no	IlluminaNovaSeq	PowerSoilPro	33432175	40896391	6175355041	151	151	ERR4341761	NA	NA	Francesco_Asnicar;Paolo_Manghi	22.8085362640671	AsnicarF_2020_278	NA	NA	NA	NA	NA	NA	NA	NA	NA	NA	NA	NA	NA	NA	NA	NA	NA	NA	NA	NA	NA	NA	NA	NA
AsnicarF_2021	SAMEA7045755	predict1_MTG_0901	stool	no	control	healthy	52	NA	adult	female	GBR	no	IlluminaNovaSeq	PowerSoilPro	33432175	32815381	4955122531	151	151	ERR4341762	NA	NA	Francesco_Asnicar;Paolo_Manghi	26.02602602602601	AsnicarF_2020_377	NA	NA	NA	NA	NA	NA	NA	NA	NA	NA	NA	NA	NA	NA	NA	NA	NA	NA	NA	NA	NA	NA	NA	NA
AsnicarF_2021	SAMEA7045756	predict1_MTG_0902	stool	no	control	healthy	45	NA	adult	female	USA	no	IlluminaNovaSeq	PowerSoilPro	33432175	43727454	6602845554	151	151	ERR4341763	NA	NA	Francesco_Asnicar;Paolo_Manghi	27.923107148607	NA	NA	NA	NA	NA	NA	NA	NA	NA	NA	NA	NA	NA	NA	NA	NA	NA	NA	NA	NA	NA	NA	NA	NA	NA
AsnicarF_2021	SAMEA7045757	predict1_MTG_0903	stool	no	control	healthy	40	NA	adult	female	GBR	no	IlluminaNovaSeq	PowerSoilPro	33432175	36748587	5549036637	151	151	ERR4341764	NA	NA	Francesco_Asnicar;Paolo_Manghi	24.2687971379675	NA	NA	NA	NA	NA	NA	NA	NA	NA	NA	NA	NA	NA	NA	NA	NA	NA	NA	NA	NA	NA	NA	NA	NA	NA
AsnicarF_2021	SAMEA7045758	predict1_MTG_0904	stool	no	control	healthy	55	NA	adult	female	GBR	no	IlluminaNovaSeq	PowerSoilPro	33432175	28848737	4356159287	151	151	ERR4341765	NA	NA	Francesco_Asnicar;Paolo_Manghi	35.236489050872706	AsnicarF_2020_248	NA	NA	NA	NA	NA	NA	NA	NA	NA	NA	NA	NA	NA	NA	NA	NA	NA	NA	NA	NA	NA	NA	NA	NA
AsnicarF_2021	SAMEA7045759	predict1_MTG_0905	stool	no	control	healthy	52	NA	adult	male	GBR	no	IlluminaNovaSeq	PowerSoilPro	33432175	27418455	4140186705	151	151	ERR4341766	NA	NA	Francesco_Asnicar;Paolo_Manghi	28.0613316530141	NA	NA	NA	NA	NA	NA	NA	NA	NA	NA	NA	NA	NA	NA	NA	NA	NA	NA	NA	NA	NA	NA	NA	NA	NA
AsnicarF_2021	SAMEA7045760	predict1_MTG_0906	stool	no	control	healthy	40	NA	adult	male	USA	no	IlluminaNovaSeq	PowerSoilPro	33432175	27137575	4093096330	150	151	ERR4341767	NA	NA	Francesco_Asnicar;Paolo_Manghi	25.316075639793898	NA	NA	NA	NA	NA	NA	NA	NA	NA	NA	NA	NA	NA	NA	NA	NA	NA	NA	NA	NA	NA	NA	NA	NA	NA
AsnicarF_2021	SAMEA7045761	predict1_MTG_0907	stool	no	control	healthy	63	NA	adult	male	USA	no	IlluminaNovaSeq	PowerSoilPro	33432175	28481653	4300729603	151	151	ERR4341768	NA	NA	Francesco_Asnicar;Paolo_Manghi	24.635484168007803	NA	NA	NA	NA	NA	NA	NA	NA	NA	NA	NA	NA	NA	NA	NA	NA	NA	NA	NA	NA	NA	NA	NA	NA	NA
AsnicarF_2021	SAMEA7045762	predict1_MTG_0908	stool	no	control	healthy	26	NA	adult	female	GBR	no	IlluminaNovaSeq	PowerSoilPro	33432175	26949250	4069336750	151	151	ERR4341769	NA	NA	Francesco_Asnicar;Paolo_Manghi	18.9061570493754	AsnicarF_2020_361	NA	NA	NA	NA	NA	NA	NA	NA	NA	NA	NA	NA	NA	NA	NA	NA	NA	NA	NA	NA	NA	NA	NA	NA
AsnicarF_2021	SAMEA7045763	predict1_MTG_0909	stool	no	control	healthy	46	NA	adult	female	GBR	no	IlluminaNovaSeq	PowerSoilPro	33432175	30689618	4634132318	151	151	ERR4341770	NA	NA	Francesco_Asnicar;Paolo_Manghi	23.3211513641812	NA	NA	NA	NA	NA	NA	NA	NA	NA	NA	NA	NA	NA	NA	NA	NA	NA	NA	NA	NA	NA	NA	NA	NA	NA
AsnicarF_2021	SAMEA7045764	predict1_MTG_0910	stool	no	control	healthy	56	NA	adult	male	GBR	no	IlluminaNovaSeq	PowerSoilPro	33432175	29534763	4459749213	151	151	ERR4341771	NA	NA	Francesco_Asnicar;Paolo_Manghi	24.567462374364	AsnicarF_2020_92	NA	NA	NA	NA	NA	NA	NA	NA	NA	NA	NA	NA	NA	NA	NA	NA	NA	NA	NA	NA	NA	NA	NA	NA
AsnicarF_2021	SAMEA7045765	predict1_MTG_0911	stool	no	control	healthy	35	NA	adult	female	USA	no	IlluminaNovaSeq	PowerSoilPro	33432175	27548469	4159818819	151	151	ERR4341772	NA	NA	Francesco_Asnicar;Paolo_Manghi	20.27926429244189	NA	NA	NA	NA	NA	NA	NA	NA	NA	NA	NA	NA	NA	NA	NA	NA	NA	NA	NA	NA	NA	NA	NA	NA	NA
AsnicarF_2021	SAMEA7045766	predict1_MTG_0912	stool	no	control	healthy	57	NA	adult	female	GBR	no	IlluminaNovaSeq	PowerSoilPro	33432175	25947938	3918138638	151	151	ERR4341773	NA	NA	Francesco_Asnicar;Paolo_Manghi	31.8011702229912	AsnicarF_2020_91	NA	NA	NA	NA	NA	NA	NA	NA	NA	NA	NA	NA	NA	NA	NA	NA	NA	NA	NA	NA	NA	NA	NA	NA
AsnicarF_2021	SAMEA7045767	predict1_MTG_0913	stool	no	control	healthy	64	NA	adult	female	GBR	no	IlluminaNovaSeq	PowerSoilPro	33432175	28792423	4347655873	151	151	ERR4341774	NA	NA	Francesco_Asnicar;Paolo_Manghi	29.631978523357706	AsnicarF_2020_134	NA	NA	NA	NA	NA	NA	NA	NA	NA	NA	NA	NA	NA	NA	NA	NA	NA	NA	NA	NA	NA	NA	NA	NA
AsnicarF_2021	SAMEA7045768	predict1_MTG_0914	stool	no	control	healthy	54	NA	adult	male	GBR	no	IlluminaNovaSeq	PowerSoilPro	33432175	25930805	3915551555	151	151	ERR4341775	NA	NA	Francesco_Asnicar;Paolo_Manghi	25.000825920142	NA	NA	NA	NA	NA	NA	NA	NA	NA	NA	NA	NA	NA	NA	NA	NA	NA	NA	NA	NA	NA	NA	NA	NA	NA
AsnicarF_2021	SAMEA7045769	predict1_MTG_0915	stool	no	control	healthy	48	NA	adult	male	GBR	no	IlluminaNovaSeq	PowerSoilPro	33432175	27263255	4116751505	151	151	ERR4341776	NA	NA	Francesco_Asnicar;Paolo_Manghi	26.488248966942106	NA	NA	NA	NA	NA	NA	NA	NA	NA	NA	NA	NA	NA	NA	NA	NA	NA	NA	NA	NA	NA	NA	NA	NA	NA
AsnicarF_2021	SAMEA7045770	predict1_MTG_0916	stool	no	control	healthy	48	NA	adult	female	GBR	no	IlluminaNovaSeq	PowerSoilPro	33432175	36473692	5507527492	151	151	ERR4341777	NA	NA	Francesco_Asnicar;Paolo_Manghi	24.578116801417305	NA	NA	NA	NA	NA	NA	NA	NA	NA	NA	NA	NA	NA	NA	NA	NA	NA	NA	NA	NA	NA	NA	NA	NA	NA
AsnicarF_2021	SAMEA7045771	predict1_MTG_0917	stool	no	control	healthy	39	NA	adult	female	GBR	no	IlluminaNovaSeq	PowerSoilPro	33432175	27494280	4151636280	151	151	ERR4341778	NA	NA	Francesco_Asnicar;Paolo_Manghi	23.681270807414	AsnicarF_2020_171	NA	NA	NA	NA	NA	NA	NA	NA	NA	NA	NA	NA	NA	NA	NA	NA	NA	NA	NA	NA	NA	NA	NA	NA
AsnicarF_2021	SAMEA7045772	predict1_MTG_0918	stool	no	control	healthy	45	NA	adult	female	GBR	no	IlluminaNovaSeq	PowerSoilPro	33432175	33644490	5080317990	151	151	ERR4341779	NA	NA	Francesco_Asnicar;Paolo_Manghi	24.8818777625362	NA	NA	NA	NA	NA	NA	NA	NA	NA	NA	NA	NA	NA	NA	NA	NA	NA	NA	NA	NA	NA	NA	NA	NA	NA
AsnicarF_2021	SAMEA7045773	predict1_MTG_0919	stool	no	control	healthy	27	NA	adult	female	USA	no	IlluminaNovaSeq	PowerSoilPro	33432175	29971502	4525696802	151	151	ERR4341780	NA	NA	Francesco_Asnicar;Paolo_Manghi	26.6294210847788	NA	NA	NA	NA	NA	NA	NA	NA	NA	NA	NA	NA	NA	NA	NA	NA	NA	NA	NA	NA	NA	NA	NA	NA	NA
AsnicarF_2021	SAMEA7045774	predict1_MTG_0920	stool	no	control	healthy	27	NA	adult	female	GBR	no	IlluminaNovaSeq	PowerSoilPro	33432175	37229445	5621646195	151	151	ERR4341781	NA	NA	Francesco_Asnicar;Paolo_Manghi	26.0113446669269	AsnicarF_2020_251	NA	NA	NA	NA	NA	NA	NA	NA	NA	NA	NA	NA	NA	NA	NA	NA	NA	NA	NA	NA	NA	NA	NA	NA
AsnicarF_2021	SAMEA7045775	predict1_MTG_0921	stool	no	control	healthy	56	NA	adult	female	GBR	no	IlluminaNovaSeq	PowerSoilPro	33432175	23885120	3606653120	151	151	ERR4341782	NA	NA	Francesco_Asnicar;Paolo_Manghi	39.823607391174995	AsnicarF_2020_146	NA	NA	NA	NA	NA	NA	NA	NA	NA	NA	NA	NA	NA	NA	NA	NA	NA	NA	NA	NA	NA	NA	NA	NA
AsnicarF_2021	SAMEA7045776	predict1_MTG_0922	stool	no	control	healthy	40	NA	adult	female	GBR	no	IlluminaNovaSeq	PowerSoilPro	33432175	34273814	5175345914	151	151	ERR4341783	NA	NA	Francesco_Asnicar;Paolo_Manghi	20.6820085104712	AsnicarF_2020_319	NA	NA	NA	NA	NA	NA	NA	NA	NA	NA	NA	NA	NA	NA	NA	NA	NA	NA	NA	NA	NA	NA	NA	NA
AsnicarF_2021	SAMEA7045777	predict1_MTG_0923	stool	no	control	healthy	24	NA	adult	female	USA	no	IlluminaNovaSeq	PowerSoilPro	33432175	28844366	4355499266	151	151	ERR4341784	NA	NA	Francesco_Asnicar;Paolo_Manghi	18.9102107066384	NA	NA	NA	NA	NA	NA	NA	NA	NA	NA	NA	NA	NA	NA	NA	NA	NA	NA	NA	NA	NA	NA	NA	NA	NA
AsnicarF_2021	SAMEA7045778	predict1_MTG_0924	stool	no	control	healthy	43	NA	adult	female	GBR	no	IlluminaNovaSeq	PowerSoilPro	33432175	31384447	4739051497	151	151	ERR4341785	NA	NA	Francesco_Asnicar;Paolo_Manghi	20.6396573816875	AsnicarF_2020_277	NA	NA	NA	NA	NA	NA	NA	NA	NA	NA	NA	NA	NA	NA	NA	NA	NA	NA	NA	NA	NA	NA	NA	NA
AsnicarF_2021	SAMEA7045779	predict1_MTG_0925	stool	no	control	healthy	41	NA	adult	female	GBR	no	IlluminaNovaSeq	PowerSoilPro	33432175	38865320	5868663320	151	151	ERR4341786	NA	NA	Francesco_Asnicar;Paolo_Manghi	20.5593186294769	NA	NA	NA	NA	NA	NA	NA	NA	NA	NA	NA	NA	NA	NA	NA	NA	NA	NA	NA	NA	NA	NA	NA	NA	NA
AsnicarF_2021	SAMEA7045780	predict1_MTG_0926	stool	no	control	healthy	19	NA	adult	female	GBR	no	IlluminaNovaSeq	PowerSoilPro	33432175	23320099	3521334949	151	151	ERR4341787	NA	NA	Francesco_Asnicar;Paolo_Manghi	23.2026964036	AsnicarF_2020_368	NA	NA	NA	NA	NA	NA	NA	NA	NA	NA	NA	NA	NA	NA	NA	NA	NA	NA	NA	NA	NA	NA	NA	NA
AsnicarF_2021	SAMEA7045781	predict1_MTG_0927	stool	no	control	healthy	53	NA	adult	female	GBR	no	IlluminaNovaSeq	PowerSoilPro	33432175	29563983	4464161433	151	151	ERR4341788	NA	NA	Francesco_Asnicar;Paolo_Manghi	53.203125	AsnicarF_2020_42	NA	NA	NA	NA	NA	NA	NA	NA	NA	NA	NA	NA	NA	NA	NA	NA	NA	NA	NA	NA	NA	NA	NA	NA
AsnicarF_2021	SAMEA7045782	predict1_MTG_0928	stool	no	control	healthy	45	NA	adult	female	GBR	no	IlluminaNovaSeq	PowerSoilPro	33432175	28252646	4266149546	151	151	ERR4341789	NA	NA	Francesco_Asnicar;Paolo_Manghi	21.9402476621447	NA	NA	NA	NA	NA	NA	NA	NA	NA	NA	NA	NA	NA	NA	NA	NA	NA	NA	NA	NA	NA	NA	NA	NA	NA
AsnicarF_2021	SAMEA7045783	predict1_MTG_0929	stool	no	control	healthy	56	NA	adult	female	GBR	no	IlluminaNovaSeq	PowerSoilPro	33432175	28373349	4284375699	151	151	ERR4341790	NA	NA	Francesco_Asnicar;Paolo_Manghi	32.332301692571	AsnicarF_2020_178	NA	NA	NA	NA	NA	NA	NA	NA	NA	NA	NA	NA	NA	NA	NA	NA	NA	NA	NA	NA	NA	NA	NA	NA
AsnicarF_2021	SAMEA7045784	predict1_MTG_0930	stool	no	control	healthy	40	NA	adult	male	GBR	no	IlluminaNovaSeq	PowerSoilPro	33432175	29924588	4518612788	151	151	ERR4341791	NA	NA	Francesco_Asnicar;Paolo_Manghi	22.7367580730931	NA	NA	NA	NA	NA	NA	NA	NA	NA	NA	NA	NA	NA	NA	NA	NA	NA	NA	NA	NA	NA	NA	NA	NA	NA
AsnicarF_2021	SAMEA7045785	predict1_MTG_0931	stool	no	control	healthy	42	NA	adult	female	GBR	no	IlluminaNovaSeq	PowerSoilPro	33432175	31924326	4820573226	151	151	ERR4341792	NA	NA	Francesco_Asnicar;Paolo_Manghi	26.1107837911137	AsnicarF_2020_63	NA	NA	NA	NA	NA	NA	NA	NA	NA	NA	NA	NA	NA	NA	NA	NA	NA	NA	NA	NA	NA	NA	NA	NA
AsnicarF_2021	SAMEA7045786	predict1_MTG_0932	stool	no	control	healthy	24	NA	adult	female	GBR	no	IlluminaNovaSeq	PowerSoilPro	33432175	23764679	3588466529	151	151	ERR4341793	NA	NA	Francesco_Asnicar;Paolo_Manghi	24.4795917223544	AsnicarF_2020_326	NA	NA	NA	NA	NA	NA	NA	NA	NA	NA	NA	NA	NA	NA	NA	NA	NA	NA	NA	NA	NA	NA	NA	NA
AsnicarF_2021	SAMEA7045787	predict1_MTG_0933	stool	no	control	healthy	63	NA	adult	female	GBR	no	IlluminaNovaSeq	PowerSoilPro	33432175	25647959	3872841809	151	151	ERR4341794	NA	NA	Francesco_Asnicar;Paolo_Manghi	21.929957168052397	AsnicarF_2020_388	NA	NA	NA	NA	NA	NA	NA	NA	NA	NA	NA	NA	NA	NA	NA	NA	NA	NA	NA	NA	NA	NA	NA	NA
AsnicarF_2021	SAMEA7045788	predict1_MTG_0934	stool	no	control	healthy	19	NA	adult	female	GBR	no	IlluminaNovaSeq	PowerSoilPro	33432175	46107793	6962276743	151	151	ERR4341795	NA	NA	Francesco_Asnicar;Paolo_Manghi	23.8446618316748	AsnicarF_2020_343	NA	NA	NA	NA	NA	NA	NA	NA	NA	NA	NA	NA	NA	NA	NA	NA	NA	NA	NA	NA	NA	NA	NA	NA
AsnicarF_2021	SAMEA7045789	predict1_MTG_0935	stool	no	control	healthy	49	NA	adult	female	GBR	no	IlluminaNovaSeq	PowerSoilPro	33432175	41221755	6224485005	151	151	ERR4341796	NA	NA	Francesco_Asnicar;Paolo_Manghi	22.28570126622661	NA	NA	NA	NA	NA	NA	NA	NA	NA	NA	NA	NA	NA	NA	NA	NA	NA	NA	NA	NA	NA	NA	NA	NA	NA
AsnicarF_2021	SAMEA7045790	predict1_MTG_0936	stool	no	control	healthy	56	NA	adult	female	GBR	no	IlluminaNovaSeq	PowerSoilPro	33432175	31827552	4805960352	151	151	ERR4341797	NA	NA	Francesco_Asnicar;Paolo_Manghi	30.242377107368497	AsnicarF_2020_128	NA	NA	NA	NA	NA	NA	NA	NA	NA	NA	NA	NA	NA	NA	NA	NA	NA	NA	NA	NA	NA	NA	NA	NA
AsnicarF_2021	SAMEA7045791	predict1_MTG_0937	stool	no	control	healthy	20	NA	adult	female	GBR	no	IlluminaNovaSeq	PowerSoilPro	33432175	54072906	8165008806	151	151	ERR4341798	NA	NA	Francesco_Asnicar;Paolo_Manghi	20.0519510395	AsnicarF_2020_335	NA	NA	NA	NA	NA	NA	NA	NA	NA	NA	NA	NA	NA	NA	NA	NA	NA	NA	NA	NA	NA	NA	NA	NA
AsnicarF_2021	SAMEA7045792	predict1_MTG_0938	stool	no	control	healthy	42	NA	adult	female	GBR	no	IlluminaNovaSeq	PowerSoilPro	33432175	26563365	4011068115	151	151	ERR4341799	NA	NA	Francesco_Asnicar;Paolo_Manghi	45.491671922333296	NA	NA	NA	NA	NA	NA	NA	NA	NA	NA	NA	NA	NA	NA	NA	NA	NA	NA	NA	NA	NA	NA	NA	NA	NA
AsnicarF_2021	SAMEA7045793	predict1_MTG_0939	stool	no	control	healthy	59	NA	adult	female	GBR	no	IlluminaNovaSeq	PowerSoilPro	33432175	38710452	5845278252	151	151	ERR4341800	NA	NA	Francesco_Asnicar;Paolo_Manghi	22.3544781535782	AsnicarF_2020_8	NA	NA	NA	NA	NA	NA	NA	NA	NA	NA	NA	NA	NA	NA	NA	NA	NA	NA	NA	NA	NA	NA	NA	NA
AsnicarF_2021	SAMEA7045794	predict1_MTG_0940	stool	no	control	healthy	43	NA	adult	female	GBR	no	IlluminaNovaSeq	PowerSoilPro	33432175	26798655	4046596905	151	151	ERR4341801	NA	NA	Francesco_Asnicar;Paolo_Manghi	25.3556081755954	NA	NA	NA	NA	NA	NA	NA	NA	NA	NA	NA	NA	NA	NA	NA	NA	NA	NA	NA	NA	NA	NA	NA	NA	NA
AsnicarF_2021	SAMEA7045795	predict1_MTG_0941	stool	no	control	healthy	34	NA	adult	female	GBR	no	IlluminaNovaSeq	PowerSoilPro	33432175	30387726	4588546626	151	151	ERR4341802	NA	NA	Francesco_Asnicar;Paolo_Manghi	19.106853684217	AsnicarF_2020_261	NA	NA	NA	NA	NA	NA	NA	NA	NA	NA	NA	NA	NA	NA	NA	NA	NA	NA	NA	NA	NA	NA	NA	NA
AsnicarF_2021	SAMEA7045796	predict1_MTG_0942	stool	no	control	healthy	45	NA	adult	male	GBR	no	IlluminaNovaSeq	PowerSoilPro	33432175	25157656	3798806056	151	151	ERR4341803	NA	NA	Francesco_Asnicar;Paolo_Manghi	31.0162228596591	AsnicarF_2020_50	NA	NA	NA	NA	NA	NA	NA	NA	NA	NA	NA	NA	NA	NA	NA	NA	NA	NA	NA	NA	NA	NA	NA	NA
AsnicarF_2021	SAMEA7045797	predict1_MTG_0943	stool	no	control	healthy	41	NA	adult	female	GBR	no	IlluminaNovaSeq	PowerSoilPro	33432175	23346882	3525379182	151	151	ERR4341804	NA	NA	Francesco_Asnicar;Paolo_Manghi	22.584874475985604	NA	NA	NA	NA	NA	NA	NA	NA	NA	NA	NA	NA	NA	NA	NA	NA	NA	NA	NA	NA	NA	NA	NA	NA	NA
AsnicarF_2021	SAMEA7045798	predict1_MTG_0944	stool	no	control	healthy	58	NA	adult	female	GBR	no	IlluminaNovaSeq	PowerSoilPro	33432175	24031694	3628785794	151	151	ERR4341805	NA	NA	Francesco_Asnicar;Paolo_Manghi	22.4356408819708	AsnicarF_2020_258	NA	NA	NA	NA	NA	NA	NA	NA	NA	NA	NA	NA	NA	NA	NA	NA	NA	NA	NA	NA	NA	NA	NA	NA
AsnicarF_2021	SAMEA7045799	predict1_MTG_0945	stool	no	control	healthy	31	NA	adult	male	GBR	no	IlluminaNovaSeq	PowerSoilPro	33432175	25795827	3895169877	151	151	ERR4341806	NA	NA	Francesco_Asnicar;Paolo_Manghi	22.2469502506885	NA	NA	NA	NA	NA	NA	NA	NA	NA	NA	NA	NA	NA	NA	NA	NA	NA	NA	NA	NA	NA	NA	NA	NA	NA
AsnicarF_2021	SAMEA7045800	predict1_MTG_0946	stool	no	control	healthy	22	NA	adult	male	GBR	no	IlluminaNovaSeq	PowerSoilPro	33432175	28138860	4248967860	151	151	ERR4341807	NA	NA	Francesco_Asnicar;Paolo_Manghi	26.649661920475	NA	NA	NA	NA	NA	NA	NA	NA	NA	NA	NA	NA	NA	NA	NA	NA	NA	NA	NA	NA	NA	NA	NA	NA	NA
AsnicarF_2021	SAMEA7045801	predict1_MTG_0947	stool	no	control	healthy	35	NA	adult	male	GBR	no	IlluminaNovaSeq	PowerSoilPro	33432175	28327626	4277471526	151	151	ERR4341808	NA	NA	Francesco_Asnicar;Paolo_Manghi	23.4575245481452	NA	NA	NA	NA	NA	NA	NA	NA	NA	NA	NA	NA	NA	NA	NA	NA	NA	NA	NA	NA	NA	NA	NA	NA	NA
AsnicarF_2021	SAMEA7045802	predict1_MTG_0948	stool	no	control	healthy	47	NA	adult	female	GBR	no	IlluminaNovaSeq	PowerSoilPro	33432175	28156635	4251651885	151	151	ERR4341809	NA	NA	Francesco_Asnicar;Paolo_Manghi	19.7460458899532	NA	NA	NA	NA	NA	NA	NA	NA	NA	NA	NA	NA	NA	NA	NA	NA	NA	NA	NA	NA	NA	NA	NA	NA	NA
AsnicarF_2021	SAMEA7045803	predict1_MTG_0949	stool	no	control	healthy	30	NA	adult	female	USA	no	IlluminaNovaSeq	PowerSoilPro	33432175	19817609	2988771949	150	151	ERR4341810	NA	NA	Francesco_Asnicar;Paolo_Manghi	27.1893209761276	NA	NA	NA	NA	NA	NA	NA	NA	NA	NA	NA	NA	NA	NA	NA	NA	NA	NA	NA	NA	NA	NA	NA	NA	NA
AsnicarF_2021	SAMEA7045804	predict1_MTG_0950	stool	no	control	healthy	37	NA	adult	female	GBR	no	IlluminaNovaSeq	PowerSoilPro	33432175	24333207	3674314257	151	151	ERR4341811	NA	NA	Francesco_Asnicar;Paolo_Manghi	20.355973939426	AsnicarF_2020_227	NA	NA	NA	NA	NA	NA	NA	NA	NA	NA	NA	NA	NA	NA	NA	NA	NA	NA	NA	NA	NA	NA	NA	NA
AsnicarF_2021	SAMEA7045805	predict1_MTG_0951	stool	no	control	healthy	62	NA	adult	female	GBR	no	IlluminaNovaSeq	PowerSoilPro	33432175	31470065	4751979815	151	151	ERR4341812	NA	NA	Francesco_Asnicar;Paolo_Manghi	24.382372978593697	AsnicarF_2020_386	NA	NA	NA	NA	NA	NA	NA	NA	NA	NA	NA	NA	NA	NA	NA	NA	NA	NA	NA	NA	NA	NA	NA	NA
AsnicarF_2021	SAMEA7045806	predict1_MTG_0952	stool	no	control	healthy	55	NA	adult	male	GBR	no	IlluminaNovaSeq	PowerSoilPro	33432175	24153349	3647155699	151	151	ERR4341813	NA	NA	Francesco_Asnicar;Paolo_Manghi	44.1976008338982	AsnicarF_2020_216	NA	NA	NA	NA	NA	NA	NA	NA	NA	NA	NA	NA	NA	NA	NA	NA	NA	NA	NA	NA	NA	NA	NA	NA
AsnicarF_2021	SAMEA7045807	predict1_MTG_0953	stool	no	control	healthy	64	NA	adult	female	GBR	no	IlluminaNovaSeq	PowerSoilPro	33432175	25604557	3866288107	151	151	ERR4341814	NA	NA	Francesco_Asnicar;Paolo_Manghi	22.52292252276111	AsnicarF_2020_126	NA	NA	NA	NA	NA	NA	NA	NA	NA	NA	NA	NA	NA	NA	NA	NA	NA	NA	NA	NA	NA	NA	NA	NA
AsnicarF_2021	SAMEA7045808	predict1_MTG_0954	stool	no	control	healthy	41	NA	adult	male	GBR	no	IlluminaNovaSeq	PowerSoilPro	33432175	31327759	4730491609	151	151	ERR4341815	NA	NA	Francesco_Asnicar;Paolo_Manghi	21.5233249604764	AsnicarF_2020_367	NA	NA	NA	NA	NA	NA	NA	NA	NA	NA	NA	NA	NA	NA	NA	NA	NA	NA	NA	NA	NA	NA	NA	NA
AsnicarF_2021	SAMEA7045809	predict1_MTG_0955	stool	no	control	healthy	60	NA	adult	female	GBR	no	IlluminaNovaSeq	PowerSoilPro	33432175	28348777	4280665327	151	151	ERR4341816	NA	NA	Francesco_Asnicar;Paolo_Manghi	31.6961498439126	AsnicarF_2020_158	NA	NA	NA	NA	NA	NA	NA	NA	NA	NA	NA	NA	NA	NA	NA	NA	NA	NA	NA	NA	NA	NA	NA	NA
AsnicarF_2021	SAMEA7045810	predict1_MTG_0956	stool	no	control	healthy	60	NA	adult	female	GBR	no	IlluminaNovaSeq	PowerSoilPro	33432175	24936500	3765411500	151	151	ERR4341817	NA	NA	Francesco_Asnicar;Paolo_Manghi	21.968322807088494	AsnicarF_2020_344	NA	NA	NA	NA	NA	NA	NA	NA	NA	NA	NA	NA	NA	NA	NA	NA	NA	NA	NA	NA	NA	NA	NA	NA
AsnicarF_2021	SAMEA7045811	predict1_MTG_0957	stool	no	control	healthy	41	NA	adult	female	GBR	no	IlluminaNovaSeq	PowerSoilPro	33432175	33481851	5055759501	151	151	ERR4341818	NA	NA	Francesco_Asnicar;Paolo_Manghi	21.7759606337225	NA	NA	NA	NA	NA	NA	NA	NA	NA	NA	NA	NA	NA	NA	NA	NA	NA	NA	NA	NA	NA	NA	NA	NA	NA
AsnicarF_2021	SAMEA7045812	predict1_MTG_0958	stool	no	control	healthy	57	NA	adult	female	GBR	no	IlluminaNovaSeq	PowerSoilPro	33432175	25018101	3777733251	151	151	ERR4341819	NA	NA	Francesco_Asnicar;Paolo_Manghi	19.7300277322998	AsnicarF_2020_109	NA	NA	NA	NA	NA	NA	NA	NA	NA	NA	NA	NA	NA	NA	NA	NA	NA	NA	NA	NA	NA	NA	NA	NA
AsnicarF_2021	SAMEA7045813	predict1_MTG_0959	stool	no	control	healthy	28	NA	adult	male	GBR	no	IlluminaNovaSeq	PowerSoilPro	33432175	48178223	7274911673	151	151	ERR4341820	NA	NA	Francesco_Asnicar;Paolo_Manghi	21.6477392627803	NA	NA	NA	NA	NA	NA	NA	NA	NA	NA	NA	NA	NA	NA	NA	NA	NA	NA	NA	NA	NA	NA	NA	NA	NA
AsnicarF_2021	SAMEA7045814	predict1_MTG_0960	stool	no	control	healthy	35	NA	adult	female	GBR	no	IlluminaNovaSeq	PowerSoilPro	33432175	30155692	4553509492	151	151	ERR4341821	NA	NA	Francesco_Asnicar;Paolo_Manghi	21.0071039877266	AsnicarF_2020_280	NA	NA	NA	NA	NA	NA	NA	NA	NA	NA	NA	NA	NA	NA	NA	NA	NA	NA	NA	NA	NA	NA	NA	NA
AsnicarF_2021	SAMEA7045815	predict1_MTG_0961	stool	no	control	healthy	40	NA	adult	female	GBR	no	IlluminaNovaSeq	PowerSoilPro	33432175	28264092	4267877892	151	151	ERR4341822	NA	NA	Francesco_Asnicar;Paolo_Manghi	19.0233404985916	NA	NA	NA	NA	NA	NA	NA	NA	NA	NA	NA	NA	NA	NA	NA	NA	NA	NA	NA	NA	NA	NA	NA	NA	NA
AsnicarF_2021	SAMEA7045816	predict1_MTG_0962	stool	no	control	healthy	43	NA	adult	male	GBR	no	IlluminaNovaSeq	PowerSoilPro	33432175	39080286	5901123186	151	151	ERR4341823	NA	NA	Francesco_Asnicar;Paolo_Manghi	33.3851482662241	NA	NA	NA	NA	NA	NA	NA	NA	NA	NA	NA	NA	NA	NA	NA	NA	NA	NA	NA	NA	NA	NA	NA	NA	NA
AsnicarF_2021	SAMEA7045817	predict1_MTG_0963	stool	no	control	healthy	54	NA	adult	female	GBR	no	IlluminaNovaSeq	PowerSoilPro	33432175	59195239	8938481089	151	151	ERR4341824	NA	NA	Francesco_Asnicar;Paolo_Manghi	23.2717431253968	AsnicarF_2020_13	NA	NA	NA	NA	NA	NA	NA	NA	NA	NA	NA	NA	NA	NA	NA	NA	NA	NA	NA	NA	NA	NA	NA	NA
AsnicarF_2021	SAMEA7045818	predict1_MTG_0964	stool	no	control	healthy	57	NA	adult	male	GBR	no	IlluminaNovaSeq	PowerSoilPro	33432175	47919807	7235890857	151	151	ERR4341825	NA	NA	Francesco_Asnicar;Paolo_Manghi	23.5285879345961	NA	NA	NA	NA	NA	NA	NA	NA	NA	NA	NA	NA	NA	NA	NA	NA	NA	NA	NA	NA	NA	NA	NA	NA	NA
AsnicarF_2021	SAMEA7045819	predict1_MTG_0965	stool	no	control	healthy	26	NA	adult	male	GBR	no	IlluminaNovaSeq	PowerSoilPro	33432175	26832969	4051778319	151	151	ERR4341826	NA	NA	Francesco_Asnicar;Paolo_Manghi	32.226287603698204	NA	NA	NA	NA	NA	NA	NA	NA	NA	NA	NA	NA	NA	NA	NA	NA	NA	NA	NA	NA	NA	NA	NA	NA	NA
AsnicarF_2021	SAMEA7045820	predict1_MTG_0966	stool	no	control	healthy	55	NA	adult	female	USA	no	IlluminaNovaSeq	PowerSoilPro	33432175	24942417	3765574153	150	151	ERR4341827	NA	NA	Francesco_Asnicar;Paolo_Manghi	35.997694590889104	NA	NA	NA	NA	NA	NA	NA	NA	NA	NA	NA	NA	NA	NA	NA	NA	NA	NA	NA	NA	NA	NA	NA	NA	NA
AsnicarF_2021	SAMEA7045821	predict1_MTG_0967	stool	no	control	healthy	25	NA	adult	female	GBR	no	IlluminaNovaSeq	PowerSoilPro	33432175	27144484	4098817084	151	151	ERR4341828	NA	NA	Francesco_Asnicar;Paolo_Manghi	20.4804428140929	AsnicarF_2020_362	NA	NA	NA	NA	NA	NA	NA	NA	NA	NA	NA	NA	NA	NA	NA	NA	NA	NA	NA	NA	NA	NA	NA	NA
AsnicarF_2021	SAMEA7045822	predict1_MTG_0968	stool	no	control	healthy	41	NA	adult	female	GBR	no	IlluminaNovaSeq	PowerSoilPro	33432175	27012366	4078867266	151	151	ERR4341829	NA	NA	Francesco_Asnicar;Paolo_Manghi	27.4713311075628	NA	NA	NA	NA	NA	NA	NA	NA	NA	NA	NA	NA	NA	NA	NA	NA	NA	NA	NA	NA	NA	NA	NA	NA	NA
AsnicarF_2021	SAMEA7045823	predict1_MTG_0969	stool	no	control	healthy	59	NA	adult	male	GBR	no	IlluminaNovaSeq	PowerSoilPro	33432175	26149193	3948528143	151	151	ERR4341830	NA	NA	Francesco_Asnicar;Paolo_Manghi	35.5664990937383	AsnicarF_2020_290	NA	NA	NA	NA	NA	NA	NA	NA	NA	NA	NA	NA	NA	NA	NA	NA	NA	NA	NA	NA	NA	NA	NA	NA
AsnicarF_2021	SAMEA7045824	predict1_MTG_0970	stool	no	control	healthy	50	NA	adult	female	GBR	no	IlluminaNovaSeq	PowerSoilPro	33432175	26657670	4025308170	151	151	ERR4341831	NA	NA	Francesco_Asnicar;Paolo_Manghi	21.9524267039334	AsnicarF_2020_98	NA	NA	NA	NA	NA	NA	NA	NA	NA	NA	NA	NA	NA	NA	NA	NA	NA	NA	NA	NA	NA	NA	NA	NA
AsnicarF_2021	SAMEA7045825	predict1_MTG_0971	stool	no	control	healthy	62	NA	adult	female	GBR	no	IlluminaNovaSeq	PowerSoilPro	33432175	23307200	3519387200	151	151	ERR4341832	NA	NA	Francesco_Asnicar;Paolo_Manghi	25.2692277420219	AsnicarF_2020_389	NA	NA	NA	NA	NA	NA	NA	NA	NA	NA	NA	NA	NA	NA	NA	NA	NA	NA	NA	NA	NA	NA	NA	NA
AsnicarF_2021	SAMEA7045826	predict1_MTG_0972	stool	no	control	healthy	53	NA	adult	female	GBR	no	IlluminaNovaSeq	PowerSoilPro	33432175	24382341	3681733491	151	151	ERR4341833	NA	NA	Francesco_Asnicar;Paolo_Manghi	19.9480597689036	AsnicarF_2020_237	NA	NA	NA	NA	NA	NA	NA	NA	NA	NA	NA	NA	NA	NA	NA	NA	NA	NA	NA	NA	NA	NA	NA	NA
AsnicarF_2021	SAMEA7045827	predict1_MTG_0973	stool	no	control	healthy	31	NA	adult	male	GBR	no	IlluminaNovaSeq	PowerSoilPro	33432175	26795775	4046162025	151	151	ERR4341834	NA	NA	Francesco_Asnicar;Paolo_Manghi	20.6509695290859	NA	NA	NA	NA	NA	NA	NA	NA	NA	NA	NA	NA	NA	NA	NA	NA	NA	NA	NA	NA	NA	NA	NA	NA	NA
AsnicarF_2021	SAMEA7045828	predict1_MTG_0974	stool	no	control	healthy	38	NA	adult	female	GBR	no	IlluminaNovaSeq	PowerSoilPro	33432175	24333279	3674325129	151	151	ERR4341835	NA	NA	Francesco_Asnicar;Paolo_Manghi	27.7202755090519	AsnicarF_2020_182	NA	NA	NA	NA	NA	NA	NA	NA	NA	NA	NA	NA	NA	NA	NA	NA	NA	NA	NA	NA	NA	NA	NA	NA
AsnicarF_2021	SAMEA7045829	predict1_MTG_0975	stool	no	control	healthy	37	NA	adult	female	GBR	no	IlluminaNovaSeq	PowerSoilPro	33432175	31341922	4732630222	151	151	ERR4341836	NA	NA	Francesco_Asnicar;Paolo_Manghi	41.579430670339796	AsnicarF_2020_184	NA	NA	NA	NA	NA	NA	NA	NA	NA	NA	NA	NA	NA	NA	NA	NA	NA	NA	NA	NA	NA	NA	NA	NA
AsnicarF_2021	SAMEA7045830	predict1_MTG_0976	stool	no	control	healthy	50	NA	adult	female	GBR	no	IlluminaNovaSeq	PowerSoilPro	33432175	24791807	3743562857	151	151	ERR4341837	NA	NA	Francesco_Asnicar;Paolo_Manghi	24.256875470615697	AsnicarF_2020_365	NA	NA	NA	NA	NA	NA	NA	NA	NA	NA	NA	NA	NA	NA	NA	NA	NA	NA	NA	NA	NA	NA	NA	NA
AsnicarF_2021	SAMEA7045831	predict1_MTG_0977	stool	no	control	healthy	57	NA	adult	female	GBR	no	IlluminaNovaSeq	PowerSoilPro	33432175	26648424	4023912024	151	151	ERR4341838	NA	NA	Francesco_Asnicar;Paolo_Manghi	28.3564013840831	AsnicarF_2020_318	NA	NA	NA	NA	NA	NA	NA	NA	NA	NA	NA	NA	NA	NA	NA	NA	NA	NA	NA	NA	NA	NA	NA	NA
AsnicarF_2021	SAMEA7045832	predict1_MTG_0978	stool	no	control	healthy	52	NA	adult	female	GBR	no	IlluminaNovaSeq	PowerSoilPro	33432175	25042588	3781430788	151	151	ERR4341839	NA	NA	Francesco_Asnicar;Paolo_Manghi	27.765557338302003	AsnicarF_2020_208	NA	NA	NA	NA	NA	NA	NA	NA	NA	NA	NA	NA	NA	NA	NA	NA	NA	NA	NA	NA	NA	NA	NA	NA
AsnicarF_2021	SAMEA7045833	predict1_MTG_0979	stool	no	control	healthy	41	NA	adult	female	GBR	no	IlluminaNovaSeq	PowerSoilPro	33432175	24362128	3678681328	151	151	ERR4341840	NA	NA	Francesco_Asnicar;Paolo_Manghi	28.0203493029963	AsnicarF_2020_395	NA	NA	NA	NA	NA	NA	NA	NA	NA	NA	NA	NA	NA	NA	NA	NA	NA	NA	NA	NA	NA	NA	NA	NA
AsnicarF_2021	SAMEA7045834	predict1_MTG_0980	stool	no	control	healthy	43	NA	adult	female	GBR	no	IlluminaNovaSeq	PowerSoilPro	33432175	32976097	4979390647	151	151	ERR4341841	NA	NA	Francesco_Asnicar;Paolo_Manghi	36.875085851086794	NA	NA	NA	NA	NA	NA	NA	NA	NA	NA	NA	NA	NA	NA	NA	NA	NA	NA	NA	NA	NA	NA	NA	NA	NA
AsnicarF_2021	SAMEA7045835	predict1_MTG_0981	stool	no	control	healthy	25	NA	adult	female	GBR	no	IlluminaNovaSeq	PowerSoilPro	33432175	32075908	4843462108	151	151	ERR4341842	NA	NA	Francesco_Asnicar;Paolo_Manghi	24.118462607281604	AsnicarF_2020_379	NA	NA	NA	NA	NA	NA	NA	NA	NA	NA	NA	NA	NA	NA	NA	NA	NA	NA	NA	NA	NA	NA	NA	NA
AsnicarF_2021	SAMEA7045836	predict1_MTG_0982	stool	no	control	healthy	20	NA	adult	male	GBR	no	IlluminaNovaSeq	PowerSoilPro	33432175	93097010	14057648510	151	151	ERR4341843	NA	NA	Francesco_Asnicar;Paolo_Manghi	21.13163266900689	AsnicarF_2020_336	NA	NA	NA	NA	NA	NA	NA	NA	NA	NA	NA	NA	NA	NA	NA	NA	NA	NA	NA	NA	NA	NA	NA	NA
AsnicarF_2021	SAMEA7045837	predict1_MTG_0983	stool	no	control	healthy	54	NA	adult	female	GBR	no	IlluminaNovaSeq	PowerSoilPro	33432175	43802624	6614196224	151	151	ERR4341844	NA	NA	Francesco_Asnicar;Paolo_Manghi	24.9023314429742	AsnicarF_2020_36	NA	NA	NA	NA	NA	NA	NA	NA	NA	NA	NA	NA	NA	NA	NA	NA	NA	NA	NA	NA	NA	NA	NA	NA
AsnicarF_2021	SAMEA7045838	predict1_MTG_0984	stool	no	control	healthy	46	NA	adult	female	GBR	no	IlluminaNovaSeq	PowerSoilPro	33432175	23486056	3546394456	151	151	ERR4341845	NA	NA	Francesco_Asnicar;Paolo_Manghi	23.656307494261306	AsnicarF_2020_10	NA	NA	NA	NA	NA	NA	NA	NA	NA	NA	NA	NA	NA	NA	NA	NA	NA	NA	NA	NA	NA	NA	NA	NA
AsnicarF_2021	SAMEA7045839	predict1_MTG_0985	stool	no	control	healthy	43	NA	adult	male	GBR	no	IlluminaNovaSeq	PowerSoilPro	33432175	26566332	4011516132	151	151	ERR4341846	NA	NA	Francesco_Asnicar;Paolo_Manghi	26.4930256312043	NA	NA	NA	NA	NA	NA	NA	NA	NA	NA	NA	NA	NA	NA	NA	NA	NA	NA	NA	NA	NA	NA	NA	NA	NA
AsnicarF_2021	SAMEA7045840	predict1_MTG_0986	stool	no	control	healthy	40	NA	adult	female	USA	no	IlluminaNovaSeq	PowerSoilPro	33432175	25019046	3777875946	151	151	ERR4341847	NA	NA	Francesco_Asnicar;Paolo_Manghi	30.46879528787	NA	NA	NA	NA	NA	NA	NA	NA	NA	NA	NA	NA	NA	NA	NA	NA	NA	NA	NA	NA	NA	NA	NA	NA	NA
AsnicarF_2021	SAMEA7045841	predict1_MTG_0987	stool	no	control	healthy	48	NA	adult	female	GBR	no	IlluminaNovaSeq	PowerSoilPro	33432175	41679146	6293551046	151	151	ERR4341848	NA	NA	Francesco_Asnicar;Paolo_Manghi	31.6307067066683	NA	NA	NA	NA	NA	NA	NA	NA	NA	NA	NA	NA	NA	NA	NA	NA	NA	NA	NA	NA	NA	NA	NA	NA	NA
AsnicarF_2021	SAMEA7045842	predict1_MTG_0988	stool	no	control	healthy	25	NA	adult	male	GBR	no	IlluminaNovaSeq	PowerSoilPro	33432175	24450566	3692035466	151	151	ERR4341849	NA	NA	Francesco_Asnicar;Paolo_Manghi	26.4353043651579	AsnicarF_2020_381	NA	NA	NA	NA	NA	NA	NA	NA	NA	NA	NA	NA	NA	NA	NA	NA	NA	NA	NA	NA	NA	NA	NA	NA
AsnicarF_2021	SAMEA7045843	predict1_MTG_0989	stool	no	control	healthy	58	NA	adult	female	GBR	no	IlluminaNovaSeq	PowerSoilPro	33432175	49546268	7481486468	151	151	ERR4341850	NA	NA	Francesco_Asnicar;Paolo_Manghi	23.673695220044397	AsnicarF_2020_253	NA	NA	NA	NA	NA	NA	NA	NA	NA	NA	NA	NA	NA	NA	NA	NA	NA	NA	NA	NA	NA	NA	NA	NA
AsnicarF_2021	SAMEA7045844	predict1_MTG_0990	stool	no	control	healthy	22	NA	adult	male	GBR	no	IlluminaNovaSeq	PowerSoilPro	33432175	31821878	4805103578	151	151	ERR4341851	NA	NA	Francesco_Asnicar;Paolo_Manghi	26.7694112458909	AsnicarF_2020_262	NA	NA	NA	NA	NA	NA	NA	NA	NA	NA	NA	NA	NA	NA	NA	NA	NA	NA	NA	NA	NA	NA	NA	NA
AsnicarF_2021	SAMEA7045845	predict1_MTG_0991	stool	no	control	healthy	57	NA	adult	female	GBR	no	IlluminaNovaSeq	PowerSoilPro	33432175	26726396	4035685796	151	151	ERR4341852	NA	NA	Francesco_Asnicar;Paolo_Manghi	22.8722998718087	AsnicarF_2020_28	NA	NA	NA	NA	NA	NA	NA	NA	NA	NA	NA	NA	NA	NA	NA	NA	NA	NA	NA	NA	NA	NA	NA	NA
AsnicarF_2021	SAMEA7045846	predict1_MTG_0992	stool	no	control	healthy	54	NA	adult	female	GBR	no	IlluminaNovaSeq	PowerSoilPro	33432175	24309596	3670748996	151	151	ERR4341853	NA	NA	Francesco_Asnicar;Paolo_Manghi	27.9768175116402	AsnicarF_2020_77	NA	NA	NA	NA	NA	NA	NA	NA	NA	NA	NA	NA	NA	NA	NA	NA	NA	NA	NA	NA	NA	NA	NA	NA
AsnicarF_2021	SAMEA7045847	predict1_MTG_0993	stool	no	control	healthy	39	NA	adult	female	GBR	no	IlluminaNovaSeq	PowerSoilPro	33432175	24896724	3759405324	151	151	ERR4341854	NA	NA	Francesco_Asnicar;Paolo_Manghi	27.94829131677	AsnicarF_2020_171	NA	NA	NA	NA	NA	NA	NA	NA	NA	NA	NA	NA	NA	NA	NA	NA	NA	NA	NA	NA	NA	NA	NA	NA
AsnicarF_2021	SAMEA7045848	predict1_MTG_0994	stool	no	control	healthy	30	NA	adult	male	GBR	no	IlluminaNovaSeq	PowerSoilPro	33432175	27179396	4104088796	151	151	ERR4341855	NA	NA	Francesco_Asnicar;Paolo_Manghi	18.3484533016062	AsnicarF_2020_193	NA	NA	NA	NA	NA	NA	NA	NA	NA	NA	NA	NA	NA	NA	NA	NA	NA	NA	NA	NA	NA	NA	NA	NA
AsnicarF_2021	SAMEA7045849	predict1_MTG_0995	stool	no	control	healthy	59	NA	adult	female	GBR	no	IlluminaNovaSeq	PowerSoilPro	33432175	34632093	5229446043	151	151	ERR4341856	NA	NA	Francesco_Asnicar;Paolo_Manghi	23.67176006685289	AsnicarF_2020_309	NA	NA	NA	NA	NA	NA	NA	NA	NA	NA	NA	NA	NA	NA	NA	NA	NA	NA	NA	NA	NA	NA	NA	NA
AsnicarF_2021	SAMEA7045850	predict1_MTG_0996	stool	no	control	healthy	51	NA	adult	female	GBR	no	IlluminaNovaSeq	PowerSoilPro	33432175	27971682	4223723982	151	151	ERR4341857	NA	NA	Francesco_Asnicar;Paolo_Manghi	24.7629313484144	AsnicarF_2020_397	NA	NA	NA	NA	NA	NA	NA	NA	NA	NA	NA	NA	NA	NA	NA	NA	NA	NA	NA	NA	NA	NA	NA	NA
AsnicarF_2021	SAMEA7045851	predict1_MTG_0997	stool	no	control	healthy	40	NA	adult	female	GBR	no	IlluminaNovaSeq	PowerSoilPro	33432175	23783498	3591308198	151	151	ERR4341858	NA	NA	Francesco_Asnicar;Paolo_Manghi	22.0936639118457	AsnicarF_2020_211	NA	NA	NA	NA	NA	NA	NA	NA	NA	NA	NA	NA	NA	NA	NA	NA	NA	NA	NA	NA	NA	NA	NA	NA
AsnicarF_2021	SAMEA7045852	predict1_MTG_0998	stool	no	control	healthy	38	NA	adult	female	GBR	no	IlluminaNovaSeq	PowerSoilPro	33432175	27238163	4112962613	151	151	ERR4341859	NA	NA	Francesco_Asnicar;Paolo_Manghi	25.6199084009201	AsnicarF_2020_310	NA	NA	NA	NA	NA	NA	NA	NA	NA	NA	NA	NA	NA	NA	NA	NA	NA	NA	NA	NA	NA	NA	NA	NA
AsnicarF_2021	SAMEA7045853	predict1_MTG_0999	stool	no	control	healthy	28	NA	adult	female	GBR	no	IlluminaNovaSeq	PowerSoilPro	33432175	25835726	3901194626	151	151	ERR4341860	NA	NA	Francesco_Asnicar;Paolo_Manghi	21.831805889423105	NA	NA	NA	NA	NA	NA	NA	NA	NA	NA	NA	NA	NA	NA	NA	NA	NA	NA	NA	NA	NA	NA	NA	NA	NA
AsnicarF_2021	SAMEA7045854	predict1_MTG_1000	stool	no	control	healthy	62	NA	adult	female	GBR	no	IlluminaNovaSeq	PowerSoilPro	33432175	23662306	3573008206	151	151	ERR4341861	NA	NA	Francesco_Asnicar;Paolo_Manghi	19.481085012399102	AsnicarF_2020_106	NA	NA	NA	NA	NA	NA	NA	NA	NA	NA	NA	NA	NA	NA	NA	NA	NA	NA	NA	NA	NA	NA	NA	NA
AsnicarF_2021	SAMEA7045855	predict1_MTG_1001	stool	no	control	healthy	54	NA	adult	male	GBR	no	IlluminaNovaSeq	PowerSoilPro	33432175	32135739	4852496589	151	151	ERR4341862	NA	NA	Francesco_Asnicar;Paolo_Manghi	23.3142857142857	AsnicarF_2020_281	NA	NA	NA	NA	NA	NA	NA	NA	NA	NA	NA	NA	NA	NA	NA	NA	NA	NA	NA	NA	NA	NA	NA	NA
AsnicarF_2021	SAMEA7045856	predict1_MTG_1002	stool	no	control	healthy	31	NA	adult	female	GBR	no	IlluminaNovaSeq	PowerSoilPro	33432175	39467512	5959594312	151	151	ERR4341863	NA	NA	Francesco_Asnicar;Paolo_Manghi	23.9964119813316	AsnicarF_2020_295	NA	NA	NA	NA	NA	NA	NA	NA	NA	NA	NA	NA	NA	NA	NA	NA	NA	NA	NA	NA	NA	NA	NA	NA
AsnicarF_2021	SAMEA7045857	predict1_MTG_1003	stool	no	control	healthy	62	NA	adult	female	GBR	no	IlluminaNovaSeq	PowerSoilPro	33432175	23792646	3592689546	151	151	ERR4341864	NA	NA	Francesco_Asnicar;Paolo_Manghi	52.27925112095	NA	NA	NA	NA	NA	NA	NA	NA	NA	NA	NA	NA	NA	NA	NA	NA	NA	NA	NA	NA	NA	NA	NA	NA	NA
AsnicarF_2021	SAMEA7045858	predict1_MTG_1004	stool	no	control	healthy	56	NA	adult	female	GBR	no	IlluminaNovaSeq	PowerSoilPro	33432175	25875380	3907182380	151	151	ERR4341865	NA	NA	Francesco_Asnicar;Paolo_Manghi	23.945877379827294	AsnicarF_2020_96	NA	NA	NA	NA	NA	NA	NA	NA	NA	NA	NA	NA	NA	NA	NA	NA	NA	NA	NA	NA	NA	NA	NA	NA
AsnicarF_2021	SAMEA7045859	predict1_MTG_1005	stool	no	control	healthy	25	NA	adult	female	GBR	no	IlluminaNovaSeq	PowerSoilPro	33432175	29838018	4505540718	151	151	ERR4341866	NA	NA	Francesco_Asnicar;Paolo_Manghi	20.6142356348118	AsnicarF_2020_382	NA	NA	NA	NA	NA	NA	NA	NA	NA	NA	NA	NA	NA	NA	NA	NA	NA	NA	NA	NA	NA	NA	NA	NA
AsnicarF_2021	SAMEA7045860	predict1_MTG_1006	stool	no	control	healthy	53	NA	adult	female	GBR	no	IlluminaNovaSeq	PowerSoilPro	33432175	25629903	3870115353	151	151	ERR4341867	NA	NA	Francesco_Asnicar;Paolo_Manghi	23.677182404588297	AsnicarF_2020_108	NA	NA	NA	NA	NA	NA	NA	NA	NA	NA	NA	NA	NA	NA	NA	NA	NA	NA	NA	NA	NA	NA	NA	NA
AsnicarF_2021	SAMEA7045861	predict1_MTG_1007	stool	no	control	healthy	59	NA	adult	female	GBR	no	IlluminaNovaSeq	PowerSoilPro	33432175	28112107	4244928157	151	151	ERR4341868	NA	NA	Francesco_Asnicar;Paolo_Manghi	28.6501377410468	AsnicarF_2020_372	NA	NA	NA	NA	NA	NA	NA	NA	NA	NA	NA	NA	NA	NA	NA	NA	NA	NA	NA	NA	NA	NA	NA	NA
AsnicarF_2021	SAMEA7045862	predict1_MTG_1008	stool	no	control	healthy	40	NA	adult	male	GBR	no	IlluminaNovaSeq	PowerSoilPro	33432175	31937026	4822490926	151	151	ERR4341869	NA	NA	Francesco_Asnicar;Paolo_Manghi	32.405245292729695	AsnicarF_2020_366	NA	NA	NA	NA	NA	NA	NA	NA	NA	NA	NA	NA	NA	NA	NA	NA	NA	NA	NA	NA	NA	NA	NA	NA
AsnicarF_2021	SAMEA7045863	predict1_MTG_1009	stool	no	control	healthy	32	NA	adult	female	GBR	no	IlluminaNovaSeq	PowerSoilPro	33432175	39992336	6038842736	151	151	ERR4341870	NA	NA	Francesco_Asnicar;Paolo_Manghi	21.9729579706957	AsnicarF_2020_345	NA	NA	NA	NA	NA	NA	NA	NA	NA	NA	NA	NA	NA	NA	NA	NA	NA	NA	NA	NA	NA	NA	NA	NA
AsnicarF_2021	SAMEA7045864	predict1_MTG_1010	stool	no	control	healthy	49	NA	adult	male	GBR	no	IlluminaNovaSeq	PowerSoilPro	33432175	26254409	3964415759	151	151	ERR4341871	NA	NA	Francesco_Asnicar;Paolo_Manghi	27.8395061728395	NA	NA	NA	NA	NA	NA	NA	NA	NA	NA	NA	NA	NA	NA	NA	NA	NA	NA	NA	NA	NA	NA	NA	NA	NA
AsnicarF_2021	SAMEA7045865	predict1_MTG_1011	stool	no	control	healthy	41	NA	adult	female	GBR	no	IlluminaNovaSeq	PowerSoilPro	33432175	24731903	3734517353	151	151	ERR4341872	NA	NA	Francesco_Asnicar;Paolo_Manghi	22.2502087372754	NA	NA	NA	NA	NA	NA	NA	NA	NA	NA	NA	NA	NA	NA	NA	NA	NA	NA	NA	NA	NA	NA	NA	NA	NA
AsnicarF_2021	SAMEA7045866	predict1_MTG_1012	stool	no	control	healthy	46	NA	adult	female	GBR	no	IlluminaNovaSeq	PowerSoilPro	33432175	28826967	4352872017	151	151	ERR4341873	NA	NA	Francesco_Asnicar;Paolo_Manghi	27.7283335311103	AsnicarF_2020_191	NA	NA	NA	NA	NA	NA	NA	NA	NA	NA	NA	NA	NA	NA	NA	NA	NA	NA	NA	NA	NA	NA	NA	NA
AsnicarF_2021	SAMEA7045867	predict1_MTG_1013	stool	no	control	healthy	58	NA	adult	female	GBR	no	IlluminaNovaSeq	PowerSoilPro	33432175	29698749	4484511099	151	151	ERR4341874	NA	NA	Francesco_Asnicar;Paolo_Manghi	24.449445268816103	AsnicarF_2020_258	NA	NA	NA	NA	NA	NA	NA	NA	NA	NA	NA	NA	NA	NA	NA	NA	NA	NA	NA	NA	NA	NA	NA	NA
AsnicarF_2021	SAMEA7045868	predict1_MTG_1014	stool	no	control	healthy	30	NA	adult	female	GBR	no	IlluminaNovaSeq	PowerSoilPro	33432175	30041681	4536293831	151	151	ERR4341875	NA	NA	Francesco_Asnicar;Paolo_Manghi	NA	NA	NA	NA	NA	NA	NA	NA	NA	NA	NA	NA	NA	NA	NA	NA	NA	NA	NA	NA	NA	NA	NA	NA	NA	NA
AsnicarF_2021	SAMEA7045869	predict1_MTG_1015	stool	no	control	healthy	46	NA	adult	female	GBR	no	IlluminaNovaSeq	PowerSoilPro	33432175	38018568	5740803768	151	151	ERR4341876	NA	NA	Francesco_Asnicar;Paolo_Manghi	21.845466876786	AsnicarF_2020_72	NA	NA	NA	NA	NA	NA	NA	NA	NA	NA	NA	NA	NA	NA	NA	NA	NA	NA	NA	NA	NA	NA	NA	NA
AsnicarF_2021	SAMEA7045870	predict1_MTG_1016	stool	no	control	healthy	52	NA	adult	female	GBR	no	IlluminaNovaSeq	PowerSoilPro	33432175	30638389	4626396739	151	151	ERR4341877	NA	NA	Francesco_Asnicar;Paolo_Manghi	24.412570200116	AsnicarF_2020_140	NA	NA	NA	NA	NA	NA	NA	NA	NA	NA	NA	NA	NA	NA	NA	NA	NA	NA	NA	NA	NA	NA	NA	NA
AsnicarF_2021	SAMEA7045871	predict1_MTG_1017	stool	no	control	healthy	45	NA	adult	female	GBR	no	IlluminaNovaSeq	PowerSoilPro	33432175	25017407	3777628457	151	151	ERR4341878	NA	NA	Francesco_Asnicar;Paolo_Manghi	23.2220121823146	AsnicarF_2020_390	NA	NA	NA	NA	NA	NA	NA	NA	NA	NA	NA	NA	NA	NA	NA	NA	NA	NA	NA	NA	NA	NA	NA	NA
AsnicarF_2021	SAMEA7045872	predict1_MTG_1018	stool	no	control	healthy	33	NA	adult	male	GBR	no	IlluminaNovaSeq	PowerSoilPro	33432175	28711932	4335501732	151	151	ERR4341879	NA	NA	Francesco_Asnicar;Paolo_Manghi	23.2041847520963	NA	NA	NA	NA	NA	NA	NA	NA	NA	NA	NA	NA	NA	NA	NA	NA	NA	NA	NA	NA	NA	NA	NA	NA	NA
AsnicarF_2021	SAMEA7045873	predict1_MTG_1019	stool	no	control	healthy	25	NA	adult	female	GBR	no	IlluminaNovaSeq	PowerSoilPro	33432175	29961777	4524228327	151	151	ERR4341880	NA	NA	Francesco_Asnicar;Paolo_Manghi	22.8557594822268	AsnicarF_2020_299	NA	NA	NA	NA	NA	NA	NA	NA	NA	NA	NA	NA	NA	NA	NA	NA	NA	NA	NA	NA	NA	NA	NA	NA
AsnicarF_2021	SAMEA7045874	predict1_MTG_1020	stool	no	control	healthy	47	NA	adult	female	GBR	no	IlluminaNovaSeq	PowerSoilPro	33432175	32747494	4944871594	151	151	ERR4341881	NA	NA	Francesco_Asnicar;Paolo_Manghi	18.9479970796676	NA	NA	NA	NA	NA	NA	NA	NA	NA	NA	NA	NA	NA	NA	NA	NA	NA	NA	NA	NA	NA	NA	NA	NA	NA
AsnicarF_2021	SAMEA7045875	predict1_MTG_1021	stool	no	control	healthy	40	NA	adult	male	GBR	no	IlluminaNovaSeq	PowerSoilPro	33432175	26972958	4072916658	151	151	ERR4341882	NA	NA	Francesco_Asnicar;Paolo_Manghi	31.092456319396	NA	NA	NA	NA	NA	NA	NA	NA	NA	NA	NA	NA	NA	NA	NA	NA	NA	NA	NA	NA	NA	NA	NA	NA	NA
AsnicarF_2021	SAMEA7045876	predict1_MTG_1022	stool	no	control	healthy	46	NA	adult	female	GBR	no	IlluminaNovaSeq	PowerSoilPro	33432175	39029520	5893457520	151	151	ERR4341883	NA	NA	Francesco_Asnicar;Paolo_Manghi	25.05083500827789	AsnicarF_2020_72	NA	NA	NA	NA	NA	NA	NA	NA	NA	NA	NA	NA	NA	NA	NA	NA	NA	NA	NA	NA	NA	NA	NA	NA
AsnicarF_2021	SAMEA7045877	predict1_MTG_1023	stool	no	control	healthy	28	NA	adult	female	USA	no	IlluminaNovaSeq	PowerSoilPro	33432175	31951313	4824648263	151	151	ERR4341884	NA	NA	Francesco_Asnicar;Paolo_Manghi	22.2160713245149	NA	NA	NA	NA	NA	NA	NA	NA	NA	NA	NA	NA	NA	NA	NA	NA	NA	NA	NA	NA	NA	NA	NA	NA	NA
AsnicarF_2021	SAMEA7045878	predict1_MTG_1024	stool	no	control	healthy	35	NA	adult	female	GBR	no	IlluminaNovaSeq	PowerSoilPro	33432175	35991541	5434722691	151	151	ERR4341885	NA	NA	Francesco_Asnicar;Paolo_Manghi	21.8649758250802	AsnicarF_2020_280	NA	NA	NA	NA	NA	NA	NA	NA	NA	NA	NA	NA	NA	NA	NA	NA	NA	NA	NA	NA	NA	NA	NA	NA
AsnicarF_2021	SAMEA7045879	predict1_MTG_1025	stool	no	control	healthy	41	NA	adult	female	GBR	no	IlluminaNovaSeq	PowerSoilPro	33432175	27722426	4186086326	151	151	ERR4341886	NA	NA	Francesco_Asnicar;Paolo_Manghi	25.008004860387	NA	NA	NA	NA	NA	NA	NA	NA	NA	NA	NA	NA	NA	NA	NA	NA	NA	NA	NA	NA	NA	NA	NA	NA	NA
AsnicarF_2021	SAMEA7045880	predict1_MTG_1026	stool	no	control	healthy	21	NA	adult	male	GBR	no	IlluminaNovaSeq	PowerSoilPro	33432175	37115680	5604467680	151	151	ERR4341887	NA	NA	Francesco_Asnicar;Paolo_Manghi	23.592349450826894	AsnicarF_2020_338	NA	NA	NA	NA	NA	NA	NA	NA	NA	NA	NA	NA	NA	NA	NA	NA	NA	NA	NA	NA	NA	NA	NA	NA
AsnicarF_2021	SAMEA7045881	predict1_MTG_1027	stool	no	control	healthy	47	NA	adult	male	GBR	no	IlluminaNovaSeq	PowerSoilPro	33432175	31822564	4805207164	151	151	ERR4341888	NA	NA	Francesco_Asnicar;Paolo_Manghi	31.3759219239788	AsnicarF_2020_403	NA	NA	NA	NA	NA	NA	NA	NA	NA	NA	NA	NA	NA	NA	NA	NA	NA	NA	NA	NA	NA	NA	NA	NA
AsnicarF_2021	SAMEA7045882	predict1_MTG_1028	stool	no	control	healthy	62	NA	adult	female	GBR	no	IlluminaNovaSeq	PowerSoilPro	33432175	24295701	3668650851	151	151	ERR4341889	NA	NA	Francesco_Asnicar;Paolo_Manghi	29.9759761913299	AsnicarF_2020_232	NA	NA	NA	NA	NA	NA	NA	NA	NA	NA	NA	NA	NA	NA	NA	NA	NA	NA	NA	NA	NA	NA	NA	NA
AsnicarF_2021	SAMEA7045883	predict1_MTG_1029	stool	no	control	healthy	51	NA	adult	female	GBR	no	IlluminaNovaSeq	PowerSoilPro	33432175	35165436	5309980836	151	151	ERR4341890	NA	NA	Francesco_Asnicar;Paolo_Manghi	22.934252006701797	AsnicarF_2020_11	NA	NA	NA	NA	NA	NA	NA	NA	NA	NA	NA	NA	NA	NA	NA	NA	NA	NA	NA	NA	NA	NA	NA	NA
AsnicarF_2021	SAMEA7045884	predict1_MTG_1030	stool	no	control	healthy	24	NA	adult	female	GBR	no	IlluminaNovaSeq	PowerSoilPro	33432175	23594927	3562833977	151	151	ERR4341891	NA	NA	Francesco_Asnicar;Paolo_Manghi	23.3815994653598	AsnicarF_2020_349	NA	NA	NA	NA	NA	NA	NA	NA	NA	NA	NA	NA	NA	NA	NA	NA	NA	NA	NA	NA	NA	NA	NA	NA
AsnicarF_2021	SAMEA7045885	predict1_MTG_1031	stool	no	control	healthy	57	NA	adult	female	GBR	no	IlluminaNovaSeq	PowerSoilPro	33432175	42486054	6415394154	151	151	ERR4341892	NA	NA	Francesco_Asnicar;Paolo_Manghi	24.390243902439	AsnicarF_2020_218	NA	NA	NA	NA	NA	NA	NA	NA	NA	NA	NA	NA	NA	NA	NA	NA	NA	NA	NA	NA	NA	NA	NA	NA
AsnicarF_2021	SAMEA7045886	predict1_MTG_1032	stool	no	control	healthy	50	NA	adult	female	GBR	no	IlluminaNovaSeq	PowerSoilPro	33432175	25838507	3901614557	151	151	ERR4341893	NA	NA	Francesco_Asnicar;Paolo_Manghi	19.5268988975283	AsnicarF_2020_282	NA	NA	NA	NA	NA	NA	NA	NA	NA	NA	NA	NA	NA	NA	NA	NA	NA	NA	NA	NA	NA	NA	NA	NA
AsnicarF_2021	SAMEA7045887	predict1_MTG_1033	stool	no	control	healthy	37	NA	adult	male	GBR	no	IlluminaNovaSeq	PowerSoilPro	33432175	25921060	3914080060	151	151	ERR4341894	NA	NA	Francesco_Asnicar;Paolo_Manghi	22.4932095971028	NA	NA	NA	NA	NA	NA	NA	NA	NA	NA	NA	NA	NA	NA	NA	NA	NA	NA	NA	NA	NA	NA	NA	NA	NA
AsnicarF_2021	SAMEA7045888	predict1_MTG_1034	stool	no	control	healthy	36	NA	adult	male	GBR	no	IlluminaNovaSeq	PowerSoilPro	33432175	25707538	3881838238	151	151	ERR4341895	NA	NA	Francesco_Asnicar;Paolo_Manghi	26.79183813443069	NA	NA	NA	NA	NA	NA	NA	NA	NA	NA	NA	NA	NA	NA	NA	NA	NA	NA	NA	NA	NA	NA	NA	NA	NA
AsnicarF_2021	SAMEA7045889	predict1_MTG_1035	stool	no	control	healthy	53	NA	adult	female	GBR	no	IlluminaNovaSeq	PowerSoilPro	33432175	23380166	3530405066	151	151	ERR4341896	NA	NA	Francesco_Asnicar;Paolo_Manghi	28.114370748299304	AsnicarF_2020_149	NA	NA	NA	NA	NA	NA	NA	NA	NA	NA	NA	NA	NA	NA	NA	NA	NA	NA	NA	NA	NA	NA	NA	NA
AsnicarF_2021	SAMEA7045890	predict1_MTG_1036	stool	no	control	healthy	45	NA	adult	female	GBR	no	IlluminaNovaSeq	PowerSoilPro	33432175	41461138	6260631838	151	151	ERR4341897	NA	NA	Francesco_Asnicar;Paolo_Manghi	27.018371327918	AsnicarF_2020_407	NA	NA	NA	NA	NA	NA	NA	NA	NA	NA	NA	NA	NA	NA	NA	NA	NA	NA	NA	NA	NA	NA	NA	NA
AsnicarF_2021	SAMEA7045891	predict1_MTG_1037	stool	no	control	healthy	63	NA	adult	male	GBR	no	IlluminaNovaSeq	PowerSoilPro	33432175	25999050	3925856550	151	151	ERR4341898	NA	NA	Francesco_Asnicar;Paolo_Manghi	28.157111952406694	AsnicarF_2020_159	NA	NA	NA	NA	NA	NA	NA	NA	NA	NA	NA	NA	NA	NA	NA	NA	NA	NA	NA	NA	NA	NA	NA	NA
AsnicarF_2021	SAMEA7045892	predict1_MTG_1038	stool	no	control	healthy	51	NA	adult	female	GBR	no	IlluminaNovaSeq	PowerSoilPro	33432175	30916748	4668428948	151	151	ERR4341899	NA	NA	Francesco_Asnicar;Paolo_Manghi	33.123669329914605	NA	NA	NA	NA	NA	NA	NA	NA	NA	NA	NA	NA	NA	NA	NA	NA	NA	NA	NA	NA	NA	NA	NA	NA	NA
AsnicarF_2021	SAMEA7045893	predict1_MTG_1039	stool	no	control	healthy	33	NA	adult	female	GBR	no	IlluminaNovaSeq	PowerSoilPro	33432175	23704124	3579322724	151	151	ERR4341900	NA	NA	Francesco_Asnicar;Paolo_Manghi	24.2313990278553	AsnicarF_2020_279	NA	NA	NA	NA	NA	NA	NA	NA	NA	NA	NA	NA	NA	NA	NA	NA	NA	NA	NA	NA	NA	NA	NA	NA
AsnicarF_2021	SAMEA7045894	predict1_MTG_1040	stool	no	control	healthy	31	NA	adult	female	GBR	no	IlluminaNovaSeq	PowerSoilPro	33432175	30965929	4675855279	151	151	ERR4341901	NA	NA	Francesco_Asnicar;Paolo_Manghi	31.751041535159697	AsnicarF_2020_206	NA	NA	NA	NA	NA	NA	NA	NA	NA	NA	NA	NA	NA	NA	NA	NA	NA	NA	NA	NA	NA	NA	NA	NA
AsnicarF_2021	SAMEA7045895	predict1_MTG_1041	stool	no	control	healthy	43	NA	adult	male	GBR	no	IlluminaNovaSeq	PowerSoilPro	33432175	38795898	5858180598	151	151	ERR4341902	NA	NA	Francesco_Asnicar;Paolo_Manghi	25.4771940186314	NA	NA	NA	NA	NA	NA	NA	NA	NA	NA	NA	NA	NA	NA	NA	NA	NA	NA	NA	NA	NA	NA	NA	NA	NA
AsnicarF_2021	SAMEA7045896	predict1_MTG_1042	stool	no	control	healthy	40	NA	adult	female	GBR	no	IlluminaNovaSeq	PowerSoilPro	33432175	28211980	4260008980	151	151	ERR4341903	NA	NA	Francesco_Asnicar;Paolo_Manghi	19.8828125	NA	NA	NA	NA	NA	NA	NA	NA	NA	NA	NA	NA	NA	NA	NA	NA	NA	NA	NA	NA	NA	NA	NA	NA	NA
AsnicarF_2021	SAMEA7045897	predict1_MTG_1043	stool	no	control	healthy	60	NA	adult	female	GBR	no	IlluminaNovaSeq	PowerSoilPro	33432175	29287285	4422380035	151	151	ERR4341904	NA	NA	Francesco_Asnicar;Paolo_Manghi	23.8225275167025	AsnicarF_2020_148	NA	NA	NA	NA	NA	NA	NA	NA	NA	NA	NA	NA	NA	NA	NA	NA	NA	NA	NA	NA	NA	NA	NA	NA
AsnicarF_2021	SAMEA7045898	predict1_MTG_1044	stool	no	control	healthy	46	NA	adult	male	GBR	no	IlluminaNovaSeq	PowerSoilPro	33432175	27035223	4082318673	151	151	ERR4341905	NA	NA	Francesco_Asnicar;Paolo_Manghi	23.9301499011161	NA	NA	NA	NA	NA	NA	NA	NA	NA	NA	NA	NA	NA	NA	NA	NA	NA	NA	NA	NA	NA	NA	NA	NA	NA
AsnicarF_2021	SAMEA7045899	predict1_MTG_1045	stool	no	control	healthy	27	NA	adult	female	GBR	no	IlluminaNovaSeq	PowerSoilPro	33432175	27025516	4080852916	151	151	ERR4341906	NA	NA	Francesco_Asnicar;Paolo_Manghi	27.2947567438021	NA	NA	NA	NA	NA	NA	NA	NA	NA	NA	NA	NA	NA	NA	NA	NA	NA	NA	NA	NA	NA	NA	NA	NA	NA
AsnicarF_2021	SAMEA7045900	predict1_MTG_1046	stool	no	control	healthy	42	NA	adult	male	GBR	no	IlluminaNovaSeq	PowerSoilPro	33432175	33852067	5111662117	151	151	ERR4341907	NA	NA	Francesco_Asnicar;Paolo_Manghi	27.6851851851852	AsnicarF_2020_394	NA	NA	NA	NA	NA	NA	NA	NA	NA	NA	NA	NA	NA	NA	NA	NA	NA	NA	NA	NA	NA	NA	NA	NA
AsnicarF_2021	SAMEA7045901	predict1_MTG_1047	stool	no	control	healthy	54	NA	adult	female	GBR	no	IlluminaNovaSeq	PowerSoilPro	33432175	23796009	3593197359	151	151	ERR4341908	NA	NA	Francesco_Asnicar;Paolo_Manghi	20.7370942293562	AsnicarF_2020_391	NA	NA	NA	NA	NA	NA	NA	NA	NA	NA	NA	NA	NA	NA	NA	NA	NA	NA	NA	NA	NA	NA	NA	NA
AsnicarF_2021	SAMEA7045902	predict1_MTG_1048	stool	no	control	healthy	59	NA	adult	female	GBR	no	IlluminaNovaSeq	PowerSoilPro	33432175	20052674	3027953774	151	151	ERR4341909	NA	NA	Francesco_Asnicar;Paolo_Manghi	29.3744203422254	AsnicarF_2020_65	NA	NA	NA	NA	NA	NA	NA	NA	NA	NA	NA	NA	NA	NA	NA	NA	NA	NA	NA	NA	NA	NA	NA	NA
AsnicarF_2021	SAMEA7045903	predict1_MTG_1049	stool	no	control	healthy	29	NA	adult	female	GBR	no	IlluminaNovaSeq	PowerSoilPro	33432175	33732214	5093564314	151	151	ERR4341910	NA	NA	Francesco_Asnicar;Paolo_Manghi	28.8260116269944	AsnicarF_2020_400	NA	NA	NA	NA	NA	NA	NA	NA	NA	NA	NA	NA	NA	NA	NA	NA	NA	NA	NA	NA	NA	NA	NA	NA
AsnicarF_2021	SAMEA7045904	predict1_MTG_1050	stool	no	control	healthy	49	NA	adult	female	GBR	no	IlluminaNovaSeq	PowerSoilPro	33432175	35433881	5350516031	151	151	ERR4341911	NA	NA	Francesco_Asnicar;Paolo_Manghi	21.248699271592105	AsnicarF_2020_40	NA	NA	NA	NA	NA	NA	NA	NA	NA	NA	NA	NA	NA	NA	NA	NA	NA	NA	NA	NA	NA	NA	NA	NA
AsnicarF_2021	SAMEA7045905	predict1_MTG_1051	stool	no	control	healthy	33	NA	adult	female	GBR	no	IlluminaNovaSeq	PowerSoilPro	33432175	26477473	3998098423	151	151	ERR4341912	NA	NA	Francesco_Asnicar;Paolo_Manghi	23.2270382613958	AsnicarF_2020_306	NA	NA	NA	NA	NA	NA	NA	NA	NA	NA	NA	NA	NA	NA	NA	NA	NA	NA	NA	NA	NA	NA	NA	NA
AsnicarF_2021	SAMEA7045906	predict1_MTG_1052	stool	no	control	healthy	40	NA	adult	female	GBR	no	IlluminaNovaSeq	PowerSoilPro	33432175	23987147	3622059197	151	151	ERR4341913	NA	NA	Francesco_Asnicar;Paolo_Manghi	30.5891477062648	AsnicarF_2020_229	NA	NA	NA	NA	NA	NA	NA	NA	NA	NA	NA	NA	NA	NA	NA	NA	NA	NA	NA	NA	NA	NA	NA	NA
AsnicarF_2021	SAMEA7045907	predict1_MTG_1053	stool	no	control	healthy	59	NA	adult	female	USA	no	IlluminaNovaSeq	PowerSoilPro	33432175	33662232	5082997032	151	151	ERR4341914	NA	NA	Francesco_Asnicar;Paolo_Manghi	25.6071518060196	NA	NA	NA	NA	NA	NA	NA	NA	NA	NA	NA	NA	NA	NA	NA	NA	NA	NA	NA	NA	NA	NA	NA	NA	NA
AsnicarF_2021	SAMEA7045908	predict1_MTG_1054	stool	no	control	healthy	50	NA	adult	female	GBR	no	IlluminaNovaSeq	PowerSoilPro	33432175	25091639	3788837489	151	151	ERR4341915	NA	NA	Francesco_Asnicar;Paolo_Manghi	31.724777707764503	AsnicarF_2020_29	NA	NA	NA	NA	NA	NA	NA	NA	NA	NA	NA	NA	NA	NA	NA	NA	NA	NA	NA	NA	NA	NA	NA	NA
AsnicarF_2021	SAMEA7045909	predict1_MTG_1055	stool	no	control	healthy	37	NA	adult	female	GBR	no	IlluminaNovaSeq	PowerSoilPro	33432175	33871954	5114665054	151	151	ERR4341916	NA	NA	Francesco_Asnicar;Paolo_Manghi	34.2186736190321	AsnicarF_2020_184	NA	NA	NA	NA	NA	NA	NA	NA	NA	NA	NA	NA	NA	NA	NA	NA	NA	NA	NA	NA	NA	NA	NA	NA
AsnicarF_2021	SAMEA7045910	predict1_MTG_1056	stool	no	control	healthy	61	NA	adult	female	GBR	no	IlluminaNovaSeq	PowerSoilPro	33432175	27156288	4100599488	151	151	ERR4341917	NA	NA	Francesco_Asnicar;Paolo_Manghi	20.40894552014469	NA	NA	NA	NA	NA	NA	NA	NA	NA	NA	NA	NA	NA	NA	NA	NA	NA	NA	NA	NA	NA	NA	NA	NA	NA
AsnicarF_2021	SAMEA7045911	predict1_MTG_1057	stool	no	control	healthy	37	NA	adult	female	GBR	no	IlluminaNovaSeq	PowerSoilPro	33432175	23271435	3513986685	151	151	ERR4341918	NA	NA	Francesco_Asnicar;Paolo_Manghi	19.1129918412656	AsnicarF_2020_311	NA	NA	NA	NA	NA	NA	NA	NA	NA	NA	NA	NA	NA	NA	NA	NA	NA	NA	NA	NA	NA	NA	NA	NA
AsnicarF_2021	SAMEA7045912	predict1_MTG_1058	stool	no	control	healthy	65	NA	adult	female	GBR	no	IlluminaNovaSeq	PowerSoilPro	33432175	32147124	4854215724	151	151	ERR4341919	NA	NA	Francesco_Asnicar;Paolo_Manghi	25.2738153487147	AsnicarF_2020_39	NA	NA	NA	NA	NA	NA	NA	NA	NA	NA	NA	NA	NA	NA	NA	NA	NA	NA	NA	NA	NA	NA	NA	NA
AsnicarF_2021	SAMEA7045913	predict1_MTG_1059	stool	no	control	healthy	27	NA	adult	female	GBR	no	IlluminaNovaSeq	PowerSoilPro	33432175	24047874	3631228974	151	151	ERR4341920	NA	NA	Francesco_Asnicar;Paolo_Manghi	22.418089443422108	NA	NA	NA	NA	NA	NA	NA	NA	NA	NA	NA	NA	NA	NA	NA	NA	NA	NA	NA	NA	NA	NA	NA	NA	NA
AsnicarF_2021	SAMEA7045914	predict1_MTG_1060	stool	no	control	healthy	63	NA	adult	female	GBR	no	IlluminaNovaSeq	PowerSoilPro	33432175	31623420	4775136420	151	151	ERR4341921	NA	NA	Francesco_Asnicar;Paolo_Manghi	33.1777607499328	AsnicarF_2020_97	NA	NA	NA	NA	NA	NA	NA	NA	NA	NA	NA	NA	NA	NA	NA	NA	NA	NA	NA	NA	NA	NA	NA	NA
AsnicarF_2021	SAMEA7045915	predict1_MTG_1061	stool	no	control	healthy	38	NA	adult	male	GBR	no	IlluminaNovaSeq	PowerSoilPro	33432175	25686916	3878724316	151	151	ERR4341922	NA	NA	Francesco_Asnicar;Paolo_Manghi	19.805341783612494	NA	NA	NA	NA	NA	NA	NA	NA	NA	NA	NA	NA	NA	NA	NA	NA	NA	NA	NA	NA	NA	NA	NA	NA	NA
AsnicarF_2021	SAMEA7045916	predict1_MTG_1062	stool	no	control	healthy	49	NA	adult	male	USA	no	IlluminaNovaSeq	PowerSoilPro	33432175	29720750	4480138138	150	151	ERR4341923	NA	NA	Francesco_Asnicar;Paolo_Manghi	23.959078023721105	NA	NA	NA	NA	NA	NA	NA	NA	NA	NA	NA	NA	NA	NA	NA	NA	NA	NA	NA	NA	NA	NA	NA	NA	NA
AsnicarF_2021	SAMEA7045917	predict1_MTG_1063	stool	no	control	healthy	32	NA	adult	female	GBR	no	IlluminaNovaSeq	PowerSoilPro	33432175	35743738	5397304438	151	151	ERR4341924	NA	NA	Francesco_Asnicar;Paolo_Manghi	20.3801379482538	AsnicarF_2020_275	NA	NA	NA	NA	NA	NA	NA	NA	NA	NA	NA	NA	NA	NA	NA	NA	NA	NA	NA	NA	NA	NA	NA	NA
AsnicarF_2021	SAMEA7045919	predict1_MTG_1064	stool	no	control	healthy	62	NA	adult	male	GBR	no	IlluminaNovaSeq	PowerSoilPro	33432175	26309078	3972670778	151	151	ERR4341925	NA	NA	Francesco_Asnicar;Paolo_Manghi	23.3763466879892	NA	NA	NA	NA	NA	NA	NA	NA	NA	NA	NA	NA	NA	NA	NA	NA	NA	NA	NA	NA	NA	NA	NA	NA	NA
AsnicarF_2021	SAMEA7045920	predict1_MTG_1065	stool	no	control	healthy	41	NA	adult	male	GBR	no	IlluminaNovaSeq	PowerSoilPro	33432175	24209831	3655684481	151	151	ERR4341926	NA	NA	Francesco_Asnicar;Paolo_Manghi	26.3526252459685	NA	NA	NA	NA	NA	NA	NA	NA	NA	NA	NA	NA	NA	NA	NA	NA	NA	NA	NA	NA	NA	NA	NA	NA	NA
AsnicarF_2021	SAMEA7045921	predict1_MTG_1066	stool	no	control	healthy	47	NA	adult	female	GBR	no	IlluminaNovaSeq	PowerSoilPro	33432175	26303300	3971798300	151	151	ERR4341927	NA	NA	Francesco_Asnicar;Paolo_Manghi	21.0271523729456	AsnicarF_2020_61	NA	NA	NA	NA	NA	NA	NA	NA	NA	NA	NA	NA	NA	NA	NA	NA	NA	NA	NA	NA	NA	NA	NA	NA
AsnicarF_2021	SAMEA7045922	predict1_MTG_1067	stool	no	control	healthy	52	NA	adult	male	GBR	no	IlluminaNovaSeq	PowerSoilPro	33432175	24144694	3645848794	151	151	ERR4341928	NA	NA	Francesco_Asnicar;Paolo_Manghi	34.696159379495896	NA	NA	NA	NA	NA	NA	NA	NA	NA	NA	NA	NA	NA	NA	NA	NA	NA	NA	NA	NA	NA	NA	NA	NA	NA
AsnicarF_2021	SAMEA7045923	predict1_MTG_1068	stool	no	control	healthy	47	NA	adult	female	GBR	no	IlluminaNovaSeq	PowerSoilPro	33432175	25157176	3798733576	151	151	ERR4341929	NA	NA	Francesco_Asnicar;Paolo_Manghi	24.916638187266887	AsnicarF_2020_55	NA	NA	NA	NA	NA	NA	NA	NA	NA	NA	NA	NA	NA	NA	NA	NA	NA	NA	NA	NA	NA	NA	NA	NA
AsnicarF_2021	SAMEA7045924	predict1_MTG_1069	stool	no	control	healthy	58	NA	adult	female	GBR	no	IlluminaNovaSeq	PowerSoilPro	33432175	24497849	3699175199	151	151	ERR4341930	NA	NA	Francesco_Asnicar;Paolo_Manghi	34.3725394506779	AsnicarF_2020_405	NA	NA	NA	NA	NA	NA	NA	NA	NA	NA	NA	NA	NA	NA	NA	NA	NA	NA	NA	NA	NA	NA	NA	NA
AsnicarF_2021	SAMEA7045925	predict1_MTG_1070	stool	no	control	healthy	65	NA	adult	female	GBR	no	IlluminaNovaSeq	PowerSoilPro	33432175	30750238	4643285938	151	151	ERR4341931	NA	NA	Francesco_Asnicar;Paolo_Manghi	21.4989764539314	NA	NA	NA	NA	NA	NA	NA	NA	NA	NA	NA	NA	NA	NA	NA	NA	NA	NA	NA	NA	NA	NA	NA	NA	NA
AsnicarF_2021	SAMEA7045926	predict1_MTG_1071	stool	no	control	healthy	42	NA	adult	female	GBR	no	IlluminaNovaSeq	PowerSoilPro	33432175	24598042	3714304342	151	151	ERR4341932	NA	NA	Francesco_Asnicar;Paolo_Manghi	21.2392354547364	AsnicarF_2020_212	NA	NA	NA	NA	NA	NA	NA	NA	NA	NA	NA	NA	NA	NA	NA	NA	NA	NA	NA	NA	NA	NA	NA	NA
AsnicarF_2021	SAMEA7045927	predict1_MTG_1072	stool	no	control	healthy	46	NA	adult	female	GBR	no	IlluminaNovaSeq	PowerSoilPro	33432175	35016309	5287462659	151	151	ERR4341933	NA	NA	Francesco_Asnicar;Paolo_Manghi	28.5399449035813	AsnicarF_2020_137	NA	NA	NA	NA	NA	NA	NA	NA	NA	NA	NA	NA	NA	NA	NA	NA	NA	NA	NA	NA	NA	NA	NA	NA
AsnicarF_2021	SAMEA7045928	predict1_MTG_1073	stool	no	control	healthy	51	NA	adult	female	GBR	no	IlluminaNovaSeq	PowerSoilPro	33432175	33903566	5119438466	151	151	ERR4341934	NA	NA	Francesco_Asnicar;Paolo_Manghi	24.528096061004	AsnicarF_2020_397	NA	NA	NA	NA	NA	NA	NA	NA	NA	NA	NA	NA	NA	NA	NA	NA	NA	NA	NA	NA	NA	NA	NA	NA
AsnicarF_2021	SAMEA7045929	predict1_MTG_1074	stool	no	control	healthy	54	NA	adult	male	GBR	no	IlluminaNovaSeq	PowerSoilPro	33432175	25247059	3812305909	151	151	ERR4341935	NA	NA	Francesco_Asnicar;Paolo_Manghi	27.5071494353158	NA	NA	NA	NA	NA	NA	NA	NA	NA	NA	NA	NA	NA	NA	NA	NA	NA	NA	NA	NA	NA	NA	NA	NA	NA
AsnicarF_2021	SAMEA7045930	predict1_MTG_1075	stool	no	control	healthy	48	NA	adult	female	GBR	no	IlluminaNovaSeq	PowerSoilPro	33432175	29621631	4472866281	151	151	ERR4341936	NA	NA	Francesco_Asnicar;Paolo_Manghi	28.8337360874052	NA	NA	NA	NA	NA	NA	NA	NA	NA	NA	NA	NA	NA	NA	NA	NA	NA	NA	NA	NA	NA	NA	NA	NA	NA
AsnicarF_2021	SAMEA7045931	predict1_MTG_1076	stool	no	control	healthy	57	NA	adult	female	GBR	no	IlluminaNovaSeq	PowerSoilPro	33432175	26608643	4017905093	151	151	ERR4341937	NA	NA	Francesco_Asnicar;Paolo_Manghi	25.3803891281072	AsnicarF_2020_143	NA	NA	NA	NA	NA	NA	NA	NA	NA	NA	NA	NA	NA	NA	NA	NA	NA	NA	NA	NA	NA	NA	NA	NA
AsnicarF_2021	SAMEA7045932	predict1_MTG_1077	stool	no	control	healthy	29	NA	adult	female	USA	no	IlluminaNovaSeq	PowerSoilPro	33432175	26840476	4052911876	151	151	ERR4341938	NA	NA	Francesco_Asnicar;Paolo_Manghi	27.671485260770996	NA	NA	NA	NA	NA	NA	NA	NA	NA	NA	NA	NA	NA	NA	NA	NA	NA	NA	NA	NA	NA	NA	NA	NA	NA
AsnicarF_2021	SAMEA7045933	predict1_MTG_1078	stool	no	control	healthy	33	NA	adult	female	GBR	no	IlluminaNovaSeq	PowerSoilPro	33432175	43718049	6601425399	151	151	ERR4341939	NA	NA	Francesco_Asnicar;Paolo_Manghi	26.1627614008566	AsnicarF_2020_292	NA	NA	NA	NA	NA	NA	NA	NA	NA	NA	NA	NA	NA	NA	NA	NA	NA	NA	NA	NA	NA	NA	NA	NA
AsnicarF_2021	SAMEA7045934	predict1_MTG_1079	stool	no	control	healthy	41	NA	adult	female	GBR	no	IlluminaNovaSeq	PowerSoilPro	33432175	25876805	3907397555	151	151	ERR4341940	NA	NA	Francesco_Asnicar;Paolo_Manghi	22.4567930968615	NA	NA	NA	NA	NA	NA	NA	NA	NA	NA	NA	NA	NA	NA	NA	NA	NA	NA	NA	NA	NA	NA	NA	NA	NA
AsnicarF_2021	SAMEA7045935	predict1_MTG_1080	stool	no	control	healthy	48	NA	adult	female	GBR	no	IlluminaNovaSeq	PowerSoilPro	33432175	25584366	3863239266	151	151	ERR4341941	NA	NA	Francesco_Asnicar;Paolo_Manghi	25.685904396353607	AsnicarF_2020_219	NA	NA	NA	NA	NA	NA	NA	NA	NA	NA	NA	NA	NA	NA	NA	NA	NA	NA	NA	NA	NA	NA	NA	NA
AsnicarF_2021	SAMEA7045936	predict1_MTG_1081	stool	no	control	healthy	27	NA	adult	female	GBR	no	IlluminaNovaSeq	PowerSoilPro	33432175	41217381	6223824531	151	151	ERR4341942	NA	NA	Francesco_Asnicar;Paolo_Manghi	19.9057547611013	NA	NA	NA	NA	NA	NA	NA	NA	NA	NA	NA	NA	NA	NA	NA	NA	NA	NA	NA	NA	NA	NA	NA	NA	NA
AsnicarF_2021	SAMEA7045937	predict1_MTG_1082	stool	no	control	healthy	31	NA	adult	female	GBR	no	IlluminaNovaSeq	PowerSoilPro	33432175	28453246	4296440146	151	151	ERR4341943	NA	NA	Francesco_Asnicar;Paolo_Manghi	27.8500191765339	AsnicarF_2020_192	NA	NA	NA	NA	NA	NA	NA	NA	NA	NA	NA	NA	NA	NA	NA	NA	NA	NA	NA	NA	NA	NA	NA	NA
AsnicarF_2021	SAMEA7045938	predict1_MTG_1083	stool	no	control	healthy	54	NA	adult	male	USA	no	IlluminaNovaSeq	PowerSoilPro	33432175	25821689	3899075039	151	151	ERR4341944	NA	NA	Francesco_Asnicar;Paolo_Manghi	27.559090622153697	NA	NA	NA	NA	NA	NA	NA	NA	NA	NA	NA	NA	NA	NA	NA	NA	NA	NA	NA	NA	NA	NA	NA	NA	NA
AsnicarF_2021	SAMEA7045939	predict1_MTG_1084	stool	no	control	healthy	42	NA	adult	female	GBR	no	IlluminaNovaSeq	PowerSoilPro	33432175	25789818	3894262518	151	151	ERR4341945	NA	NA	Francesco_Asnicar;Paolo_Manghi	27.239224483255896	AsnicarF_2020_370	NA	NA	NA	NA	NA	NA	NA	NA	NA	NA	NA	NA	NA	NA	NA	NA	NA	NA	NA	NA	NA	NA	NA	NA
AsnicarF_2021	SAMEA7045940	predict1_MTG_1085	stool	no	control	healthy	52	NA	adult	female	GBR	no	IlluminaNovaSeq	PowerSoilPro	33432175	46489798	7019959498	151	151	ERR4341946	NA	NA	Francesco_Asnicar;Paolo_Manghi	23.9455782312925	AsnicarF_2020_236	NA	NA	NA	NA	NA	NA	NA	NA	NA	NA	NA	NA	NA	NA	NA	NA	NA	NA	NA	NA	NA	NA	NA	NA
AsnicarF_2021	SAMEA7045941	predict1_MTG_1086	stool	no	control	healthy	47	NA	adult	female	GBR	no	IlluminaNovaSeq	PowerSoilPro	33432175	25241955	3811535205	151	151	ERR4341947	NA	NA	Francesco_Asnicar;Paolo_Manghi	22.302480175186	AsnicarF_2020_217	NA	NA	NA	NA	NA	NA	NA	NA	NA	NA	NA	NA	NA	NA	NA	NA	NA	NA	NA	NA	NA	NA	NA	NA
AsnicarF_2021	SAMEA7045942	predict1_MTG_1087	stool	no	control	healthy	45	NA	adult	female	GBR	no	IlluminaNovaSeq	PowerSoilPro	33432175	25324617	3824017167	151	151	ERR4341948	NA	NA	Francesco_Asnicar;Paolo_Manghi	22.6904888605145	AsnicarF_2020_57	NA	NA	NA	NA	NA	NA	NA	NA	NA	NA	NA	NA	NA	NA	NA	NA	NA	NA	NA	NA	NA	NA	NA	NA
AsnicarF_2021	SAMEA7045943	predict1_MTG_1088	stool	no	control	healthy	22	NA	adult	male	USA	no	IlluminaNovaSeq	PowerSoilPro	33432175	26777318	4043375018	151	151	ERR4341949	NA	NA	Francesco_Asnicar;Paolo_Manghi	24.2474240595762	NA	NA	NA	NA	NA	NA	NA	NA	NA	NA	NA	NA	NA	NA	NA	NA	NA	NA	NA	NA	NA	NA	NA	NA	NA
AsnicarF_2021	SAMEA7045944	predict1_MTG_1089	stool	no	control	healthy	53	NA	adult	female	USA	no	IlluminaNovaSeq	PowerSoilPro	33432175	30219137	4563089687	151	151	ERR4341950	NA	NA	Francesco_Asnicar;Paolo_Manghi	24.545947843850698	NA	NA	NA	NA	NA	NA	NA	NA	NA	NA	NA	NA	NA	NA	NA	NA	NA	NA	NA	NA	NA	NA	NA	NA	NA
AsnicarF_2021	SAMEA7045945	predict1_MTG_1090	stool	no	control	healthy	50	NA	adult	female	GBR	no	IlluminaNovaSeq	PowerSoilPro	33432175	27624223	4171257673	151	151	ERR4341951	NA	NA	Francesco_Asnicar;Paolo_Manghi	21.1652253072371	NA	NA	NA	NA	NA	NA	NA	NA	NA	NA	NA	NA	NA	NA	NA	NA	NA	NA	NA	NA	NA	NA	NA	NA	NA
AsnicarF_2021	SAMEA7045946	predict1_MTG_1091	stool	no	control	healthy	55	NA	adult	female	GBR	no	IlluminaNovaSeq	PowerSoilPro	33432175	20009627	3021453677	151	151	ERR4341952	NA	NA	Francesco_Asnicar;Paolo_Manghi	27.9789738651864	AsnicarF_2020_48	NA	NA	NA	NA	NA	NA	NA	NA	NA	NA	NA	NA	NA	NA	NA	NA	NA	NA	NA	NA	NA	NA	NA	NA
AsnicarF_2021	SAMEA7045947	predict1_MTG_1092	stool	no	control	healthy	46	NA	adult	female	GBR	no	IlluminaNovaSeq	PowerSoilPro	33432175	40334249	6090471599	151	151	ERR4341953	NA	NA	Francesco_Asnicar;Paolo_Manghi	29.24226650803089	AsnicarF_2020_67	NA	NA	NA	NA	NA	NA	NA	NA	NA	NA	NA	NA	NA	NA	NA	NA	NA	NA	NA	NA	NA	NA	NA	NA
AsnicarF_2021	SAMEA7045948	predict1_MTG_1093	stool	no	control	healthy	58	NA	adult	female	GBR	no	IlluminaNovaSeq	PowerSoilPro	33432175	24199799	3654169649	151	151	ERR4341954	NA	NA	Francesco_Asnicar;Paolo_Manghi	26.286478057473804	AsnicarF_2020_117	NA	NA	NA	NA	NA	NA	NA	NA	NA	NA	NA	NA	NA	NA	NA	NA	NA	NA	NA	NA	NA	NA	NA	NA
AsnicarF_2021	SAMEA7045949	predict1_MTG_1094	stool	no	control	healthy	44	NA	adult	female	GBR	no	IlluminaNovaSeq	PowerSoilPro	33432175	40399757	6100363307	151	151	ERR4341955	NA	NA	Francesco_Asnicar;Paolo_Manghi	23.8962221210742	AsnicarF_2020_223	NA	NA	NA	NA	NA	NA	NA	NA	NA	NA	NA	NA	NA	NA	NA	NA	NA	NA	NA	NA	NA	NA	NA	NA
AsnicarF_2021	SAMEA7045950	predict1_MTG_1095	stool	no	control	healthy	27	NA	adult	female	GBR	no	IlluminaNovaSeq	PowerSoilPro	33432175	28585243	4316371693	151	151	ERR4341956	NA	NA	Francesco_Asnicar;Paolo_Manghi	23.3616710403052	AsnicarF_2020_251	NA	NA	NA	NA	NA	NA	NA	NA	NA	NA	NA	NA	NA	NA	NA	NA	NA	NA	NA	NA	NA	NA	NA	NA
AsnicarF_2021	SAMEA7045951	predict1_MTG_1096	stool	no	control	healthy	61	NA	adult	male	GBR	no	IlluminaNovaSeq	PowerSoilPro	33432175	26101148	3941273348	151	151	ERR4341957	NA	NA	Francesco_Asnicar;Paolo_Manghi	24.5667659415977	AsnicarF_2020_288	NA	NA	NA	NA	NA	NA	NA	NA	NA	NA	NA	NA	NA	NA	NA	NA	NA	NA	NA	NA	NA	NA	NA	NA
AsnicarF_2021	SAMEA7045952	predict1_MTG_1097	stool	no	control	healthy	35	NA	adult	male	USA	no	IlluminaNovaSeq	PowerSoilPro	33432175	30082881	4542515031	151	151	ERR4341958	NA	NA	Francesco_Asnicar;Paolo_Manghi	27.736686390532498	NA	NA	NA	NA	NA	NA	NA	NA	NA	NA	NA	NA	NA	NA	NA	NA	NA	NA	NA	NA	NA	NA	NA	NA	NA
AsnicarF_2021	SAMEA7045953	predict1_MTG_1098	stool	no	control	healthy	63	NA	adult	female	GBR	no	IlluminaNovaSeq	PowerSoilPro	33432175	25032653	3779930603	151	151	ERR4341959	NA	NA	Francesco_Asnicar;Paolo_Manghi	22.622862130188107	AsnicarF_2020_80	NA	NA	NA	NA	NA	NA	NA	NA	NA	NA	NA	NA	NA	NA	NA	NA	NA	NA	NA	NA	NA	NA	NA	NA
BackhedF_2015	SID10_B	SID10	stool	no	control	healthy	0	1	newborn	male	SWE	no	IlluminaHiSeq	NA	25974306	33292394	3323261040	80	100	ERR525698	no	NA	Valentina_Giunchiglia	NA	BackhedF_2015_1	0	child	vaginal	mixed_feeding	NA	NA	NA	NA	NA	NA	NA	NA	NA	NA	NA	NA	NA	NA	NA	NA	NA	NA	NA	NA
BackhedF_2015	SID10_M	SID10_mo	stool	NA	control	healthy	NA	NA	adult	female	SWE	no	IlluminaHiSeq	NA	25974306	46007694	4588492210	80	100	ERR525699	yes	NA	Valentina_Giunchiglia	NA	BackhedF_2015_1	NA	mother	NA	NA	NA	NA	NA	NA	NA	NA	NA	NA	NA	NA	NA	NA	NA	NA	NA	NA	NA	NA	NA	NA
BackhedF_2015	SID10_4M	SID10	stool	no	control	healthy	0	110	newborn	male	SWE	no	IlluminaHiSeq	NA	25974306	42937478	4283388200	80	100	ERR525693	no	NA	Valentina_Giunchiglia	NA	BackhedF_2015_1	109	child	vaginal	exclusively_breastfeeding	NA	NA	NA	NA	NA	NA	NA	NA	NA	NA	NA	NA	NA	NA	NA	NA	NA	NA	NA	NA
BackhedF_2015	SID10_12M	SID10	stool	no	control	healthy	1	380	child	male	SWE	no	IlluminaHiSeq	NA	25974306	43463570	4336062840	80	100	ERR525688	no	NA	Valentina_Giunchiglia	NA	BackhedF_2015_1	379	child	vaginal	no_breastfeeding	NA	NA	NA	NA	NA	NA	NA	NA	NA	NA	NA	NA	NA	NA	NA	NA	NA	NA	NA	NA
BackhedF_2015	SID45_B	SID45	stool	no	control	healthy	0	2	newborn	male	SWE	no	IlluminaHiSeq	NA	25974306	36337796	3628453400	80	100	ERR525910	no	NA	Valentina_Giunchiglia	NA	BackhedF_2015_2	0	child	vaginal	exclusively_breastfeeding	NA	NA	NA	NA	NA	NA	NA	NA	NA	NA	NA	NA	NA	NA	NA	NA	NA	NA	NA	NA
BackhedF_2015	SID45_4M	SID45	stool	no	control	healthy	0	127	newborn	male	SWE	no	IlluminaHiSeq	NA	25974306	43735250	4365636750	80	100	ERR525909	no	NA	Valentina_Giunchiglia	NA	BackhedF_2015_2	125	child	vaginal	exclusively_breastfeeding	NA	NA	NA	NA	NA	NA	NA	NA	NA	NA	NA	NA	NA	NA	NA	NA	NA	NA	NA	NA
BackhedF_2015	SID45_12M	SID45	stool	no	control	healthy	0	363	newborn	male	SWE	no	IlluminaHiSeq	NA	25974306	34750848	3463260190	80	100	ERR525908	no	NA	Valentina_Giunchiglia	NA	BackhedF_2015_2	361	child	vaginal	any_breastfeeding	NA	NA	NA	NA	NA	NA	NA	NA	NA	NA	NA	NA	NA	NA	NA	NA	NA	NA	NA	NA
BackhedF_2015	SID45_M	SID45_mo	stool	NA	control	healthy	NA	NA	adult	female	SWE	no	IlluminaHiSeq	NA	25974306	38324782	3824543560	80	100	ERR525911	yes	NA	Valentina_Giunchiglia	NA	BackhedF_2015_2	NA	mother	NA	NA	NA	NA	NA	NA	NA	NA	NA	NA	NA	NA	NA	NA	NA	NA	NA	NA	NA	NA	NA	NA
BackhedF_2015	SID53_B	SID53	stool	no	control	healthy	0	5	newborn	male	SWE	no	IlluminaHiSeq	NA	25974306	26735026	2665203880	80	100	ERR525954	no	NA	Valentina_Giunchiglia	NA	BackhedF_2015_3	0	child	vaginal	exclusively_breastfeeding	NA	NA	NA	NA	NA	NA	NA	NA	NA	NA	NA	NA	NA	NA	NA	NA	NA	NA	NA	NA
BackhedF_2015	SID53_4M	SID53	stool	yes	control	healthy	0	132	newborn	male	SWE	no	IlluminaHiSeq	NA	25974306	48951628	4884655220	80	100	ERR525949	no	NA	Valentina_Giunchiglia	NA	BackhedF_2015_3	127	child	vaginal	mixed_feeding	NA	NA	NA	NA	NA	NA	NA	NA	NA	NA	NA	NA	NA	NA	NA	NA	NA	NA	NA	NA
BackhedF_2015	SID53_12M	SID53	stool	yes	control	healthy	0	363	newborn	male	SWE	no	IlluminaHiSeq	NA	25974306	46682740	4656636450	80	100	ERR525944	no	NA	Valentina_Giunchiglia	NA	BackhedF_2015_3	358	child	vaginal	no_breastfeeding	NA	NA	NA	NA	NA	NA	NA	NA	NA	NA	NA	NA	NA	NA	NA	NA	NA	NA	NA	NA
BackhedF_2015	SID53_M	SID53_mo	stool	NA	control	healthy	NA	NA	adult	female	SWE	no	IlluminaHiSeq	NA	25974306	37975908	3790107880	80	100	ERR525955	yes	NA	Valentina_Giunchiglia	NA	BackhedF_2015_3	NA	mother	NA	NA	NA	NA	NA	NA	NA	NA	NA	NA	NA	NA	NA	NA	NA	NA	NA	NA	NA	NA	NA	NA
BackhedF_2015	SID82_B	SID82	stool	no	control	healthy	0	6	newborn	female	SWE	no	IlluminaHiSeq	NA	25974306	32997962	3294141700	80	100	ERR526078	no	NA	Valentina_Giunchiglia	NA	BackhedF_2015_4	0	child	vaginal	mixed_feeding	NA	NA	NA	NA	NA	NA	NA	NA	NA	NA	NA	NA	NA	NA	NA	NA	NA	NA	NA	NA
BackhedF_2015	SID82_4M	SID82	stool	no	control	healthy	0	128	newborn	female	SWE	no	IlluminaHiSeq	NA	25974306	34813062	3473989180	80	100	ERR526077	no	NA	Valentina_Giunchiglia	NA	BackhedF_2015_4	122	child	vaginal	exclusively_formula_feeding	NA	NA	NA	NA	NA	NA	NA	NA	NA	NA	NA	NA	NA	NA	NA	NA	NA	NA	NA	NA
BackhedF_2015	SID82_12M	SID82	stool	no	control	healthy	1	369	child	female	SWE	no	IlluminaHiSeq	NA	25974306	42010068	4192256250	80	100	ERR526076	no	NA	Valentina_Giunchiglia	NA	BackhedF_2015_4	363	child	vaginal	no_breastfeeding	NA	NA	NA	NA	NA	NA	NA	NA	NA	NA	NA	NA	NA	NA	NA	NA	NA	NA	NA	NA
BackhedF_2015	SID82_M	SID82_mo	stool	NA	control	healthy	NA	NA	adult	female	SWE	no	IlluminaHiSeq	NA	25974306	42256028	4214969270	80	100	ERR526079	yes	NA	Valentina_Giunchiglia	NA	BackhedF_2015_4	NA	mother	NA	NA	NA	NA	NA	NA	NA	NA	NA	NA	NA	NA	NA	NA	NA	NA	NA	NA	NA	NA	NA	NA
BackhedF_2015	SID137_B	SID137	stool	no	control	healthy	0	1	newborn	male	SWE	no	IlluminaHiSeq	NA	25974306	38277746	3819951970	80	100	ERR525719	no	NA	Valentina_Giunchiglia	NA	BackhedF_2015_5	0	child	vaginal	exclusively_breastfeeding	NA	NA	NA	NA	NA	NA	NA	NA	NA	NA	NA	NA	NA	NA	NA	NA	NA	NA	NA	NA
BackhedF_2015	SID137_4M	SID137	stool	no	control	healthy	0	134	newborn	male	SWE	no	IlluminaHiSeq	NA	25974306	40643948	4048295820	80	100	ERR525718	no	NA	Valentina_Giunchiglia	NA	BackhedF_2015_5	133	child	vaginal	exclusively_breastfeeding	NA	NA	NA	NA	NA	NA	NA	NA	NA	NA	NA	NA	NA	NA	NA	NA	NA	NA	NA	NA
BackhedF_2015	SID137_12M	SID137	stool	no	control	healthy	1	366	child	male	SWE	no	IlluminaHiSeq	NA	25974306	46858036	4676004350	80	100	ERR525717	no	NA	Valentina_Giunchiglia	NA	BackhedF_2015_5	365	child	vaginal	no_breastfeeding	NA	NA	NA	NA	NA	NA	NA	NA	NA	NA	NA	NA	NA	NA	NA	NA	NA	NA	NA	NA
BackhedF_2015	SID137_M	SID137_mo	stool	NA	control	healthy	NA	NA	adult	female	SWE	no	IlluminaHiSeq	NA	25974306	37956792	3784076250	80	100	ERR525720	yes	NA	Valentina_Giunchiglia	NA	BackhedF_2015_5	NA	mother	NA	NA	NA	NA	NA	NA	NA	NA	NA	NA	NA	NA	NA	NA	NA	NA	NA	NA	NA	NA	NA	NA
BackhedF_2015	SID332_B	SID332	stool	no	control	healthy	0	12	newborn	female	SWE	no	IlluminaHiSeq	NA	25974306	35331064	3526254740	80	100	ERR525846	no	NA	Valentina_Giunchiglia	NA	BackhedF_2015_6	0	child	vaginal	exclusively_breastfeeding	NA	NA	NA	NA	NA	NA	NA	NA	NA	NA	NA	NA	NA	NA	NA	NA	NA	NA	NA	NA
BackhedF_2015	SID332_4M	SID332	stool	no	control	healthy	0	125	newborn	female	SWE	no	IlluminaHiSeq	NA	25974306	45421814	4531282730	80	100	ERR525845	no	NA	Valentina_Giunchiglia	NA	BackhedF_2015_6	113	child	vaginal	exclusively_breastfeeding	NA	NA	NA	NA	NA	NA	NA	NA	NA	NA	NA	NA	NA	NA	NA	NA	NA	NA	NA	NA
BackhedF_2015	SID332_12M	SID332	stool	no	control	healthy	1	409	child	female	SWE	no	IlluminaHiSeq	NA	25974306	41964592	4187866090	80	100	ERR525844	no	NA	Valentina_Giunchiglia	NA	BackhedF_2015_6	397	child	vaginal	no_breastfeeding	NA	NA	NA	NA	NA	NA	NA	NA	NA	NA	NA	NA	NA	NA	NA	NA	NA	NA	NA	NA
BackhedF_2015	SID332_M	SID332_mo	stool	NA	control	healthy	NA	NA	adult	female	SWE	no	IlluminaHiSeq	NA	25974306	40585716	4050536320	80	100	ERR525847	yes	NA	Valentina_Giunchiglia	NA	BackhedF_2015_6	NA	mother	NA	NA	NA	NA	NA	NA	NA	NA	NA	NA	NA	NA	NA	NA	NA	NA	NA	NA	NA	NA	NA	NA
BackhedF_2015	SID549_B	SID549	stool	no	control	healthy	0	2	newborn	female	SWE	no	IlluminaHiSeq	NA	25974306	31575710	3150406550	80	100	ERR525966	no	NA	Valentina_Giunchiglia	NA	BackhedF_2015_7	0	child	vaginal	exclusively_breastfeeding	NA	NA	NA	NA	NA	NA	NA	NA	NA	NA	NA	NA	NA	NA	NA	NA	NA	NA	NA	NA
BackhedF_2015	SID549_4M	SID549	stool	no	control	healthy	0	127	newborn	female	SWE	no	IlluminaHiSeq	NA	25974306	42821668	4270379740	80	100	ERR525965	no	NA	Valentina_Giunchiglia	NA	BackhedF_2015_7	125	child	vaginal	exclusively_breastfeeding	NA	NA	NA	NA	NA	NA	NA	NA	NA	NA	NA	NA	NA	NA	NA	NA	NA	NA	NA	NA
BackhedF_2015	SID549_12M	SID549	stool	no	control	healthy	0	359	newborn	female	SWE	no	IlluminaHiSeq	NA	25974306	41286816	4120328300	80	100	ERR525964	no	NA	Valentina_Giunchiglia	NA	BackhedF_2015_7	357	child	vaginal	no_breastfeeding	NA	NA	NA	NA	NA	NA	NA	NA	NA	NA	NA	NA	NA	NA	NA	NA	NA	NA	NA	NA
BackhedF_2015	SID549_M	SID549_mo	stool	NA	control	healthy	NA	NA	adult	female	SWE	no	IlluminaHiSeq	NA	25974306	41868184	4176516230	80	100	ERR525967	yes	NA	Valentina_Giunchiglia	NA	BackhedF_2015_7	NA	mother	NA	NA	NA	NA	NA	NA	NA	NA	NA	NA	NA	NA	NA	NA	NA	NA	NA	NA	NA	NA	NA	NA
BackhedF_2015	SID582_B	SID582	stool	no	control	healthy	0	2	newborn	female	SWE	no	IlluminaHiSeq	NA	25974306	32377010	3232583530	80	100	ERR525998	no	NA	Valentina_Giunchiglia	NA	BackhedF_2015_8	0	child	vaginal	mixed_feeding	NA	NA	NA	NA	NA	NA	NA	NA	NA	NA	NA	NA	NA	NA	NA	NA	NA	NA	NA	NA
BackhedF_2015	SID582_4M	SID582	stool	no	control	healthy	0	125	newborn	female	SWE	no	IlluminaHiSeq	NA	25974306	39770742	3967027780	80	100	ERR525997	no	NA	Valentina_Giunchiglia	NA	BackhedF_2015_8	123	child	vaginal	exclusively_breastfeeding	NA	NA	NA	NA	NA	NA	NA	NA	NA	NA	NA	NA	NA	NA	NA	NA	NA	NA	NA	NA
BackhedF_2015	SID582_12M	SID582	stool	no	control	healthy	1	369	child	female	SWE	no	IlluminaHiSeq	NA	25974306	37726564	3766837200	80	100	ERR525996	no	NA	Valentina_Giunchiglia	NA	BackhedF_2015_8	367	child	vaginal	no_breastfeeding	NA	NA	NA	NA	NA	NA	NA	NA	NA	NA	NA	NA	NA	NA	NA	NA	NA	NA	NA	NA
BackhedF_2015	SID582_M	SID582_mo	stool	NA	control	healthy	NA	NA	adult	female	SWE	no	IlluminaHiSeq	NA	25974306	36604042	3652085330	80	100	ERR525999	yes	NA	Valentina_Giunchiglia	NA	BackhedF_2015_8	NA	mother	NA	NA	NA	NA	NA	NA	NA	NA	NA	NA	NA	NA	NA	NA	NA	NA	NA	NA	NA	NA	NA	NA
BackhedF_2015	SID103_B	SID103	stool	no	control	healthy	0	3	newborn	female	SWE	no	IlluminaHiSeq	NA	25974306	40464870	4032528800	80	100	ERR525691	no	NA	Valentina_Giunchiglia	NA	BackhedF_2015_9	0	child	c_section	exclusively_breastfeeding	NA	NA	NA	NA	NA	NA	NA	NA	NA	NA	NA	NA	NA	NA	NA	NA	NA	NA	NA	NA
BackhedF_2015	SID103_4M	SID103	stool	no	control	healthy	0	125	newborn	female	SWE	no	IlluminaHiSeq	NA	25974306	32190448	3204346680	80	100	ERR525690	no	NA	Valentina_Giunchiglia	NA	BackhedF_2015_9	122	child	c_section	mixed_feeding	NA	NA	NA	NA	NA	NA	NA	NA	NA	NA	NA	NA	NA	NA	NA	NA	NA	NA	NA	NA
BackhedF_2015	SID103_12M	SID103	stool	no	control	healthy	1	369	child	female	SWE	no	IlluminaHiSeq	NA	25974306	38584370	3841725120	80	100	ERR525689	no	NA	Valentina_Giunchiglia	NA	BackhedF_2015_9	366	child	c_section	no_breastfeeding	NA	NA	NA	NA	NA	NA	NA	NA	NA	NA	NA	NA	NA	NA	NA	NA	NA	NA	NA	NA
BackhedF_2015	SID103_M	SID103_mo	stool	NA	control	healthy	NA	NA	adult	female	SWE	no	IlluminaHiSeq	NA	25974306	39161470	3901845370	80	100	ERR525692	yes	NA	Valentina_Giunchiglia	NA	BackhedF_2015_9	NA	mother	NA	NA	NA	NA	NA	NA	NA	NA	NA	NA	NA	NA	NA	NA	NA	NA	NA	NA	NA	NA	NA	NA
BackhedF_2015	SID12_B	SID12	stool	no	control	healthy	0	2	newborn	female	SWE	no	IlluminaHiSeq	NA	25974306	28066862	2800841910	80	100	ERR525707	no	NA	Valentina_Giunchiglia	NA	BackhedF_2015_10	0	child	vaginal	exclusively_breastfeeding	NA	NA	NA	NA	NA	NA	NA	NA	NA	NA	NA	NA	NA	NA	NA	NA	NA	NA	NA	NA
BackhedF_2015	SID12_4M	SID12	stool	no	control	healthy	0	111	newborn	female	SWE	no	IlluminaHiSeq	NA	25974306	33830458	3374780540	80	100	ERR525702	no	NA	Valentina_Giunchiglia	NA	BackhedF_2015_10	109	child	vaginal	exclusively_breastfeeding	NA	NA	NA	NA	NA	NA	NA	NA	NA	NA	NA	NA	NA	NA	NA	NA	NA	NA	NA	NA
BackhedF_2015	SID12_12M	SID12	stool	no	control	healthy	1	376	child	female	SWE	no	IlluminaHiSeq	NA	25974306	34483208	3441303170	80	100	ERR525701	no	NA	Valentina_Giunchiglia	NA	BackhedF_2015_10	374	child	vaginal	no_breastfeeding	NA	NA	NA	NA	NA	NA	NA	NA	NA	NA	NA	NA	NA	NA	NA	NA	NA	NA	NA	NA
BackhedF_2015	SID12_M	SID12_mo	stool	NA	control	healthy	NA	NA	adult	female	SWE	no	IlluminaHiSeq	NA	25974306	33241504	3315549640	80	100	ERR525708	yes	NA	Valentina_Giunchiglia	NA	BackhedF_2015_10	NA	mother	NA	NA	NA	NA	NA	NA	NA	NA	NA	NA	NA	NA	NA	NA	NA	NA	NA	NA	NA	NA	NA	NA
BackhedF_2015	SID150_B	SID150	stool	yes	control	healthy	0	1	newborn	female	SWE	no	IlluminaHiSeq	NA	25974306	46976418	4688717910	80	100	ERR525724	no	NA	Valentina_Giunchiglia	NA	BackhedF_2015_11	0	child	vaginal	mixed_feeding	NA	NA	NA	NA	NA	NA	NA	NA	NA	NA	NA	NA	NA	NA	NA	NA	NA	NA	NA	NA
BackhedF_2015	SID150_4M	SID150	stool	no	control	healthy	0	121	newborn	female	SWE	no	IlluminaHiSeq	NA	25974306	46764844	4666297970	80	100	ERR525723	no	NA	Valentina_Giunchiglia	NA	BackhedF_2015_11	120	child	vaginal	exclusively_breastfeeding	NA	NA	NA	NA	NA	NA	NA	NA	NA	NA	NA	NA	NA	NA	NA	NA	NA	NA	NA	NA
BackhedF_2015	SID150_12M	SID150	stool	no	control	healthy	0	364	newborn	female	SWE	no	IlluminaHiSeq	NA	25974306	45418536	4534931890	80	100	ERR525722	no	NA	Valentina_Giunchiglia	NA	BackhedF_2015_11	363	child	vaginal	no_breastfeeding	NA	NA	NA	NA	NA	NA	NA	NA	NA	NA	NA	NA	NA	NA	NA	NA	NA	NA	NA	NA
BackhedF_2015	SID150_M	SID150_mo	stool	NA	control	healthy	NA	NA	adult	female	SWE	no	IlluminaHiSeq	NA	25974306	36907198	3680314660	80	100	ERR525725	yes	NA	Valentina_Giunchiglia	NA	BackhedF_2015_11	NA	mother	NA	NA	NA	NA	NA	NA	NA	NA	NA	NA	NA	NA	NA	NA	NA	NA	NA	NA	NA	NA	NA	NA
BackhedF_2015	SID172_B	SID172	stool	yes	control	healthy	0	3	newborn	male	SWE	no	IlluminaHiSeq	NA	25974306	37329852	3724807000	80	100	ERR525732	no	NA	Valentina_Giunchiglia	NA	BackhedF_2015_12	0	child	vaginal	exclusively_breastfeeding	NA	NA	NA	NA	NA	NA	NA	NA	NA	NA	NA	NA	NA	NA	NA	NA	NA	NA	NA	NA
BackhedF_2015	SID172_4M	SID172	stool	no	control	healthy	0	123	newborn	male	SWE	no	IlluminaHiSeq	NA	25974306	40861104	4078575840	80	100	ERR525731	no	NA	Valentina_Giunchiglia	NA	BackhedF_2015_12	120	child	vaginal	exclusively_breastfeeding	NA	NA	NA	NA	NA	NA	NA	NA	NA	NA	NA	NA	NA	NA	NA	NA	NA	NA	NA	NA
BackhedF_2015	SID172_12M	SID172	stool	no	control	healthy	0	364	newborn	male	SWE	no	IlluminaHiSeq	NA	25974306	40111076	4002618720	80	100	ERR525730	no	NA	Valentina_Giunchiglia	NA	BackhedF_2015_12	361	child	vaginal	no_breastfeeding	NA	NA	NA	NA	NA	NA	NA	NA	NA	NA	NA	NA	NA	NA	NA	NA	NA	NA	NA	NA
BackhedF_2015	SID172_M	SID172_mo	stool	NA	control	healthy	NA	NA	adult	female	SWE	no	IlluminaHiSeq	NA	25974306	38204650	3808848740	80	100	ERR525733	yes	NA	Valentina_Giunchiglia	NA	BackhedF_2015_12	NA	mother	NA	NA	NA	NA	NA	NA	NA	NA	NA	NA	NA	NA	NA	NA	NA	NA	NA	NA	NA	NA	NA	NA
BackhedF_2015	SID18_B	SID18	stool	no	control	healthy	0	4	newborn	male	SWE	no	IlluminaHiSeq	NA	25974306	33940104	3381286220	80	100	ERR525752	no	NA	Valentina_Giunchiglia	NA	BackhedF_2015_13	0	child	vaginal	NA	NA	NA	NA	NA	NA	NA	NA	NA	NA	NA	NA	NA	NA	NA	NA	NA	NA	NA	NA	NA
BackhedF_2015	SID18_4M	SID18	stool	no	control	healthy	0	122	newborn	male	SWE	no	IlluminaHiSeq	NA	25974306	37340930	3714107190	80	100	ERR525750	no	NA	Valentina_Giunchiglia	NA	BackhedF_2015_13	118	child	vaginal	mixed_feeding	NA	NA	NA	NA	NA	NA	NA	NA	NA	NA	NA	NA	NA	NA	NA	NA	NA	NA	NA	NA
BackhedF_2015	SID18_12M	SID18	stool	no	control	healthy	1	374	child	male	SWE	no	IlluminaHiSeq	NA	25974306	34162752	3407693230	80	100	ERR525743	no	NA	Valentina_Giunchiglia	NA	BackhedF_2015_13	370	child	vaginal	no_breastfeeding	NA	NA	NA	NA	NA	NA	NA	NA	NA	NA	NA	NA	NA	NA	NA	NA	NA	NA	NA	NA
BackhedF_2015	SID18_M	SID18_mo	stool	NA	control	healthy	NA	NA	adult	female	SWE	no	IlluminaHiSeq	NA	25974306	39197864	3905138540	80	100	ERR525753	yes	NA	Valentina_Giunchiglia	NA	BackhedF_2015_13	NA	mother	NA	NA	NA	NA	NA	NA	NA	NA	NA	NA	NA	NA	NA	NA	NA	NA	NA	NA	NA	NA	NA	NA
BackhedF_2015	SID263_B	SID263	stool	no	control	healthy	0	9	newborn	male	SWE	no	IlluminaHiSeq	NA	25974306	33724818	3358982300	80	100	ERR525803	no	NA	Valentina_Giunchiglia	NA	BackhedF_2015_14	0	child	vaginal	exclusively_breastfeeding	NA	NA	NA	NA	NA	NA	NA	NA	NA	NA	NA	NA	NA	NA	NA	NA	NA	NA	NA	NA
BackhedF_2015	SID263_4M	SID263	stool	no	control	healthy	0	128	newborn	male	SWE	no	IlluminaHiSeq	NA	25974306	41776172	4155515850	80	100	ERR525802	no	NA	Valentina_Giunchiglia	NA	BackhedF_2015_14	119	child	vaginal	exclusively_breastfeeding	NA	NA	NA	NA	NA	NA	NA	NA	NA	NA	NA	NA	NA	NA	NA	NA	NA	NA	NA	NA
BackhedF_2015	SID263_12M	SID263	stool	no	control	healthy	1	367	child	male	SWE	no	IlluminaHiSeq	NA	25974306	43427816	4327508260	80	100	ERR525801	no	NA	Valentina_Giunchiglia	NA	BackhedF_2015_14	358	child	vaginal	no_breastfeeding	NA	NA	NA	NA	NA	NA	NA	NA	NA	NA	NA	NA	NA	NA	NA	NA	NA	NA	NA	NA
BackhedF_2015	SID263_M	SID263_mo	stool	NA	control	healthy	NA	NA	newborn	female	SWE	no	IlluminaHiSeq	NA	25974306	50894984	5081084010	80	100	ERR525804	yes	NA	Valentina_Giunchiglia	NA	BackhedF_2015_14	NA	mother	NA	NA	NA	NA	NA	NA	NA	NA	NA	NA	NA	NA	NA	NA	NA	NA	NA	NA	NA	NA	NA	NA
BackhedF_2015	SID272_B	SID272	stool	no	control	healthy	0	2	newborn	female	SWE	no	IlluminaHiSeq	NA	25974306	30876626	3083342960	80	100	ERR525818	no	NA	Valentina_Giunchiglia	NA	BackhedF_2015_15	0	child	vaginal	NA	NA	NA	NA	NA	NA	NA	NA	NA	NA	NA	NA	NA	NA	NA	NA	NA	NA	NA	NA	NA
BackhedF_2015	SID272_4M	SID272	stool	yes	control	healthy	0	120	newborn	female	SWE	no	IlluminaHiSeq	NA	25974306	56759370	5668910080	80	100	ERR525817	no	NA	Valentina_Giunchiglia	NA	BackhedF_2015_15	118	child	vaginal	exclusively_breastfeeding	NA	NA	NA	NA	NA	NA	NA	NA	NA	NA	NA	NA	NA	NA	NA	NA	NA	NA	NA	NA
BackhedF_2015	SID272_12M	SID272	stool	yes	control	healthy	1	375	child	female	SWE	no	IlluminaHiSeq	NA	25974306	46022124	4596260910	80	100	ERR525816	no	NA	Valentina_Giunchiglia	NA	BackhedF_2015_15	373	child	vaginal	no_breastfeeding	NA	NA	NA	NA	NA	NA	NA	NA	NA	NA	NA	NA	NA	NA	NA	NA	NA	NA	NA	NA
BackhedF_2015	SID272_M	SID272_mo	stool	NA	control	healthy	NA	NA	adult	female	SWE	no	IlluminaHiSeq	NA	25974306	42464184	4238301890	80	100	ERR525819	yes	NA	Valentina_Giunchiglia	NA	BackhedF_2015_15	NA	mother	NA	NA	NA	NA	NA	NA	NA	NA	NA	NA	NA	NA	NA	NA	NA	NA	NA	NA	NA	NA	NA	NA
BackhedF_2015	SID179_B	SID179	stool	no	control	healthy	0	2	newborn	female	SWE	no	IlluminaHiSeq	NA	25974306	41148086	4105067680	80	100	ERR525736	no	NA	Valentina_Giunchiglia	NA	BackhedF_2015_16	0	child	vaginal	exclusively_breastfeeding	NA	NA	NA	NA	NA	NA	NA	NA	NA	NA	NA	NA	NA	NA	NA	NA	NA	NA	NA	NA
BackhedF_2015	SID179_4M	SID179	stool	no	control	healthy	0	122	newborn	female	SWE	no	IlluminaHiSeq	NA	25974306	48318830	4820699080	80	100	ERR525735	no	NA	Valentina_Giunchiglia	NA	BackhedF_2015_16	120	child	vaginal	exclusively_breastfeeding	NA	NA	NA	NA	NA	NA	NA	NA	NA	NA	NA	NA	NA	NA	NA	NA	NA	NA	NA	NA
BackhedF_2015	SID179_12M	SID179	stool	no	control	healthy	0	354	newborn	female	SWE	no	IlluminaHiSeq	NA	25974306	47059706	4696338390	80	100	ERR525734	no	NA	Valentina_Giunchiglia	NA	BackhedF_2015_16	352	child	vaginal	no_breastfeeding	NA	NA	NA	NA	NA	NA	NA	NA	NA	NA	NA	NA	NA	NA	NA	NA	NA	NA	NA	NA
BackhedF_2015	SID179_M	SID179_mo	stool	NA	control	healthy	NA	NA	adult	female	SWE	no	IlluminaHiSeq	NA	25974306	39186996	3906055940	80	100	ERR525737	yes	NA	Valentina_Giunchiglia	NA	BackhedF_2015_16	NA	mother	NA	NA	NA	NA	NA	NA	NA	NA	NA	NA	NA	NA	NA	NA	NA	NA	NA	NA	NA	NA	NA	NA
BackhedF_2015	SID350_4M	SID350	stool	yes	control	healthy	0	121	newborn	male	SWE	no	IlluminaHiSeq	NA	25974306	42637632	4254072320	80	100	ERR525869	no	NA	Valentina_Giunchiglia	NA	BackhedF_2015_18	120	child	vaginal	exclusively_breastfeeding	NA	NA	NA	NA	NA	NA	NA	NA	NA	NA	NA	NA	NA	NA	NA	NA	NA	NA	NA	NA
BackhedF_2015	SID350_12M	SID350	stool	yes	control	healthy	1	366	child	male	SWE	no	IlluminaHiSeq	NA	25974306	54310576	5419335480	80	100	ERR525868	no	NA	Valentina_Giunchiglia	NA	BackhedF_2015_18	365	child	vaginal	no_breastfeeding	NA	NA	NA	NA	NA	NA	NA	NA	NA	NA	NA	NA	NA	NA	NA	NA	NA	NA	NA	NA
BackhedF_2015	SID350_M	SID350_mo	stool	NA	control	healthy	NA	NA	adult	female	SWE	no	IlluminaHiSeq	NA	25974306	55682174	5556157920	80	100	ERR525871	yes	NA	Valentina_Giunchiglia	NA	BackhedF_2015_18	NA	mother	NA	NA	NA	NA	NA	NA	NA	NA	NA	NA	NA	NA	NA	NA	NA	NA	NA	NA	NA	NA	NA	NA
BackhedF_2015	SID42_B	SID42	stool	no	control	healthy	0	3	newborn	male	SWE	no	IlluminaHiSeq	NA	25974306	43487982	4331800760	80	100	ERR525906	no	NA	Valentina_Giunchiglia	NA	BackhedF_2015_19	0	child	vaginal	exclusively_breastfeeding	NA	NA	NA	NA	NA	NA	NA	NA	NA	NA	NA	NA	NA	NA	NA	NA	NA	NA	NA	NA
BackhedF_2015	SID42_4M	SID42	stool	yes	control	healthy	0	122	newborn	male	SWE	no	IlluminaHiSeq	NA	25974306	39840230	3968971140	80	100	ERR525905	no	NA	Valentina_Giunchiglia	NA	BackhedF_2015_19	119	child	vaginal	exclusively_breastfeeding	NA	NA	NA	NA	NA	NA	NA	NA	NA	NA	NA	NA	NA	NA	NA	NA	NA	NA	NA	NA
BackhedF_2015	SID42_12M	SID42	stool	yes	control	healthy	1	372	child	male	SWE	no	IlluminaHiSeq	NA	25974306	48576204	4838845280	80	100	ERR525904	no	NA	Valentina_Giunchiglia	NA	BackhedF_2015_19	369	child	vaginal	any_breastfeeding	NA	NA	NA	NA	NA	NA	NA	NA	NA	NA	NA	NA	NA	NA	NA	NA	NA	NA	NA	NA
BackhedF_2015	SID42_M	SID42_mo	stool	NA	control	healthy	NA	NA	adult	female	SWE	no	IlluminaHiSeq	NA	25974306	51632000	5146101400	80	100	ERR525907	yes	NA	Valentina_Giunchiglia	NA	BackhedF_2015_19	NA	mother	NA	NA	NA	NA	NA	NA	NA	NA	NA	NA	NA	NA	NA	NA	NA	NA	NA	NA	NA	NA	NA	NA
BackhedF_2015	SID572_B	SID572	stool	no	control	healthy	0	5	newborn	female	SWE	no	IlluminaHiSeq	NA	25974306	31392336	3123576880	80	100	ERR525990	no	NA	Valentina_Giunchiglia	NA	BackhedF_2015_20	0	child	vaginal	exclusively_breastfeeding	NA	NA	NA	NA	NA	NA	NA	NA	NA	NA	NA	NA	NA	NA	NA	NA	NA	NA	NA	NA
BackhedF_2015	SID572_4M	SID572	stool	no	control	healthy	0	116	newborn	female	SWE	no	IlluminaHiSeq	NA	25974306	36628188	3648766130	80	100	ERR525989	no	NA	Valentina_Giunchiglia	NA	BackhedF_2015_20	111	child	vaginal	exclusively_breastfeeding	NA	NA	NA	NA	NA	NA	NA	NA	NA	NA	NA	NA	NA	NA	NA	NA	NA	NA	NA	NA
BackhedF_2015	SID572_12M	SID572	stool	no	control	healthy	0	364	newborn	female	SWE	no	IlluminaHiSeq	NA	25974306	39515398	3941382290	80	100	ERR525988	no	NA	Valentina_Giunchiglia	NA	BackhedF_2015_20	359	child	vaginal	no_breastfeeding	NA	NA	NA	NA	NA	NA	NA	NA	NA	NA	NA	NA	NA	NA	NA	NA	NA	NA	NA	NA
BackhedF_2015	SID572_M	SID572_mo	stool	NA	control	healthy	NA	NA	adult	female	SWE	no	IlluminaHiSeq	NA	25974306	36336730	3619972030	80	100	ERR525991	yes	NA	Valentina_Giunchiglia	NA	BackhedF_2015_20	NA	mother	NA	NA	NA	NA	NA	NA	NA	NA	NA	NA	NA	NA	NA	NA	NA	NA	NA	NA	NA	NA	NA	NA
BackhedF_2015	SID587_B	SID587	stool	no	control	healthy	0	3	newborn	male	SWE	no	IlluminaHiSeq	NA	25974306	42920688	4285211930	80	100	ERR526006	no	NA	Valentina_Giunchiglia	NA	BackhedF_2015_21	0	child	vaginal	exclusively_breastfeeding	NA	NA	NA	NA	NA	NA	NA	NA	NA	NA	NA	NA	NA	NA	NA	NA	NA	NA	NA	NA
BackhedF_2015	SID587_4M	SID587	stool	no	control	healthy	0	125	newborn	male	SWE	no	IlluminaHiSeq	NA	25974306	49209778	4910858020	80	100	ERR526005	no	NA	Valentina_Giunchiglia	NA	BackhedF_2015_21	122	child	vaginal	exclusively_breastfeeding	NA	NA	NA	NA	NA	NA	NA	NA	NA	NA	NA	NA	NA	NA	NA	NA	NA	NA	NA	NA
BackhedF_2015	SID587_12M	SID587	stool	no	control	healthy	1	366	child	male	SWE	no	IlluminaHiSeq	NA	25974306	50018352	4993402070	80	100	ERR526004	no	NA	Valentina_Giunchiglia	NA	BackhedF_2015_21	363	child	vaginal	no_breastfeeding	NA	NA	NA	NA	NA	NA	NA	NA	NA	NA	NA	NA	NA	NA	NA	NA	NA	NA	NA	NA
BackhedF_2015	SID587_M	SID587_mo	stool	NA	control	healthy	NA	NA	adult	female	SWE	no	IlluminaHiSeq	NA	25974306	48932496	4881194180	80	100	ERR526007	yes	NA	Valentina_Giunchiglia	NA	BackhedF_2015_21	NA	mother	NA	NA	NA	NA	NA	NA	NA	NA	NA	NA	NA	NA	NA	NA	NA	NA	NA	NA	NA	NA	NA	NA
BackhedF_2015	SID589_B	SID589	stool	no	control	healthy	0	6	newborn	male	SWE	no	IlluminaHiSeq	NA	25974306	29986450	2987910670	80	100	ERR526010	no	NA	Valentina_Giunchiglia	NA	BackhedF_2015_22	0	child	vaginal	exclusively_breastfeeding	NA	NA	NA	NA	NA	NA	NA	NA	NA	NA	NA	NA	NA	NA	NA	NA	NA	NA	NA	NA
BackhedF_2015	SID589_4M	SID589	stool	no	control	healthy	0	119	newborn	male	SWE	no	IlluminaHiSeq	NA	25974306	48371180	4828505260	80	100	ERR526009	no	NA	Valentina_Giunchiglia	NA	BackhedF_2015_22	113	child	vaginal	exclusively_breastfeeding	NA	NA	NA	NA	NA	NA	NA	NA	NA	NA	NA	NA	NA	NA	NA	NA	NA	NA	NA	NA
BackhedF_2015	SID589_12M	SID589	stool	no	control	healthy	1	371	child	male	SWE	no	IlluminaHiSeq	NA	25974306	45615480	4553467660	80	100	ERR526008	no	NA	Valentina_Giunchiglia	NA	BackhedF_2015_22	365	child	vaginal	any_breastfeeding	NA	NA	NA	NA	NA	NA	NA	NA	NA	NA	NA	NA	NA	NA	NA	NA	NA	NA	NA	NA
BackhedF_2015	SID589_M	SID589_mo	stool	NA	control	healthy	NA	NA	adult	female	SWE	no	IlluminaHiSeq	NA	25974306	38538940	3843691760	80	100	ERR526011	yes	NA	Valentina_Giunchiglia	NA	BackhedF_2015_22	NA	mother	NA	NA	NA	NA	NA	NA	NA	NA	NA	NA	NA	NA	NA	NA	NA	NA	NA	NA	NA	NA	NA	NA
BackhedF_2015	SID598_B	SID598	stool	no	control	healthy	0	2	newborn	female	SWE	no	IlluminaHiSeq	NA	25974306	10082492	1006811400	80	100	ERR526022	no	NA	Valentina_Giunchiglia	NA	BackhedF_2015_23	0	child	c_section	NA	NA	NA	NA	NA	NA	NA	NA	NA	NA	NA	NA	NA	NA	NA	NA	NA	NA	NA	NA	NA
BackhedF_2015	SID598_4M	SID598	stool	yes	control	healthy	0	124	newborn	female	SWE	no	IlluminaHiSeq	NA	25974306	38128552	3801427570	80	100	ERR526021	no	NA	Valentina_Giunchiglia	NA	BackhedF_2015_23	122	child	c_section	mixed_feeding	NA	NA	NA	NA	NA	NA	NA	NA	NA	NA	NA	NA	NA	NA	NA	NA	NA	NA	NA	NA
BackhedF_2015	SID598_12M	SID598	stool	yes	control	healthy	0	359	newborn	female	SWE	no	IlluminaHiSeq	NA	25974306	36830570	3673020930	80	100	ERR526020	no	NA	Valentina_Giunchiglia	NA	BackhedF_2015_23	357	child	c_section	no_breastfeeding	NA	NA	NA	NA	NA	NA	NA	NA	NA	NA	NA	NA	NA	NA	NA	NA	NA	NA	NA	NA
BackhedF_2015	SID598_M	SID598_mo	stool	NA	control	healthy	NA	NA	adult	female	SWE	no	IlluminaHiSeq	NA	25974306	36063956	3593465240	80	100	ERR526023	yes	NA	Valentina_Giunchiglia	NA	BackhedF_2015_23	NA	mother	NA	NA	NA	NA	NA	NA	NA	NA	NA	NA	NA	NA	NA	NA	NA	NA	NA	NA	NA	NA	NA	NA
BackhedF_2015	SID599_B	SID599	stool	no	control	healthy	0	3	newborn	male	SWE	no	IlluminaHiSeq	NA	25974306	30951146	3081839760	80	100	ERR526026	no	NA	Valentina_Giunchiglia	NA	BackhedF_2015_24	0	child	vaginal	exclusively_breastfeeding	NA	NA	NA	NA	NA	NA	NA	NA	NA	NA	NA	NA	NA	NA	NA	NA	NA	NA	NA	NA
BackhedF_2015	SID599_4M	SID599	stool	no	control	healthy	0	150	newborn	male	SWE	no	IlluminaHiSeq	NA	25974306	9555358	949299180	80	100	ERR526025	no	NA	Valentina_Giunchiglia	NA	BackhedF_2015_24	147	child	vaginal	exclusively_breastfeeding	NA	NA	NA	NA	NA	NA	NA	NA	NA	NA	NA	NA	NA	NA	NA	NA	NA	NA	NA	NA
BackhedF_2015	SID599_12M	SID599	stool	no	control	healthy	1	369	child	male	SWE	no	IlluminaHiSeq	NA	25974306	28547680	2851160580	80	100	ERR526024	no	NA	Valentina_Giunchiglia	NA	BackhedF_2015_24	366	child	vaginal	any_breastfeeding	NA	NA	NA	NA	NA	NA	NA	NA	NA	NA	NA	NA	NA	NA	NA	NA	NA	NA	NA	NA
BackhedF_2015	SID599_M	SID599_mo	stool	NA	control	healthy	NA	NA	adult	female	SWE	no	IlluminaHiSeq	NA	25974306	36793472	3672350400	80	100	ERR526027	yes	NA	Valentina_Giunchiglia	NA	BackhedF_2015_24	NA	mother	NA	NA	NA	NA	NA	NA	NA	NA	NA	NA	NA	NA	NA	NA	NA	NA	NA	NA	NA	NA	NA	NA
BackhedF_2015	SID608_B	SID608	stool	no	control	healthy	0	8	newborn	female	SWE	no	IlluminaHiSeq	NA	25974306	24389770	2431373470	80	100	ERR526030	no	NA	Valentina_Giunchiglia	NA	BackhedF_2015_25	0	child	c_section	exclusively_breastfeeding	NA	NA	NA	NA	NA	NA	NA	NA	NA	NA	NA	NA	NA	NA	NA	NA	NA	NA	NA	NA
BackhedF_2015	SID608_4M	SID608	stool	no	control	healthy	0	127	newborn	female	SWE	no	IlluminaHiSeq	NA	25974306	34834636	3472465960	80	100	ERR526029	no	NA	Valentina_Giunchiglia	NA	BackhedF_2015_25	119	child	c_section	exclusively_breastfeeding	NA	NA	NA	NA	NA	NA	NA	NA	NA	NA	NA	NA	NA	NA	NA	NA	NA	NA	NA	NA
BackhedF_2015	SID608_12M	SID608	stool	no	control	healthy	1	374	child	female	SWE	no	IlluminaHiSeq	NA	25974306	32737764	3266963890	80	100	ERR526028	no	NA	Valentina_Giunchiglia	NA	BackhedF_2015_25	366	child	c_section	any_breastfeeding	NA	NA	NA	NA	NA	NA	NA	NA	NA	NA	NA	NA	NA	NA	NA	NA	NA	NA	NA	NA
BackhedF_2015	SID608_M	SID608_mo	stool	NA	control	healthy	NA	NA	adult	female	SWE	no	IlluminaHiSeq	NA	25974306	34593178	3454133020	80	100	ERR526031	yes	NA	Valentina_Giunchiglia	NA	BackhedF_2015_25	NA	mother	NA	NA	NA	NA	NA	NA	NA	NA	NA	NA	NA	NA	NA	NA	NA	NA	NA	NA	NA	NA	NA	NA
BackhedF_2015	SID70_B	SID70	stool	no	control	healthy	0	2	newborn	male	SWE	no	IlluminaHiSeq	NA	25974306	56218302	5608724010	80	100	ERR526066	no	NA	Valentina_Giunchiglia	NA	BackhedF_2015_27	0	child	vaginal	exclusively_breastfeeding	NA	NA	NA	NA	NA	NA	NA	NA	NA	NA	NA	NA	NA	NA	NA	NA	NA	NA	NA	NA
BackhedF_2015	SID70_4M	SID70	stool	yes	control	healthy	0	120	newborn	male	SWE	no	IlluminaHiSeq	NA	25974306	44241624	4405307590	80	100	ERR526065	no	NA	Valentina_Giunchiglia	NA	BackhedF_2015_27	118	child	vaginal	mixed_feeding	NA	NA	NA	NA	NA	NA	NA	NA	NA	NA	NA	NA	NA	NA	NA	NA	NA	NA	NA	NA
BackhedF_2015	SID70_12M	SID70	stool	yes	control	healthy	1	365	child	male	SWE	no	IlluminaHiSeq	NA	25974306	54561744	5443169430	80	100	ERR526064	no	NA	Valentina_Giunchiglia	NA	BackhedF_2015_27	363	child	vaginal	no_breastfeeding	NA	NA	NA	NA	NA	NA	NA	NA	NA	NA	NA	NA	NA	NA	NA	NA	NA	NA	NA	NA
BackhedF_2015	SID70_M	SID70_mo	stool	NA	control	healthy	NA	NA	adult	female	SWE	no	IlluminaHiSeq	NA	25974306	51052244	5091603760	80	100	ERR526067	yes	NA	Valentina_Giunchiglia	NA	BackhedF_2015_27	NA	mother	NA	NA	NA	NA	NA	NA	NA	NA	NA	NA	NA	NA	NA	NA	NA	NA	NA	NA	NA	NA	NA	NA
BackhedF_2015	SID87_B	SID87	stool	no	control	healthy	0	5	newborn	female	SWE	no	IlluminaHiSeq	NA	25974306	38355560	3829485210	80	100	ERR526082	no	NA	Valentina_Giunchiglia	NA	BackhedF_2015_28	0	child	vaginal	NA	NA	NA	NA	NA	NA	NA	NA	NA	NA	NA	NA	NA	NA	NA	NA	NA	NA	NA	NA	NA
BackhedF_2015	SID87_4M	SID87	stool	no	control	healthy	0	117	newborn	female	SWE	no	IlluminaHiSeq	NA	25974306	57768688	5764340970	80	100	ERR526081	no	NA	Valentina_Giunchiglia	NA	BackhedF_2015_28	112	child	vaginal	exclusively_breastfeeding	NA	NA	NA	NA	NA	NA	NA	NA	NA	NA	NA	NA	NA	NA	NA	NA	NA	NA	NA	NA
BackhedF_2015	SID87_12M	SID87	stool	no	control	healthy	1	367	child	female	SWE	no	IlluminaHiSeq	NA	25974306	38079638	3793155730	80	100	ERR526080	no	NA	Valentina_Giunchiglia	NA	BackhedF_2015_28	362	child	vaginal	no_breastfeeding	NA	NA	NA	NA	NA	NA	NA	NA	NA	NA	NA	NA	NA	NA	NA	NA	NA	NA	NA	NA
BackhedF_2015	SID87_M	SID87_mo	stool	NA	control	healthy	NA	NA	adult	female	SWE	no	IlluminaHiSeq	NA	25974306	33712392	3356940700	80	100	ERR526083	yes	NA	Valentina_Giunchiglia	NA	BackhedF_2015_28	NA	mother	NA	NA	NA	NA	NA	NA	NA	NA	NA	NA	NA	NA	NA	NA	NA	NA	NA	NA	NA	NA	NA	NA
BackhedF_2015	SID1_B	SID1	stool	no	control	healthy	0	4	newborn	male	SWE	no	IlluminaHiSeq	NA	25974306	40734612	4062651190	80	100	ERR525758	no	NA	Valentina_Giunchiglia	NA	BackhedF_2015_29	0	child	vaginal	exclusively_breastfeeding	NA	NA	NA	NA	NA	NA	NA	NA	NA	NA	NA	NA	NA	NA	NA	NA	NA	NA	NA	NA
BackhedF_2015	SID1_4M	SID1	stool	yes	control	healthy	0	114	newborn	male	SWE	no	IlluminaHiSeq	NA	25974306	49816686	4962578870	80	100	ERR525721	no	NA	Valentina_Giunchiglia	NA	BackhedF_2015_29	110	child	vaginal	mixed_feeding	NA	NA	NA	NA	NA	NA	NA	NA	NA	NA	NA	NA	NA	NA	NA	NA	NA	NA	NA	NA
BackhedF_2015	SID1_12M	SID1	stool	yes	control	healthy	1	378	child	male	SWE	no	IlluminaHiSeq	NA	25974306	56112014	5600036640	80	100	ERR525700	no	NA	Valentina_Giunchiglia	NA	BackhedF_2015_29	374	child	vaginal	no_breastfeeding	NA	NA	NA	NA	NA	NA	NA	NA	NA	NA	NA	NA	NA	NA	NA	NA	NA	NA	NA	NA
BackhedF_2015	SID1_M	SID1_mo	stool	NA	control	healthy	NA	NA	adult	female	SWE	no	IlluminaHiSeq	NA	25974306	43700172	4352898980	80	100	ERR525759	yes	NA	Valentina_Giunchiglia	NA	BackhedF_2015_29	NA	mother	NA	NA	NA	NA	NA	NA	NA	NA	NA	NA	NA	NA	NA	NA	NA	NA	NA	NA	NA	NA	NA	NA
BackhedF_2015	SID105_B	SID105	stool	no	control	healthy	0	5	newborn	male	SWE	no	IlluminaHiSeq	NA	25974306	32359134	3214923320	80	100	ERR525696	no	NA	Valentina_Giunchiglia	NA	BackhedF_2015_30	0	child	vaginal	exclusively_breastfeeding	NA	NA	NA	NA	NA	NA	NA	NA	NA	NA	NA	NA	NA	NA	NA	NA	NA	NA	NA	NA
BackhedF_2015	SID105_4M	SID105	stool	no	control	healthy	0	118	newborn	male	SWE	no	IlluminaHiSeq	NA	25974306	35124948	3494274280	80	100	ERR525695	no	NA	Valentina_Giunchiglia	NA	BackhedF_2015_30	113	child	vaginal	exclusively_breastfeeding	NA	NA	NA	NA	NA	NA	NA	NA	NA	NA	NA	NA	NA	NA	NA	NA	NA	NA	NA	NA
BackhedF_2015	SID105_M	SID105_mo	stool	NA	control	healthy	NA	NA	adult	female	SWE	no	IlluminaHiSeq	NA	25974306	45988314	4579667610	80	100	ERR525697	yes	NA	Valentina_Giunchiglia	NA	BackhedF_2015_30	NA	mother	NA	NA	NA	NA	NA	NA	NA	NA	NA	NA	NA	NA	NA	NA	NA	NA	NA	NA	NA	NA	NA	NA
BackhedF_2015	SID128_B	SID128	stool	no	control	healthy	0	1	newborn	male	SWE	no	IlluminaHiSeq	NA	25974306	34938956	3481711740	80	100	ERR525705	no	NA	Valentina_Giunchiglia	NA	BackhedF_2015_31	0	child	vaginal	exclusively_breastfeeding	NA	NA	NA	NA	NA	NA	NA	NA	NA	NA	NA	NA	NA	NA	NA	NA	NA	NA	NA	NA
BackhedF_2015	SID128_4M	SID128	stool	no	control	healthy	0	123	newborn	male	SWE	no	IlluminaHiSeq	NA	25974306	39303962	3919169630	80	100	ERR525704	no	NA	Valentina_Giunchiglia	NA	BackhedF_2015_31	122	child	vaginal	exclusively_breastfeeding	NA	NA	NA	NA	NA	NA	NA	NA	NA	NA	NA	NA	NA	NA	NA	NA	NA	NA	NA	NA
BackhedF_2015	SID128_12M	SID128	stool	no	control	healthy	1	366	child	male	SWE	no	IlluminaHiSeq	NA	25974306	44831856	4471533220	80	100	ERR525703	no	NA	Valentina_Giunchiglia	NA	BackhedF_2015_31	365	child	vaginal	no_breastfeeding	NA	NA	NA	NA	NA	NA	NA	NA	NA	NA	NA	NA	NA	NA	NA	NA	NA	NA	NA	NA
BackhedF_2015	SID128_M	SID128_mo	stool	NA	control	healthy	NA	NA	adult	female	SWE	no	IlluminaHiSeq	NA	25974306	45810210	4567599630	80	100	ERR525706	yes	NA	Valentina_Giunchiglia	NA	BackhedF_2015_31	NA	mother	NA	NA	NA	NA	NA	NA	NA	NA	NA	NA	NA	NA	NA	NA	NA	NA	NA	NA	NA	NA	NA	NA
BackhedF_2015	SID133_B	SID133	stool	no	control	healthy	0	11	newborn	male	SWE	no	IlluminaHiSeq	NA	25974306	43133190	4298672550	80	100	ERR525715	no	NA	Valentina_Giunchiglia	NA	BackhedF_2015_32	0	child	vaginal	exclusively_breastfeeding	NA	NA	NA	NA	NA	NA	NA	NA	NA	NA	NA	NA	NA	NA	NA	NA	NA	NA	NA	NA
BackhedF_2015	SID133_4M	SID133	stool	no	control	healthy	0	124	newborn	male	SWE	no	IlluminaHiSeq	NA	25974306	37094438	3695179830	80	100	ERR525714	no	NA	Valentina_Giunchiglia	NA	BackhedF_2015_32	113	child	vaginal	exclusively_breastfeeding	NA	NA	NA	NA	NA	NA	NA	NA	NA	NA	NA	NA	NA	NA	NA	NA	NA	NA	NA	NA
BackhedF_2015	SID133_12M	SID133	stool	no	control	healthy	1	369	child	male	SWE	no	IlluminaHiSeq	NA	25974306	41039488	4092768770	80	100	ERR525713	no	NA	Valentina_Giunchiglia	NA	BackhedF_2015_32	358	child	vaginal	no_breastfeeding	NA	NA	NA	NA	NA	NA	NA	NA	NA	NA	NA	NA	NA	NA	NA	NA	NA	NA	NA	NA
BackhedF_2015	SID133_M	SID133_mo	stool	NA	control	healthy	NA	NA	adult	female	SWE	no	IlluminaHiSeq	NA	25974306	49156010	4903753150	80	100	ERR525716	yes	NA	Valentina_Giunchiglia	NA	BackhedF_2015_32	NA	mother	NA	NA	NA	NA	NA	NA	NA	NA	NA	NA	NA	NA	NA	NA	NA	NA	NA	NA	NA	NA	NA	NA
BackhedF_2015	SID181_B	SID181	stool	no	control	healthy	0	3	newborn	female	SWE	no	IlluminaHiSeq	NA	25974306	35592816	3549865520	80	100	ERR525745	no	NA	Valentina_Giunchiglia	NA	BackhedF_2015_34	0	child	vaginal	exclusively_breastfeeding	NA	NA	NA	NA	NA	NA	NA	NA	NA	NA	NA	NA	NA	NA	NA	NA	NA	NA	NA	NA
BackhedF_2015	SID181_4M	SID181	stool	no	control	healthy	0	119	newborn	female	SWE	no	IlluminaHiSeq	NA	25974306	35833392	3563509000	80	100	ERR525744	no	NA	Valentina_Giunchiglia	NA	BackhedF_2015_34	116	child	vaginal	exclusively_breastfeeding	NA	NA	NA	NA	NA	NA	NA	NA	NA	NA	NA	NA	NA	NA	NA	NA	NA	NA	NA	NA
BackhedF_2015	SID181_12M	SID181	stool	no	control	healthy	0	351	newborn	female	SWE	no	IlluminaHiSeq	NA	25974306	39715142	3964901180	80	100	ERR525742	no	NA	Valentina_Giunchiglia	NA	BackhedF_2015_34	354	child	vaginal	no_breastfeeding	NA	NA	NA	NA	NA	NA	NA	NA	NA	NA	NA	NA	NA	NA	NA	NA	NA	NA	NA	NA
BackhedF_2015	SID181_M	SID181_mo	stool	NA	control	healthy	NA	NA	adult	female	SWE	no	IlluminaHiSeq	NA	25974306	41788864	4167566480	80	100	ERR525746	yes	NA	Valentina_Giunchiglia	NA	BackhedF_2015_34	NA	mother	NA	NA	NA	NA	NA	NA	NA	NA	NA	NA	NA	NA	NA	NA	NA	NA	NA	NA	NA	NA	NA	NA
BackhedF_2015	SID184_B	SID184	stool	no	control	healthy	0	3	newborn	female	SWE	no	IlluminaHiSeq	NA	25974306	40594850	4043633290	80	100	ERR525749	no	NA	Valentina_Giunchiglia	NA	BackhedF_2015_35	0	child	vaginal	exclusively_breastfeeding	NA	NA	NA	NA	NA	NA	NA	NA	NA	NA	NA	NA	NA	NA	NA	NA	NA	NA	NA	NA
BackhedF_2015	SID184_4M	SID184	stool	no	control	healthy	0	125	newborn	female	SWE	no	IlluminaHiSeq	NA	25974306	30772752	3054696520	80	100	ERR525748	no	NA	Valentina_Giunchiglia	NA	BackhedF_2015_35	122	child	vaginal	exclusively_breastfeeding	NA	NA	NA	NA	NA	NA	NA	NA	NA	NA	NA	NA	NA	NA	NA	NA	NA	NA	NA	NA
BackhedF_2015	SID184_12M	SID184	stool	no	control	healthy	0	360	newborn	female	SWE	no	IlluminaHiSeq	NA	25974306	39422524	3928848640	80	100	ERR525747	no	NA	Valentina_Giunchiglia	NA	BackhedF_2015_35	357	child	vaginal	no_breastfeeding	NA	NA	NA	NA	NA	NA	NA	NA	NA	NA	NA	NA	NA	NA	NA	NA	NA	NA	NA	NA
BackhedF_2015	SID184_M	SID184_mo	stool	NA	control	healthy	NA	NA	adult	female	SWE	no	IlluminaHiSeq	NA	25974306	42663986	4253537530	80	100	ERR525751	yes	NA	Valentina_Giunchiglia	NA	BackhedF_2015_35	NA	mother	NA	NA	NA	NA	NA	NA	NA	NA	NA	NA	NA	NA	NA	NA	NA	NA	NA	NA	NA	NA	NA	NA
BackhedF_2015	SID195_B	SID195	stool	no	control	healthy	0	2	newborn	male	SWE	no	IlluminaHiSeq	NA	25974306	41402208	4128084620	80	100	ERR525756	no	NA	Valentina_Giunchiglia	NA	BackhedF_2015_36	0	child	vaginal	exclusively_breastfeeding	NA	NA	NA	NA	NA	NA	NA	NA	NA	NA	NA	NA	NA	NA	NA	NA	NA	NA	NA	NA
BackhedF_2015	SID195_4M	SID195	stool	no	control	healthy	0	114	newborn	male	SWE	no	IlluminaHiSeq	NA	25974306	33556378	3335396790	80	100	ERR525755	no	NA	Valentina_Giunchiglia	NA	BackhedF_2015_36	112	child	vaginal	mixed_feeding	NA	NA	NA	NA	NA	NA	NA	NA	NA	NA	NA	NA	NA	NA	NA	NA	NA	NA	NA	NA
BackhedF_2015	SID195_12M	SID195	stool	no	control	healthy	1	396	child	male	SWE	no	IlluminaHiSeq	NA	25974306	46358184	4621611490	80	100	ERR525754	no	NA	Valentina_Giunchiglia	NA	BackhedF_2015_36	394	child	vaginal	no_breastfeeding	NA	NA	NA	NA	NA	NA	NA	NA	NA	NA	NA	NA	NA	NA	NA	NA	NA	NA	NA	NA
BackhedF_2015	SID195_M	SID195_mo	stool	NA	control	healthy	NA	NA	adult	female	SWE	no	IlluminaHiSeq	NA	25974306	48370738	4817454730	80	100	ERR525757	yes	NA	Valentina_Giunchiglia	NA	BackhedF_2015_36	NA	mother	NA	NA	NA	NA	NA	NA	NA	NA	NA	NA	NA	NA	NA	NA	NA	NA	NA	NA	NA	NA	NA	NA
BackhedF_2015	SID201_B	SID201	stool	no	control	healthy	0	8	newborn	female	SWE	no	IlluminaHiSeq	NA	25974306	33427424	3330091180	80	100	ERR525762	no	NA	Valentina_Giunchiglia	NA	BackhedF_2015_37	0	child	vaginal	exclusively_breastfeeding	NA	NA	NA	NA	NA	NA	NA	NA	NA	NA	NA	NA	NA	NA	NA	NA	NA	NA	NA	NA
BackhedF_2015	SID201_4M	SID201	stool	no	control	healthy	NA	NA	newborn	female	SWE	no	IlluminaHiSeq	NA	25974306	31234646	3102891450	80	100	ERR525761	no	NA	Valentina_Giunchiglia	NA	BackhedF_2015_37	NA	child	vaginal	exclusively_breastfeeding	NA	NA	NA	NA	NA	NA	NA	NA	NA	NA	NA	NA	NA	NA	NA	NA	NA	NA	NA	NA
BackhedF_2015	SID201_12M	SID201	stool	no	control	healthy	1	381	child	female	SWE	no	IlluminaHiSeq	NA	25974306	28787190	2868556570	80	100	ERR525760	no	NA	Valentina_Giunchiglia	NA	BackhedF_2015_37	373	child	vaginal	any_breastfeeding	NA	NA	NA	NA	NA	NA	NA	NA	NA	NA	NA	NA	NA	NA	NA	NA	NA	NA	NA	NA
BackhedF_2015	SID201_M	SID201_mo	stool	NA	control	healthy	NA	NA	adult	female	SWE	no	IlluminaHiSeq	NA	25974306	36428368	3628345500	80	100	ERR525763	yes	NA	Valentina_Giunchiglia	NA	BackhedF_2015_37	NA	mother	NA	NA	NA	NA	NA	NA	NA	NA	NA	NA	NA	NA	NA	NA	NA	NA	NA	NA	NA	NA	NA	NA
BackhedF_2015	SID224_B	SID224	stool	no	control	healthy	0	8	newborn	male	SWE	no	IlluminaHiSeq	NA	25974306	42123394	4193758310	80	100	ERR525770	no	NA	Valentina_Giunchiglia	NA	BackhedF_2015_38	0	child	vaginal	exclusively_breastfeeding	NA	NA	NA	NA	NA	NA	NA	NA	NA	NA	NA	NA	NA	NA	NA	NA	NA	NA	NA	NA
BackhedF_2015	SID224_4M	SID224	stool	no	control	healthy	0	124	newborn	male	SWE	no	IlluminaHiSeq	NA	25974306	35679214	3553235340	80	100	ERR525769	no	NA	Valentina_Giunchiglia	NA	BackhedF_2015_38	116	child	vaginal	mixed_feeding	NA	NA	NA	NA	NA	NA	NA	NA	NA	NA	NA	NA	NA	NA	NA	NA	NA	NA	NA	NA
BackhedF_2015	SID224_12M	SID224	stool	no	control	healthy	1	377	child	male	SWE	no	IlluminaHiSeq	NA	25974306	44937242	4480924870	80	100	ERR525768	no	NA	Valentina_Giunchiglia	NA	BackhedF_2015_38	369	child	vaginal	no_breastfeeding	NA	NA	NA	NA	NA	NA	NA	NA	NA	NA	NA	NA	NA	NA	NA	NA	NA	NA	NA	NA
BackhedF_2015	SID224_M	SID224_mo	stool	NA	control	healthy	NA	NA	adult	female	SWE	no	IlluminaHiSeq	NA	25974306	39996650	3985864090	80	100	ERR525771	yes	NA	Valentina_Giunchiglia	NA	BackhedF_2015_38	NA	mother	NA	NA	NA	NA	NA	NA	NA	NA	NA	NA	NA	NA	NA	NA	NA	NA	NA	NA	NA	NA	NA	NA
BackhedF_2015	SID229_B	SID229	stool	no	control	healthy	NA	NA	newborn	male	SWE	no	IlluminaHiSeq	NA	25974306	35868564	3569104100	80	100	ERR525774	no	NA	Valentina_Giunchiglia	NA	BackhedF_2015_39	0	child	vaginal	exclusively_breastfeeding	NA	NA	NA	NA	NA	NA	NA	NA	NA	NA	NA	NA	NA	NA	NA	NA	NA	NA	NA	NA
BackhedF_2015	SID229_4M	SID229	stool	no	control	healthy	0	125	newborn	male	SWE	no	IlluminaHiSeq	NA	25974306	32270626	3202580590	80	100	ERR525773	no	NA	Valentina_Giunchiglia	NA	BackhedF_2015_39	NA	child	vaginal	exclusively_breastfeeding	NA	NA	NA	NA	NA	NA	NA	NA	NA	NA	NA	NA	NA	NA	NA	NA	NA	NA	NA	NA
BackhedF_2015	SID229_12M	SID229	stool	no	control	healthy	1	371	child	male	SWE	no	IlluminaHiSeq	NA	25974306	51251734	5112179840	80	100	ERR525772	no	NA	Valentina_Giunchiglia	NA	BackhedF_2015_39	NA	child	vaginal	no_breastfeeding	NA	NA	NA	NA	NA	NA	NA	NA	NA	NA	NA	NA	NA	NA	NA	NA	NA	NA	NA	NA
BackhedF_2015	SID229_M	SID229_mo	stool	NA	control	healthy	NA	NA	adult	female	SWE	no	IlluminaHiSeq	NA	25974306	48008608	4782894630	80	100	ERR525775	yes	NA	Valentina_Giunchiglia	NA	BackhedF_2015_39	NA	mother	NA	NA	NA	NA	NA	NA	NA	NA	NA	NA	NA	NA	NA	NA	NA	NA	NA	NA	NA	NA	NA	NA
BackhedF_2015	SID238_B	SID238	stool	no	control	healthy	0	5	newborn	male	SWE	no	IlluminaHiSeq	NA	25974306	32139690	3205360030	80	100	ERR525778	no	NA	Valentina_Giunchiglia	NA	BackhedF_2015_40	0	child	vaginal	mixed_feeding	NA	NA	NA	NA	NA	NA	NA	NA	NA	NA	NA	NA	NA	NA	NA	NA	NA	NA	NA	NA
BackhedF_2015	SID238_4M	SID238	stool	yes	control	healthy	0	123	newborn	male	SWE	no	IlluminaHiSeq	NA	25974306	26813814	2665426950	80	100	ERR525777	no	NA	Valentina_Giunchiglia	NA	BackhedF_2015_40	118	child	vaginal	exclusively_breastfeeding	NA	NA	NA	NA	NA	NA	NA	NA	NA	NA	NA	NA	NA	NA	NA	NA	NA	NA	NA	NA
BackhedF_2015	SID238_12M	SID238	stool	yes	control	healthy	1	365	child	male	SWE	no	IlluminaHiSeq	NA	25974306	19243366	1918848440	80	100	ERR525776	no	NA	Valentina_Giunchiglia	NA	BackhedF_2015_40	360	child	vaginal	no_breastfeeding	NA	NA	NA	NA	NA	NA	NA	NA	NA	NA	NA	NA	NA	NA	NA	NA	NA	NA	NA	NA
BackhedF_2015	SID238_M	SID238_mo	stool	NA	control	healthy	NA	NA	adult	female	SWE	no	IlluminaHiSeq	NA	25974306	28646558	2851671170	80	100	ERR525779	yes	NA	Valentina_Giunchiglia	NA	BackhedF_2015_40	NA	mother	NA	NA	NA	NA	NA	NA	NA	NA	NA	NA	NA	NA	NA	NA	NA	NA	NA	NA	NA	NA	NA	NA
BackhedF_2015	SID241_B	SID241	stool	no	control	healthy	0	3	newborn	female	SWE	no	IlluminaHiSeq	NA	25974306	32360152	3222706070	80	100	ERR525786	no	NA	Valentina_Giunchiglia	NA	BackhedF_2015_41	0	child	vaginal	NA	NA	NA	NA	NA	NA	NA	NA	NA	NA	NA	NA	NA	NA	NA	NA	NA	NA	NA	NA	NA
BackhedF_2015	SID241_4M	SID241	stool	no	control	healthy	0	130	newborn	female	SWE	no	IlluminaHiSeq	NA	25974306	40074612	3990186300	80	100	ERR525785	no	NA	Valentina_Giunchiglia	NA	BackhedF_2015_41	127	child	vaginal	mixed_feeding	NA	NA	NA	NA	NA	NA	NA	NA	NA	NA	NA	NA	NA	NA	NA	NA	NA	NA	NA	NA
BackhedF_2015	SID241_12M	SID241	stool	no	control	healthy	0	358	newborn	female	SWE	no	IlluminaHiSeq	NA	25974306	43784036	4364338200	80	100	ERR525784	no	NA	Valentina_Giunchiglia	NA	BackhedF_2015_41	355	child	vaginal	no_breastfeeding	NA	NA	NA	NA	NA	NA	NA	NA	NA	NA	NA	NA	NA	NA	NA	NA	NA	NA	NA	NA
BackhedF_2015	SID241_M	SID241_mo	stool	NA	control	healthy	NA	NA	adult	female	SWE	no	IlluminaHiSeq	NA	25974306	36991960	3683749420	80	100	ERR525787	yes	NA	Valentina_Giunchiglia	NA	BackhedF_2015_41	NA	mother	NA	NA	NA	NA	NA	NA	NA	NA	NA	NA	NA	NA	NA	NA	NA	NA	NA	NA	NA	NA	NA	NA
BackhedF_2015	SID244_B	SID244	stool	no	control	healthy	0	2	newborn	male	SWE	no	IlluminaHiSeq	NA	25974306	32993598	3285253130	80	100	ERR525790	no	NA	Valentina_Giunchiglia	NA	BackhedF_2015_42	0	child	vaginal	exclusively_breastfeeding	NA	NA	NA	NA	NA	NA	NA	NA	NA	NA	NA	NA	NA	NA	NA	NA	NA	NA	NA	NA
BackhedF_2015	SID244_4M	SID244	stool	yes	control	healthy	0	128	newborn	male	SWE	no	IlluminaHiSeq	NA	25974306	30572394	3036338610	80	100	ERR525789	no	NA	Valentina_Giunchiglia	NA	BackhedF_2015_42	126	child	vaginal	exclusively_formula_feeding	NA	NA	NA	NA	NA	NA	NA	NA	NA	NA	NA	NA	NA	NA	NA	NA	NA	NA	NA	NA
BackhedF_2015	SID244_12M	SID244	stool	yes	control	healthy	0	362	newborn	male	SWE	no	IlluminaHiSeq	NA	25974306	39809976	3966007860	80	100	ERR525788	no	NA	Valentina_Giunchiglia	NA	BackhedF_2015_42	360	child	vaginal	no_breastfeeding	NA	NA	NA	NA	NA	NA	NA	NA	NA	NA	NA	NA	NA	NA	NA	NA	NA	NA	NA	NA
BackhedF_2015	SID244_M	SID244_mo	stool	NA	control	healthy	NA	NA	adult	female	SWE	no	IlluminaHiSeq	NA	25974306	46189152	4602158640	80	100	ERR525791	yes	NA	Valentina_Giunchiglia	NA	BackhedF_2015_42	NA	mother	NA	NA	NA	NA	NA	NA	NA	NA	NA	NA	NA	NA	NA	NA	NA	NA	NA	NA	NA	NA	NA	NA
BackhedF_2015	SID256_B	SID256	stool	no	control	healthy	0	3	newborn	male	SWE	no	IlluminaHiSeq	NA	25974306	29771200	2956702040	80	100	ERR525794	no	NA	Valentina_Giunchiglia	NA	BackhedF_2015_43	0	child	vaginal	exclusively_breastfeeding	NA	NA	NA	NA	NA	NA	NA	NA	NA	NA	NA	NA	NA	NA	NA	NA	NA	NA	NA	NA
BackhedF_2015	SID256_4M	SID256	stool	no	control	healthy	0	118	newborn	male	SWE	no	IlluminaHiSeq	NA	25974306	34894128	3461153180	80	100	ERR525793	no	NA	Valentina_Giunchiglia	NA	BackhedF_2015_43	115	child	vaginal	exclusively_breastfeeding	NA	NA	NA	NA	NA	NA	NA	NA	NA	NA	NA	NA	NA	NA	NA	NA	NA	NA	NA	NA
BackhedF_2015	SID256_12M	SID256	stool	no	control	healthy	1	385	child	male	SWE	no	IlluminaHiSeq	NA	25974306	36623868	3646016140	80	100	ERR525792	no	NA	Valentina_Giunchiglia	NA	BackhedF_2015_43	382	child	vaginal	any_breastfeeding	NA	NA	NA	NA	NA	NA	NA	NA	NA	NA	NA	NA	NA	NA	NA	NA	NA	NA	NA	NA
BackhedF_2015	SID256_M	SID256_mo	stool	NA	control	healthy	NA	NA	adult	female	SWE	no	IlluminaHiSeq	NA	25974306	48242366	4806449440	80	100	ERR525795	yes	NA	Valentina_Giunchiglia	NA	BackhedF_2015_43	NA	mother	NA	NA	NA	NA	NA	NA	NA	NA	NA	NA	NA	NA	NA	NA	NA	NA	NA	NA	NA	NA	NA	NA
BackhedF_2015	SID258_B	SID258	stool	no	control	healthy	0	1	newborn	male	SWE	no	IlluminaHiSeq	NA	25974306	29701504	2954070890	80	100	ERR525798	no	NA	Valentina_Giunchiglia	NA	BackhedF_2015_44	0	child	vaginal	exclusively_breastfeeding	NA	NA	NA	NA	NA	NA	NA	NA	NA	NA	NA	NA	NA	NA	NA	NA	NA	NA	NA	NA
BackhedF_2015	SID258_4M	SID258	stool	no	control	healthy	0	115	newborn	male	SWE	no	IlluminaHiSeq	NA	25974306	40413924	4027163210	80	100	ERR525797	no	NA	Valentina_Giunchiglia	NA	BackhedF_2015_44	114	child	vaginal	exclusively_breastfeeding	NA	NA	NA	NA	NA	NA	NA	NA	NA	NA	NA	NA	NA	NA	NA	NA	NA	NA	NA	NA
BackhedF_2015	SID258_12M	SID258	stool	no	control	healthy	0	363	newborn	male	SWE	no	IlluminaHiSeq	NA	25974306	44580812	4445066170	80	100	ERR525796	no	NA	Valentina_Giunchiglia	NA	BackhedF_2015_44	362	child	vaginal	no_breastfeeding	NA	NA	NA	NA	NA	NA	NA	NA	NA	NA	NA	NA	NA	NA	NA	NA	NA	NA	NA	NA
BackhedF_2015	SID258_M	SID258_mo	stool	NA	control	healthy	NA	NA	adult	female	SWE	no	IlluminaHiSeq	NA	25974306	30089092	2993323450	80	100	ERR525799	yes	NA	Valentina_Giunchiglia	NA	BackhedF_2015_44	NA	mother	NA	NA	NA	NA	NA	NA	NA	NA	NA	NA	NA	NA	NA	NA	NA	NA	NA	NA	NA	NA	NA	NA
BackhedF_2015	SID265_B	SID265	stool	no	control	healthy	0	11	newborn	female	SWE	no	IlluminaHiSeq	NA	25974306	35120446	3506288970	80	100	ERR525808	no	NA	Valentina_Giunchiglia	NA	BackhedF_2015_45	0	child	vaginal	exclusively_breastfeeding	NA	NA	NA	NA	NA	NA	NA	NA	NA	NA	NA	NA	NA	NA	NA	NA	NA	NA	NA	NA
BackhedF_2015	SID265_4M	SID265	stool	no	control	healthy	0	124	newborn	female	SWE	no	IlluminaHiSeq	NA	25974306	38200334	3785922100	80	100	ERR525807	no	NA	Valentina_Giunchiglia	NA	BackhedF_2015_45	113	child	vaginal	exclusively_breastfeeding	NA	NA	NA	NA	NA	NA	NA	NA	NA	NA	NA	NA	NA	NA	NA	NA	NA	NA	NA	NA
BackhedF_2015	SID265_12M	SID265	stool	no	control	healthy	1	372	child	female	SWE	no	IlluminaHiSeq	NA	25974306	31857032	3175291460	80	100	ERR525806	no	NA	Valentina_Giunchiglia	NA	BackhedF_2015_45	361	child	vaginal	no_breastfeeding	NA	NA	NA	NA	NA	NA	NA	NA	NA	NA	NA	NA	NA	NA	NA	NA	NA	NA	NA	NA
BackhedF_2015	SID265_M	SID265_mo	stool	NA	control	healthy	NA	NA	adult	female	SWE	no	IlluminaHiSeq	NA	25974306	35534108	3537464210	80	100	ERR525809	yes	NA	Valentina_Giunchiglia	NA	BackhedF_2015_45	NA	mother	NA	NA	NA	NA	NA	NA	NA	NA	NA	NA	NA	NA	NA	NA	NA	NA	NA	NA	NA	NA	NA	NA
BackhedF_2015	SID268_B	SID268	stool	no	control	healthy	0	3	newborn	male	SWE	no	IlluminaHiSeq	NA	25974306	39949038	3976802370	80	100	ERR525812	no	NA	Valentina_Giunchiglia	NA	BackhedF_2015_46	0	child	vaginal	exclusively_breastfeeding	NA	NA	NA	NA	NA	NA	NA	NA	NA	NA	NA	NA	NA	NA	NA	NA	NA	NA	NA	NA
BackhedF_2015	SID268_4M	SID268	stool	no	control	healthy	0	119	newborn	male	SWE	no	IlluminaHiSeq	NA	25974306	49904372	4981415320	80	100	ERR525811	no	NA	Valentina_Giunchiglia	NA	BackhedF_2015_46	116	child	vaginal	exclusively_breastfeeding	NA	NA	NA	NA	NA	NA	NA	NA	NA	NA	NA	NA	NA	NA	NA	NA	NA	NA	NA	NA
BackhedF_2015	SID268_12M	SID268	stool	no	control	healthy	1	371	child	male	SWE	no	IlluminaHiSeq	NA	25974306	53817202	5374055960	80	100	ERR525810	no	NA	Valentina_Giunchiglia	NA	BackhedF_2015_46	368	child	vaginal	no_breastfeeding	NA	NA	NA	NA	NA	NA	NA	NA	NA	NA	NA	NA	NA	NA	NA	NA	NA	NA	NA	NA
[truncated: 18,992 more rows]
[truncated: 80 more columns]
