# Supplementary material for: Clinically relevant antibiotic resistance genes are linked to a limited set of taxa within gut microbiome worldwide
Source: Nat Commun. 2023 Nov 14;14:7366. doi: 10.1038/s41467-023-42998-6 (PMC10645880; doi:10.1038/s41467-023-42998-6)
Supplement: Supplementary file 6 — Supplementary Data 3 [file 41467_2023_42998_MOESM6_ESM.xlsx]

## Sheet: supp_data_3_main_analysis_AR_pr
	study_name	subject_id	sample_id	body_site	country	full_country	continent	sub_region	non_westernized	16S rRNA methyltransferase (A1408)	16S rRNA methyltransferase (G1405)	AAC(2')	AAC(3)	AAC(6')	AAC(6')-Ib-cr	AAC(6');ANT(3'')	AAC(6');APH(2'')	ACC beta-lactamase	ACI beta-lactamase	ACT beta-lactamase	ADC beta-lactamase without carbapenemase activity	ADC beta-lactamases pending classification for carbapenemase activity	ANT(2'')	ANT(3'')	ANT(4')	ANT(6)	ANT(9)	APH(2'')	APH(3'')	APH(3')	APH(4)	APH(6)	ATP-binding cassette (ABC) antibiotic efflux pump	ATP-binding cassette (ABC) antibiotic efflux pump;major facilitator superfamily (MFS) antibiotic efflux pump	ATP-binding cassette (ABC) antibiotic efflux pump;major facilitator superfamily (MFS) antibiotic efflux pump;resistance-nodulation-cell division (RND) antibiotic efflux pump	AXC beta-lactamase	Antibiotic resistant Helicobacter pylori nitroreductase	BlaZ beta-lactamase	Bleomycin resistant protein	CARB beta-lactamase	CDD beta-lactamase	CKO beta-lactamase	CMA beta-lactamase	CMH beta-lactamase	CMY beta-lactamase	CSA beta-lactamase	CSP beta-lactamase	CTX-M beta-lactamase	CblA beta-lactamase
0	AsnicarF_2017	MV_FEI1	MV_FEI1_t1Q14	stool	ITA	Italy	Europe	Southern Europe	no	0	0	0	0	0	0	0	0	0	0	0	0	0	0	0	0	1	0	0	0	1	0	0	1	0	1	0	0	0	0	0	0	0	0	0	0	0	0	0	0
1	AsnicarF_2017	MV_FEI2	MV_FEI2_t1Q14	stool	ITA	Italy	Europe	Southern Europe	no	0	0	0	0	0	0	0	0	0	1	0	0	0	0	0	0	0	0	0	0	0	0	0	1	0	0	0	0	0	0	0	0	0	0	0	0	0	0	0	0
2	AsnicarF_2017	MV_FEI3	MV_FEI3_t1Q14	stool	ITA	Italy	Europe	Southern Europe	no	0	0	0	0	0	0	0	1	0	0	0	0	0	0	0	0	1	0	0	0	1	0	0	1	0	1	0	0	0	0	0	1	0	0	0	1	0	0	0	0
3	AsnicarF_2017	MV_FEI4	MV_FEI4_t1Q14	stool	ITA	Italy	Europe	Southern Europe	no	0	0	0	0	0	0	0	0	0	0	0	0	0	0	0	0	0	0	0	1	0	0	1	1	0	1	0	0	0	0	0	0	0	0	0	0	0	0	0	0
4	AsnicarF_2017	MV_FEI4	MV_FEI4_t2Q15	stool	ITA	Italy	Europe	Southern Europe	no	0	0	0	0	0	0	0	0	0	0	0	0	0	0	0	0	0	0	0	0	0	0	0	1	0	1	0	0	0	0	0	0	0	0	0	0	0	0	0	0
5	AsnicarF_2017	MV_FEI5	MV_FEI5_t1Q14	stool	ITA	Italy	Europe	Southern Europe	no	0	0	0	0	1	0	0	1	0	0	1	0	0	0	0	0	1	0	0	0	1	0	0	0	0	0	0	0	0	0	0	0	0	0	0	0	0	0	0	0
6	AsnicarF_2017	MV_FEI5	MV_FEI5_t2Q14	stool	ITA	Italy	Europe	Southern Europe	no	0	0	0	0	0	0	0	0	0	0	0	0	0	0	0	0	0	0	0	0	0	0	0	1	0	1	0	0	0	0	0	0	0	0	0	0	0	0	0	0
7	AsnicarF_2017	MV_FEI5	MV_FEI5_t3Q15	stool	ITA	Italy	Europe	Southern Europe	no	0	0	0	0	0	0	0	0	0	0	0	0	0	0	0	0	0	0	0	0	1	0	0	0	0	0	0	0	0	0	0	0	0	0	0	0	0	0	0	0
8	AsnicarF_2017	MV_FEM1	MV_FEM1_t1Q14	stool	ITA	Italy	Europe	Southern Europe	no	0	0	0	0	0	0	0	0	0	0	0	0	0	0	0	0	1	0	0	0	0	0	0	0	0	0	0	0	0	0	0	0	0	0	0	0	0	0	0	0
9	AsnicarF_2017	MV_FEM2	MV_FEM2_t1Q14	stool	ITA	Italy	Europe	Southern Europe	no	0	0	0	0	0	0	0	0	0	0	0	0	0	0	0	0	0	0	0	0	1	0	0	0	0	1	0	0	0	0	0	0	0	0	0	0	0	0	0	1
10	AsnicarF_2017	MV_FEM3	MV_FEM3_t1Q14	stool	ITA	Italy	Europe	Southern Europe	no	0	0	0	0	0	0	0	0	0	0	0	0	0	0	0	0	0	0	0	0	1	0	0	0	0	0	0	0	0	0	0	0	0	0	0	0	0	0	0	1
11	AsnicarF_2017	MV_FEM4	MV_FEM4_t1Q14	stool	ITA	Italy	Europe	Southern Europe	no	0	0	0	0	0	0	0	0	0	0	0	0	0	0	0	0	0	0	0	1	0	0	0	0	0	1	0	0	0	0	0	0	0	0	0	0	0	0	0	1
12	AsnicarF_2017	MV_FEM4	MV_FEM4_t2Q15	stool	ITA	Italy	Europe	Southern Europe	no	0	0	0	0	0	0	0	0	0	0	0	0	0	0	0	0	0	0	0	1	0	0	1	0	0	0	0	0	0	0	0	0	0	0	0	0	0	0	0	0
13	AsnicarF_2017	MV_FEM5	MV_FEM5_t1Q14	stool	ITA	Italy	Europe	Southern Europe	no	0	0	0	0	1	0	0	0	0	0	0	0	0	0	0	0	1	0	0	0	1	0	0	0	0	0	0	0	0	0	0	0	0	0	0	0	0	0	0	0
14	AsnicarF_2017	MV_FEM5	MV_FEM5_t2Q14	stool	ITA	Italy	Europe	Southern Europe	no	0	0	0	0	0	0	0	0	0	0	0	0	0	0	0	0	1	0	0	0	1	0	0	0	0	0	0	0	0	0	0	0	0	0	0	0	0	0	0	1
15	AsnicarF_2017	MV_FEM5	MV_FEM5_t3Q15	stool	ITA	Italy	Europe	Southern Europe	no	0	0	0	0	0	0	0	0	0	0	0	0	0	0	0	0	1	0	0	0	1	0	0	0	0	0	0	0	0	0	0	0	0	0	0	0	0	0	0	1
16	AsnicarF_2021	predict1_MTG_0001	SAMEA7041133	stool	USA	United States of America	Americas	North America	no	0	0	0	0	1	0	0	0	0	0	0	0	0	0	0	0	0	0	1	0	0	0	0	0	0	0	0	0	0	0	0	0	0	0	0	0	0	0	0	1
17	AsnicarF_2021	predict1_MTG_0002	SAMEA7041134	stool	GBR	United Kingdom	Europe	Northern Europe	no	0	0	0	0	0	0	0	0	0	0	0	0	0	0	0	0	1	0	0	0	0	0	0	0	0	0	0	0	0	0	0	0	0	0	0	0	0	0	0	1
18	AsnicarF_2021	predict1_MTG_0003	SAMEA7041135	stool	USA	United States of America	Americas	North America	no	0	0	0	0	0	0	0	0	0	0	0	0	0	0	0	0	1	0	0	1	1	0	0	0	0	0	0	0	0	0	0	0	0	0	0	0	0	0	0	1
19	AsnicarF_2021	predict1_MTG_0004	SAMEA7041136	stool	GBR	United Kingdom	Europe	Northern Europe	no	0	0	0	0	0	0	0	0	0	0	0	0	0	0	0	0	1	0	0	0	1	0	0	0	0	0	0	0	0	0	0	0	0	0	0	0	0	0	0	1
20	AsnicarF_2021	predict1_MTG_0005	SAMEA7041137	stool	GBR	United Kingdom	Europe	Northern Europe	no	0	0	0	0	0	0	0	0	0	0	0	0	0	0	0	0	1	0	1	1	0	0	1	0	0	0	0	0	0	0	0	0	0	0	0	0	0	0	0	1
21	AsnicarF_2021	predict1_MTG_0006	SAMEA7041138	stool	GBR	United Kingdom	Europe	Northern Europe	no	0	0	0	0	0	0	0	0	0	0	0	0	0	0	0	0	0	0	0	0	1	0	0	1	0	1	0	0	0	0	0	0	0	0	0	0	0	0	0	1
22	AsnicarF_2021	predict1_MTG_0007	SAMEA7041139	stool	GBR	United Kingdom	Europe	Northern Europe	no	0	0	0	0	0	0	0	0	0	0	0	0	0	0	0	0	0	0	0	0	0	0	0	0	0	0	0	0	0	0	0	0	0	0	0	0	0	0	0	1
23	AsnicarF_2021	predict1_MTG_0008	SAMEA7041140	stool	GBR	United Kingdom	Europe	Northern Europe	no	0	0	0	0	0	0	0	0	0	0	0	0	0	0	0	0	1	0	1	0	1	0	0	1	0	0	0	0	0	0	0	0	0	0	0	0	0	0	0	1
24	AsnicarF_2021	predict1_MTG_0009	SAMEA7041141	stool	GBR	United Kingdom	Europe	Northern Europe	no	0	0	0	0	0	0	0	1	0	0	0	0	0	0	0	0	1	0	0	0	1	0	0	1	0	1	0	0	0	0	0	0	0	0	0	0	0	0	0	1
25	AsnicarF_2021	predict1_MTG_0010	SAMEA7041142	stool	GBR	United Kingdom	Europe	Northern Europe	no	0	1	0	0	0	0	0	1	0	0	0	0	0	0	0	0	1	0	0	0	1	0	0	1	0	1	0	0	0	0	0	0	0	0	0	0	0	0	0	1
26	AsnicarF_2021	predict1_MTG_0011	SAMEA7041143	stool	GBR	United Kingdom	Europe	Northern Europe	no	0	0	0	0	0	0	0	0	0	0	0	0	0	0	0	0	1	0	0	0	1	0	0	0	0	0	0	0	0	0	0	0	0	0	0	0	0	0	0	1
27	AsnicarF_2021	predict1_MTG_0012	SAMEA7041144	stool	GBR	United Kingdom	Europe	Northern Europe	no	0	0	0	0	0	0	0	1	0	0	0	0	0	0	0	0	1	0	0	0	0	0	0	0	0	0	0	0	0	0	0	0	0	0	0	0	0	0	0	1
28	AsnicarF_2021	predict1_MTG_0013	SAMEA7041145	stool	GBR	United Kingdom	Europe	Northern Europe	no	0	0	0	0	0	0	0	0	0	0	0	0	0	0	0	0	0	0	0	0	1	0	0	1	0	1	0	0	0	0	0	0	0	0	0	0	0	0	0	1
29	AsnicarF_2021	predict1_MTG_0014	SAMEA7041146	stool	GBR	United Kingdom	Europe	Northern Europe	no	0	0	0	0	0	0	0	0	0	0	0	0	0	0	0	0	1	0	0	0	1	0	0	0	0	0	0	0	0	0	0	0	0	0	0	0	0	0	0	1
30	AsnicarF_2021	predict1_MTG_0015	SAMEA7041147	stool	GBR	United Kingdom	Europe	Northern Europe	no	0	0	0	0	0	0	0	0	0	1	0	0	0	0	0	0	1	0	0	0	1	0	0	0	0	0	0	0	0	0	0	0	0	0	0	0	0	0	0	1
31	AsnicarF_2021	predict1_MTG_0016	SAMEA7041148	stool	GBR	United Kingdom	Europe	Northern Europe	no	0	0	0	0	0	0	0	0	0	0	0	0	0	0	0	0	0	0	0	0	0	0	0	0	0	0	0	0	0	0	0	0	0	0	0	0	0	0	0	1
32	AsnicarF_2021	predict1_MTG_0017	SAMEA7041149	stool	GBR	United Kingdom	Europe	Northern Europe	no	0	0	0	0	0	0	0	0	0	0	0	0	0	0	0	0	1	0	0	0	0	0	0	1	0	0	0	0	0	0	0	0	0	0	0	0	0	0	0	1
33	AsnicarF_2021	predict1_MTG_0018	SAMEA7041150	stool	GBR	United Kingdom	Europe	Northern Europe	no	0	1	0	0	0	0	0	1	0	0	0	0	0	0	0	0	1	0	0	0	1	0	0	0	0	0	0	0	0	0	0	0	0	0	0	0	0	0	0	1
34	AsnicarF_2021	predict1_MTG_0019	SAMEA7041151	stool	GBR	United Kingdom	Europe	Northern Europe	no	0	0	0	0	0	0	0	0	0	0	0	0	0	0	0	0	0	0	0	0	0	0	0	0	0	0	0	0	0	0	0	0	0	0	0	0	0	0	0	1
35	AsnicarF_2021	predict1_MTG_0020	SAMEA7041152	stool	GBR	United Kingdom	Europe	Northern Europe	no	0	1	0	0	0	0	0	0	0	0	0	0	0	0	0	0	0	0	0	0	0	0	0	0	0	0	0	0	0	0	0	0	0	0	0	0	0	0	0	1
36	AsnicarF_2021	predict1_MTG_0021	SAMEA7041153	stool	USA	United States of America	Americas	North America	no	0	0	0	0	0	0	0	1	0	0	0	0	0	0	0	0	1	0	0	0	1	0	0	1	0	1	0	0	0	0	0	0	0	0	0	0	0	0	0	1
37	AsnicarF_2021	predict1_MTG_0022	SAMEA7041154	stool	GBR	United Kingdom	Europe	Northern Europe	no	0	0	0	0	0	0	0	1	0	0	0	0	0	0	0	0	0	0	0	0	1	0	0	0	0	0	0	0	0	0	0	0	0	0	0	0	0	0	0	0
38	AsnicarF_2021	predict1_MTG_0023	SAMEA7041155	stool	USA	United States of America	Americas	North America	no	0	0	0	0	0	0	0	0	0	0	0	0	0	0	0	0	1	0	0	0	1	0	0	0	0	0	0	0	0	0	0	0	0	0	0	0	0	0	0	1
39	AsnicarF_2021	predict1_MTG_0024	SAMEA7041156	stool	GBR	United Kingdom	Europe	Northern Europe	no	0	0	0	0	0	0	0	0	0	0	0	0	0	0	0	0	0	0	0	0	1	0	0	0	0	0	0	0	0	0	0	0	0	0	0	0	0	0	0	1
40	AsnicarF_2021	predict1_MTG_0025	SAMEA7041157	stool	GBR	United Kingdom	Europe	Northern Europe	no	0	0	0	0	0	0	0	0	0	1	0	0	0	0	0	0	1	0	0	0	1	0	0	0	0	0	0	0	0	0	0	0	0	0	0	0	0	0	0	0
41	AsnicarF_2021	predict1_MTG_0026	SAMEA7041158	stool	GBR	United Kingdom	Europe	Northern Europe	no	0	0	0	0	0	0	0	0	0	1	0	0	0	0	0	0	0	0	0	0	1	0	0	0	0	0	0	0	0	0	0	0	0	0	0	0	0	0	0	1
42	AsnicarF_2021	predict1_MTG_0027	SAMEA7041159	stool	GBR	United Kingdom	Europe	Northern Europe	no	0	0	0	0	0	0	0	0	0	0	0	0	0	0	0	0	1	0	0	0	1	0	0	0	0	0	0	0	0	0	0	0	0	0	0	0	0	0	0	1
43	AsnicarF_2021	predict1_MTG_0028	SAMEA7041160	stool	GBR	United Kingdom	Europe	Northern Europe	no	0	0	0	0	0	0	0	0	0	0	0	0	0	0	0	0	1	0	0	0	1	0	0	1	0	1	0	0	0	0	0	0	0	0	0	0	0	0	0	1
44	AsnicarF_2021	predict1_MTG_0029	SAMEA7041161	stool	GBR	United Kingdom	Europe	Northern Europe	no	0	0	0	0	0	0	0	0	1	0	0	0	0	0	0	0	1	0	1	1	1	0	1	0	0	1	0	0	0	0	0	0	0	0	0	0	0	0	0	1
45	AsnicarF_2021	predict1_MTG_0030	SAMEA7041162	stool	GBR	United Kingdom	Europe	Northern Europe	no	0	0	0	0	0	0	0	0	0	0	0	0	0	0	0	0	1	0	0	0	1	0	0	0	0	0	0	0	0	0	0	0	0	0	0	0	0	0	0	1
46	AsnicarF_2021	predict1_MTG_0031	SAMEA7041163	stool	GBR	United Kingdom	Europe	Northern Europe	no	0	0	0	0	0	0	0	1	0	0	0	0	0	0	0	0	1	0	0	0	1	0	0	0	0	0	0	0	0	0	0	0	0	0	0	0	0	0	0	1
47	AsnicarF_2021	predict1_MTG_0032	SAMEA7041164	stool	GBR	United Kingdom	Europe	Northern Europe	no	0	0	0	0	0	0	0	0	0	0	0	0	0	0	0	0	1	0	0	0	1	0	0	0	0	0	0	0	0	0	0	0	0	0	0	0	0	0	0	1
48	AsnicarF_2021	predict1_MTG_0033	SAMEA7041165	stool	GBR	United Kingdom	Europe	Northern Europe	no	0	0	0	0	0	0	0	0	0	0	0	0	0	0	0	0	0	0	0	0	1	0	1	0	0	0	0	0	0	0	0	0	0	0	0	0	0	0	0	1
49	AsnicarF_2021	predict1_MTG_0034	SAMEA7041166	stool	GBR	United Kingdom	Europe	Northern Europe	no	0	0	0	0	0	0	0	0	0	0	0	0	0	0	0	0	0	0	0	0	1	0	0	0	0	0	0	0	0	0	0	0	0	0	0	0	0	0	0	1
50	AsnicarF_2021	predict1_MTG_0035	SAMEA7041167	stool	GBR	United Kingdom	Europe	Northern Europe	no	0	0	0	0	0	0	0	1	0	0	0	0	0	0	0	0	0	0	0	0	0	0	0	0	0	0	0	0	0	0	0	0	0	0	0	0	0	0	0	1
51	AsnicarF_2021	predict1_MTG_0036	SAMEA7041168	stool	GBR	United Kingdom	Europe	Northern Europe	no	0	0	0	0	0	0	0	1	0	0	0	0	0	0	0	0	1	0	0	0	1	0	0	0	0	0	0	0	0	0	0	0	0	0	0	0	0	0	0	1
52	AsnicarF_2021	predict1_MTG_0037	SAMEA7041169	stool	GBR	United Kingdom	Europe	Northern Europe	no	0	0	0	0	0	0	0	0	0	0	0	0	0	0	0	0	0	0	0	0	0	0	0	0	0	0	0	0	0	0	0	0	0	0	0	0	0	0	0	1
53	AsnicarF_2021	predict1_MTG_0038	SAMEA7041170	stool	USA	United States of America	Americas	North America	no	0	0	0	0	0	0	0	0	0	0	0	0	0	0	0	0	1	0	0	0	1	0	0	0	0	0	0	0	0	0	0	0	0	0	0	0	0	0	0	1
54	AsnicarF_2021	predict1_MTG_0039	SAMEA7041171	stool	GBR	United Kingdom	Europe	Northern Europe	no	0	0	0	0	0	0	0	0	0	1	0	0	0	0	0	0	1	0	0	0	0	0	0	0	0	0	0	0	0	0	0	0	0	0	0	0	0	0	0	1
55	AsnicarF_2021	predict1_MTG_0040	SAMEA7041172	stool	GBR	United Kingdom	Europe	Northern Europe	no	0	0	0	0	0	0	0	0	0	0	0	0	0	0	0	0	1	0	0	0	1	0	0	0	0	0	0	0	0	0	0	0	0	0	0	0	0	0	0	1
56	AsnicarF_2021	predict1_MTG_0041	SAMEA7041173	stool	GBR	United Kingdom	Europe	Northern Europe	no	0	0	0	0	0	0	0	1	0	0	0	0	0	0	0	0	1	0	0	0	0	0	0	1	0	1	0	0	0	0	0	0	0	0	0	0	0	0	0	1
57	AsnicarF_2021	predict1_MTG_0042	SAMEA7041174	stool	GBR	United Kingdom	Europe	Northern Europe	no	0	0	0	0	0	0	0	0	0	0	0	0	0	0	0	0	1	0	0	0	1	0	0	1	0	0	0	0	0	0	0	0	0	0	0	0	0	0	0	0
58	AsnicarF_2021	predict1_MTG_0043	SAMEA7041175	stool	GBR	United Kingdom	Europe	Northern Europe	no	0	0	0	0	0	0	0	1	0	0	0	0	0	0	0	0	1	0	0	0	0	0	0	1	0	0	0	0	0	0	0	0	0	0	0	0	0	0	0	1
59	AsnicarF_2021	predict1_MTG_0044	SAMEA7041176	stool	GBR	United Kingdom	Europe	Northern Europe	no	0	0	0	0	0	0	0	0	0	0	0	0	0	0	0	0	1	0	0	0	1	0	0	0	0	0	0	0	0	0	0	0	0	0	0	0	0	0	0	1
60	AsnicarF_2021	predict1_MTG_0045	SAMEA7041177	stool	GBR	United Kingdom	Europe	Northern Europe	no	0	0	0	0	0	0	0	0	0	0	0	0	0	0	0	0	1	0	0	0	1	0	0	0	0	0	0	0	0	0	0	0	0	0	0	0	0	0	0	1
61	AsnicarF_2021	predict1_MTG_0046	SAMEA7041178	stool	USA	United States of America	Americas	North America	no	0	0	0	0	0	0	0	0	0	0	0	0	0	0	0	0	0	0	0	0	1	0	0	0	0	0	0	0	0	0	0	0	0	0	0	0	0	0	0	1
62	AsnicarF_2021	predict1_MTG_0047	SAMEA7041179	stool	USA	United States of America	Americas	North America	no	0	0	0	0	0	0	0	0	0	0	0	0	0	0	0	0	1	0	1	0	1	0	0	0	0	0	0	0	0	0	0	0	0	0	0	0	0	0	0	0
63	AsnicarF_2021	predict1_MTG_0048	SAMEA7041180	stool	GBR	United Kingdom	Europe	Northern Europe	no	0	0	0	0	0	0	0	0	0	0	0	0	0	0	0	0	1	0	0	0	1	0	0	0	0	0	0	0	0	0	0	0	0	0	0	0	0	0	0	1
64	AsnicarF_2021	predict1_MTG_0049	SAMEA7041181	stool	GBR	United Kingdom	Europe	Northern Europe	no	0	0	0	0	0	0	0	1	0	0	0	0	0	0	0	0	1	0	0	0	1	0	1	1	0	1	0	0	0	0	0	0	0	0	0	0	0	0	0	1
65	AsnicarF_2021	predict1_MTG_0050	SAMEA7041182	stool	GBR	United Kingdom	Europe	Northern Europe	no	0	0	0	0	0	0	0	0	0	0	0	0	0	0	0	0	0	0	0	0	1	0	0	0	0	0	0	0	0	0	0	0	0	0	0	0	0	0	0	1
66	AsnicarF_2021	predict1_MTG_0051	SAMEA7041183	stool	GBR	United Kingdom	Europe	Northern Europe	no	0	0	0	0	0	0	0	1	0	0	0	0	0	0	0	0	0	0	0	0	1	0	0	1	0	0	0	0	0	0	0	0	0	0	0	0	0	0	0	1
67	AsnicarF_2021	predict1_MTG_0052	SAMEA7041184	stool	GBR	United Kingdom	Europe	Northern Europe	no	0	0	0	1	0	0	0	0	0	0	0	0	0	0	1	0	1	0	0	0	1	0	1	1	0	0	0	0	0	0	0	0	0	0	0	0	0	0	0	1
68	AsnicarF_2021	predict1_MTG_0053	SAMEA7041185	stool	GBR	United Kingdom	Europe	Northern Europe	no	0	0	0	0	0	0	0	1	0	0	0	0	0	0	0	0	0	0	0	0	0	0	0	0	0	0	0	0	0	0	0	0	0	0	0	0	0	0	0	1
69	AsnicarF_2021	predict1_MTG_0054	SAMEA7041186	stool	GBR	United Kingdom	Europe	Northern Europe	no	0	0	0	0	0	0	0	0	0	0	0	0	0	0	0	0	1	0	0	0	1	0	0	0	0	0	0	0	0	0	0	0	0	0	0	0	0	0	0	1
70	AsnicarF_2021	predict1_MTG_0055	SAMEA7041187	stool	GBR	United Kingdom	Europe	Northern Europe	no	0	0	0	0	0	0	0	1	0	0	0	0	0	0	0	0	1	0	0	0	1	0	0	0	0	0	0	0	0	0	0	0	0	0	0	0	0	0	0	1
71	AsnicarF_2021	predict1_MTG_0056	SAMEA7041188	stool	GBR	United Kingdom	Europe	Northern Europe	no	0	0	0	0	0	0	0	0	0	0	0	0	0	0	0	0	0	0	0	0	1	0	0	0	0	0	0	0	0	0	0	0	0	0	0	0	0	0	0	1
72	AsnicarF_2021	predict1_MTG_0057	SAMEA7041189	stool	GBR	United Kingdom	Europe	Northern Europe	no	0	0	0	0	0	0	0	0	0	0	0	0	0	0	0	0	1	0	0	0	1	0	0	0	0	0	0	0	0	0	0	0	0	0	0	0	0	0	0	1
73	AsnicarF_2021	predict1_MTG_0058	SAMEA7041190	stool	GBR	United Kingdom	Europe	Northern Europe	no	0	0	0	0	0	0	0	0	0	0	0	0	0	0	0	0	1	0	0	0	1	0	0	0	0	0	0	0	0	0	0	0	0	0	0	0	0	0	0	1
74	AsnicarF_2021	predict1_MTG_0059	SAMEA7041191	stool	USA	United States of America	Americas	North America	no	0	0	0	0	0	0	0	0	0	0	0	0	0	0	0	0	1	0	0	0	1	0	0	0	0	0	0	0	0	0	0	0	0	0	0	0	0	0	0	1
75	AsnicarF_2021	predict1_MTG_0060	SAMEA7041192	stool	GBR	United Kingdom	Europe	Northern Europe	no	0	0	0	0	0	0	0	0	0	0	0	0	0	0	0	0	0	0	0	0	1	0	0	0	0	0	0	0	0	0	0	0	0	0	0	0	0	0	0	1
76	AsnicarF_2021	predict1_MTG_0061	SAMEA7041193	stool	GBR	United Kingdom	Europe	Northern Europe	no	0	0	0	0	0	0	0	0	0	0	0	0	0	0	0	0	1	0	0	0	1	0	0	0	0	0	0	0	0	0	0	0	0	0	0	0	0	0	0	1
77	AsnicarF_2021	predict1_MTG_0062	SAMEA7041194	stool	GBR	United Kingdom	Europe	Northern Europe	no	0	0	0	0	0	0	0	0	0	0	0	0	0	0	0	0	1	0	0	0	1	0	0	0	0	0	0	0	0	0	0	0	0	0	0	0	0	0	0	1
78	AsnicarF_2021	predict1_MTG_0063	SAMEA7041195	stool	GBR	United Kingdom	Europe	Northern Europe	no	0	0	0	0	0	0	0	0	0	1	0	0	0	0	0	0	0	0	0	0	0	0	0	1	0	1	0	0	0	0	0	0	0	0	0	0	0	0	0	0
79	AsnicarF_2021	predict1_MTG_0064	SAMEA7041196	stool	USA	United States of America	Americas	North America	no	0	0	0	0	1	0	0	0	0	0	0	0	0	0	0	0	0	0	1	0	1	0	0	1	0	0	0	0	0	0	0	0	0	0	0	0	0	0	0	0
80	AsnicarF_2021	predict1_MTG_0065	SAMEA7041197	stool	GBR	United Kingdom	Europe	Northern Europe	no	0	0	0	0	0	0	0	0	0	0	0	0	0	0	0	0	1	0	0	0	1	0	0	0	0	0	0	0	0	0	0	0	0	0	0	0	0	0	0	0
81	AsnicarF_2021	predict1_MTG_0066	SAMEA7041198	stool	GBR	United Kingdom	Europe	Northern Europe	no	0	0	0	0	0	0	0	1	0	0	0	0	0	0	0	0	1	0	0	0	1	0	0	0	0	0	0	0	0	0	0	0	0	0	0	0	0	0	0	0
82	AsnicarF_2021	predict1_MTG_0067	SAMEA7041199	stool	GBR	United Kingdom	Europe	Northern Europe	no	0	0	0	0	0	0	0	0	0	0	0	0	0	0	0	0	0	0	0	0	1	0	0	1	0	1	0	0	0	0	0	0	0	0	0	0	0	0	0	1
83	AsnicarF_2021	predict1_MTG_0068	SAMEA7041200	stool	GBR	United Kingdom	Europe	Northern Europe	no	0	0	0	0	0	0	0	0	0	0	0	0	0	0	0	0	1	0	0	0	1	0	0	0	0	0	0	0	0	0	0	0	0	0	0	0	0	0	0	1
84	AsnicarF_2021	predict1_MTG_0069	SAMEA7041201	stool	GBR	United Kingdom	Europe	Northern Europe	no	0	0	0	0	0	0	0	0	0	1	0	0	0	0	0	0	1	0	0	0	1	0	0	1	0	1	0	0	0	0	0	0	0	0	0	0	0	0	0	1
85	AsnicarF_2021	predict1_MTG_0070	SAMEA7041202	stool	GBR	United Kingdom	Europe	Northern Europe	no	0	0	0	0	0	0	0	0	0	0	0	0	0	0	0	0	1	0	0	0	1	0	0	0	0	0	0	0	0	0	0	0	0	0	0	0	0	0	0	1
86	AsnicarF_2021	predict1_MTG_0071	SAMEA7041203	stool	GBR	United Kingdom	Europe	Northern Europe	no	0	0	0	0	0	0	0	0	0	0	0	0	0	0	0	0	1	0	0	0	1	0	0	0	0	0	0	0	0	0	0	0	0	0	0	0	0	0	0	1
87	AsnicarF_2021	predict1_MTG_0072	SAMEA7041204	stool	GBR	United Kingdom	Europe	Northern Europe	no	0	0	0	0	0	0	0	0	0	0	0	0	0	0	0	0	0	0	0	0	0	0	0	0	0	0	0	0	0	0	0	0	0	0	0	0	0	0	0	1
88	AsnicarF_2021	predict1_MTG_0073	SAMEA7041205	stool	GBR	United Kingdom	Europe	Northern Europe	no	0	0	0	0	0	0	0	1	0	0	0	0	0	0	1	0	0	0	0	0	1	0	0	0	0	0	0	0	0	0	0	0	0	0	0	0	0	0	0	1
89	AsnicarF_2021	predict1_MTG_0074	SAMEA7041206	stool	GBR	United Kingdom	Europe	Northern Europe	no	0	0	0	0	0	0	0	0	0	0	0	0	0	0	0	0	0	0	0	0	1	0	0	0	0	0	0	0	0	0	0	0	0	0	0	0	0	0	0	1
90	AsnicarF_2021	predict1_MTG_0075	SAMEA7041207	stool	GBR	United Kingdom	Europe	Northern Europe	no	0	0	0	0	0	0	0	0	0	0	0	0	0	0	0	0	1	0	0	0	1	0	0	0	0	0	0	0	0	0	0	0	0	0	0	0	0	0	0	1
91	AsnicarF_2021	predict1_MTG_0076	SAMEA7041208	stool	GBR	United Kingdom	Europe	Northern Europe	no	0	0	0	0	0	0	0	0	0	0	0	0	0	0	0	0	0	0	0	0	1	0	0	0	0	0	0	0	0	0	0	0	0	0	0	0	0	0	0	1
92	AsnicarF_2021	predict1_MTG_0077	SAMEA7041209	stool	GBR	United Kingdom	Europe	Northern Europe	no	0	0	0	0	0	0	0	0	0	0	0	0	0	0	0	0	1	0	0	0	1	0	0	0	0	0	0	0	0	0	0	0	0	0	0	0	0	0	0	1
93	AsnicarF_2021	predict1_MTG_0078	SAMEA7041210	stool	GBR	United Kingdom	Europe	Northern Europe	no	0	0	0	0	0	0	0	0	0	0	0	0	0	0	0	0	1	0	0	0	0	0	0	1	0	1	0	0	0	0	0	0	0	0	0	0	0	0	0	1
94	AsnicarF_2021	predict1_MTG_0079	SAMEA7041211	stool	GBR	United Kingdom	Europe	Northern Europe	no	0	0	0	0	1	0	0	0	0	0	0	0	0	0	0	0	1	0	1	0	1	0	0	1	0	1	0	0	0	0	0	0	0	0	0	0	0	0	0	1
95	AsnicarF_2021	predict1_MTG_0080	SAMEA7041212	stool	GBR	United Kingdom	Europe	Northern Europe	no	0	0	0	0	0	0	0	0	0	0	0	0	0	0	0	0	0	0	0	0	1	0	0	1	0	1	0	0	0	0	0	0	0	0	0	0	0	0	0	0
96	AsnicarF_2021	predict1_MTG_0081	SAMEA7041213	stool	USA	United States of America	Americas	North America	no	0	0	0	0	0	0	0	0	0	0	0	0	0	0	0	0	1	0	0	0	1	0	0	0	0	0	0	0	0	0	0	0	0	0	0	0	0	0	0	1
97	AsnicarF_2021	predict1_MTG_0082	SAMEA7041214	stool	GBR	United Kingdom	Europe	Northern Europe	no	0	0	0	0	0	0	0	0	0	0	0	0	0	0	0	0	0	0	0	0	0	0	0	0	0	0	0	0	0	0	0	0	0	0	0	0	0	0	0	1
98	AsnicarF_2021	predict1_MTG_0083	SAMEA7041215	stool	GBR	United Kingdom	Europe	Northern Europe	no	0	0	0	0	0	0	0	0	0	0	0	0	0	0	0	0	0	0	0	0	1	0	0	0	0	0	0	0	0	0	0	0	0	0	0	0	0	0	0	1
99	AsnicarF_2021	predict1_MTG_0084	SAMEA7041216	stool	USA	United States of America	Americas	North America	no	0	0	0	0	0	0	0	0	0	0	0	0	0	0	0	0	0	0	0	0	1	0	0	0	0	0	0	0	0	0	0	0	0	0	0	0	0	0	0	1
100	AsnicarF_2021	predict1_MTG_0085	SAMEA7041217	stool	GBR	United Kingdom	Europe	Northern Europe	no	0	0	0	0	0	0	0	1	0	0	0	0	0	0	0	0	1	0	0	0	1	0	0	0	0	0	0	0	0	0	0	0	0	0	0	0	0	0	0	1
101	AsnicarF_2021	predict1_MTG_0086	SAMEA7041218	stool	USA	United States of America	Americas	North America	no	0	0	0	0	0	0	0	1	0	0	0	0	0	0	0	0	1	0	0	0	1	0	0	0	0	0	0	0	0	0	0	0	0	0	0	0	0	0	0	1
102	AsnicarF_2021	predict1_MTG_0087	SAMEA7041219	stool	GBR	United Kingdom	Europe	Northern Europe	no	0	0	0	0	0	0	0	0	0	0	0	0	0	0	0	0	1	0	0	0	1	0	0	1	0	1	0	0	0	0	0	0	0	0	0	0	0	0	0	1
103	AsnicarF_2021	predict1_MTG_0088	SAMEA7041220	stool	GBR	United Kingdom	Europe	Northern Europe	no	0	0	0	0	0	0	0	1	0	0	0	0	0	0	0	0	0	0	0	0	0	0	0	1	0	1	0	0	0	0	0	0	0	0	0	0	0	0	0	1
104	AsnicarF_2021	predict1_MTG_0089	SAMEA7041221	stool	GBR	United Kingdom	Europe	Northern Europe	no	0	0	0	0	0	0	0	1	0	0	0	0	0	0	0	0	1	0	1	1	1	0	1	1	0	1	0	0	0	0	0	0	0	0	0	0	0	0	0	1
105	AsnicarF_2021	predict1_MTG_0090	SAMEA7041222	stool	GBR	United Kingdom	Europe	Northern Europe	no	0	0	0	0	0	0	0	0	0	0	0	0	0	0	0	0	1	0	0	0	1	0	0	0	0	0	0	0	0	0	0	0	0	0	0	0	0	0	0	1
106	AsnicarF_2021	predict1_MTG_0091	SAMEA7041223	stool	GBR	United Kingdom	Europe	Northern Europe	no	0	0	0	0	0	0	0	0	0	0	0	0	0	0	0	0	1	0	0	0	1	0	0	0	0	0	0	0	0	0	0	0	0	0	0	0	0	0	0	1
107	AsnicarF_2021	predict1_MTG_0092	SAMEA7041224	stool	GBR	United Kingdom	Europe	Northern Europe	no	0	0	0	0	0	0	0	0	0	0	0	0	0	0	0	0	0	0	0	0	0	0	0	0	0	0	0	0	0	0	0	0	0	0	0	0	0	0	0	1
108	AsnicarF_2021	predict1_MTG_0093	SAMEA7041225	stool	GBR	United Kingdom	Europe	Northern Europe	no	0	0	0	0	1	0	0	0	0	1	0	0	0	0	0	0	0	0	1	0	0	0	0	0	0	0	0	0	0	0	0	0	0	0	0	0	0	0	0	1
109	AsnicarF_2021	predict1_MTG_0094	SAMEA7041226	stool	GBR	United Kingdom	Europe	Northern Europe	no	0	0	0	0	1	0	0	0	0	0	0	0	0	0	0	0	1	0	1	1	1	0	1	0	0	0	0	0	0	0	0	0	0	0	0	0	0	0	0	1
110	AsnicarF_2021	predict1_MTG_0095	SAMEA7041227	stool	GBR	United Kingdom	Europe	Northern Europe	no	0	0	0	0	0	0	0	0	0	0	0	0	0	0	0	0	0	0	0	1	1	0	1	0	0	0	0	0	0	0	0	0	0	0	0	0	0	0	0	1
111	AsnicarF_2021	predict1_MTG_0096	SAMEA7041228	stool	GBR	United Kingdom	Europe	Northern Europe	no	0	0	0	0	0	0	0	0	0	0	0	0	0	0	0	0	1	0	0	1	1	0	1	1	0	1	0	0	0	0	0	0	0	0	0	0	0	0	0	1
112	AsnicarF_2021	predict1_MTG_0097	SAMEA7041229	stool	GBR	United Kingdom	Europe	Northern Europe	no	0	0	0	0	0	0	0	0	0	0	0	0	0	0	0	0	1	0	0	0	1	0	0	0	0	0	0	0	0	0	0	0	0	0	0	0	0	0	0	1
113	AsnicarF_2021	predict1_MTG_0098	SAMEA7041230	stool	GBR	United Kingdom	Europe	Northern Europe	no	0	0	0	0	1	0	0	1	0	0	0	0	0	0	0	0	0	0	1	0	1	0	0	0	0	0	0	0	0	0	0	0	0	0	0	0	0	0	0	1
114	AsnicarF_2021	predict1_MTG_0099	SAMEA7041231	stool	GBR	United Kingdom	Europe	Northern Europe	no	0	0	0	0	0	0	0	0	0	0	0	0	0	0	0	0	0	0	0	0	0	0	0	0	0	0	0	0	0	0	0	0	0	0	0	0	0	0	0	1
115	AsnicarF_2021	predict1_MTG_0100	SAMEA7041232	stool	GBR	United Kingdom	Europe	Northern Europe	no	0	0	0	0	0	0	0	0	0	0	0	0	0	0	0	0	1	0	0	0	0	0	0	1	0	1	0	0	0	0	0	0	0	0	0	0	0	0	0	1
116	AsnicarF_2021	predict1_MTG_0101	SAMEA7041233	stool	GBR	United Kingdom	Europe	Northern Europe	no	0	0	0	0	0	0	0	0	0	0	0	0	0	0	0	0	1	0	0	0	1	0	0	0	0	0	0	0	0	0	0	0	0	0	0	0	0	0	0	1
117	AsnicarF_2021	predict1_MTG_0102	SAMEA7041234	stool	GBR	United Kingdom	Europe	Northern Europe	no	0	0	0	0	0	0	0	1	0	0	0	0	0	0	0	0	1	0	0	0	1	0	0	0	0	0	0	0	0	0	0	0	0	0	0	0	0	0	0	1
118	AsnicarF_2021	predict1_MTG_0103	SAMEA7041235	stool	GBR	United Kingdom	Europe	Northern Europe	no	0	0	0	0	0	0	0	0	0	0	0	0	0	0	0	0	0	0	0	0	0	0	0	0	0	0	0	0	0	0	0	0	0	0	0	0	0	0	0	1
119	AsnicarF_2021	predict1_MTG_0104	SAMEA7041236	stool	GBR	United Kingdom	Europe	Northern Europe	no	0	0	0	0	0	0	0	1	0	0	0	0	0	0	0	0	1	0	0	0	1	0	0	0	0	0	0	0	0	0	0	0	0	0	0	0	0	0	0	1
120	AsnicarF_2021	predict1_MTG_0105	SAMEA7041237	stool	GBR	United Kingdom	Europe	Northern Europe	no	0	0	0	0	0	0	0	1	0	0	0	0	0	0	0	0	1	0	0	0	1	0	0	0	0	0	0	0	0	0	0	0	0	0	0	0	0	0	0	0
121	AsnicarF_2021	predict1_MTG_0106	SAMEA7041238	stool	GBR	United Kingdom	Europe	Northern Europe	no	0	0	0	0	0	0	0	0	0	0	0	0	0	0	0	0	0	0	0	0	1	0	0	0	0	0	0	0	0	0	0	0	0	0	0	0	0	0	0	1
122	AsnicarF_2021	predict1_MTG_0107	SAMEA7041239	stool	GBR	United Kingdom	Europe	Northern Europe	no	0	0	0	0	1	0	0	0	0	0	0	0	0	0	0	0	1	0	0	0	1	0	0	0	0	0	0	0	0	0	0	0	0	0	0	0	0	0	0	1
123	AsnicarF_2021	predict1_MTG_0108	SAMEA7041240	stool	GBR	United Kingdom	Europe	Northern Europe	no	0	0	0	0	0	0	0	1	0	0	0	0	0	0	0	0	0	0	0	0	0	0	0	0	0	0	0	0	0	0	0	0	0	0	0	0	0	0	0	1
124	AsnicarF_2021	predict1_MTG_0109	SAMEA7041241	stool	GBR	United Kingdom	Europe	Northern Europe	no	0	0	0	0	0	0	0	0	0	0	0	0	0	0	0	0	1	0	0	0	1	0	0	0	0	0	0	0	0	0	0	0	0	0	0	0	0	0	0	1
125	AsnicarF_2021	predict1_MTG_0110	SAMEA7041242	stool	USA	United States of America	Americas	North America	no	0	0	0	0	0	0	0	1	0	0	0	0	0	0	0	0	1	0	0	0	1	0	0	0	0	0	0	0	0	0	0	0	0	0	0	0	0	0	0	1
126	AsnicarF_2021	predict1_MTG_0111	SAMEA7041243	stool	GBR	United Kingdom	Europe	Northern Europe	no	0	0	0	0	0	0	0	0	0	0	0	0	0	0	0	0	0	0	0	0	0	0	0	0	0	0	0	0	0	0	0	0	0	0	0	0	0	0	0	1
127	AsnicarF_2021	predict1_MTG_0112	SAMEA7041244	stool	USA	United States of America	Americas	North America	no	0	0	0	0	0	0	0	0	0	0	0	0	0	0	0	0	1	0	0	1	0	0	1	0	0	0	0	0	0	0	0	0	0	0	0	0	0	0	0	1
128	AsnicarF_2021	predict1_MTG_0113	SAMEA7041245	stool	GBR	United Kingdom	Europe	Northern Europe	no	0	0	0	0	0	0	0	0	0	0	0	0	0	0	0	0	0	0	0	0	0	0	0	1	0	0	0	0	0	0	0	0	0	0	0	0	0	0	0	1
129	AsnicarF_2021	predict1_MTG_0114	SAMEA7041246	stool	GBR	United Kingdom	Europe	Northern Europe	no	0	0	0	0	0	0	0	0	0	0	0	0	0	0	0	0	0	0	0	0	0	0	0	0	0	0	0	0	0	0	0	0	0	0	0	0	0	0	0	1
130	AsnicarF_2021	predict1_MTG_0115	SAMEA7041247	stool	GBR	United Kingdom	Europe	Northern Europe	no	0	0	0	0	0	0	0	0	0	0	0	0	0	0	0	0	1	0	0	0	1	0	0	0	0	0	0	0	0	0	0	0	0	0	0	0	0	0	0	1
131	AsnicarF_2021	predict1_MTG_0116	SAMEA7041248	stool	GBR	United Kingdom	Europe	Northern Europe	no	0	0	0	0	0	0	0	0	0	0	0	0	0	0	0	0	0	0	0	0	1	0	0	0	0	0	0	0	0	0	0	0	0	0	0	0	0	0	0	1
132	AsnicarF_2021	predict1_MTG_0117	SAMEA7041249	stool	USA	United States of America	Americas	North America	no	0	0	0	0	1	0	0	1	0	0	0	0	0	0	0	0	0	0	1	0	0	0	0	0	0	0	0	0	0	0	0	0	0	0	0	0	0	0	0	1
133	AsnicarF_2021	predict1_MTG_0118	SAMEA7041250	stool	GBR	United Kingdom	Europe	Northern Europe	no	0	0	0	0	0	0	0	0	0	0	0	0	0	0	0	0	1	0	0	0	1	0	0	1	0	0	0	0	0	0	0	0	0	0	0	0	0	0	0	1
134	AsnicarF_2021	predict1_MTG_0119	SAMEA7041251	stool	GBR	United Kingdom	Europe	Northern Europe	no	0	0	0	0	0	0	0	0	0	0	0	0	0	0	0	0	1	0	0	0	1	0	0	0	0	0	0	0	0	0	0	0	0	0	0	0	0	0	0	1
135	AsnicarF_2021	predict1_MTG_0120	SAMEA7041252	stool	GBR	United Kingdom	Europe	Northern Europe	no	0	0	0	0	0	0	0	0	0	0	0	0	0	0	0	0	0	0	0	0	0	0	0	1	0	1	0	0	0	0	0	0	0	0	0	0	0	0	0	1
136	AsnicarF_2021	predict1_MTG_0121	SAMEA7041253	stool	GBR	United Kingdom	Europe	Northern Europe	no	0	0	0	0	0	0	0	0	0	1	0	0	0	0	0	0	1	0	0	0	0	0	0	1	0	1	0	0	0	0	0	0	0	0	0	0	0	0	1	1
137	AsnicarF_2021	predict1_MTG_0122	SAMEA7041254	stool	GBR	United Kingdom	Europe	Northern Europe	no	0	0	0	0	0	0	0	0	0	0	0	0	0	0	0	0	0	0	0	0	1	0	0	0	0	0	0	0	0	0	0	0	0	0	0	0	0	0	0	1
138	AsnicarF_2021	predict1_MTG_0123	SAMEA7041255	stool	GBR	United Kingdom	Europe	Northern Europe	no	0	0	0	0	1	0	0	0	0	0	0	0	0	0	0	0	0	0	1	0	1	0	0	0	0	0	0	0	0	0	0	0	0	0	0	0	0	0	0	1
139	AsnicarF_2021	predict1_MTG_0124	SAMEA7041256	stool	GBR	United Kingdom	Europe	Northern Europe	no	0	0	0	0	0	0	0	1	0	0	0	0	0	0	0	0	1	0	1	0	1	0	0	0	0	0	0	0	0	0	0	0	0	0	0	0	0	0	0	1
140	AsnicarF_2021	predict1_MTG_0125	SAMEA7041257	stool	GBR	United Kingdom	Europe	Northern Europe	no	0	0	0	0	0	0	0	0	0	0	0	0	0	0	0	0	1	0	0	0	1	0	0	0	0	0	0	0	0	0	0	0	0	0	0	0	0	0	0	1
141	AsnicarF_2021	predict1_MTG_0126	SAMEA7041258	stool	GBR	United Kingdom	Europe	Northern Europe	no	0	0	0	0	0	0	0	0	0	0	0	0	0	0	0	0	0	0	0	1	0	0	1	0	0	0	0	0	0	0	0	0	0	0	0	0	0	0	0	1
142	AsnicarF_2021	predict1_MTG_0127	SAMEA7041259	stool	GBR	United Kingdom	Europe	Northern Europe	no	0	0	0	0	0	0	0	1	0	0	0	0	0	0	0	0	1	0	0	1	0	0	1	0	0	0	0	0	0	0	0	0	0	0	0	0	0	0	0	1
143	AsnicarF_2021	predict1_MTG_0128	SAMEA7041260	stool	GBR	United Kingdom	Europe	Northern Europe	no	0	0	0	0	0	0	0	0	0	0	0	0	0	0	0	0	1	0	0	1	1	0	1	0	0	0	0	0	0	0	0	0	0	0	0	0	0	0	0	1
144	AsnicarF_2021	predict1_MTG_0129	SAMEA7041261	stool	GBR	United Kingdom	Europe	Northern Europe	no	0	0	0	0	0	0	0	1	0	0	0	0	0	0	0	0	1	0	0	0	1	0	0	0	0	0	0	0	0	0	0	0	0	0	0	0	0	0	0	1
145	AsnicarF_2021	predict1_MTG_0130	SAMEA7041262	stool	GBR	United Kingdom	Europe	Northern Europe	no	0	0	0	0	0	0	0	0	0	0	0	0	0	0	0	0	0	0	0	0	1	0	0	0	0	0	0	0	0	0	0	0	0	0	0	0	0	0	0	1
146	AsnicarF_2021	predict1_MTG_0131	SAMEA7041263	stool	GBR	United Kingdom	Europe	Northern Europe	no	0	0	0	0	1	0	0	0	0	0	0	0	0	0	0	0	1	0	0	1	1	0	1	0	0	0	0	0	0	0	0	0	0	0	0	0	0	0	0	1
147	AsnicarF_2021	predict1_MTG_0132	SAMEA7041264	stool	GBR	United Kingdom	Europe	Northern Europe	no	0	0	0	0	0	0	0	0	0	0	0	0	0	0	0	0	0	0	0	0	1	0	0	0	0	0	0	0	0	0	0	0	0	0	0	0	0	0	0	1
148	AsnicarF_2021	predict1_MTG_0133	SAMEA7041265	stool	GBR	United Kingdom	Europe	Northern Europe	no	0	0	0	0	0	0	0	1	0	0	0	0	0	0	0	0	0	0	0	0	0	0	0	1	0	0	0	0	0	0	0	0	0	0	0	0	0	0	0	1
149	AsnicarF_2021	predict1_MTG_0134	SAMEA7041266	stool	GBR	United Kingdom	Europe	Northern Europe	no	0	0	0	0	0	0	0	1	0	0	0	0	0	0	0	0	1	0	0	0	1	0	0	0	0	0	0	0	0	0	0	0	0	0	0	0	0	0	0	1
150	AsnicarF_2021	predict1_MTG_0135	SAMEA7041267	stool	USA	United States of America	Americas	North America	no	0	1	0	0	0	0	0	0	0	0	0	0	0	0	0	0	1	0	0	0	1	0	0	0	0	0	0	0	0	0	0	0	0	0	0	0	0	0	0	1
151	AsnicarF_2021	predict1_MTG_0136	SAMEA7041268	stool	GBR	United Kingdom	Europe	Northern Europe	no	0	0	0	0	0	0	0	0	0	0	0	0	0	0	0	0	1	0	0	1	1	0	1	0	0	0	0	0	0	0	0	0	0	0	0	0	0	0	0	1
152	AsnicarF_2021	predict1_MTG_0137	SAMEA7041269	stool	GBR	United Kingdom	Europe	Northern Europe	no	0	0	0	0	0	0	0	1	0	0	0	0	0	0	0	0	1	0	1	0	1	0	0	0	0	0	0	0	0	0	0	0	0	0	0	0	0	0	0	1
153	AsnicarF_2021	predict1_MTG_0138	SAMEA7041270	stool	GBR	United Kingdom	Europe	Northern Europe	no	0	0	0	0	0	0	0	1	0	0	0	0	0	0	0	0	0	0	0	0	0	0	0	0	0	0	0	0	0	0	0	0	0	0	0	0	0	0	0	1
154	AsnicarF_2021	predict1_MTG_0139	SAMEA7041271	stool	GBR	United Kingdom	Europe	Northern Europe	no	0	0	0	0	0	0	0	1	0	0	0	0	0	0	0	0	1	0	0	1	0	0	1	1	0	0	0	0	0	0	0	0	0	0	0	0	0	0	0	1
155	AsnicarF_2021	predict1_MTG_0140	SAMEA7041272	stool	GBR	United Kingdom	Europe	Northern Europe	no	0	0	0	0	1	0	0	0	0	0	0	0	0	0	0	0	0	0	1	0	1	0	0	0	0	0	0	0	0	0	0	0	0	0	0	0	0	0	0	1
156	AsnicarF_2021	predict1_MTG_0141	SAMEA7041273	stool	USA	United States of America	Americas	North America	no	0	0	0	0	1	0	0	0	0	0	0	0	0	0	0	0	1	0	1	0	1	0	0	0	0	0	0	0	0	0	0	0	0	0	0	0	0	0	0	1
157	AsnicarF_2021	predict1_MTG_0142	SAMEA7041274	stool	GBR	United Kingdom	Europe	Northern Europe	no	0	0	0	0	0	0	0	0	0	0	0	0	0	0	0	0	1	0	0	0	1	0	0	0	0	0	0	0	0	0	0	0	0	0	0	0	0	0	0	1
158	AsnicarF_2021	predict1_MTG_0143	SAMEA7041275	stool	GBR	United Kingdom	Europe	Northern Europe	no	0	0	0	0	0	0	0	0	0	0	0	0	0	0	0	0	1	0	0	0	1	0	0	1	0	1	0	0	0	0	0	0	0	0	0	0	0	0	0	1
159	AsnicarF_2021	predict1_MTG_0144	SAMEA7041276	stool	GBR	United Kingdom	Europe	Northern Europe	no	0	0	0	0	0	0	0	1	0	0	0	0	0	0	1	0	1	0	0	0	1	0	0	0	0	0	0	0	0	0	0	0	0	0	0	0	0	0	0	0
160	AsnicarF_2021	predict1_MTG_0145	SAMEA7041277	stool	GBR	United Kingdom	Europe	Northern Europe	no	0	0	0	0	0	0	0	0	0	0	0	0	0	0	0	0	1	0	0	1	0	0	1	0	0	0	0	0	0	0	0	0	0	0	0	0	0	0	0	1
161	AsnicarF_2021	predict1_MTG_0146	SAMEA7041278	stool	GBR	United Kingdom	Europe	Northern Europe	no	0	0	0	0	0	0	0	0	0	0	0	0	0	0	0	0	0	0	0	0	0	0	0	1	0	0	0	0	0	0	0	0	0	0	0	0	0	0	0	1
162	AsnicarF_2021	predict1_MTG_0147	SAMEA7041279	stool	GBR	United Kingdom	Europe	Northern Europe	no	0	0	0	0	1	0	0	0	0	0	0	0	0	0	0	0	1	0	1	0	1	0	0	1	0	1	0	0	0	0	0	0	0	0	0	0	0	0	0	1
163	AsnicarF_2021	predict1_MTG_0148	SAMEA7041280	stool	GBR	United Kingdom	Europe	Northern Europe	no	0	0	0	0	0	0	0	0	0	0	0	0	0	0	0	0	1	0	0	0	1	0	0	0	0	0	0	0	0	0	0	0	0	0	0	0	0	0	0	1
164	AsnicarF_2021	predict1_MTG_0149	SAMEA7045002	stool	GBR	United Kingdom	Europe	Northern Europe	no	0	0	0	0	0	0	0	0	0	0	0	0	0	0	0	0	0	0	0	0	0	0	0	0	0	0	0	0	0	0	0	0	0	0	0	0	0	0	0	1
165	AsnicarF_2021	predict1_MTG_0150	SAMEA7045003	stool	GBR	United Kingdom	Europe	Northern Europe	no	0	0	0	0	1	0	0	0	0	0	0	0	0	0	0	0	1	0	1	0	0	0	0	0	0	0	0	0	0	0	0	0	0	0	0	0	0	0	0	1
166	AsnicarF_2021	predict1_MTG_0151	SAMEA7045004	stool	GBR	United Kingdom	Europe	Northern Europe	no	0	0	0	0	0	0	0	1	0	0	0	0	0	0	0	0	1	0	0	0	1	0	0	0	0	0	0	0	0	0	0	0	0	0	0	0	0	0	0	1
167	AsnicarF_2021	predict1_MTG_0152	SAMEA7045005	stool	GBR	United Kingdom	Europe	Northern Europe	no	0	0	0	0	0	0	0	0	0	0	0	0	0	0	0	0	0	0	0	0	1	0	0	0	0	0	0	0	0	0	0	0	0	0	0	0	0	0	0	1
168	AsnicarF_2021	predict1_MTG_0153	SAMEA7045006	stool	GBR	United Kingdom	Europe	Northern Europe	no	0	0	0	0	0	0	0	0	0	0	0	0	0	0	0	0	1	0	0	0	0	0	0	0	0	0	0	0	0	0	0	0	0	0	0	0	0	0	0	1
169	AsnicarF_2021	predict1_MTG_0154	SAMEA7045007	stool	GBR	United Kingdom	Europe	Northern Europe	no	0	0	0	0	0	0	0	1	0	0	0	0	0	0	0	0	0	0	0	0	1	0	0	0	0	0	0	0	0	0	0	0	0	0	0	0	0	0	0	1
170	AsnicarF_2021	predict1_MTG_0155	SAMEA7045008	stool	GBR	United Kingdom	Europe	Northern Europe	no	0	0	0	0	0	0	0	0	0	0	0	0	0	0	0	0	1	0	0	0	1	0	0	0	0	0	0	0	0	0	0	0	0	0	0	0	0	0	0	1
171	AsnicarF_2021	predict1_MTG_0156	SAMEA7045009	stool	GBR	United Kingdom	Europe	Northern Europe	no	0	0	0	0	0	0	0	0	0	0	0	0	0	0	0	0	1	0	0	0	0	0	0	0	0	0	0	0	0	0	0	0	0	0	0	0	0	0	0	1
172	AsnicarF_2021	predict1_MTG_0157	SAMEA7045010	stool	GBR	United Kingdom	Europe	Northern Europe	no	0	0	0	0	0	0	0	0	0	0	0	0	0	0	0	0	1	0	0	1	1	0	1	0	0	0	0	0	0	0	0	0	0	0	0	0	0	0	0	1
173	AsnicarF_2021	predict1_MTG_0158	SAMEA7045011	stool	USA	United States of America	Americas	North America	no	0	0	0	0	0	0	0	1	0	0	0	0	0	0	0	0	1	0	0	0	1	0	0	0	0	0	0	0	0	0	0	0	0	0	0	0	0	0	0	1
174	AsnicarF_2021	predict1_MTG_0159	SAMEA7045012	stool	GBR	United Kingdom	Europe	Northern Europe	no	0	0	0	0	0	0	0	1	0	0	0	0	0	0	0	0	0	0	0	0	0	0	1	0	0	0	0	0	0	0	0	0	0	0	0	0	0	0	0	1
175	AsnicarF_2021	predict1_MTG_0160	SAMEA7045013	stool	GBR	United Kingdom	Europe	Northern Europe	no	0	0	0	0	0	0	0	0	0	0	0	0	0	0	0	0	1	0	0	0	1	0	0	0	0	1	0	0	0	0	0	0	0	0	0	0	0	0	0	1
176	AsnicarF_2021	predict1_MTG_0161	SAMEA7045014	stool	GBR	United Kingdom	Europe	Northern Europe	no	0	0	0	0	0	0	0	1	0	0	0	0	0	0	0	0	0	0	0	0	1	0	0	0	0	0	0	0	0	0	0	0	0	0	0	0	0	0	0	1
177	AsnicarF_2021	predict1_MTG_0162	SAMEA7045015	stool	GBR	United Kingdom	Europe	Northern Europe	no	0	0	0	0	0	0	0	0	0	0	0	0	0	0	0	0	0	0	0	0	1	0	0	0	0	0	0	0	0	0	0	0	0	0	0	0	0	0	0	1
178	AsnicarF_2021	predict1_MTG_0163	SAMEA7045016	stool	GBR	United Kingdom	Europe	Northern Europe	no	0	0	0	0	0	0	0	0	0	0	0	0	0	0	0	0	0	0	0	0	0	0	0	0	0	0	0	0	0	0	0	0	0	0	0	0	0	0	0	1
179	AsnicarF_2021	predict1_MTG_0164	SAMEA7045017	stool	GBR	United Kingdom	Europe	Northern Europe	no	0	0	0	0	0	0	0	0	0	0	0	0	0	0	0	0	1	0	0	0	1	0	0	0	0	0	0	0	0	0	0	0	0	0	0	0	0	0	0	1
180	AsnicarF_2021	predict1_MTG_0165	SAMEA7045018	stool	GBR	United Kingdom	Europe	Northern Europe	no	0	0	0	0	0	0	0	0	0	0	0	0	0	0	0	0	0	0	0	0	1	0	0	1	0	0	0	0	0	0	0	0	0	0	0	0	0	0	0	1
181	AsnicarF_2021	predict1_MTG_0166	SAMEA7045019	stool	GBR	United Kingdom	Europe	Northern Europe	no	0	0	0	0	1	0	0	0	0	0	0	0	0	0	0	0	1	0	1	1	1	0	1	0	0	0	0	0	0	0	0	0	0	0	0	0	0	0	0	1
182	AsnicarF_2021	predict1_MTG_0167	SAMEA7045020	stool	USA	United States of America	Americas	North America	no	0	0	0	0	0	0	0	0	0	0	0	0	0	0	0	0	0	0	0	0	1	0	0	0	0	0	0	0	0	0	0	0	0	0	0	0	0	0	0	1
183	AsnicarF_2021	predict1_MTG_0168	SAMEA7045021	stool	GBR	United Kingdom	Europe	Northern Europe	no	0	0	0	0	0	0	0	0	0	0	0	0	0	0	0	0	0	0	0	0	0	0	0	1	0	1	0	0	0	0	0	0	0	0	0	0	0	0	0	1
184	AsnicarF_2021	predict1_MTG_0169	SAMEA7045022	stool	GBR	United Kingdom	Europe	Northern Europe	no	0	0	0	0	0	0	0	0	0	0	0	0	0	0	0	0	0	0	0	0	1	0	0	0	0	0	0	0	0	0	0	0	0	0	0	0	0	0	0	1
185	AsnicarF_2021	predict1_MTG_0170	SAMEA7045023	stool	GBR	United Kingdom	Europe	Northern Europe	no	0	0	0	0	0	0	0	1	0	1	0	0	0	0	0	0	1	0	0	0	0	0	0	1	0	0	0	0	0	0	0	0	0	0	0	0	0	0	0	0
186	AsnicarF_2021	predict1_MTG_0171	SAMEA7045024	stool	GBR	United Kingdom	Europe	Northern Europe	no	0	0	0	0	1	0	0	0	0	0	0	0	0	0	0	0	0	0	1	0	1	0	0	0	0	0	0	0	0	0	0	0	0	0	0	0	0	0	0	1
187	AsnicarF_2021	predict1_MTG_0172	SAMEA7045025	stool	USA	United States of America	Americas	North America	no	0	0	0	0	0	0	0	0	0	0	0	0	0	0	0	0	1	0	0	0	1	0	0	0	0	0	0	0	0	0	0	0	0	0	0	0	0	0	0	1
188	AsnicarF_2021	predict1_MTG_0173	SAMEA7045026	stool	GBR	United Kingdom	Europe	Northern Europe	no	0	0	0	0	0	0	0	0	0	0	0	0	0	0	0	0	0	0	0	0	0	0	0	1	0	1	0	0	0	0	0	0	0	0	0	0	0	0	0	1
189	AsnicarF_2021	predict1_MTG_0174	SAMEA7045027	stool	GBR	United Kingdom	Europe	Northern Europe	no	0	0	0	0	0	0	0	0	0	0	0	0	0	0	0	0	0	0	0	0	1	0	0	1	0	1	0	0	0	0	0	0	0	0	0	0	0	0	0	1
190	AsnicarF_2021	predict1_MTG_0175	SAMEA7045028	stool	GBR	United Kingdom	Europe	Northern Europe	no	0	0	0	0	0	0	0	0	0	0	0	0	0	0	0	0	1	0	0	0	1	0	0	1	0	1	0	0	0	0	0	0	0	0	0	0	0	0	0	1
191	AsnicarF_2021	predict1_MTG_0176	SAMEA7045029	stool	GBR	United Kingdom	Europe	Northern Europe	no	0	1	0	0	0	0	0	0	0	0	0	0	0	0	0	0	1	0	0	0	1	0	0	0	0	0	0	0	0	0	0	0	0	0	0	0	0	0	0	1
192	AsnicarF_2021	predict1_MTG_0177	SAMEA7045030	stool	GBR	United Kingdom	Europe	Northern Europe	no	0	0	0	0	0	0	0	1	0	0	0	0	0	0	0	0	0	0	0	0	0	0	0	0	0	0	0	0	0	0	0	0	0	0	0	0	0	0	0	1
193	AsnicarF_2021	predict1_MTG_0178	SAMEA7045031	stool	GBR	United Kingdom	Europe	Northern Europe	no	0	0	0	0	0	0	0	0	0	0	0	0	0	0	0	0	1	0	0	0	0	0	0	0	0	0	0	0	0	0	0	0	0	0	0	0	0	0	0	1
194	AsnicarF_2021	predict1_MTG_0179	SAMEA7045032	stool	USA	United States of America	Americas	North America	no	0	0	0	0	0	0	0	1	0	0	0	0	0	0	0	0	1	0	0	0	0	0	0	0	0	0	0	0	0	0	0	0	0	0	0	0	0	0	0	1
195	AsnicarF_2021	predict1_MTG_0180	SAMEA7045033	stool	GBR	United Kingdom	Europe	Northern Europe	no	0	0	0	0	0	0	0	0	0	0	0	0	0	0	0	0	0	0	0	0	1	0	0	1	0	1	0	0	0	0	0	0	0	0	0	0	0	0	0	1
196	AsnicarF_2021	predict1_MTG_0181	SAMEA7045034	stool	GBR	United Kingdom	Europe	Northern Europe	no	0	0	0	0	0	0	0	0	0	0	0	0	0	0	0	0	1	0	0	1	1	0	1	0	0	0	0	0	0	0	0	0	0	0	0	0	0	0	0	1
197	AsnicarF_2021	predict1_MTG_0182	SAMEA7045035	stool	GBR	United Kingdom	Europe	Northern Europe	no	0	0	0	0	0	0	0	0	0	0	0	0	0	0	0	0	0	0	0	0	0	0	0	0	0	0	0	0	0	0	0	0	0	0	0	0	0	0	0	1
198	AsnicarF_2021	predict1_MTG_0183	SAMEA7045036	stool	GBR	United Kingdom	Europe	Northern Europe	no	0	0	0	0	0	0	0	1	0	0	0	0	0	0	0	0	1	0	0	1	1	0	1	1	0	1	0	0	0	0	0	0	0	0	0	0	0	0	0	1
199	AsnicarF_2021	predict1_MTG_0184	SAMEA7045037	stool	GBR	United Kingdom	Europe	Northern Europe	no	0	0	0	0	0	0	0	0	0	0	0	0	0	0	0	0	1	0	0	0	1	0	0	0	0	0	0	0	0	0	0	0	0	0	0	0	0	0	0	1
200	AsnicarF_2021	predict1_MTG_0185	SAMEA7045038	stool	GBR	United Kingdom	Europe	Northern Europe	no	0	0	0	0	1	0	0	0	0	0	0	0	0	0	0	0	1	0	1	0	1	0	0	1	0	1	0	0	0	0	0	0	0	0	0	0	0	0	0	1
201	AsnicarF_2021	predict1_MTG_0186	SAMEA7045039	stool	GBR	United Kingdom	Europe	Northern Europe	no	0	0	0	0	0	0	0	0	0	0	0	0	0	0	0	0	0	0	0	0	1	0	0	0	0	0	0	0	0	0	0	0	0	0	0	0	0	0	0	1
202	AsnicarF_2021	predict1_MTG_0187	SAMEA7045040	stool	GBR	United Kingdom	Europe	Northern Europe	no	0	0	0	0	0	0	0	0	0	0	0	0	0	0	0	0	1	0	0	0	1	0	0	0	0	0	0	0	0	0	0	0	0	0	0	0	0	0	0	1
203	AsnicarF_2021	predict1_MTG_0188	SAMEA7045041	stool	GBR	United Kingdom	Europe	Northern Europe	no	0	0	0	0	0	0	0	0	0	0	0	0	0	0	0	0	1	0	0	0	1	0	0	0	0	0	0	0	0	0	0	0	0	0	0	0	0	0	0	1
204	AsnicarF_2021	predict1_MTG_0189	SAMEA7045042	stool	USA	United States of America	Americas	North America	no	0	0	0	0	0	0	0	1	0	0	0	0	0	0	0	0	1	0	0	1	1	0	1	1	0	1	0	0	0	0	0	0	0	0	0	0	0	0	0	1
205	AsnicarF_2021	predict1_MTG_0190	SAMEA7045043	stool	GBR	United Kingdom	Europe	Northern Europe	no	0	0	0	0	0	0	0	0	0	0	0	0	0	0	0	0	1	0	0	0	1	0	0	0	0	0	0	0	0	0	0	0	0	0	0	0	0	0	0	1
206	AsnicarF_2021	predict1_MTG_0191	SAMEA7045044	stool	GBR	United Kingdom	Europe	Northern Europe	no	1	0	0	0	0	0	0	0	0	0	0	0	0	0	1	0	1	0	0	0	1	0	0	1	0	1	0	0	0	0	0	0	0	0	0	0	0	0	0	1
207	AsnicarF_2021	predict1_MTG_0192	SAMEA7045045	stool	USA	United States of America	Americas	North America	no	0	0	0	0	0	0	0	1	0	0	0	0	0	0	0	0	1	0	0	0	0	0	0	1	0	1	0	0	0	0	0	0	0	0	0	0	0	0	0	1
208	AsnicarF_2021	predict1_MTG_0193	SAMEA7045046	stool	USA	United States of America	Americas	North America	no	0	0	0	0	0	0	0	0	0	0	0	0	0	0	0	0	1	0	0	0	0	0	0	0	0	0	0	0	0	0	0	0	0	0	0	0	0	0	0	0
209	AsnicarF_2021	predict1_MTG_0194	SAMEA7045047	stool	GBR	United Kingdom	Europe	Northern Europe	no	0	0	0	0	0	0	0	0	0	0	0	0	0	0	0	0	0	0	0	0	0	0	0	0	0	0	0	0	0	0	0	0	0	0	0	0	0	0	0	1
210	AsnicarF_2021	predict1_MTG_0195	SAMEA7045048	stool	GBR	United Kingdom	Europe	Northern Europe	no	0	0	0	0	0	0	0	0	0	0	0	0	0	0	0	0	0	0	0	0	1	0	0	1	0	1	0	0	0	0	0	0	0	0	0	0	0	0	0	0
211	AsnicarF_2021	predict1_MTG_0196	SAMEA7045049	stool	GBR	United Kingdom	Europe	Northern Europe	no	0	0	0	0	0	0	0	1	0	0	0	0	0	0	0	0	1	0	0	0	1	0	0	0	0	0	0	0	0	0	0	0	0	0	0	0	0	0	0	1
212	AsnicarF_2021	predict1_MTG_0197	SAMEA7045050	stool	GBR	United Kingdom	Europe	Northern Europe	no	0	0	0	0	0	0	0	0	0	0	0	0	0	0	0	0	1	0	0	0	1	0	0	0	0	0	0	0	0	0	0	0	0	0	0	0	0	0	0	1
213	AsnicarF_2021	predict1_MTG_0198	SAMEA7045051	stool	GBR	United Kingdom	Europe	Northern Europe	no	0	0	0	0	0	0	0	0	0	0	0	0	0	0	0	0	0	0	0	0	0	0	0	1	0	0	0	0	0	0	0	0	0	0	0	0	0	0	0	1
214	AsnicarF_2021	predict1_MTG_0199	SAMEA7045052	stool	GBR	United Kingdom	Europe	Northern Europe	no	0	0	0	0	0	0	0	0	0	1	0	0	0	0	0	0	1	0	0	0	1	0	0	0	0	0	0	0	0	0	0	0	0	0	0	0	0	0	0	1
215	AsnicarF_2021	predict1_MTG_0200	SAMEA7045053	stool	GBR	United Kingdom	Europe	Northern Europe	no	0	0	0	0	0	0	0	1	0	0	0	0	0	0	0	0	0	0	0	0	0	0	0	1	0	1	0	0	0	0	0	0	0	0	0	0	0	0	0	1
216	AsnicarF_2021	predict1_MTG_0202	SAMEA7045055	stool	GBR	United Kingdom	Europe	Northern Europe	no	0	0	0	0	0	0	0	0	0	0	0	0	0	0	0	0	1	0	0	0	1	0	0	0	0	0	0	0	0	0	0	0	0	0	0	0	0	0	0	1
217	AsnicarF_2021	predict1_MTG_0203	SAMEA7045056	stool	GBR	United Kingdom	Europe	Northern Europe	no	0	0	0	0	0	0	0	0	0	0	0	0	0	0	0	0	1	0	0	0	1	0	0	0	0	0	0	0	0	0	0	0	0	0	0	0	0	0	0	1
218	AsnicarF_2021	predict1_MTG_0204	SAMEA7045057	stool	GBR	United Kingdom	Europe	Northern Europe	no	0	0	0	0	0	0	0	1	0	0	0	0	0	0	0	0	1	0	0	0	0	0	0	0	0	0	0	0	0	0	0	0	0	0	0	0	0	0	0	0
219	AsnicarF_2021	predict1_MTG_0205	SAMEA7045058	stool	GBR	United Kingdom	Europe	Northern Europe	no	0	0	0	0	0	0	0	0	0	0	0	0	0	0	0	0	0	0	0	0	0	0	0	0	0	0	0	0	0	0	0	0	0	0	0	0	0	0	0	1
220	AsnicarF_2021	predict1_MTG_0206	SAMEA7045059	stool	GBR	United Kingdom	Europe	Northern Europe	no	0	0	0	0	0	0	0	0	0	0	0	0	0	0	0	0	0	0	0	0	1	0	0	1	0	1	0	0	0	0	0	0	0	0	0	0	0	0	1	1
221	AsnicarF_2021	predict1_MTG_0207	SAMEA7045060	stool	GBR	United Kingdom	Europe	Northern Europe	no	0	0	0	0	0	0	0	0	0	0	0	0	0	0	0	0	1	0	0	0	0	0	0	0	0	1	0	0	0	0	0	0	0	0	0	0	0	0	0	1
222	AsnicarF_2021	predict1_MTG_0208	SAMEA7045061	stool	GBR	United Kingdom	Europe	Northern Europe	no	0	0	0	0	0	0	0	0	0	0	0	0	0	0	0	0	1	0	0	0	1	0	0	0	0	0	0	0	0	0	0	0	0	0	0	0	0	0	0	1
223	AsnicarF_2021	predict1_MTG_0209	SAMEA7045062	stool	GBR	United Kingdom	Europe	Northern Europe	no	0	0	0	0	0	0	0	1	0	0	0	0	0	0	0	0	1	0	0	0	1	0	0	0	0	0	0	0	0	0	0	0	0	0	0	0	0	0	0	1
224	AsnicarF_2021	predict1_MTG_0210	SAMEA7045063	stool	GBR	United Kingdom	Europe	Northern Europe	no	0	0	0	0	0	0	0	0	0	0	0	0	0	0	0	0	0	0	0	0	1	0	0	0	0	0	0	0	0	0	0	0	0	0	0	0	0	0	0	1
225	AsnicarF_2021	predict1_MTG_0211	SAMEA7045064	stool	GBR	United Kingdom	Europe	Northern Europe	no	0	0	0	0	0	0	0	1	0	0	0	0	0	0	0	0	0	0	0	0	0	0	0	0	0	0	0	0	0	0	0	0	0	0	0	0	0	0	0	1
226	AsnicarF_2021	predict1_MTG_0212	SAMEA7045065	stool	GBR	United Kingdom	Europe	Northern Europe	no	0	0	0	0	0	0	0	0	0	0	0	0	0	0	0	0	1	0	0	0	1	0	0	0	0	0	0	0	0	0	0	0	0	0	0	0	0	0	0	1
227	AsnicarF_2021	predict1_MTG_0213	SAMEA7045066	stool	GBR	United Kingdom	Europe	Northern Europe	no	0	0	0	0	0	0	0	0	0	0	0	0	0	0	0	0	1	0	0	0	1	0	0	1	0	0	0	0	0	0	0	0	0	0	0	0	0	0	0	1
228	AsnicarF_2021	predict1_MTG_0214	SAMEA7045067	stool	GBR	United Kingdom	Europe	Northern Europe	no	0	0	0	0	0	0	0	1	0	0	0	0	0	0	0	0	1	0	0	0	1	0	0	1	0	1	0	0	0	0	0	0	0	0	0	0	0	0	0	1
229	AsnicarF_2021	predict1_MTG_0215	SAMEA7045068	stool	GBR	United Kingdom	Europe	Northern Europe	no	0	0	0	0	0	0	0	0	0	0	0	0	0	0	0	0	0	0	0	0	1	0	0	0	0	0	0	0	0	0	0	0	0	0	0	0	0	0	0	1
230	AsnicarF_2021	predict1_MTG_0216	SAMEA7045069	stool	GBR	United Kingdom	Europe	Northern Europe	no	0	0	0	0	1	0	0	0	0	0	0	0	0	0	0	0	1	0	1	1	1	0	1	1	0	1	0	0	0	0	0	0	0	0	0	0	0	0	1	1
231	AsnicarF_2021	predict1_MTG_0217	SAMEA7045070	stool	GBR	United Kingdom	Europe	Northern Europe	no	0	0	0	0	0	0	0	0	0	0	0	0	0	0	0	0	0	0	0	0	0	0	0	0	0	0	0	0	0	0	0	0	0	0	0	0	0	0	0	1
232	AsnicarF_2021	predict1_MTG_0218	SAMEA7045071	stool	GBR	United Kingdom	Europe	Northern Europe	no	0	0	0	0	0	0	0	0	0	0	0	0	0	0	0	0	1	0	0	1	1	0	0	0	0	0	0	0	0	0	0	0	0	0	0	0	0	0	0	1
233	AsnicarF_2021	predict1_MTG_0219	SAMEA7045072	stool	GBR	United Kingdom	Europe	Northern Europe	no	0	0	0	0	0	0	0	0	0	0	0	0	0	0	0	0	0	0	0	1	0	0	1	0	0	0	0	0	0	0	0	0	0	0	0	0	0	0	0	1
234	AsnicarF_2021	predict1_MTG_0220	SAMEA7045073	stool	GBR	United Kingdom	Europe	Northern Europe	no	0	0	0	0	0	0	0	0	0	1	0	0	0	0	0	0	1	0	0	0	0	0	0	0	0	0	0	0	0	0	0	0	0	0	0	0	0	0	0	1
235	AsnicarF_2021	predict1_MTG_0221	SAMEA7045074	stool	GBR	United Kingdom	Europe	Northern Europe	no	0	0	0	0	0	0	0	0	0	0	0	0	0	0	0	0	1	0	0	0	1	0	0	0	0	0	0	0	0	0	0	0	0	0	0	0	0	0	0	1
236	AsnicarF_2021	predict1_MTG_0222	SAMEA7045075	stool	USA	United States of America	Americas	North America	no	0	0	0	0	0	0	0	0	0	0	0	0	0	0	0	0	1	0	0	0	1	0	0	1	0	1	0	0	0	0	0	0	0	0	0	0	0	0	0	1
237	AsnicarF_2021	predict1_MTG_0223	SAMEA7045076	stool	GBR	United Kingdom	Europe	Northern Europe	no	0	0	0	0	0	0	0	1	0	0	0	0	0	0	0	0	1	0	0	0	1	0	0	0	0	0	0	0	0	0	0	0	0	0	0	0	0	0	0	1
238	AsnicarF_2021	predict1_MTG_0224	SAMEA7045077	stool	GBR	United Kingdom	Europe	Northern Europe	no	0	0	0	0	0	0	0	1	0	0	0	0	0	0	0	0	1	0	0	1	1	0	1	0	0	0	0	0	0	0	0	0	0	0	0	0	0	0	0	1
239	AsnicarF_2021	predict1_MTG_0225	SAMEA7045078	stool	GBR	United Kingdom	Europe	Northern Europe	no	0	0	0	0	0	0	0	0	0	0	0	0	0	0	0	0	1	0	0	0	0	0	0	1	0	1	0	0	0	0	0	0	0	0	0	0	0	0	0	1
240	AsnicarF_2021	predict1_MTG_0226	SAMEA7045079	stool	GBR	United Kingdom	Europe	Northern Europe	no	0	0	0	0	0	0	0	0	0	0	0	0	0	0	0	0	1	0	0	0	0	0	0	0	0	0	0	0	0	0	0	0	0	0	0	0	0	0	0	1
241	AsnicarF_2021	predict1_MTG_0227	SAMEA7045080	stool	GBR	United Kingdom	Europe	Northern Europe	no	0	0	0	0	0	0	0	1	0	1	0	0	0	0	0	0	0	0	0	0	1	0	0	0	0	0	0	0	0	0	0	0	0	0	0	0	0	0	0	0
242	AsnicarF_2021	predict1_MTG_0228	SAMEA7045081	stool	GBR	United Kingdom	Europe	Northern Europe	no	0	0	0	0	0	0	0	0	0	0	0	0	0	0	0	0	1	0	0	0	1	0	0	0	0	0	0	0	0	0	0	0	0	0	0	0	0	0	0	1
243	AsnicarF_2021	predict1_MTG_0229	SAMEA7045082	stool	GBR	United Kingdom	Europe	Northern Europe	no	0	1	0	0	0	0	0	0	0	0	0	0	0	0	0	0	1	0	0	1	1	0	1	0	0	0	0	0	0	0	0	0	0	0	0	0	0	0	0	1
244	AsnicarF_2021	predict1_MTG_0230	SAMEA7045083	stool	GBR	United Kingdom	Europe	Northern Europe	no	0	0	0	0	0	0	0	0	0	0	0	0	0	0	0	0	0	0	0	1	0	0	1	0	0	0	0	0	0	0	0	0	0	0	0	0	0	0	0	1
245	AsnicarF_2021	predict1_MTG_0231	SAMEA7045084	stool	GBR	United Kingdom	Europe	Northern Europe	no	0	0	0	0	0	0	0	0	0	0	0	0	0	0	0	0	1	0	0	0	0	0	0	0	0	0	0	0	0	0	0	0	0	0	0	0	0	0	0	1
246	AsnicarF_2021	predict1_MTG_0232	SAMEA7045085	stool	GBR	United Kingdom	Europe	Northern Europe	no	0	1	0	0	0	0	0	0	0	0	0	0	0	0	0	0	1	0	0	0	1	0	0	1	0	1	0	0	0	0	0	0	0	0	0	0	0	0	0	1
247	AsnicarF_2021	predict1_MTG_0233	SAMEA7045086	stool	GBR	United Kingdom	Europe	Northern Europe	no	0	0	0	0	0	0	0	0	0	0	0	0	0	0	0	0	1	0	0	0	1	0	0	0	0	0	0	0	0	0	0	0	0	0	0	0	0	0	0	1
248	AsnicarF_2021	predict1_MTG_0234	SAMEA7045087	stool	GBR	United Kingdom	Europe	Northern Europe	no	0	0	0	0	0	0	0	1	0	0	0	0	0	0	0	0	1	0	0	0	1	0	0	0	0	0	0	0	0	0	0	0	0	0	0	0	0	0	0	1
249	AsnicarF_2021	predict1_MTG_0235	SAMEA7045088	stool	GBR	United Kingdom	Europe	Northern Europe	no	0	0	0	0	0	0	0	0	0	0	0	0	0	0	0	0	0	0	0	0	1	0	0	0	0	0	0	0	0	0	0	0	0	0	0	0	0	0	0	1
250	AsnicarF_2021	predict1_MTG_0236	SAMEA7045089	stool	GBR	United Kingdom	Europe	Northern Europe	no	0	0	0	0	0	0	0	0	0	0	0	0	0	0	0	0	1	0	0	1	1	0	1	1	0	1	0	0	0	0	0	0	0	0	0	0	0	0	0	1
251	AsnicarF_2021	predict1_MTG_0237	SAMEA7045090	stool	GBR	United Kingdom	Europe	Northern Europe	no	0	0	0	0	0	0	0	0	0	0	0	0	0	0	0	0	0	0	0	0	0	0	0	1	0	0	0	0	0	0	0	0	0	0	0	0	0	0	0	1
252	AsnicarF_2021	predict1_MTG_0238	SAMEA7045091	stool	GBR	United Kingdom	Europe	Northern Europe	no	0	0	0	0	0	0	0	1	0	0	0	0	0	0	0	0	1	0	0	0	0	0	1	0	0	0	0	0	0	0	0	0	0	0	0	0	0	0	0	1
253	AsnicarF_2021	predict1_MTG_0239	SAMEA7045092	stool	GBR	United Kingdom	Europe	Northern Europe	no	0	0	0	0	0	0	0	0	0	0	0	0	0	0	0	0	0	0	0	0	1	0	0	0	0	0	0	0	0	0	0	0	0	0	0	0	0	0	0	1
254	AsnicarF_2021	predict1_MTG_0240	SAMEA7045093	stool	GBR	United Kingdom	Europe	Northern Europe	no	0	0	0	0	0	0	0	1	0	0	0	0	0	0	0	0	0	0	0	0	1	0	0	0	0	0	0	0	0	0	0	0	0	0	0	0	0	0	0	1
255	AsnicarF_2021	predict1_MTG_0241	SAMEA7045094	stool	GBR	United Kingdom	Europe	Northern Europe	no	0	0	0	0	0	0	0	0	0	0	0	0	0	0	0	0	0	0	0	0	0	0	0	0	0	0	0	0	0	0	0	0	0	0	0	0	0	0	0	1
256	AsnicarF_2021	predict1_MTG_0242	SAMEA7045095	stool	GBR	United Kingdom	Europe	Northern Europe	no	0	0	0	0	0	0	0	0	0	0	0	0	0	0	0	0	1	0	0	0	0	0	0	1	0	0	0	0	0	0	0	0	0	0	0	0	0	0	0	1
257	AsnicarF_2021	predict1_MTG_0243	SAMEA7045096	stool	GBR	United Kingdom	Europe	Northern Europe	no	0	0	0	0	0	0	0	0	0	0	0	0	0	0	0	0	1	0	0	0	0	0	0	0	0	0	0	0	0	0	0	0	0	0	0	0	0	0	0	1
258	AsnicarF_2021	predict1_MTG_0244	SAMEA7045097	stool	GBR	United Kingdom	Europe	Northern Europe	no	0	0	0	0	0	0	0	1	0	0	0	0	0	0	0	0	1	0	1	0	1	0	0	0	0	0	0	0	0	0	0	0	0	0	0	0	0	0	0	1
259	AsnicarF_2021	predict1_MTG_0245	SAMEA7045098	stool	GBR	United Kingdom	Europe	Northern Europe	no	0	0	0	0	0	0	0	0	0	0	0	0	0	0	0	0	1	0	0	0	0	0	0	0	0	0	0	0	0	0	0	0	0	0	0	0	0	0	0	1
260	AsnicarF_2021	predict1_MTG_0246	SAMEA7045099	stool	USA	United States of America	Americas	North America	no	0	0	0	0	0	0	0	0	0	0	0	0	0	0	0	0	1	0	0	0	1	0	0	1	0	0	0	0	0	0	0	0	0	0	0	0	0	0	0	1
261	AsnicarF_2021	predict1_MTG_0247	SAMEA7045100	stool	GBR	United Kingdom	Europe	Northern Europe	no	0	0	0	0	0	0	0	0	0	0	0	0	0	0	0	0	0	0	1	0	1	0	0	0	0	0	0	0	0	0	0	0	0	0	0	0	0	0	0	1
262	AsnicarF_2021	predict1_MTG_0248	SAMEA7045101	stool	USA	United States of America	Americas	North America	no	0	0	0	0	0	0	0	0	0	0	0	0	0	0	0	0	1	0	0	0	1	0	0	1	0	1	0	0	0	0	0	0	0	0	0	0	0	0	0	1
263	AsnicarF_2021	predict1_MTG_0249	SAMEA7045102	stool	GBR	United Kingdom	Europe	Northern Europe	no	0	0	0	0	0	0	0	1	0	0	0	0	0	0	0	0	1	0	0	0	1	0	0	0	0	0	0	0	0	0	0	0	0	0	0	0	0	0	0	0
264	AsnicarF_2021	predict1_MTG_0250	SAMEA7045103	stool	GBR	United Kingdom	Europe	Northern Europe	no	0	0	0	0	0	0	0	0	0	0	0	0	0	0	0	0	0	0	0	0	0	0	0	0	0	0	0	0	0	0	0	0	0	0	0	0	0	0	0	1
265	AsnicarF_2021	predict1_MTG_0251	SAMEA7045104	stool	GBR	United Kingdom	Europe	Northern Europe	no	0	0	0	0	0	0	0	0	0	0	0	0	0	0	0	0	1	0	0	0	1	0	0	0	0	0	0	0	0	0	0	0	0	0	0	0	0	0	0	1
266	AsnicarF_2021	predict1_MTG_0252	SAMEA7045105	stool	GBR	United Kingdom	Europe	Northern Europe	no	0	0	0	0	0	0	0	0	0	0	0	0	0	0	0	0	0	0	0	0	1	0	0	0	0	0	0	0	0	0	0	0	0	0	0	0	0	0	0	1
267	AsnicarF_2021	predict1_MTG_0253	SAMEA7045106	stool	GBR	United Kingdom	Europe	Northern Europe	no	0	0	0	0	0	0	0	0	0	0	0	0	0	0	0	0	0	0	0	1	1	0	0	0	0	0	0	0	0	0	0	0	0	0	0	0	0	0	0	1
268	AsnicarF_2021	predict1_MTG_0254	SAMEA7045107	stool	GBR	United Kingdom	Europe	Northern Europe	no	0	0	0	0	1	0	0	0	0	0	0	0	0	0	0	0	0	0	1	0	1	0	0	1	0	0	0	0	0	0	0	0	0	0	0	0	0	0	0	1
269	AsnicarF_2021	predict1_MTG_0255	SAMEA7045108	stool	GBR	United Kingdom	Europe	Northern Europe	no	0	0	0	0	0	0	0	0	0	0	0	0	0	0	0	0	1	0	0	0	1	0	0	1	0	1	0	0	0	0	0	0	0	0	0	0	0	0	0	1
270	AsnicarF_2021	predict1_MTG_0256	SAMEA7045109	stool	GBR	United Kingdom	Europe	Northern Europe	no	0	0	0	0	0	0	0	0	0	0	0	0	0	0	0	0	1	0	0	1	1	0	1	0	0	0	0	0	0	0	0	0	0	0	0	0	0	0	0	1
271	AsnicarF_2021	predict1_MTG_0257	SAMEA7045110	stool	GBR	United Kingdom	Europe	Northern Europe	no	0	0	0	0	0	0	0	0	0	0	0	0	0	0	0	0	1	0	0	0	0	0	0	0	0	0	0	0	0	0	0	0	0	0	0	0	0	0	0	1
272	AsnicarF_2021	predict1_MTG_0258	SAMEA7045111	stool	GBR	United Kingdom	Europe	Northern Europe	no	0	0	0	0	0	0	0	0	0	0	0	0	0	0	0	0	0	0	0	0	1	0	0	0	0	0	0	0	0	0	0	0	0	0	0	0	0	0	0	1
273	AsnicarF_2021	predict1_MTG_0259	SAMEA7045112	stool	GBR	United Kingdom	Europe	Northern Europe	no	0	0	0	0	0	0	0	1	0	1	0	0	0	0	0	0	1	0	0	1	1	0	1	0	0	0	0	0	0	0	0	0	0	0	0	0	0	0	0	1
274	AsnicarF_2021	predict1_MTG_0260	SAMEA7045113	stool	GBR	United Kingdom	Europe	Northern Europe	no	0	0	0	0	0	0	0	1	0	0	0	0	0	0	0	0	1	0	0	0	1	0	0	0	0	0	0	0	0	0	0	0	0	0	0	0	0	0	0	1
275	AsnicarF_2021	predict1_MTG_0261	SAMEA7045114	stool	GBR	United Kingdom	Europe	Northern Europe	no	0	0	0	0	0	0	0	0	0	0	0	0	0	0	0	0	1	0	0	0	1	0	0	0	0	0	0	0	0	0	0	0	0	0	0	0	0	0	0	1
276	AsnicarF_2021	predict1_MTG_0262	SAMEA7045115	stool	GBR	United Kingdom	Europe	Northern Europe	no	0	0	0	0	0	0	0	1	0	0	0	0	0	0	1	0	1	0	0	1	1	0	0	0	0	1	0	0	0	0	0	0	0	0	0	0	0	0	1	1
277	AsnicarF_2021	predict1_MTG_0263	SAMEA7045116	stool	GBR	United Kingdom	Europe	Northern Europe	no	0	0	0	0	0	0	0	0	0	1	0	0	0	0	1	0	1	0	0	0	1	0	0	1	0	1	0	0	0	0	0	0	0	0	0	0	0	0	0	1
278	AsnicarF_2021	predict1_MTG_0264	SAMEA7045117	stool	GBR	United Kingdom	Europe	Northern Europe	no	0	0	0	0	0	0	0	0	0	0	0	0	0	0	0	0	0	0	0	0	1	0	0	0	0	0	0	0	0	0	0	0	0	0	0	0	0	0	0	1
279	AsnicarF_2021	predict1_MTG_0265	SAMEA7045118	stool	GBR	United Kingdom	Europe	Northern Europe	no	0	0	0	0	0	0	0	0	0	1	0	0	0	0	0	0	1	0	0	0	1	0	0	0	0	0	0	0	0	0	0	0	0	0	0	0	0	0	0	1
280	AsnicarF_2021	predict1_MTG_0266	SAMEA7045119	stool	GBR	United Kingdom	Europe	Northern Europe	no	0	0	0	0	0	0	0	0	0	0	0	0	0	0	0	0	1	0	0	0	1	0	0	0	0	0	0	0	0	0	0	0	0	0	0	0	0	0	0	1
281	AsnicarF_2021	predict1_MTG_0267	SAMEA7045120	stool	GBR	United Kingdom	Europe	Northern Europe	no	0	0	0	0	0	0	0	0	0	0	0	0	0	0	0	0	1	0	0	0	0	0	0	0	0	0	0	0	0	0	0	0	0	0	0	0	0	0	0	1
282	AsnicarF_2021	predict1_MTG_0268	SAMEA7045121	stool	GBR	United Kingdom	Europe	Northern Europe	no	0	0	0	0	0	0	0	0	0	0	0	0	0	0	0	0	0	0	0	1	1	0	1	1	0	1	0	0	0	0	0	0	0	0	0	0	0	0	0	1
283	AsnicarF_2021	predict1_MTG_0269	SAMEA7045122	stool	GBR	United Kingdom	Europe	Northern Europe	no	0	0	0	0	0	0	0	0	0	0	0	0	0	0	0	0	1	0	0	0	1	0	0	1	0	1	0	0	0	0	0	0	0	0	0	0	0	0	0	1
284	AsnicarF_2021	predict1_MTG_0270	SAMEA7045123	stool	GBR	United Kingdom	Europe	Northern Europe	no	0	0	0	0	0	0	0	0	0	0	0	0	0	0	0	0	1	0	0	0	1	0	0	1	0	1	0	0	0	0	0	0	0	0	0	0	0	0	0	1
285	AsnicarF_2021	predict1_MTG_0271	SAMEA7045124	stool	GBR	United Kingdom	Europe	Northern Europe	no	0	0	0	0	0	0	0	0	1	0	0	0	0	0	0	0	1	0	0	0	1	0	0	1	0	0	0	0	0	0	0	0	0	0	0	0	0	0	0	1
286	AsnicarF_2021	predict1_MTG_0272	SAMEA7045125	stool	GBR	United Kingdom	Europe	Northern Europe	no	0	0	0	0	0	0	0	0	0	0	0	0	0	0	1	0	0	0	0	0	1	0	0	1	0	1	0	0	0	0	0	0	0	0	0	0	0	0	0	1
287	AsnicarF_2021	predict1_MTG_0273	SAMEA7045126	stool	GBR	United Kingdom	Europe	Northern Europe	no	0	0	0	0	0	0	0	0	0	0	0	0	0	0	0	0	1	0	0	0	1	0	0	1	0	1	0	0	0	0	0	0	0	0	0	0	0	0	0	1
288	AsnicarF_2021	predict1_MTG_0274	SAMEA7045127	stool	GBR	United Kingdom	Europe	Northern Europe	no	0	1	0	0	0	0	0	0	0	0	0	0	0	0	0	0	1	0	1	0	1	0	0	1	0	0	0	0	0	0	0	0	0	0	0	0	0	0	0	1
289	AsnicarF_2021	predict1_MTG_0275	SAMEA7045128	stool	USA	United States of America	Americas	North America	no	0	1	0	0	0	0	0	0	0	0	0	0	0	0	0	0	0	0	0	0	1	0	0	0	0	0	0	0	0	0	0	0	0	0	0	0	0	0	0	1
290	AsnicarF_2021	predict1_MTG_0276	SAMEA7045129	stool	GBR	United Kingdom	Europe	Northern Europe	no	0	0	0	0	0	0	0	0	0	0	0	0	0	0	0	0	1	0	0	0	1	0	0	0	0	0	0	0	0	0	0	0	0	0	0	0	0	0	0	1
291	AsnicarF_2021	predict1_MTG_0277	SAMEA7045130	stool	GBR	United Kingdom	Europe	Northern Europe	no	0	0	0	0	0	0	0	0	0	0	0	0	0	0	0	0	1	0	0	0	1	0	0	1	0	1	0	0	0	0	0	0	0	0	0	0	0	0	0	1
292	AsnicarF_2021	predict1_MTG_0278	SAMEA7045131	stool	GBR	United Kingdom	Europe	Northern Europe	no	0	0	0	0	0	0	0	1	0	0	0	0	0	0	0	0	0	0	0	0	0	0	0	0	0	0	0	0	0	0	0	0	0	0	0	0	0	0	0	1
293	AsnicarF_2021	predict1_MTG_0279	SAMEA7045132	stool	GBR	United Kingdom	Europe	Northern Europe	no	0	0	0	0	0	0	0	0	0	0	0	0	0	0	0	0	1	0	0	0	1	0	1	0	0	0	0	0	0	0	0	0	0	0	0	0	0	0	0	1
294	AsnicarF_2021	predict1_MTG_0280	SAMEA7045133	stool	GBR	United Kingdom	Europe	Northern Europe	no	1	0	0	0	1	0	0	0	0	0	0	0	0	0	0	0	1	0	1	0	1	0	0	0	0	0	0	0	0	0	0	0	0	0	0	0	0	0	0	1
295	AsnicarF_2021	predict1_MTG_0281	SAMEA7045134	stool	GBR	United Kingdom	Europe	Northern Europe	no	0	0	0	0	0	0	0	0	0	0	0	0	0	0	0	0	0	0	0	0	1	0	0	1	0	0	0	0	0	0	0	0	0	0	0	0	0	0	0	1
296	AsnicarF_2021	predict1_MTG_0282	SAMEA7045135	stool	GBR	United Kingdom	Europe	Northern Europe	no	0	0	0	0	0	0	0	1	0	0	0	0	0	0	0	0	0	0	0	0	1	0	0	0	0	0	0	0	0	0	0	0	0	0	0	0	0	0	0	1
297	AsnicarF_2021	predict1_MTG_0283	SAMEA7045136	stool	GBR	United Kingdom	Europe	Northern Europe	no	0	0	0	0	0	0	0	0	0	0	0	0	0	0	0	0	0	0	0	0	1	0	0	1	0	1	0	0	0	0	0	0	0	0	0	0	0	0	0	1
298	AsnicarF_2021	predict1_MTG_0284	SAMEA7045137	stool	GBR	United Kingdom	Europe	Northern Europe	no	0	0	0	0	0	0	0	0	0	0	0	0	0	0	0	0	0	0	0	0	1	0	0	0	0	0	0	0	0	0	0	0	0	0	0	0	0	0	0	1
299	AsnicarF_2021	predict1_MTG_0285	SAMEA7045138	stool	GBR	United Kingdom	Europe	Northern Europe	no	0	0	0	0	0	0	0	0	0	0	0	0	0	0	0	0	0	0	0	0	0	0	0	0	0	0	0	0	0	0	0	0	0	0	0	0	0	0	0	0
300	AsnicarF_2021	predict1_MTG_0286	SAMEA7045139	stool	GBR	United Kingdom	Europe	Northern Europe	no	0	0	0	0	0	0	0	0	0	0	0	0	0	0	0	0	0	0	0	0	0	0	0	0	0	0	0	0	0	0	0	0	0	0	0	0	0	0	0	1
301	AsnicarF_2021	predict1_MTG_0287	SAMEA7045140	stool	GBR	United Kingdom	Europe	Northern Europe	no	0	0	0	0	0	0	0	0	0	0	0	0	0	0	0	0	1	0	0	0	1	0	0	1	0	1	0	0	0	0	0	0	0	0	0	0	0	0	0	1
302	AsnicarF_2021	predict1_MTG_0288	SAMEA7045141	stool	GBR	United Kingdom	Europe	Northern Europe	no	0	0	0	0	0	0	0	0	0	0	0	0	0	0	0	0	0	0	0	0	1	0	0	0	0	0	0	0	0	0	0	0	0	0	0	0	0	0	0	1
303	AsnicarF_2021	predict1_MTG_0289	SAMEA7045142	stool	GBR	United Kingdom	Europe	Northern Europe	no	0	0	0	0	0	0	0	0	0	1	0	0	0	0	0	0	0	0	0	1	1	0	1	1	0	1	0	0	0	0	0	0	0	0	0	0	0	0	0	1
304	AsnicarF_2021	predict1_MTG_0290	SAMEA7045143	stool	GBR	United Kingdom	Europe	Northern Europe	no	0	0	0	0	0	0	0	0	0	0	0	0	0	0	0	0	0	0	0	1	0	0	1	0	0	0	0	0	0	0	0	0	0	0	0	0	0	0	0	1
305	AsnicarF_2021	predict1_MTG_0291	SAMEA7045144	stool	GBR	United Kingdom	Europe	Northern Europe	no	0	0	0	0	0	0	0	1	0	0	0	0	0	0	0	0	1	0	1	1	0	0	1	0	0	0	0	0	0	0	0	0	0	0	0	0	0	0	0	1
306	AsnicarF_2021	predict1_MTG_0292	SAMEA7045145	stool	GBR	United Kingdom	Europe	Northern Europe	no	0	0	0	0	1	0	0	0	0	0	0	0	0	0	0	0	0	0	0	0	0	0	0	1	0	0	0	0	0	0	0	0	0	0	0	0	0	0	0	1
307	AsnicarF_2021	predict1_MTG_0293	SAMEA7045146	stool	GBR	United Kingdom	Europe	Northern Europe	no	0	0	0	0	0	0	0	0	0	0	0	0	0	0	0	0	0	0	0	0	0	0	0	0	0	0	0	0	0	0	0	0	0	0	0	0	0	0	0	1
308	AsnicarF_2021	predict1_MTG_0294	SAMEA7045147	stool	GBR	United Kingdom	Europe	Northern Europe	no	0	0	0	0	0	0	0	0	0	0	0	0	0	0	0	0	1	0	0	0	1	0	0	0	0	0	0	0	0	0	0	0	0	0	0	0	0	0	0	1
309	AsnicarF_2021	predict1_MTG_0295	SAMEA7045148	stool	GBR	United Kingdom	Europe	Northern Europe	no	0	0	0	0	0	0	0	0	0	0	0	0	0	0	0	0	0	0	0	0	1	0	0	0	0	0	0	0	0	0	0	0	0	0	0	0	0	0	0	1
310	AsnicarF_2021	predict1_MTG_0296	SAMEA7045149	stool	USA	United States of America	Americas	North America	no	0	0	0	0	1	0	0	0	0	0	0	0	0	0	0	0	1	0	0	0	1	0	0	0	0	0	0	0	0	0	0	0	0	0	0	0	0	0	0	1
311	AsnicarF_2021	predict1_MTG_0297	SAMEA7045150	stool	GBR	United Kingdom	Europe	Northern Europe	no	0	0	0	0	0	0	0	0	0	0	0	0	0	0	0	0	1	0	0	0	1	0	0	1	0	1	0	0	0	0	0	0	0	0	0	0	0	0	0	1
312	AsnicarF_2021	predict1_MTG_0298	SAMEA7045151	stool	GBR	United Kingdom	Europe	Northern Europe	no	0	0	0	0	0	0	0	1	0	0	0	0	0	0	0	0	0	0	0	1	1	0	1	0	0	0	0	0	0	0	0	0	0	0	0	0	0	0	0	1
313	AsnicarF_2021	predict1_MTG_0299	SAMEA7045152	stool	GBR	United Kingdom	Europe	Northern Europe	no	0	0	0	0	0	0	0	1	0	0	0	0	0	0	0	0	1	0	0	0	1	0	0	0	0	0	0	0	0	0	0	0	0	0	0	0	0	0	0	1
314	AsnicarF_2021	predict1_MTG_0300	SAMEA7045153	stool	GBR	United Kingdom	Europe	Northern Europe	no	0	0	0	0	0	0	0	0	0	0	0	0	0	0	0	0	1	0	0	0	1	0	0	0	0	0	0	0	0	0	0	0	0	0	0	0	0	0	0	1
315	AsnicarF_2021	predict1_MTG_0301	SAMEA7045154	stool	GBR	United Kingdom	Europe	Northern Europe	no	0	0	0	0	0	0	0	0	0	1	0	0	0	0	0	0	0	0	0	0	1	0	0	0	0	0	0	0	0	0	0	0	0	0	0	0	0	0	0	1
316	AsnicarF_2021	predict1_MTG_0302	SAMEA7045155	stool	GBR	United Kingdom	Europe	Northern Europe	no	0	0	0	0	0	0	0	0	0	0	0	0	0	0	0	0	1	0	0	1	1	0	1	0	0	0	0	0	0	0	0	0	0	0	0	0	0	0	0	1
317	AsnicarF_2021	predict1_MTG_0303	SAMEA7045156	stool	GBR	United Kingdom	Europe	Northern Europe	no	0	0	0	0	0	0	0	1	0	0	0	0	0	0	0	0	0	0	0	0	0	0	1	0	0	0	0	0	0	0	0	0	0	0	0	0	0	0	0	1
318	AsnicarF_2021	predict1_MTG_0304	SAMEA7045157	stool	GBR	United Kingdom	Europe	Northern Europe	no	1	0	0	0	0	0	0	1	0	0	0	0	0	0	0	0	1	0	0	0	1	0	0	0	0	0	0	0	0	0	0	0	0	0	0	0	0	0	0	1
319	AsnicarF_2021	predict1_MTG_0305	SAMEA7045158	stool	GBR	United Kingdom	Europe	Northern Europe	no	0	0	0	0	0	0	0	0	0	0	0	0	0	0	0	0	1	0	0	1	1	0	1	0	0	0	0	0	0	0	0	0	0	0	0	0	0	0	0	1
320	AsnicarF_2021	predict1_MTG_0306	SAMEA7045159	stool	USA	United States of America	Americas	North America	no	0	0	0	0	0	0	0	1	0	0	0	0	0	0	0	0	1	0	0	0	1	0	0	0	0	0	0	0	0	0	0	0	0	0	0	0	0	0	0	1
321	AsnicarF_2021	predict1_MTG_0307	SAMEA7045160	stool	GBR	United Kingdom	Europe	Northern Europe	no	0	0	0	0	1	0	0	0	0	0	0	0	0	0	0	0	1	0	1	0	1	0	0	0	0	0	0	0	0	0	0	0	0	0	0	0	0	0	0	1
322	AsnicarF_2021	predict1_MTG_0308	SAMEA7045161	stool	GBR	United Kingdom	Europe	Northern Europe	no	0	0	0	0	0	0	0	0	0	0	0	0	0	0	0	0	1	0	0	0	0	0	0	0	0	0	0	0	0	0	0	0	0	0	0	0	0	0	0	1
323	AsnicarF_2021	predict1_MTG_0309	SAMEA7045162	stool	GBR	United Kingdom	Europe	Northern Europe	no	0	0	0	0	0	0	0	0	0	0	0	0	0	0	0	0	0	0	0	0	1	0	0	1	0	1	0	0	0	0	0	0	0	0	0	0	0	0	0	1
324	AsnicarF_2021	predict1_MTG_0310	SAMEA7045163	stool	GBR	United Kingdom	Europe	Northern Europe	no	0	0	0	0	1	0	0	0	0	0	0	0	0	0	0	0	1	0	1	0	1	0	0	0	0	0	0	0	0	0	0	0	0	0	0	0	0	0	0	1
325	AsnicarF_2021	predict1_MTG_0311	SAMEA7045164	stool	GBR	United Kingdom	Europe	Northern Europe	no	0	0	0	0	0	0	0	0	0	0	0	0	0	0	0	0	0	0	1	1	1	0	1	0	0	0	0	0	0	0	0	0	0	0	0	0	0	0	0	1
326	AsnicarF_2021	predict1_MTG_0312	SAMEA7045165	stool	GBR	United Kingdom	Europe	Northern Europe	no	0	0	0	0	0	0	0	1	0	0	0	0	0	0	0	0	0	0	0	0	0	0	0	0	0	0	0	0	0	0	0	0	0	0	0	0	0	0	0	1
327	AsnicarF_2021	predict1_MTG_0313	SAMEA7045166	stool	GBR	United Kingdom	Europe	Northern Europe	no	0	0	0	0	0	0	0	0	0	0	0	0	0	0	0	0	1	0	0	1	0	0	1	0	0	0	0	0	0	0	0	0	0	0	0	0	0	0	0	1
328	AsnicarF_2021	predict1_MTG_0314	SAMEA7045167	stool	GBR	United Kingdom	Europe	Northern Europe	no	0	0	0	0	0	0	0	0	0	0	0	0	0	0	0	0	0	0	0	0	0	0	0	0	0	0	0	0	0	0	0	0	0	0	0	0	0	0	0	1
329	AsnicarF_2021	predict1_MTG_0315	SAMEA7045169	stool	USA	United States of America	Americas	North America	no	0	0	0	0	0	0	0	1	0	0	0	0	0	0	0	0	1	0	0	0	1	0	0	0	0	0	0	0	0	0	0	0	0	0	0	0	0	0	0	1
330	AsnicarF_2021	predict1_MTG_0316	SAMEA7045170	stool	GBR	United Kingdom	Europe	Northern Europe	no	0	0	0	0	0	0	0	1	0	0	0	0	0	0	0	0	0	0	0	0	0	0	0	1	0	1	0	0	0	0	0	0	0	0	0	0	0	0	0	1
331	AsnicarF_2021	predict1_MTG_0317	SAMEA7045171	stool	GBR	United Kingdom	Europe	Northern Europe	no	0	0	0	0	0	0	0	0	0	0	0	0	0	0	0	0	0	0	0	1	0	0	1	0	0	0	0	0	0	0	0	0	0	0	0	0	0	0	0	1
332	AsnicarF_2021	predict1_MTG_0318	SAMEA7045172	stool	GBR	United Kingdom	Europe	Northern Europe	no	0	0	0	0	0	0	0	0	0	0	0	0	0	0	0	0	1	0	0	0	1	0	0	0	0	0	0	0	0	0	0	0	0	0	0	0	0	0	0	1
333	AsnicarF_2021	predict1_MTG_0319	SAMEA7045173	stool	GBR	United Kingdom	Europe	Northern Europe	no	0	0	0	0	0	0	0	0	0	0	0	0	0	0	0	0	1	0	0	0	1	0	0	0	0	0	0	0	0	0	0	0	0	0	0	0	0	0	0	1
334	AsnicarF_2021	predict1_MTG_0320	SAMEA7045174	stool	GBR	United Kingdom	Europe	Northern Europe	no	0	0	0	0	0	0	0	0	0	0	0	0	0	0	0	0	1	0	0	1	1	0	0	0	0	0	0	0	0	0	0	0	0	0	0	0	0	0	0	1
335	AsnicarF_2021	predict1_MTG_0321	SAMEA7045175	stool	GBR	United Kingdom	Europe	Northern Europe	no	0	0	0	0	0	0	0	0	0	0	0	0	0	0	0	0	1	0	0	0	1	0	1	0	0	0	0	0	0	0	0	0	0	0	0	0	0	0	0	1
336	AsnicarF_2021	predict1_MTG_0322	SAMEA7045176	stool	GBR	United Kingdom	Europe	Northern Europe	no	0	0	0	0	0	0	0	0	0	0	0	0	0	0	0	0	1	0	0	1	1	0	1	0	0	0	0	0	0	0	0	0	0	0	0	0	0	0	0	1
337	AsnicarF_2021	predict1_MTG_0323	SAMEA7045177	stool	GBR	United Kingdom	Europe	Northern Europe	no	0	0	0	0	0	0	0	0	0	0	0	0	0	0	0	0	0	0	0	0	1	0	0	0	0	0	0	0	0	0	0	0	0	0	0	0	0	0	0	1
338	AsnicarF_2021	predict1_MTG_0324	SAMEA7045178	stool	GBR	United Kingdom	Europe	Northern Europe	no	0	0	0	0	0	0	0	0	0	0	0	0	0	0	0	0	1	0	0	0	0	0	0	0	0	0	0	0	0	0	0	0	0	0	0	0	0	0	0	1
339	AsnicarF_2021	predict1_MTG_0325	SAMEA7045179	stool	GBR	United Kingdom	Europe	Northern Europe	no	0	0	0	0	0	0	0	1	0	0	0	0	0	0	0	0	1	0	1	0	1	0	0	1	0	1	0	0	0	0	0	0	0	0	0	0	0	0	0	1
340	AsnicarF_2021	predict1_MTG_0326	SAMEA7045180	stool	GBR	United Kingdom	Europe	Northern Europe	no	0	0	0	0	0	0	0	0	0	0	0	0	0	0	0	0	0	0	0	0	1	0	0	0	0	0	0	0	0	0	0	0	0	0	0	0	0	0	0	1
341	AsnicarF_2021	predict1_MTG_0327	SAMEA7045181	stool	GBR	United Kingdom	Europe	Northern Europe	no	0	0	0	0	0	0	0	0	0	0	0	0	0	0	0	0	0	0	0	0	0	0	0	0	0	0	0	0	0	0	0	0	0	0	0	0	0	0	0	1
342	AsnicarF_2021	predict1_MTG_0328	SAMEA7045182	stool	GBR	United Kingdom	Europe	Northern Europe	no	0	0	0	0	0	0	0	0	0	0	0	0	0	0	0	0	1	0	0	1	1	0	1	0	0	0	0	0	0	0	0	0	0	0	0	0	0	0	0	1
343	AsnicarF_2021	predict1_MTG_0329	SAMEA7045183	stool	GBR	United Kingdom	Europe	Northern Europe	no	0	0	0	0	0	0	0	0	0	0	0	0	0	0	0	0	1	0	0	1	1	0	1	1	0	1	0	0	0	0	0	0	0	0	0	0	0	0	0	1
344	AsnicarF_2021	predict1_MTG_0330	SAMEA7045184	stool	GBR	United Kingdom	Europe	Northern Europe	no	0	0	0	0	0	0	0	0	0	0	0	0	0	0	0	0	1	0	0	0	0	0	0	0	0	0	0	0	0	0	0	0	0	0	0	0	0	0	0	1
345	AsnicarF_2021	predict1_MTG_0331	SAMEA7045185	stool	GBR	United Kingdom	Europe	Northern Europe	no	0	0	0	0	0	0	0	0	0	0	0	0	0	0	0	0	1	0	0	0	0	0	0	0	0	0	0	0	0	0	0	0	0	0	0	0	0	0	0	1
346	AsnicarF_2021	predict1_MTG_0332	SAMEA7045186	stool	USA	United States of America	Americas	North America	no	0	0	0	0	0	0	0	0	0	0	0	0	0	0	0	0	1	0	0	0	0	0	0	0	0	0	0	0	0	0	0	0	0	0	0	0	0	0	0	1
347	AsnicarF_2021	predict1_MTG_0333	SAMEA7045187	stool	GBR	United Kingdom	Europe	Northern Europe	no	0	0	0	0	0	0	0	1	0	0	0	0	0	0	0	0	0	0	1	0	1	0	0	0	0	0	0	0	0	0	0	0	0	0	0	0	0	0	0	1
348	AsnicarF_2021	predict1_MTG_0334	SAMEA7045188	stool	GBR	United Kingdom	Europe	Northern Europe	no	0	0	0	0	0	0	0	1	0	0	0	0	0	0	0	0	1	0	1	0	1	0	0	1	0	1	0	0	0	0	0	0	0	0	0	0	0	0	0	1
349	AsnicarF_2021	predict1_MTG_0335	SAMEA7045189	stool	GBR	United Kingdom	Europe	Northern Europe	no	0	0	0	0	0	0	0	0	0	0	0	0	0	0	0	0	1	0	0	1	1	0	1	1	0	1	0	0	0	0	0	0	0	0	0	0	0	0	0	1
350	AsnicarF_2021	predict1_MTG_0336	SAMEA7045190	stool	GBR	United Kingdom	Europe	Northern Europe	no	0	0	0	0	0	0	0	1	0	0	0	0	0	0	0	0	1	0	0	0	1	0	0	1	0	0	0	0	0	0	0	0	0	0	0	0	0	0	0	1
351	AsnicarF_2021	predict1_MTG_0337	SAMEA7045191	stool	GBR	United Kingdom	Europe	Northern Europe	no	0	0	0	0	0	0	0	0	0	0	0	0	0	0	0	0	0	0	0	0	1	0	0	0	0	1	0	0	0	0	0	0	0	0	0	0	0	0	0	1
352	AsnicarF_2021	predict1_MTG_0338	SAMEA7045192	stool	GBR	United Kingdom	Europe	Northern Europe	no	0	0	0	0	0	0	0	0	0	0	0	0	0	0	0	0	0	0	0	1	1	0	1	1	0	1	0	0	0	0	0	0	0	0	0	0	0	0	0	1
353	AsnicarF_2021	predict1_MTG_0339	SAMEA7045193	stool	GBR	United Kingdom	Europe	Northern Europe	no	0	0	0	0	0	0	0	0	0	0	0	0	0	0	0	0	1	0	0	0	1	0	0	0	0	0	0	0	0	0	0	0	0	0	0	0	0	0	0	1
354	AsnicarF_2021	predict1_MTG_0340	SAMEA7045194	stool	GBR	United Kingdom	Europe	Northern Europe	no	0	0	0	0	0	0	0	1	0	0	0	0	0	0	0	0	0	0	0	1	0	0	1	0	0	0	0	0	0	0	0	0	0	0	0	0	0	0	0	1
355	AsnicarF_2021	predict1_MTG_0341	SAMEA7045195	stool	GBR	United Kingdom	Europe	Northern Europe	no	0	0	0	0	0	0	0	0	0	0	0	0	0	0	0	0	1	0	0	0	1	0	0	0	0	0	0	0	0	0	0	0	0	0	0	0	0	0	0	1
356	AsnicarF_2021	predict1_MTG_0342	SAMEA7045196	stool	GBR	United Kingdom	Europe	Northern Europe	no	0	0	0	0	0	0	0	0	0	0	0	0	0	0	1	0	1	0	0	0	1	0	0	0	0	0	0	0	0	0	0	0	0	0	0	0	0	0	0	1
357	AsnicarF_2021	predict1_MTG_0343	SAMEA7045197	stool	GBR	United Kingdom	Europe	Northern Europe	no	0	0	0	0	0	0	0	0	0	1	0	0	0	0	0	0	1	0	0	0	1	0	0	0	0	0	0	0	0	0	0	0	0	0	0	0	0	0	0	1
358	AsnicarF_2021	predict1_MTG_0344	SAMEA7045198	stool	GBR	United Kingdom	Europe	Northern Europe	no	0	0	0	0	0	0	0	0	0	0	0	0	0	0	0	0	1	0	0	1	1	0	1	0	0	0	0	0	0	0	0	0	0	0	0	0	0	0	0	1
359	AsnicarF_2021	predict1_MTG_0345	SAMEA7045199	stool	GBR	United Kingdom	Europe	Northern Europe	no	0	0	0	0	0	0	0	1	0	0	0	0	0	0	0	0	0	0	0	1	1	0	1	1	0	1	0	0	0	0	0	0	0	0	0	0	0	0	0	1
360	AsnicarF_2021	predict1_MTG_0346	SAMEA7045200	stool	USA	United States of America	Americas	North America	no	0	0	0	0	0	0	0	0	0	0	0	0	0	0	0	0	1	0	0	0	1	0	0	0	0	0	0	0	0	0	0	0	0	0	0	0	0	0	0	1
361	AsnicarF_2021	predict1_MTG_0347	SAMEA7045201	stool	GBR	United Kingdom	Europe	Northern Europe	no	0	0	0	0	0	0	0	0	0	0	0	0	0	0	0	0	1	0	0	0	1	0	0	1	0	1	0	0	0	0	0	0	0	0	0	0	0	0	0	1
362	AsnicarF_2021	predict1_MTG_0348	SAMEA7045202	stool	GBR	United Kingdom	Europe	Northern Europe	no	0	0	0	0	0	0	0	0	0	0	0	0	0	0	0	0	1	0	0	0	1	0	0	1	0	0	0	0	0	0	0	0	0	0	0	0	0	0	0	1
363	AsnicarF_2021	predict1_MTG_0349	SAMEA7045203	stool	GBR	United Kingdom	Europe	Northern Europe	no	0	0	0	0	0	0	0	0	0	0	0	0	0	0	0	0	1	0	0	0	0	0	0	0	0	0	0	0	0	0	0	0	0	0	0	0	0	0	0	1
364	AsnicarF_2021	predict1_MTG_0350	SAMEA7045204	stool	GBR	United Kingdom	Europe	Northern Europe	no	0	0	0	0	0	0	0	1	0	0	0	0	0	0	0	0	0	0	0	0	0	0	0	0	0	0	0	0	0	0	0	0	0	0	0	0	0	0	0	1
365	AsnicarF_2021	predict1_MTG_0351	SAMEA7045205	stool	GBR	United Kingdom	Europe	Northern Europe	no	0	0	0	0	0	0	0	1	0	0	0	0	0	0	0	0	1	0	0	1	1	0	1	1	0	1	0	0	0	0	0	0	0	0	0	0	0	0	0	1
366	AsnicarF_2021	predict1_MTG_0352	SAMEA7045206	stool	GBR	United Kingdom	Europe	Northern Europe	no	0	0	0	0	0	0	0	1	0	0	0	0	0	0	0	0	1	0	1	0	1	0	0	1	0	0	0	0	0	0	0	0	0	0	0	0	0	0	0	1
367	AsnicarF_2021	predict1_MTG_0353	SAMEA7045207	stool	GBR	United Kingdom	Europe	Northern Europe	no	0	0	0	0	0	0	0	1	0	0	0	0	0	0	0	0	0	0	0	1	1	0	1	1	0	1	0	0	0	0	0	0	0	0	0	0	0	0	0	1
368	AsnicarF_2021	predict1_MTG_0354	SAMEA7045208	stool	GBR	United Kingdom	Europe	Northern Europe	no	0	0	0	0	0	0	0	0	0	0	0	0	0	0	0	0	0	0	0	1	0	0	1	1	0	1	0	0	0	0	0	0	0	0	0	0	0	0	0	0
369	AsnicarF_2021	predict1_MTG_0355	SAMEA7045209	stool	USA	United States of America	Americas	North America	no	0	0	0	0	0	0	0	0	0	0	0	0	0	0	0	0	1	0	0	0	1	0	0	0	0	0	0	0	0	0	0	0	0	0	0	0	0	0	0	1
370	AsnicarF_2021	predict1_MTG_0356	SAMEA7045210	stool	GBR	United Kingdom	Europe	Northern Europe	no	0	0	0	0	0	0	0	0	0	0	0	0	0	0	0	0	1	0	0	0	1	0	0	0	0	0	0	0	0	0	0	0	0	0	0	0	0	0	0	1
371	AsnicarF_2021	predict1_MTG_0357	SAMEA7045211	stool	GBR	United Kingdom	Europe	Northern Europe	no	0	0	0	0	0	0	0	0	0	0	0	0	0	0	0	0	0	0	0	0	1	0	0	1	0	1	0	0	0	0	0	0	0	0	0	0	0	0	0	1
372	AsnicarF_2021	predict1_MTG_0358	SAMEA7045212	stool	GBR	United Kingdom	Europe	Northern Europe	no	0	0	0	0	0	0	0	1	0	0	0	0	0	0	0	0	1	0	0	0	1	0	0	0	0	0	0	0	0	0	0	0	0	0	0	0	0	0	0	1
373	AsnicarF_2021	predict1_MTG_0359	SAMEA7045213	stool	GBR	United Kingdom	Europe	Northern Europe	no	0	0	0	0	0	0	0	0	0	0	0	0	0	0	0	0	1	0	0	0	1	0	0	1	0	1	0	0	0	0	0	0	0	0	0	0	0	0	0	1
374	AsnicarF_2021	predict1_MTG_0360	SAMEA7045214	stool	GBR	United Kingdom	Europe	Northern Europe	no	0	0	0	0	0	0	0	0	0	0	0	0	0	0	0	0	0	0	0	0	1	0	0	0	0	0	0	0	0	0	0	0	0	0	0	0	0	0	0	1
375	AsnicarF_2021	predict1_MTG_0361	SAMEA7045215	stool	GBR	United Kingdom	Europe	Northern Europe	no	0	0	0	0	0	0	0	1	0	0	0	0	0	0	0	0	0	0	0	0	0	0	0	1	0	0	0	0	0	0	0	0	0	0	0	0	0	0	0	1
376	AsnicarF_2021	predict1_MTG_0362	SAMEA7045216	stool	GBR	United Kingdom	Europe	Northern Europe	no	0	0	0	0	0	0	0	0	0	0	0	0	0	0	0	0	1	0	0	0	0	0	0	0	0	0	0	0	0	0	0	0	0	0	0	0	0	0	0	1
377	AsnicarF_2021	predict1_MTG_0363	SAMEA7045217	stool	USA	United States of America	Americas	North America	no	0	0	0	0	0	0	0	1	0	0	0	0	0	0	0	0	1	0	1	0	1	0	0	0	0	0	0	0	0	0	0	0	0	0	0	0	0	0	0	1
378	AsnicarF_2021	predict1_MTG_0364	SAMEA7045218	stool	GBR	United Kingdom	Europe	Northern Europe	no	0	0	0	0	0	0	0	0	0	0	0	0	0	0	0	0	0	0	0	0	0	0	0	0	0	0	0	0	0	0	0	0	0	0	0	0	0	0	0	1
379	AsnicarF_2021	predict1_MTG_0365	SAMEA7045219	stool	USA	United States of America	Americas	North America	no	0	0	0	0	0	0	0	1	0	0	0	0	0	0	0	0	0	0	0	0	1	0	0	0	0	0	0	0	0	0	0	0	0	0	0	0	0	0	0	1
380	AsnicarF_2021	predict1_MTG_0366	SAMEA7045220	stool	GBR	United Kingdom	Europe	Northern Europe	no	0	0	0	0	0	0	0	0	0	0	0	0	0	0	0	0	0	0	0	0	1	0	0	0	0	0	0	0	0	0	0	0	0	0	0	0	0	0	0	1
381	AsnicarF_2021	predict1_MTG_0367	SAMEA7045221	stool	GBR	United Kingdom	Europe	Northern Europe	no	0	0	0	0	1	0	0	0	0	0	0	0	0	0	0	0	1	0	0	0	0	0	0	0	0	0	0	0	0	0	0	0	0	0	0	0	0	0	0	1
382	AsnicarF_2021	predict1_MTG_0368	SAMEA7045222	stool	GBR	United Kingdom	Europe	Northern Europe	no	0	0	0	0	0	0	0	0	0	0	0	0	0	0	0	0	1	0	0	0	1	0	0	0	0	0	0	0	0	0	0	0	0	0	0	0	0	0	0	1
383	AsnicarF_2021	predict1_MTG_0369	SAMEA7045223	stool	USA	United States of America	Americas	North America	no	0	0	0	0	0	0	0	0	0	0	0	0	0	0	0	0	1	0	0	0	1	0	0	0	0	0	0	0	0	0	0	0	0	0	0	0	0	0	0	1
384	AsnicarF_2021	predict1_MTG_0370	SAMEA7045224	stool	GBR	United Kingdom	Europe	Northern Europe	no	0	0	0	0	0	0	0	0	0	0	0	0	0	0	0	0	1	0	0	0	1	0	0	0	0	0	0	0	0	0	0	0	0	0	0	0	0	0	0	1
385	AsnicarF_2021	predict1_MTG_0371	SAMEA7045225	stool	GBR	United Kingdom	Europe	Northern Europe	no	0	0	0	0	0	0	0	0	0	0	0	0	0	0	0	0	1	0	0	1	1	0	1	0	0	0	0	0	0	0	0	0	0	0	0	0	0	0	0	1
386	AsnicarF_2021	predict1_MTG_0372	SAMEA7045226	stool	GBR	United Kingdom	Europe	Northern Europe	no	0	0	0	0	1	0	0	1	0	0	0	0	0	0	0	0	1	0	0	0	1	0	0	0	0	0	0	0	0	0	0	0	0	0	0	0	0	0	0	1
387	AsnicarF_2021	predict1_MTG_0373	SAMEA7045227	stool	GBR	United Kingdom	Europe	Northern Europe	no	0	0	0	0	0	0	0	0	0	1	0	0	0	0	0	0	1	0	1	0	1	0	0	0	0	0	0	0	0	0	0	0	0	0	0	0	0	0	0	1
388	AsnicarF_2021	predict1_MTG_0374	SAMEA7045228	stool	GBR	United Kingdom	Europe	Northern Europe	no	0	1	0	0	0	0	0	0	0	0	0	0	0	0	0	0	1	0	1	0	1	0	0	0	0	0	0	0	0	0	0	0	0	0	0	0	0	0	0	1
389	AsnicarF_2021	predict1_MTG_0375	SAMEA7045229	stool	GBR	United Kingdom	Europe	Northern Europe	no	0	0	0	0	0	0	0	1	0	0	0	0	0	0	0	0	0	0	0	0	1	0	0	0	0	0	0	0	0	0	0	0	0	0	0	0	0	0	0	1
390	AsnicarF_2021	predict1_MTG_0376	SAMEA7045230	stool	GBR	United Kingdom	Europe	Northern Europe	no	0	0	0	0	0	0	0	0	0	0	0	0	0	0	0	0	1	0	0	0	1	0	0	0	0	0	0	0	0	0	0	0	0	0	0	0	0	0	0	1
391	AsnicarF_2021	predict1_MTG_0377	SAMEA7045231	stool	GBR	United Kingdom	Europe	Northern Europe	no	0	0	0	0	0	0	0	0	0	0	0	0	0	0	0	0	1	0	0	0	1	0	0	0	0	0	0	0	0	0	0	0	0	0	0	1	0	0	0	1
392	AsnicarF_2021	predict1_MTG_0378	SAMEA7045232	stool	GBR	United Kingdom	Europe	Northern Europe	no	0	0	0	0	0	0	0	0	0	0	0	0	0	0	0	0	0	0	0	0	1	0	0	0	0	0	0	0	0	0	0	0	0	0	0	0	0	0	0	0
393	AsnicarF_2021	predict1_MTG_0379	SAMEA7045233	stool	GBR	United Kingdom	Europe	Northern Europe	no	0	0	0	0	0	0	0	0	0	0	0	0	0	0	0	0	0	0	0	1	1	0	1	1	0	1	0	0	0	0	0	0	0	0	0	0	0	0	0	1
394	AsnicarF_2021	predict1_MTG_0380	SAMEA7045234	stool	GBR	United Kingdom	Europe	Northern Europe	no	0	0	0	0	0	0	0	0	0	0	0	0	0	0	0	0	0	0	0	0	0	0	0	0	0	0	0	0	0	0	0	0	0	0	0	0	0	0	0	1
395	AsnicarF_2021	predict1_MTG_0381	SAMEA7045235	stool	GBR	United Kingdom	Europe	Northern Europe	no	0	0	0	0	0	0	0	0	0	0	0	0	0	0	0	0	1	0	0	0	0	0	0	0	0	0	0	0	0	0	0	0	0	0	0	0	0	0	0	1
396	AsnicarF_2021	predict1_MTG_0382	SAMEA7045236	stool	GBR	United Kingdom	Europe	Northern Europe	no	0	0	0	0	0	0	0	0	0	0	0	0	0	0	0	0	1	0	0	0	1	0	0	0	0	0	0	0	0	0	0	0	0	0	0	0	0	0	0	1
397	AsnicarF_2021	predict1_MTG_0383	SAMEA7045237	stool	GBR	United Kingdom	Europe	Northern Europe	no	0	0	0	0	0	0	0	1	0	0	0	0	0	0	0	0	0	0	0	0	1	0	0	1	0	1	0	0	0	0	0	0	0	0	0	0	0	0	0	1
398	AsnicarF_2021	predict1_MTG_0384	SAMEA7045238	stool	GBR	United Kingdom	Europe	Northern Europe	no	0	0	0	0	1	0	0	0	0	0	0	0	0	0	0	0	0	0	1	0	1	0	0	0	0	0	0	0	0	0	0	0	0	0	0	0	0	0	0	1
399	AsnicarF_2021	predict1_MTG_0385	SAMEA7045239	stool	GBR	United Kingdom	Europe	Northern Europe	no	0	0	0	1	0	0	0	0	0	0	0	0	0	0	0	0	1	0	0	0	1	0	1	0	0	0	0	0	0	0	0	0	0	0	0	0	0	0	0	0
400	AsnicarF_2021	predict1_MTG_0386	SAMEA7045240	stool	GBR	United Kingdom	Europe	Northern Europe	no	0	0	0	0	0	0	0	1	0	0	0	0	0	0	0	0	1	0	0	0	0	0	0	1	0	1	0	0	0	0	0	0	0	0	0	0	0	0	0	1
401	AsnicarF_2021	predict1_MTG_0387	SAMEA7045241	stool	GBR	United Kingdom	Europe	Northern Europe	no	0	0	0	0	0	0	0	0	0	0	0	0	0	0	0	0	0	0	0	0	1	0	0	0	0	0	0	0	0	0	0	0	0	0	0	0	0	0	0	1
402	AsnicarF_2021	predict1_MTG_0388	SAMEA7045242	stool	GBR	United Kingdom	Europe	Northern Europe	no	0	0	0	0	0	0	0	1	0	0	0	0	0	0	0	0	1	0	0	0	0	0	0	0	0	0	0	0	0	0	0	0	0	0	0	0	0	0	0	1
403	AsnicarF_2021	predict1_MTG_0389	SAMEA7045243	stool	GBR	United Kingdom	Europe	Northern Europe	no	0	0	0	0	0	0	0	1	0	0	0	0	0	0	0	0	1	0	0	1	1	0	1	0	0	0	0	0	0	0	0	0	0	0	0	0	0	0	0	1
404	AsnicarF_2021	predict1_MTG_0390	SAMEA7045244	stool	GBR	United Kingdom	Europe	Northern Europe	no	0	0	0	0	0	0	0	1	0	0	0	0	0	0	0	0	0	0	0	0	1	0	0	0	0	0	0	0	0	0	0	0	0	0	0	0	0	0	0	1
405	AsnicarF_2021	predict1_MTG_0391	SAMEA7045245	stool	GBR	United Kingdom	Europe	Northern Europe	no	0	0	0	0	0	0	0	0	0	0	0	0	0	0	0	0	0	0	0	0	1	0	0	0	0	0	0	0	0	0	0	0	0	0	0	0	0	0	0	1
406	AsnicarF_2021	predict1_MTG_0392	SAMEA7045246	stool	GBR	United Kingdom	Europe	Northern Europe	no	0	0	0	0	0	0	0	0	0	0	0	0	0	0	0	0	0	0	0	0	0	0	0	0	0	0	0	0	0	0	0	0	0	0	0	0	0	0	0	1
407	AsnicarF_2021	predict1_MTG_0393	SAMEA7045247	stool	GBR	United Kingdom	Europe	Northern Europe	no	0	1	0	0	0	0	0	0	0	0	0	0	0	0	0	0	1	0	0	0	1	0	0	0	0	0	0	0	0	0	0	0	0	0	0	0	0	0	0	1
408	AsnicarF_2021	predict1_MTG_0394	SAMEA7045248	stool	GBR	United Kingdom	Europe	Northern Europe	no	0	0	0	0	0	0	0	1	0	0	0	0	0	0	0	0	0	0	0	0	1	0	0	0	0	0	0	0	0	0	0	0	0	0	0	0	0	0	0	1
409	AsnicarF_2021	predict1_MTG_0395	SAMEA7045249	stool	GBR	United Kingdom	Europe	Northern Europe	no	0	0	0	0	0	0	0	0	0	0	0	0	0	0	0	0	1	0	0	0	1	0	0	0	0	0	0	0	0	0	0	0	0	0	0	0	0	0	0	0
410	AsnicarF_2021	predict1_MTG_0396	SAMEA7045250	stool	GBR	United Kingdom	Europe	Northern Europe	no	0	0	0	0	0	0	0	1	0	0	0	0	0	0	0	0	0	0	0	0	1	0	0	1	0	0	0	0	0	0	0	0	0	0	0	0	0	0	0	1
411	AsnicarF_2021	predict1_MTG_0397	SAMEA7045251	stool	GBR	United Kingdom	Europe	Northern Europe	no	0	0	0	0	0	0	0	0	0	0	0	0	0	0	0	0	1	0	0	0	1	0	0	0	0	0	0	0	0	0	0	0	0	0	0	0	0	0	0	0
412	AsnicarF_2021	predict1_MTG_0398	SAMEA7045252	stool	GBR	United Kingdom	Europe	Northern Europe	no	0	0	0	0	0	0	0	1	0	0	0	0	0	0	0	0	1	0	0	0	1	0	0	0	0	0	0	0	0	0	0	0	0	0	0	0	0	0	0	1
413	AsnicarF_2021	predict1_MTG_0399	SAMEA7045253	stool	GBR	United Kingdom	Europe	Northern Europe	no	0	0	0	0	0	0	0	1	0	0	0	0	0	0	0	0	0	0	0	1	1	0	1	0	0	0	0	0	0	0	0	0	0	0	0	0	0	0	0	1
414	AsnicarF_2021	predict1_MTG_0400	SAMEA7045254	stool	GBR	United Kingdom	Europe	Northern Europe	no	0	0	0	0	0	0	0	0	0	0	0	0	0	0	1	0	0	0	0	1	1	0	1	0	0	0	0	0	0	0	0	0	0	0	0	0	0	0	0	1
415	AsnicarF_2021	predict1_MTG_0401	SAMEA7045255	stool	GBR	United Kingdom	Europe	Northern Europe	no	0	0	0	0	0	0	0	0	0	0	0	0	0	0	0	0	0	0	0	0	0	0	0	1	0	1	0	0	0	0	0	0	0	0	0	0	0	0	0	1
416	AsnicarF_2021	predict1_MTG_0402	SAMEA7045256	stool	USA	United States of America	Americas	North America	no	0	0	0	0	0	0	0	0	0	0	0	0	0	0	0	0	1	0	0	0	1	0	0	0	0	0	0	0	0	0	0	0	0	0	0	0	0	0	0	1
417	AsnicarF_2021	predict1_MTG_0403	SAMEA7045257	stool	GBR	United Kingdom	Europe	Northern Europe	no	0	0	0	0	0	0	0	0	0	0	0	0	0	0	0	0	0	0	0	0	1	0	0	0	0	0	0	0	0	0	0	0	0	0	0	0	0	0	0	1
418	AsnicarF_2021	predict1_MTG_0404	SAMEA7045258	stool	GBR	United Kingdom	Europe	Northern Europe	no	0	0	0	0	0	0	0	0	0	0	0	0	0	0	0	0	1	0	0	0	1	0	0	0	0	0	0	0	0	0	0	0	0	0	0	0	0	0	0	1
419	AsnicarF_2021	predict1_MTG_0405	SAMEA7045259	stool	GBR	United Kingdom	Europe	Northern Europe	no	0	0	0	0	0	0	0	0	0	0	0	0	0	0	1	0	1	0	0	1	1	0	1	0	0	0	0	0	0	0	0	0	0	0	0	0	0	0	0	1
420	AsnicarF_2021	predict1_MTG_0406	SAMEA7045260	stool	GBR	United Kingdom	Europe	Northern Europe	no	0	0	0	0	0	0	0	0	0	0	0	0	0	0	0	0	1	0	0	0	1	0	0	1	0	1	0	0	0	0	0	0	0	0	0	0	0	0	0	1
421	AsnicarF_2021	predict1_MTG_0407	SAMEA7045261	stool	GBR	United Kingdom	Europe	Northern Europe	no	0	0	0	0	0	0	0	0	0	0	0	0	0	0	0	0	1	0	0	0	1	0	0	0	0	0	0	0	0	0	0	0	0	0	0	0	0	0	0	1
422	AsnicarF_2021	predict1_MTG_0408	SAMEA7045262	stool	GBR	United Kingdom	Europe	Northern Europe	no	0	0	0	0	0	0	0	0	0	0	0	0	0	0	1	0	1	0	0	0	1	0	0	0	0	0	0	0	0	0	0	0	0	0	0	0	0	0	0	1
423	AsnicarF_2021	predict1_MTG_0409	SAMEA7045263	stool	USA	United States of America	Americas	North America	no	0	0	0	0	0	0	0	1	0	0	0	0	0	0	0	0	1	0	0	0	0	0	0	0	0	0	0	0	0	0	0	0	0	0	0	0	0	0	0	1
424	AsnicarF_2021	predict1_MTG_0410	SAMEA7045264	stool	GBR	United Kingdom	Europe	Northern Europe	no	0	0	0	0	0	0	0	0	0	0	0	0	0	0	0	0	1	0	0	0	1	0	0	0	0	0	0	0	0	0	0	0	0	0	0	1	0	0	0	1
425	AsnicarF_2021	predict1_MTG_0411	SAMEA7045265	stool	GBR	United Kingdom	Europe	Northern Europe	no	0	0	0	0	1	0	0	1	0	0	0	0	0	0	0	0	1	0	0	0	1	0	0	0	0	0	0	0	0	0	0	0	0	0	0	0	0	0	0	1
426	AsnicarF_2021	predict1_MTG_0412	SAMEA7045266	stool	GBR	United Kingdom	Europe	Northern Europe	no	0	0	0	0	0	0	0	1	0	0	0	0	0	0	0	0	1	0	0	0	1	0	0	0	0	0	0	0	0	0	0	0	0	0	0	0	0	0	0	1
427	AsnicarF_2021	predict1_MTG_0413	SAMEA7045267	stool	GBR	United Kingdom	Europe	Northern Europe	no	0	0	0	0	1	0	0	0	0	0	0	0	0	0	0	0	1	0	1	0	1	0	0	0	0	0	0	0	0	0	0	0	0	0	0	0	0	0	0	1
428	AsnicarF_2021	predict1_MTG_0414	SAMEA7045268	stool	GBR	United Kingdom	Europe	Northern Europe	no	0	0	0	0	0	0	0	1	0	0	0	0	0	0	0	0	0	0	0	0	1	0	0	0	0	0	0	0	0	0	0	0	0	0	0	0	0	0	0	1
429	AsnicarF_2021	predict1_MTG_0415	SAMEA7045269	stool	GBR	United Kingdom	Europe	Northern Europe	no	0	0	0	0	0	0	0	0	0	0	0	0	0	0	0	0	1	0	0	0	0	0	0	0	0	0	0	0	0	0	0	0	0	0	0	0	0	0	0	0
430	AsnicarF_2021	predict1_MTG_0416	SAMEA7045270	stool	GBR	United Kingdom	Europe	Northern Europe	no	0	0	0	0	0	0	0	0	0	1	0	0	0	0	0	0	1	0	0	0	1	0	0	0	0	0	0	0	0	0	0	0	0	0	0	0	0	0	0	0
431	AsnicarF_2021	predict1_MTG_0417	SAMEA7045271	stool	GBR	United Kingdom	Europe	Northern Europe	no	0	0	0	0	0	0	0	1	0	0	0	0	0	0	0	0	1	0	0	1	1	0	1	1	0	1	0	0	0	0	0	0	0	0	0	0	0	0	0	1
432	AsnicarF_2021	predict1_MTG_0418	SAMEA7045272	stool	GBR	United Kingdom	Europe	Northern Europe	no	0	0	0	0	0	0	0	0	0	0	0	0	0	0	0	0	0	0	0	0	1	0	0	1	0	1	0	0	0	0	0	0	0	0	0	0	0	0	0	1
433	AsnicarF_2021	predict1_MTG_0419	SAMEA7045273	stool	GBR	United Kingdom	Europe	Northern Europe	no	0	0	0	0	0	0	0	0	0	0	0	0	0	0	0	0	1	0	0	0	0	0	0	0	0	0	0	0	0	0	0	0	0	0	0	0	0	0	0	1
434	AsnicarF_2021	predict1_MTG_0420	SAMEA7045274	stool	GBR	United Kingdom	Europe	Northern Europe	no	0	0	0	0	0	0	0	0	0	0	0	0	0	0	0	0	1	0	0	0	0	0	0	0	0	0	0	0	0	0	0	0	0	0	0	0	0	0	0	1
435	AsnicarF_2021	predict1_MTG_0421	SAMEA7045275	stool	GBR	United Kingdom	Europe	Northern Europe	no	0	0	0	0	1	0	0	1	0	0	0	0	0	0	0	0	0	0	1	0	0	0	0	0	0	0	0	0	0	0	0	0	0	0	0	0	0	0	0	1
436	AsnicarF_2021	predict1_MTG_0422	SAMEA7045276	stool	GBR	United Kingdom	Europe	Northern Europe	no	0	0	0	0	0	0	0	1	0	1	0	0	0	0	0	0	0	0	0	1	0	0	1	0	0	0	0	0	0	0	0	0	0	0	0	0	0	0	0	1
437	AsnicarF_2021	predict1_MTG_0423	SAMEA7045277	stool	GBR	United Kingdom	Europe	Northern Europe	no	0	0	0	0	0	0	0	0	0	0	0	0	0	0	0	0	0	0	0	0	1	0	0	0	0	0	0	0	0	0	0	0	0	0	0	0	0	0	0	1
438	AsnicarF_2021	predict1_MTG_0424	SAMEA7045278	stool	GBR	United Kingdom	Europe	Northern Europe	no	0	0	0	0	0	0	0	0	0	0	0	0	0	0	0	0	0	0	0	1	1	0	0	0	0	0	0	0	0	0	0	0	0	0	0	0	0	0	0	1
439	AsnicarF_2021	predict1_MTG_0425	SAMEA7045279	stool	GBR	United Kingdom	Europe	Northern Europe	no	0	0	0	0	0	0	0	0	0	0	0	0	0	0	0	0	1	0	0	0	1	0	0	0	0	0	0	0	0	0	0	0	0	0	0	0	0	0	0	0
440	AsnicarF_2021	predict1_MTG_0426	SAMEA7045280	stool	GBR	United Kingdom	Europe	Northern Europe	no	0	0	0	0	0	0	0	1	0	1	0	0	0	0	0	0	1	0	0	0	1	0	0	0	0	0	0	0	0	0	0	0	0	0	0	0	0	0	0	0
441	AsnicarF_2021	predict1_MTG_0427	SAMEA7045281	stool	GBR	United Kingdom	Europe	Northern Europe	no	0	0	0	0	0	0	0	0	0	0	0	0	0	0	0	0	1	0	1	0	1	0	0	0	0	0	0	0	0	0	0	0	0	0	0	0	0	0	0	1
442	AsnicarF_2021	predict1_MTG_0428	SAMEA7045282	stool	GBR	United Kingdom	Europe	Northern Europe	no	0	0	0	0	0	0	0	1	0	0	0	0	0	0	0	0	0	0	0	0	1	0	0	0	0	0	0	0	0	0	0	0	0	0	0	0	0	0	0	0
443	AsnicarF_2021	predict1_MTG_0429	SAMEA7045283	stool	GBR	United Kingdom	Europe	Northern Europe	no	0	0	0	0	0	0	0	0	0	0	0	0	0	0	0	0	1	0	0	0	0	0	0	0	0	0	0	0	0	0	0	0	0	0	0	0	0	0	0	1
444	AsnicarF_2021	predict1_MTG_0430	SAMEA7045284	stool	GBR	United Kingdom	Europe	Northern Europe	no	0	0	0	0	0	0	0	1	0	0	0	0	0	0	0	0	1	0	0	1	1	0	1	1	0	1	0	0	0	0	0	0	0	0	0	0	0	0	0	1
445	AsnicarF_2021	predict1_MTG_0431	SAMEA7045285	stool	GBR	United Kingdom	Europe	Northern Europe	no	0	0	0	0	0	0	0	0	0	0	0	0	0	0	0	0	0	0	0	0	0	0	0	0	0	0	0	0	0	0	0	0	0	0	0	0	0	0	0	1
446	AsnicarF_2021	predict1_MTG_0432	SAMEA7045286	stool	USA	United States of America	Americas	North America	no	0	0	0	0	0	0	0	0	0	0	0	0	0	0	0	0	1	0	0	0	0	0	0	0	0	0	0	0	0	0	0	0	0	0	0	0	0	0	0	1
447	AsnicarF_2021	predict1_MTG_0433	SAMEA7045287	stool	GBR	United Kingdom	Europe	Northern Europe	no	0	0	0	0	0	0	0	0	0	0	0	0	0	0	0	0	0	0	0	1	1	0	1	1	0	1	0	0	0	0	0	0	0	0	0	0	0	0	0	1
448	AsnicarF_2021	predict1_MTG_0434	SAMEA7045288	stool	GBR	United Kingdom	Europe	Northern Europe	no	0	0	0	0	0	0	0	0	0	0	0	0	0	0	0	0	1	0	0	1	0	0	1	0	0	0	0	0	0	0	0	0	0	0	0	0	0	0	0	1
449	AsnicarF_2021	predict1_MTG_0435	SAMEA7045289	stool	GBR	United Kingdom	Europe	Northern Europe	no	0	0	0	0	0	0	0	0	0	0	0	0	0	0	0	0	0	0	0	0	0	0	0	0	0	0	0	0	0	0	0	0	0	0	0	0	0	0	0	1
450	AsnicarF_2021	predict1_MTG_0436	SAMEA7045290	stool	GBR	United Kingdom	Europe	Northern Europe	no	0	0	0	0	0	0	0	0	0	0	0	0	0	0	0	0	1	0	0	0	1	0	0	0	0	0	0	0	0	0	0	0	0	0	0	0	0	0	0	1
451	AsnicarF_2021	predict1_MTG_0437	SAMEA7045291	stool	GBR	United Kingdom	Europe	Northern Europe	no	0	0	0	0	0	0	0	0	0	0	0	0	0	0	0	0	0	0	0	0	1	0	0	1	0	1	0	0	0	0	0	0	0	0	0	0	0	0	0	1
452	AsnicarF_2021	predict1_MTG_0438	SAMEA7045292	stool	GBR	United Kingdom	Europe	Northern Europe	no	0	0	0	0	0	0	0	0	0	0	0	0	0	0	0	0	0	0	0	0	1	0	0	0	0	0	0	0	0	0	0	0	0	0	0	0	0	0	0	1
453	AsnicarF_2021	predict1_MTG_0439	SAMEA7045293	stool	GBR	United Kingdom	Europe	Northern Europe	no	0	0	0	0	0	0	0	0	0	0	0	0	0	0	0	0	0	0	0	0	0	0	0	0	0	0	0	0	0	0	0	0	0	0	0	0	0	0	0	1
454	AsnicarF_2021	predict1_MTG_0440	SAMEA7045294	stool	USA	United States of America	Americas	North America	no	0	0	0	0	0	0	0	1	0	0	0	0	0	0	0	0	1	0	0	0	1	0	0	0	0	0	0	0	0	0	0	0	0	0	0	0	0	0	0	1
455	AsnicarF_2021	predict1_MTG_0441	SAMEA7045295	stool	GBR	United Kingdom	Europe	Northern Europe	no	0	0	0	0	0	0	0	0	0	0	0	0	0	0	0	0	0	0	0	0	1	0	0	0	0	0	0	0	0	0	0	0	0	0	0	0	0	0	0	1
456	AsnicarF_2021	predict1_MTG_0442	SAMEA7045296	stool	GBR	United Kingdom	Europe	Northern Europe	no	0	0	0	0	0	0	0	0	0	0	0	0	0	0	0	0	0	0	0	0	1	0	0	0	0	0	0	0	0	0	0	0	0	0	0	0	0	0	0	1
457	AsnicarF_2021	predict1_MTG_0443	SAMEA7045297	stool	GBR	United Kingdom	Europe	Northern Europe	no	0	1	0	0	0	0	0	1	0	0	0	0	0	0	0	0	0	0	0	1	1	0	1	0	0	0	0	0	0	0	0	0	0	0	0	0	0	0	0	1
458	AsnicarF_2021	predict1_MTG_0444	SAMEA7045298	stool	GBR	United Kingdom	Europe	Northern Europe	no	0	0	0	0	0	0	0	1	0	0	0	0	0	0	0	0	1	0	1	0	0	0	0	0	0	0	0	0	0	0	0	0	0	0	0	0	0	0	0	1
459	AsnicarF_2021	predict1_MTG_0445	SAMEA7045299	stool	GBR	United Kingdom	Europe	Northern Europe	no	0	0	0	0	0	0	0	1	0	0	0	0	0	0	0	0	1	0	1	0	0	0	0	0	0	0	0	0	0	0	0	0	0	0	0	0	0	0	0	1
460	AsnicarF_2021	predict1_MTG_0446	SAMEA7045300	stool	GBR	United Kingdom	Europe	Northern Europe	no	0	0	0	0	0	0	0	0	0	0	0	0	0	0	0	0	0	0	0	0	1	0	0	1	0	1	0	0	0	0	0	0	0	0	0	0	0	0	0	1
461	AsnicarF_2021	predict1_MTG_0447	SAMEA7045301	stool	GBR	United Kingdom	Europe	Northern Europe	no	0	0	0	0	0	0	0	0	0	0	0	0	0	0	0	0	0	0	0	0	0	0	0	0	0	0	0	0	0	0	0	0	0	0	0	0	0	0	0	1
462	AsnicarF_2021	predict1_MTG_0448	SAMEA7045302	stool	GBR	United Kingdom	Europe	Northern Europe	no	0	0	0	0	0	0	0	1	0	0	0	0	0	0	0	0	1	0	0	0	1	0	0	0	0	0	0	0	0	0	0	0	0	0	0	0	0	0	0	1
463	AsnicarF_2021	predict1_MTG_0449	SAMEA7045303	stool	GBR	United Kingdom	Europe	Northern Europe	no	0	0	0	0	0	0	0	0	0	0	0	0	0	0	0	0	1	0	0	1	1	0	1	1	0	1	0	0	0	0	0	0	0	0	0	0	0	0	0	1
464	AsnicarF_2021	predict1_MTG_0450	SAMEA7045304	stool	USA	United States of America	Americas	North America	no	0	0	0	0	0	0	0	0	0	0	0	0	0	0	1	0	1	0	1	1	1	0	1	1	0	1	0	0	0	0	0	0	0	0	0	0	0	0	1	1
465	AsnicarF_2021	predict1_MTG_0451	SAMEA7045305	stool	GBR	United Kingdom	Europe	Northern Europe	no	0	0	0	0	0	0	0	0	0	0	0	0	0	0	0	0	1	0	0	0	1	0	0	0	0	0	0	0	0	0	0	0	0	0	0	0	0	0	0	1
466	AsnicarF_2021	predict1_MTG_0452	SAMEA7045306	stool	GBR	United Kingdom	Europe	Northern Europe	no	0	0	0	0	0	0	0	1	0	0	0	0	0	0	0	0	0	0	0	0	1	0	0	0	0	0	0	0	0	0	0	0	0	0	0	0	0	0	0	1
467	AsnicarF_2021	predict1_MTG_0453	SAMEA7045307	stool	GBR	United Kingdom	Europe	Northern Europe	no	0	0	0	0	0	0	0	0	0	0	0	0	0	0	0	0	0	0	1	1	1	0	0	0	0	0	0	0	0	0	0	0	0	0	0	0	0	0	0	1
468	AsnicarF_2021	predict1_MTG_0454	SAMEA7045308	stool	GBR	United Kingdom	Europe	Northern Europe	no	0	0	0	0	0	0	0	0	0	0	0	0	0	0	0	0	0	0	0	0	0	0	0	0	0	0	0	0	0	0	0	0	0	0	0	0	0	0	0	1
469	AsnicarF_2021	predict1_MTG_0455	SAMEA7045309	stool	GBR	United Kingdom	Europe	Northern Europe	no	0	0	0	0	0	0	0	0	0	0	0	0	0	0	0	0	0	0	0	0	0	0	0	1	0	0	0	0	0	0	0	0	0	0	0	0	0	0	0	1
470	AsnicarF_2021	predict1_MTG_0456	SAMEA7045310	stool	USA	United States of America	Americas	North America	no	0	0	0	0	0	0	0	0	0	0	0	0	0	0	0	0	1	0	0	0	0	0	0	0	0	0	0	0	0	0	0	0	0	0	0	0	0	0	0	1
471	AsnicarF_2021	predict1_MTG_0457	SAMEA7045311	stool	GBR	United Kingdom	Europe	Northern Europe	no	0	0	0	0	0	0	0	0	0	0	0	0	0	0	0	0	1	0	0	0	1	0	0	0	0	0	0	0	0	0	0	0	0	0	0	0	0	0	0	1
472	AsnicarF_2021	predict1_MTG_0458	SAMEA7045312	stool	GBR	United Kingdom	Europe	Northern Europe	no	0	0	0	0	0	0	0	0	0	0	0	0	0	0	0	0	1	0	1	0	1	0	0	0	0	0	0	0	0	0	0	0	0	0	0	0	0	0	0	1
473	AsnicarF_2021	predict1_MTG_0459	SAMEA7045313	stool	GBR	United Kingdom	Europe	Northern Europe	no	0	0	0	0	0	0	0	0	0	0	0	0	0	0	0	0	0	0	0	0	0	0	0	0	0	0	0	0	0	0	0	0	0	0	0	0	0	0	0	1
474	AsnicarF_2021	predict1_MTG_0460	SAMEA7045314	stool	GBR	United Kingdom	Europe	Northern Europe	no	0	0	0	0	0	0	0	0	0	0	0	0	0	0	0	0	0	0	0	0	0	0	0	0	0	0	0	0	0	0	0	0	0	0	0	0	0	0	0	1
475	AsnicarF_2021	predict1_MTG_0461	SAMEA7045315	stool	GBR	United Kingdom	Europe	Northern Europe	no	0	0	0	0	0	0	0	0	0	0	0	0	0	0	0	0	1	0	0	0	1	0	0	1	0	1	0	0	0	0	0	0	0	0	0	0	0	0	0	1
476	AsnicarF_2021	predict1_MTG_0462	SAMEA7045316	stool	GBR	United Kingdom	Europe	Northern Europe	no	0	0	0	0	0	0	0	0	0	0	0	0	0	0	1	0	0	0	0	0	0	0	0	1	0	1	0	0	0	0	0	0	0	0	0	0	0	0	0	1
477	AsnicarF_2021	predict1_MTG_0463	SAMEA7045317	stool	GBR	United Kingdom	Europe	Northern Europe	no	0	0	0	0	0	0	0	0	0	0	0	0	0	0	0	0	1	0	0	1	1	0	1	0	0	0	0	0	0	0	0	0	0	0	0	0	0	0	0	1
478	AsnicarF_2021	predict1_MTG_0464	SAMEA7045318	stool	GBR	United Kingdom	Europe	Northern Europe	no	0	0	0	0	0	0	0	0	0	0	0	0	0	0	0	0	0	0	0	0	1	0	0	1	0	0	0	0	0	0	0	0	0	0	0	0	0	0	0	1
479	AsnicarF_2021	predict1_MTG_0465	SAMEA7045319	stool	GBR	United Kingdom	Europe	Northern Europe	no	0	0	0	0	0	0	0	0	0	0	0	0	0	0	0	0	0	0	0	0	1	0	0	0	0	0	0	0	0	0	0	0	0	0	0	0	0	0	0	1
480	AsnicarF_2021	predict1_MTG_0466	SAMEA7045320	stool	GBR	United Kingdom	Europe	Northern Europe	no	0	0	0	0	0	0	0	1	0	0	0	0	0	0	0	0	0	0	0	0	1	0	0	0	0	0	0	0	0	0	0	0	0	0	0	0	0	0	0	1
481	AsnicarF_2021	predict1_MTG_0467	SAMEA7045321	stool	GBR	United Kingdom	Europe	Northern Europe	no	0	0	0	0	0	0	0	0	0	0	0	0	0	0	0	0	1	0	0	1	1	0	1	1	0	1	0	0	0	0	0	0	0	0	0	0	0	0	0	1
482	AsnicarF_2021	predict1_MTG_0468	SAMEA7045322	stool	GBR	United Kingdom	Europe	Northern Europe	no	0	0	0	0	1	0	0	1	0	1	0	0	0	0	0	0	1	0	0	0	0	0	0	1	0	1	0	0	0	0	0	0	0	0	0	0	0	0	0	1
483	AsnicarF_2021	predict1_MTG_0469	SAMEA7045323	stool	GBR	United Kingdom	Europe	Northern Europe	no	0	0	0	0	0	0	0	0	0	0	0	0	0	0	0	0	1	0	0	0	1	0	1	0	0	0	0	0	0	0	0	0	0	0	0	0	0	0	0	1
484	AsnicarF_2021	predict1_MTG_0470	SAMEA7045324	stool	GBR	United Kingdom	Europe	Northern Europe	no	0	0	0	0	0	0	0	0	0	0	0	0	0	0	0	0	0	0	1	0	1	0	0	0	0	0	0	0	0	0	0	0	0	0	0	0	0	0	0	1
485	AsnicarF_2021	predict1_MTG_0471	SAMEA7045325	stool	GBR	United Kingdom	Europe	Northern Europe	no	0	0	0	0	0	0	0	0	0	0	0	0	0	0	0	0	1	0	0	0	1	0	0	0	0	0	0	0	0	0	0	0	0	0	0	0	0	0	0	1
486	AsnicarF_2021	predict1_MTG_0472	SAMEA7045326	stool	GBR	United Kingdom	Europe	Northern Europe	no	0	0	0	0	0	0	0	0	0	0	0	0	0	0	0	0	1	0	0	0	1	0	0	0	0	0	0	0	0	0	0	0	0	0	0	0	0	0	0	1
487	AsnicarF_2021	predict1_MTG_0473	SAMEA7045327	stool	GBR	United Kingdom	Europe	Northern Europe	no	0	0	0	0	0	0	0	0	0	0	0	0	0	0	0	0	1	0	1	0	1	0	0	1	0	1	0	0	0	0	0	0	0	0	0	0	0	0	0	1
488	AsnicarF_2021	predict1_MTG_0474	SAMEA7045328	stool	GBR	United Kingdom	Europe	Northern Europe	no	0	0	0	0	0	0	0	0	0	0	0	0	0	0	0	0	1	0	0	1	0	0	1	0	0	0	0	0	0	0	0	0	0	0	0	0	0	0	0	1
489	AsnicarF_2021	predict1_MTG_0475	SAMEA7045329	stool	GBR	United Kingdom	Europe	Northern Europe	no	0	0	0	0	0	0	0	0	0	0	0	0	0	0	0	0	1	0	0	0	1	0	0	0	0	0	0	0	0	0	0	0	0	0	0	0	0	0	0	1
490	AsnicarF_2021	predict1_MTG_0476	SAMEA7045330	stool	GBR	United Kingdom	Europe	Northern Europe	no	0	0	0	0	1	0	0	0	0	0	0	0	0	0	0	0	1	0	1	0	1	0	0	0	0	0	0	0	0	0	0	0	0	0	0	0	0	0	0	1
491	AsnicarF_2021	predict1_MTG_0477	SAMEA7045331	stool	GBR	United Kingdom	Europe	Northern Europe	no	0	0	0	0	0	0	0	0	0	0	0	0	0	0	0	0	1	0	0	0	1	0	0	0	0	0	0	0	0	0	0	0	0	0	0	0	0	0	0	1
492	AsnicarF_2021	predict1_MTG_0478	SAMEA7045332	stool	GBR	United Kingdom	Europe	Northern Europe	no	0	0	0	0	0	0	0	0	0	0	0	0	0	0	0	0	1	0	0	0	1	0	0	0	0	0	0	0	0	0	0	0	0	0	0	0	0	0	0	1
493	AsnicarF_2021	predict1_MTG_0479	SAMEA7045333	stool	GBR	United Kingdom	Europe	Northern Europe	no	0	0	0	0	0	0	0	0	0	0	0	0	0	0	0	0	0	0	0	0	1	0	0	0	0	0	0	0	0	0	0	0	0	0	0	0	0	0	0	1
494	AsnicarF_2021	predict1_MTG_0480	SAMEA7045334	stool	GBR	United Kingdom	Europe	Northern Europe	no	0	0	0	0	0	0	0	0	0	0	0	0	0	0	0	0	1	0	0	0	1	0	0	0	0	0	0	0	0	0	0	0	0	0	0	0	0	0	0	0
495	AsnicarF_2021	predict1_MTG_0481	SAMEA7045335	stool	GBR	United Kingdom	Europe	Northern Europe	no	0	0	0	0	0	0	0	0	0	0	0	0	0	0	0	0	1	0	0	0	0	0	0	0	0	0	0	0	0	0	0	0	0	0	0	0	0	0	0	1
496	AsnicarF_2021	predict1_MTG_0482	SAMEA7045336	stool	GBR	United Kingdom	Europe	Northern Europe	no	0	0	0	0	0	0	0	1	0	0	0	0	0	0	0	0	1	0	0	0	1	0	0	0	0	0	0	0	0	0	0	0	0	0	0	0	0	0	0	1
497	AsnicarF_2021	predict1_MTG_0483	SAMEA7045337	stool	GBR	United Kingdom	Europe	Northern Europe	no	0	0	0	0	0	0	0	0	0	0	0	0	0	0	0	0	0	0	0	0	1	0	0	1	0	1	0	0	0	0	0	0	0	0	0	0	0	0	0	0
498	AsnicarF_2021	predict1_MTG_0484	SAMEA7045338	stool	USA	United States of America	Americas	North America	no	0	0	0	0	0	0	0	1	0	0	0	0	0	0	0	0	1	0	0	0	1	0	0	0	0	0	0	0	0	0	0	0	0	0	0	0	0	0	0	0
499	AsnicarF_2021	predict1_MTG_0485	SAMEA7045339	stool	GBR	United Kingdom	Europe	Northern Europe	no	0	1	0	0	0	0	0	0	0	0	0	0	0	0	0	0	1	0	0	0	0	0	0	0	0	0	0	0	0	0	0	0	0	0	0	0	0	0	0	1
500	AsnicarF_2021	predict1_MTG_0486	SAMEA7045340	stool	GBR	United Kingdom	Europe	Northern Europe	no	0	0	0	0	0	0	0	0	0	0	0	0	0	0	0	0	1	0	0	0	0	0	0	0	0	0	0	0	0	0	0	0	0	0	0	0	0	0	0	1
501	AsnicarF_2021	predict1_MTG_0487	SAMEA7045341	stool	GBR	United Kingdom	Europe	Northern Europe	no	0	0	0	0	0	0	0	0	0	0	0	0	0	0	0	0	0	0	0	0	0	0	0	0	0	0	0	0	0	0	0	0	0	0	0	0	0	0	0	1
502	AsnicarF_2021	predict1_MTG_0488	SAMEA7045342	stool	GBR	United Kingdom	Europe	Northern Europe	no	0	0	0	0	0	0	0	0	0	0	0	0	0	0	0	0	1	0	0	0	1	0	0	0	0	0	0	0	0	0	0	0	0	0	0	0	0	0	0	1
503	AsnicarF_2021	predict1_MTG_0489	SAMEA7045343	stool	GBR	United Kingdom	Europe	Northern Europe	no	0	0	0	0	0	0	0	1	0	0	0	0	0	0	0	0	0	0	0	0	1	0	0	1	0	1	0	0	0	0	0	0	0	0	0	1	0	0	0	1
504	AsnicarF_2021	predict1_MTG_0490	SAMEA7045344	stool	GBR	United Kingdom	Europe	Northern Europe	no	0	0	0	0	0	0	0	0	0	0	0	0	0	0	0	0	1	0	0	1	1	0	1	0	0	0	0	0	0	0	0	0	0	0	0	0	0	0	0	1
505	AsnicarF_2021	predict1_MTG_0491	SAMEA7045345	stool	GBR	United Kingdom	Europe	Northern Europe	no	0	0	0	0	0	0	0	0	0	0	0	0	0	0	0	0	1	0	0	1	1	0	1	0	0	0	0	0	0	0	0	0	0	0	0	0	0	0	0	1
506	AsnicarF_2021	predict1_MTG_0492	SAMEA7045346	stool	GBR	United Kingdom	Europe	Northern Europe	no	0	0	0	0	0	0	0	0	0	0	0	0	0	0	0	0	1	0	0	1	1	0	1	1	0	1	0	0	0	0	0	0	0	0	0	0	0	0	0	1
507	AsnicarF_2021	predict1_MTG_0493	SAMEA7045347	stool	GBR	United Kingdom	Europe	Northern Europe	no	0	0	0	0	0	0	0	1	0	0	0	0	0	0	0	0	1	0	0	1	1	0	1	0	0	0	0	0	0	0	0	0	0	0	0	0	0	0	0	1
508	AsnicarF_2021	predict1_MTG_0494	SAMEA7045348	stool	GBR	United Kingdom	Europe	Northern Europe	no	0	0	0	0	1	0	0	0	0	0	0	0	0	0	0	0	1	0	1	0	1	0	0	1	0	1	0	0	0	0	0	0	0	0	0	0	0	0	0	1
509	AsnicarF_2021	predict1_MTG_0495	SAMEA7045349	stool	GBR	United Kingdom	Europe	Northern Europe	no	0	0	0	0	0	0	0	1	0	0	0	0	0	0	0	0	1	0	0	0	1	0	0	1	0	0	0	0	0	0	0	0	0	0	0	0	0	0	0	1
510	AsnicarF_2021	predict1_MTG_0496	SAMEA7045350	stool	GBR	United Kingdom	Europe	Northern Europe	no	0	0	0	0	0	0	0	0	0	0	0	0	0	0	0	0	1	0	0	1	1	0	0	0	0	0	0	0	0	0	0	0	0	0	0	0	0	0	0	1
511	AsnicarF_2021	predict1_MTG_0497	SAMEA7045351	stool	GBR	United Kingdom	Europe	Northern Europe	no	0	0	0	0	0	0	0	0	0	0	0	0	0	0	0	0	0	0	0	0	0	0	0	0	0	0	0	0	0	0	0	0	0	0	0	0	0	0	0	0
512	AsnicarF_2021	predict1_MTG_0498	SAMEA7045352	stool	GBR	United Kingdom	Europe	Northern Europe	no	0	0	0	0	0	0	0	0	0	0	0	0	0	0	0	0	1	0	0	0	1	0	0	0	0	0	0	0	0	0	0	0	0	0	0	0	0	0	0	1
513	AsnicarF_2021	predict1_MTG_0499	SAMEA7045353	stool	GBR	United Kingdom	Europe	Northern Europe	no	0	0	0	0	0	0	0	1	1	0	0	0	0	0	0	0	1	0	0	0	1	0	0	0	0	0	0	0	0	0	0	0	0	0	0	0	0	0	0	1
514	AsnicarF_2021	predict1_MTG_0500	SAMEA7045354	stool	GBR	United Kingdom	Europe	Northern Europe	no	0	0	0	0	0	0	0	0	0	0	0	0	0	0	0	0	1	0	0	0	1	0	0	0	0	0	0	0	0	0	0	0	0	0	0	0	0	0	0	1
515	AsnicarF_2021	predict1_MTG_0501	SAMEA7045355	stool	GBR	United Kingdom	Europe	Northern Europe	no	0	0	0	0	0	0	0	0	0	0	0	0	0	0	0	0	0	0	0	1	1	0	1	0	0	0	0	0	0	0	0	0	0	0	0	0	0	0	0	1
516	AsnicarF_2021	predict1_MTG_0502	SAMEA7045356	stool	GBR	United Kingdom	Europe	Northern Europe	no	0	0	0	0	0	0	0	0	0	0	0	0	0	0	0	0	1	0	0	0	1	0	0	0	0	0	0	0	0	0	0	0	0	0	0	0	0	0	0	1
517	AsnicarF_2021	predict1_MTG_0503	SAMEA7045357	stool	GBR	United Kingdom	Europe	Northern Europe	no	0	0	0	0	0	0	0	0	0	0	0	0	0	0	0	0	1	0	0	0	0	0	0	1	0	1	0	0	0	0	0	0	0	0	0	0	0	0	0	1
518	AsnicarF_2021	predict1_MTG_0504	SAMEA7045358	stool	GBR	United Kingdom	Europe	Northern Europe	no	0	0	0	0	0	0	0	0	0	0	0	0	0	0	0	0	1	0	0	0	1	0	0	1	0	1	0	0	0	0	0	0	0	0	0	0	0	0	0	1
519	AsnicarF_2021	predict1_MTG_0505	SAMEA7045359	stool	GBR	United Kingdom	Europe	Northern Europe	no	0	0	0	0	0	0	0	0	0	0	0	0	0	0	0	0	0	0	0	0	1	0	0	0	0	0	0	0	0	0	0	0	0	0	0	0	0	0	0	1
520	AsnicarF_2021	predict1_MTG_0506	SAMEA7045360	stool	GBR	United Kingdom	Europe	Northern Europe	no	0	0	0	1	0	0	0	1	0	0	0	0	0	0	0	0	1	0	0	0	1	0	1	0	0	0	0	0	0	0	0	0	0	0	0	0	0	0	0	1
521	AsnicarF_2021	predict1_MTG_0507	SAMEA7045361	stool	USA	United States of America	Americas	North America	no	0	0	0	0	0	0	0	0	0	0	0	0	0	0	0	0	1	0	0	0	1	0	0	0	0	0	0	0	0	0	0	0	0	0	0	0	0	0	0	1
522	AsnicarF_2021	predict1_MTG_0508	SAMEA7045362	stool	GBR	United Kingdom	Europe	Northern Europe	no	0	0	0	0	0	0	0	0	0	1	0	0	0	0	0	0	1	0	0	1	1	0	1	1	0	1	0	0	0	0	0	0	0	0	0	0	0	0	0	1
523	AsnicarF_2021	predict1_MTG_0509	SAMEA7045363	stool	GBR	United Kingdom	Europe	Northern Europe	no	0	0	0	0	0	0	0	0	0	1	0	0	0	0	0	0	1	0	0	0	1	0	0	0	0	0	0	0	0	0	0	0	0	0	0	0	0	0	0	1
524	AsnicarF_2021	predict1_MTG_0510	SAMEA7045364	stool	GBR	United Kingdom	Europe	Northern Europe	no	0	0	0	0	0	0	0	0	0	0	0	0	0	0	0	0	0	0	0	0	1	0	0	1	0	1	0	0	0	0	0	0	0	0	0	0	0	0	0	1
525	AsnicarF_2021	predict1_MTG_0511	SAMEA7045365	stool	GBR	United Kingdom	Europe	Northern Europe	no	0	0	0	0	0	0	0	0	0	0	0	0	0	0	0	0	1	0	0	0	1	0	0	0	0	0	0	0	0	0	0	0	0	0	0	0	0	0	0	0
526	AsnicarF_2021	predict1_MTG_0512	SAMEA7045366	stool	GBR	United Kingdom	Europe	Northern Europe	no	0	0	0	0	0	0	0	0	0	0	0	0	0	0	0	0	1	0	0	0	0	0	0	1	0	1	0	0	0	0	0	0	0	0	0	0	0	0	0	1
527	AsnicarF_2021	predict1_MTG_0513	SAMEA7045367	stool	GBR	United Kingdom	Europe	Northern Europe	no	0	0	0	0	1	0	0	0	0	0	0	0	0	0	0	0	1	0	1	0	1	0	0	0	0	0	0	0	0	0	0	0	0	0	0	0	0	0	0	0
528	AsnicarF_2021	predict1_MTG_0514	SAMEA7045368	stool	GBR	United Kingdom	Europe	Northern Europe	no	0	0	0	0	0	0	0	0	0	0	0	0	0	0	0	0	0	0	0	0	1	0	0	0	0	0	0	0	0	0	0	0	0	0	0	0	0	0	0	0
529	AsnicarF_2021	predict1_MTG_0515	SAMEA7045369	stool	GBR	United Kingdom	Europe	Northern Europe	no	0	0	0	0	0	0	0	0	0	0	0	0	0	0	0	0	1	0	0	0	1	0	0	0	0	0	0	0	0	0	0	0	0	0	0	0	0	0	0	1
530	AsnicarF_2021	predict1_MTG_0516	SAMEA7045370	stool	GBR	United Kingdom	Europe	Northern Europe	no	0	0	0	0	0	0	0	0	0	1	0	0	0	0	0	0	1	0	0	0	1	0	0	0	0	0	0	0	0	0	0	0	0	0	0	0	0	0	0	1
531	AsnicarF_2021	predict1_MTG_0517	SAMEA7045371	stool	GBR	United Kingdom	Europe	Northern Europe	no	0	0	0	0	0	0	0	0	0	0	1	0	0	0	0	0	1	0	0	0	0	0	0	0	0	0	0	0	0	0	0	0	0	0	0	0	0	0	0	1
532	AsnicarF_2021	predict1_MTG_0518	SAMEA7045372	stool	GBR	United Kingdom	Europe	Northern Europe	no	0	0	0	0	0	0	0	0	0	0	0	0	0	0	0	0	1	0	0	0	1	0	0	0	0	0	0	0	0	0	0	0	0	0	0	0	0	0	0	1
533	AsnicarF_2021	predict1_MTG_0519	SAMEA7045373	stool	USA	United States of America	Americas	North America	no	0	0	0	0	0	0	0	0	0	0	0	0	0	0	0	0	1	0	1	0	1	0	0	0	0	0	0	0	0	0	0	0	0	0	0	0	0	0	0	0
534	AsnicarF_2021	predict1_MTG_0520	SAMEA7045374	stool	GBR	United Kingdom	Europe	Northern Europe	no	0	0	0	1	0	0	0	0	0	0	0	0	0	0	0	0	1	0	1	1	1	1	1	0	0	0	0	0	0	0	0	0	0	0	0	0	0	0	0	0
535	AsnicarF_2021	predict1_MTG_0521	SAMEA7045375	stool	GBR	United Kingdom	Europe	Northern Europe	no	0	0	0	0	0	0	0	0	0	0	0	0	0	0	0	0	1	0	0	0	1	0	0	0	0	0	0	0	0	0	0	0	0	0	0	0	0	0	0	1
536	AsnicarF_2021	predict1_MTG_0522	SAMEA7045376	stool	GBR	United Kingdom	Europe	Northern Europe	no	0	0	0	0	0	0	0	0	0	0	0	0	0	0	0	0	1	0	0	0	1	0	0	0	0	0	0	0	0	0	0	0	0	0	0	0	0	0	0	0
537	AsnicarF_2021	predict1_MTG_0523	SAMEA7045377	stool	GBR	United Kingdom	Europe	Northern Europe	no	0	0	0	0	0	0	0	0	0	0	0	0	0	0	0	0	1	0	0	0	1	0	0	0	0	1	0	0	0	0	0	0	0	0	0	0	0	0	0	1
538	AsnicarF_2021	predict1_MTG_0524	SAMEA7045378	stool	GBR	United Kingdom	Europe	Northern Europe	no	0	0	0	0	0	0	0	0	0	0	0	0	0	0	0	0	0	0	0	0	1	0	0	1	0	0	0	0	0	0	0	0	0	0	0	0	0	0	0	1
539	AsnicarF_2021	predict1_MTG_0525	SAMEA7045379	stool	GBR	United Kingdom	Europe	Northern Europe	no	0	0	0	0	0	0	0	0	0	0	0	0	0	0	0	0	0	0	0	0	0	0	0	0	0	0	0	0	0	0	0	0	0	0	0	0	0	0	0	1
540	AsnicarF_2021	predict1_MTG_0526	SAMEA7045380	stool	GBR	United Kingdom	Europe	Northern Europe	no	0	0	0	0	0	0	0	0	0	0	0	0	0	0	0	0	0	0	0	0	1	0	0	1	0	1	0	0	0	0	0	0	0	0	0	0	0	0	0	1
541	AsnicarF_2021	predict1_MTG_0527	SAMEA7045381	stool	GBR	United Kingdom	Europe	Northern Europe	no	0	0	0	0	0	0	0	0	0	0	0	0	0	0	0	0	1	0	0	0	0	0	0	0	0	0	0	0	0	0	0	0	0	0	0	0	0	0	0	1
542	AsnicarF_2021	predict1_MTG_0528	SAMEA7045382	stool	GBR	United Kingdom	Europe	Northern Europe	no	0	0	0	0	0	0	0	1	0	0	0	0	0	0	0	0	1	0	0	0	0	0	0	0	0	0	0	0	0	0	0	0	0	0	0	0	0	0	0	0
543	AsnicarF_2021	predict1_MTG_0529	SAMEA7045383	stool	GBR	United Kingdom	Europe	Northern Europe	no	0	0	0	0	0	0	0	0	0	0	0	0	0	0	0	0	1	0	0	0	0	0	0	0	0	0	0	0	0	0	0	0	0	0	0	0	0	0	0	1
544	AsnicarF_2021	predict1_MTG_0530	SAMEA7045384	stool	GBR	United Kingdom	Europe	Northern Europe	no	0	0	0	0	0	0	0	1	0	0	0	0	0	0	0	0	1	0	0	0	1	0	0	0	0	0	0	0	0	0	0	0	0	0	0	0	0	0	0	1
545	AsnicarF_2021	predict1_MTG_0531	SAMEA7045385	stool	USA	United States of America	Americas	North America	no	0	0	0	0	0	0	0	1	0	0	0	0	0	0	0	0	0	0	0	0	1	0	0	0	0	0	0	0	0	0	0	0	0	0	0	0	0	0	0	1
546	AsnicarF_2021	predict1_MTG_0532	SAMEA7045386	stool	GBR	United Kingdom	Europe	Northern Europe	no	0	0	0	0	0	0	0	0	0	0	0	0	0	0	0	0	0	0	0	0	0	0	0	0	0	0	0	0	0	0	0	0	0	0	0	0	0	0	0	1
547	AsnicarF_2021	predict1_MTG_0533	SAMEA7045387	stool	GBR	United Kingdom	Europe	Northern Europe	no	0	0	0	0	0	0	0	0	0	0	0	0	0	0	0	0	1	0	0	1	1	0	1	1	0	1	0	0	0	0	0	0	0	0	0	0	0	0	0	1
548	AsnicarF_2021	predict1_MTG_0534	SAMEA7045388	stool	GBR	United Kingdom	Europe	Northern Europe	no	0	0	0	0	0	0	0	1	0	0	0	0	0	0	0	0	0	0	0	1	1	0	1	0	0	0	0	0	0	0	0	0	0	0	0	0	0	0	0	1
549	AsnicarF_2021	predict1_MTG_0535	SAMEA7045389	stool	GBR	United Kingdom	Europe	Northern Europe	no	0	0	0	0	0	0	0	1	0	0	0	0	0	0	0	0	1	0	0	0	1	0	0	0	0	0	0	0	0	0	0	0	0	0	0	0	0	0	0	1
550	AsnicarF_2021	predict1_MTG_0536	SAMEA7045390	stool	GBR	United Kingdom	Europe	Northern Europe	no	0	0	0	0	0	0	0	0	0	0	0	0	0	0	0	0	1	0	0	0	1	0	0	0	0	1	0	0	0	0	0	0	0	0	0	0	0	0	0	1
551	AsnicarF_2021	predict1_MTG_0537	SAMEA7045391	stool	GBR	United Kingdom	Europe	Northern Europe	no	0	0	0	0	0	0	0	0	0	0	0	0	0	0	0	0	0	0	0	1	1	0	1	0	0	0	0	0	0	0	0	0	0	0	0	0	0	0	0	1
552	AsnicarF_2021	predict1_MTG_0538	SAMEA7045392	stool	GBR	United Kingdom	Europe	Northern Europe	no	0	0	0	0	0	0	0	0	0	0	0	0	0	0	0	0	0	0	0	0	1	0	0	1	0	0	0	0	0	0	0	0	0	0	0	0	0	0	0	1
553	AsnicarF_2021	predict1_MTG_0539	SAMEA7045393	stool	GBR	United Kingdom	Europe	Northern Europe	no	0	0	0	0	0	0	0	0	0	0	0	0	0	0	0	0	1	0	0	0	1	0	0	0	0	0	0	0	0	0	0	0	0	0	0	0	0	0	0	1
554	AsnicarF_2021	predict1_MTG_0540	SAMEA7045394	stool	GBR	United Kingdom	Europe	Northern Europe	no	0	0	0	0	0	0	0	0	0	0	0	0	0	0	0	0	0	0	0	0	0	0	0	0	0	0	0	0	0	0	0	0	0	0	0	0	0	0	0	1
555	AsnicarF_2021	predict1_MTG_0541	SAMEA7045395	stool	GBR	United Kingdom	Europe	Northern Europe	no	0	0	0	0	0	0	0	0	0	0	0	0	0	0	0	0	1	0	0	1	1	0	1	0	0	0	0	0	0	0	0	0	0	0	0	0	0	0	0	1
556	AsnicarF_2021	predict1_MTG_0542	SAMEA7045396	stool	USA	United States of America	Americas	North America	no	0	0	0	0	0	0	0	0	0	0	0	0	0	0	0	0	0	0	0	0	1	0	0	0	0	0	0	0	0	0	0	0	0	0	0	0	0	0	0	1
557	AsnicarF_2021	predict1_MTG_0543	SAMEA7045397	stool	GBR	United Kingdom	Europe	Northern Europe	no	0	0	0	0	0	0	0	0	0	0	0	0	0	0	0	0	0	0	0	0	1	0	0	0	0	0	0	0	0	0	0	0	0	0	0	0	0	0	0	1
558	AsnicarF_2021	predict1_MTG_0544	SAMEA7045398	stool	GBR	United Kingdom	Europe	Northern Europe	no	0	0	0	0	0	0	0	0	0	0	0	0	0	0	0	0	0	0	0	1	1	0	0	0	0	0	0	0	0	0	0	0	0	0	0	0	0	0	0	1
559	AsnicarF_2021	predict1_MTG_0545	SAMEA7045399	stool	GBR	United Kingdom	Europe	Northern Europe	no	0	0	0	0	0	0	0	0	0	0	0	0	0	0	0	0	0	0	0	0	1	0	0	1	0	0	0	0	0	0	0	0	0	0	0	0	0	0	0	0
560	AsnicarF_2021	predict1_MTG_0546	SAMEA7045400	stool	GBR	United Kingdom	Europe	Northern Europe	no	0	0	0	0	0	0	0	0	0	0	0	0	0	0	0	0	1	0	0	0	1	0	0	0	0	0	0	0	0	0	0	0	0	0	0	0	0	0	0	1
561	AsnicarF_2021	predict1_MTG_0547	SAMEA7045401	stool	GBR	United Kingdom	Europe	Northern Europe	no	0	0	0	0	0	0	0	0	0	0	0	0	0	0	0	0	1	0	0	0	1	0	0	1	0	1	0	0	0	0	0	0	0	0	0	0	0	0	0	0
562	AsnicarF_2021	predict1_MTG_0548	SAMEA7045402	stool	GBR	United Kingdom	Europe	Northern Europe	no	0	1	0	0	0	0	0	0	0	0	0	0	0	0	0	0	1	0	0	0	1	0	0	0	0	0	0	0	0	0	0	0	0	0	0	0	0	0	0	1
563	AsnicarF_2021	predict1_MTG_0549	SAMEA7045403	stool	GBR	United Kingdom	Europe	Northern Europe	no	0	0	0	0	0	0	0	0	0	0	0	0	0	0	0	0	1	0	0	1	1	0	1	0	0	0	0	0	0	0	0	0	0	0	0	0	0	0	0	1
564	AsnicarF_2021	predict1_MTG_0550	SAMEA7045404	stool	GBR	United Kingdom	Europe	Northern Europe	no	0	1	0	0	0	0	0	1	0	0	0	0	0	0	0	0	1	0	0	1	1	0	1	1	0	1	0	0	0	0	0	0	0	0	0	0	0	0	0	1
565	AsnicarF_2021	predict1_MTG_0551	SAMEA7045405	stool	GBR	United Kingdom	Europe	Northern Europe	no	0	0	0	0	0	0	0	1	0	0	0	0	0	0	0	0	1	0	1	1	1	0	1	1	0	0	0	0	0	0	0	0	0	0	0	0	0	0	0	1
566	AsnicarF_2021	predict1_MTG_0552	SAMEA7045406	stool	GBR	United Kingdom	Europe	Northern Europe	no	0	0	0	0	0	0	0	1	0	0	0	0	0	0	0	0	0	0	0	0	1	0	0	0	0	0	0	0	0	0	0	0	0	0	0	0	0	0	0	1
567	AsnicarF_2021	predict1_MTG_0553	SAMEA7045407	stool	GBR	United Kingdom	Europe	Northern Europe	no	0	0	0	0	0	0	0	0	1	0	0	0	0	0	0	0	1	0	0	0	1	0	0	0	0	0	0	0	0	0	0	0	0	0	0	0	0	0	0	1
568	AsnicarF_2021	predict1_MTG_0554	SAMEA7045408	stool	GBR	United Kingdom	Europe	Northern Europe	no	0	1	0	1	0	0	0	1	0	0	0	0	0	0	0	0	1	0	0	1	1	0	1	1	0	1	0	0	0	0	0	0	0	0	0	0	0	0	0	1
569	AsnicarF_2021	predict1_MTG_0555	SAMEA7045409	stool	GBR	United Kingdom	Europe	Northern Europe	no	0	0	0	0	0	0	0	1	0	0	0	0	0	0	0	0	1	0	0	0	0	0	0	0	0	0	0	0	0	0	0	0	0	0	0	0	0	0	0	1
570	AsnicarF_2021	predict1_MTG_0556	SAMEA7045410	stool	GBR	United Kingdom	Europe	Northern Europe	no	0	0	0	0	0	0	0	0	0	0	0	0	0	0	0	0	1	0	0	0	1	0	0	0	0	0	0	0	0	0	0	0	0	0	0	0	0	0	0	1
571	AsnicarF_2021	predict1_MTG_0557	SAMEA7045411	stool	GBR	United Kingdom	Europe	Northern Europe	no	0	0	0	0	0	0	0	0	0	0	0	0	0	0	0	0	1	0	0	0	1	0	0	0	0	0	0	0	0	0	0	0	0	0	0	0	0	0	0	1
572	AsnicarF_2021	predict1_MTG_0558	SAMEA7045412	stool	GBR	United Kingdom	Europe	Northern Europe	no	0	0	0	0	0	0	0	0	0	0	0	0	0	0	0	0	0	0	0	0	0	0	1	0	0	0	0	0	0	0	0	0	0	0	0	0	0	0	0	1
573	AsnicarF_2021	predict1_MTG_0559	SAMEA7045413	stool	GBR	United Kingdom	Europe	Northern Europe	no	0	0	0	0	0	0	0	1	0	1	0	0	0	0	0	0	1	0	0	0	1	0	0	0	0	0	0	0	0	0	0	0	0	0	0	0	0	0	0	1
574	AsnicarF_2021	predict1_MTG_0560	SAMEA7045414	stool	GBR	United Kingdom	Europe	Northern Europe	no	0	0	0	0	0	0	0	1	0	0	0	0	0	0	0	0	1	0	0	0	0	0	0	0	0	0	0	0	0	0	0	0	0	0	0	0	0	0	0	1
575	AsnicarF_2021	predict1_MTG_0561	SAMEA7045415	stool	GBR	United Kingdom	Europe	Northern Europe	no	0	0	0	0	0	0	0	0	0	0	0	0	0	0	0	0	1	0	1	0	1	0	0	0	0	0	0	0	0	0	0	0	0	0	0	0	0	0	0	1
576	AsnicarF_2021	predict1_MTG_0562	SAMEA7045416	stool	GBR	United Kingdom	Europe	Northern Europe	no	0	0	0	0	0	0	0	0	0	0	0	0	0	0	0	0	1	0	0	0	1	0	0	0	0	0	0	0	0	0	0	0	0	0	0	1	0	0	0	1
577	AsnicarF_2021	predict1_MTG_0563	SAMEA7045417	stool	GBR	United Kingdom	Europe	Northern Europe	no	0	0	0	0	0	0	0	1	0	0	0	0	0	0	0	0	1	0	0	0	1	0	0	0	0	0	0	0	0	0	0	0	0	0	0	0	0	0	0	0
578	AsnicarF_2021	predict1_MTG_0564	SAMEA7045418	stool	GBR	United Kingdom	Europe	Northern Europe	no	0	0	0	0	0	0	0	0	0	0	0	0	0	0	1	0	0	0	0	0	1	0	0	1	0	1	0	0	0	0	0	0	0	0	0	0	0	0	0	1
579	AsnicarF_2021	predict1_MTG_0565	SAMEA7045419	stool	GBR	United Kingdom	Europe	Northern Europe	no	0	0	0	0	0	0	0	0	0	0	0	0	0	0	0	0	0	0	0	0	0	0	0	0	0	0	0	0	0	0	0	0	0	0	0	0	0	0	0	1
580	AsnicarF_2021	predict1_MTG_0566	SAMEA7045420	stool	GBR	United Kingdom	Europe	Northern Europe	no	0	0	0	0	1	0	0	0	0	0	0	0	0	0	0	0	0	0	1	0	1	0	0	0	0	0	0	0	0	0	0	0	0	0	0	0	0	0	0	1
581	AsnicarF_2021	predict1_MTG_0567	SAMEA7045421	stool	GBR	United Kingdom	Europe	Northern Europe	no	0	0	0	0	0	0	0	0	0	0	0	0	0	0	0	0	1	0	0	0	1	0	0	0	0	0	0	0	0	0	0	0	0	0	0	0	0	0	0	1
582	AsnicarF_2021	predict1_MTG_0568	SAMEA7045422	stool	GBR	United Kingdom	Europe	Northern Europe	no	0	0	0	0	0	0	0	1	0	0	0	0	0	0	0	0	0	0	0	0	0	0	0	0	0	1	0	0	0	0	0	0	0	0	0	0	0	0	0	1
583	AsnicarF_2021	predict1_MTG_0569	SAMEA7045423	stool	GBR	United Kingdom	Europe	Northern Europe	no	0	0	0	0	0	0	0	0	0	0	0	0	0	0	0	0	1	0	0	0	1	0	0	0	0	0	0	0	0	0	0	0	0	0	0	0	0	0	0	1
584	AsnicarF_2021	predict1_MTG_0570	SAMEA7045424	stool	GBR	United Kingdom	Europe	Northern Europe	no	0	0	0	0	0	0	0	0	0	0	0	0	0	0	0	0	0	0	0	0	0	0	0	0	0	0	0	0	0	0	0	0	0	0	0	0	0	0	0	1
585	AsnicarF_2021	predict1_MTG_0571	SAMEA7045425	stool	GBR	United Kingdom	Europe	Northern Europe	no	0	0	0	0	0	0	0	0	0	0	0	0	0	0	0	0	0	0	0	0	1	0	0	1	0	0	0	0	0	0	0	0	0	0	0	0	0	0	0	1
586	AsnicarF_2021	predict1_MTG_0572	SAMEA7045426	stool	GBR	United Kingdom	Europe	Northern Europe	no	0	0	0	0	0	0	0	0	0	1	0	0	0	0	0	0	0	0	0	0	1	0	0	0	0	0	0	0	0	0	0	0	0	0	0	0	0	0	0	1
587	AsnicarF_2021	predict1_MTG_0573	SAMEA7045427	stool	GBR	United Kingdom	Europe	Northern Europe	no	0	0	0	1	0	0	0	0	0	0	0	0	0	0	0	0	1	0	0	0	0	0	1	0	0	0	0	0	0	0	0	0	0	0	0	0	0	0	0	1
588	AsnicarF_2021	predict1_MTG_0574	SAMEA7045428	stool	GBR	United Kingdom	Europe	Northern Europe	no	0	0	0	0	0	0	0	0	0	0	0	0	0	0	0	0	1	0	0	1	1	0	1	0	0	0	0	0	0	0	0	0	0	0	0	0	0	0	0	1
589	AsnicarF_2021	predict1_MTG_0575	SAMEA7045429	stool	GBR	United Kingdom	Europe	Northern Europe	no	0	0	0	0	0	0	0	0	0	1	0	0	0	0	0	0	1	0	0	1	0	0	1	0	0	0	0	0	0	0	0	0	0	0	0	0	0	0	0	1
590	AsnicarF_2021	predict1_MTG_0576	SAMEA7045430	stool	GBR	United Kingdom	Europe	Northern Europe	no	0	0	0	0	0	0	0	0	0	0	0	0	0	0	0	0	1	0	0	1	1	0	1	0	0	0	0	0	0	0	0	0	0	0	0	0	0	0	0	1
591	AsnicarF_2021	predict1_MTG_0577	SAMEA7045431	stool	GBR	United Kingdom	Europe	Northern Europe	no	0	0	0	0	0	0	0	0	0	0	0	0	0	0	0	0	0	0	0	0	1	0	0	0	0	0	0	0	0	0	0	0	0	0	0	0	0	0	0	1
592	AsnicarF_2021	predict1_MTG_0578	SAMEA7045432	stool	GBR	United Kingdom	Europe	Northern Europe	no	0	0	0	0	0	0	0	1	0	0	0	0	0	0	0	0	1	0	1	0	1	0	0	0	0	0	0	0	0	0	0	0	0	0	0	0	0	0	0	0
593	AsnicarF_2021	predict1_MTG_0579	SAMEA7045433	stool	USA	United States of America	Americas	North America	no	0	0	0	0	1	0	0	0	0	0	0	0	0	0	0	0	1	0	0	0	1	0	0	0	0	0	0	0	0	0	0	0	0	0	0	0	0	0	0	1
594	AsnicarF_2021	predict1_MTG_0580	SAMEA7045434	stool	GBR	United Kingdom	Europe	Northern Europe	no	0	0	0	0	0	0	0	0	0	0	0	0	0	0	0	0	0	0	0	0	1	0	0	0	0	0	0	0	0	0	0	0	0	0	0	0	0	0	0	1
595	AsnicarF_2021	predict1_MTG_0581	SAMEA7045435	stool	GBR	United Kingdom	Europe	Northern Europe	no	0	0	0	0	0	0	0	1	0	0	0	0	0	0	0	0	0	0	0	0	0	0	0	0	0	0	0	0	0	0	0	0	0	0	0	0	0	0	0	1
596	AsnicarF_2021	predict1_MTG_0582	SAMEA7045436	stool	GBR	United Kingdom	Europe	Northern Europe	no	0	0	0	0	0	0	0	0	0	0	0	0	0	0	0	0	1	0	0	1	1	0	0	1	0	1	0	0	0	0	0	0	0	0	0	0	0	0	0	1
597	AsnicarF_2021	predict1_MTG_0583	SAMEA7045437	stool	GBR	United Kingdom	Europe	Northern Europe	no	0	0	0	0	0	0	0	1	0	0	0	0	0	0	0	0	1	0	0	0	1	0	0	0	0	0	0	0	0	0	0	0	0	0	0	0	0	0	0	1
598	AsnicarF_2021	predict1_MTG_0584	SAMEA7045438	stool	GBR	United Kingdom	Europe	Northern Europe	no	0	1	0	0	0	0	0	0	0	0	0	0	0	0	0	0	1	0	0	0	1	0	0	0	0	0	0	0	0	0	0	0	0	0	0	0	0	0	0	1
599	AsnicarF_2021	predict1_MTG_0585	SAMEA7045439	stool	GBR	United Kingdom	Europe	Northern Europe	no	0	0	0	0	0	0	0	0	0	0	0	0	0	0	0	0	1	0	0	0	1	0	0	0	0	0	0	0	0	0	0	0	0	0	0	0	0	0	0	1
600	AsnicarF_2021	predict1_MTG_0586	SAMEA7045440	stool	GBR	United Kingdom	Europe	Northern Europe	no	0	0	0	0	1	0	0	0	0	0	0	0	0	0	0	0	1	0	0	0	1	0	0	0	0	0	0	0	0	0	0	0	0	0	0	0	0	0	0	1
601	AsnicarF_2021	predict1_MTG_0587	SAMEA7045441	stool	GBR	United Kingdom	Europe	Northern Europe	no	0	0	0	0	0	0	0	0	0	0	0	0	0	0	0	0	1	0	0	1	0	0	1	0	0	0	0	0	0	0	0	0	0	0	0	0	0	0	0	1
602	AsnicarF_2021	predict1_MTG_0588	SAMEA7045442	stool	GBR	United Kingdom	Europe	Northern Europe	no	0	0	0	0	0	0	0	0	0	0	0	0	0	0	0	0	1	0	0	0	1	0	0	0	0	0	0	0	0	0	0	0	0	0	0	0	0	0	0	1
603	AsnicarF_2021	predict1_MTG_0589	SAMEA7045443	stool	GBR	United Kingdom	Europe	Northern Europe	no	0	0	0	0	0	0	0	0	0	0	0	0	0	0	0	0	0	0	0	1	1	0	1	1	0	1	0	0	0	0	0	0	0	0	0	1	0	0	0	1
604	AsnicarF_2021	predict1_MTG_0590	SAMEA7045444	stool	GBR	United Kingdom	Europe	Northern Europe	no	0	0	0	0	0	0	0	0	0	0	0	0	0	0	0	0	1	0	0	0	1	0	0	1	0	1	0	0	0	0	0	0	0	0	0	0	0	0	0	1
605	AsnicarF_2021	predict1_MTG_0591	SAMEA7045445	stool	GBR	United Kingdom	Europe	Northern Europe	no	0	1	0	0	0	0	0	0	0	0	0	0	0	0	0	0	1	0	0	0	1	0	0	0	0	0	0	0	0	0	0	0	0	0	0	0	0	0	0	1
606	AsnicarF_2021	predict1_MTG_0592	SAMEA7045446	stool	GBR	United Kingdom	Europe	Northern Europe	no	0	0	0	0	0	0	0	1	0	0	0	0	0	0	0	0	1	0	0	0	1	0	0	0	0	1	0	0	0	0	0	0	0	0	0	0	0	0	0	1
607	AsnicarF_2021	predict1_MTG_0593	SAMEA7045447	stool	GBR	United Kingdom	Europe	Northern Europe	no	0	0	0	0	0	0	0	0	0	1	0	0	0	0	0	0	1	0	0	0	1	0	0	0	0	0	0	0	0	0	0	0	0	0	0	0	0	0	0	1
608	AsnicarF_2021	predict1_MTG_0594	SAMEA7045448	stool	GBR	United Kingdom	Europe	Northern Europe	no	0	0	0	0	1	0	0	0	0	0	0	0	0	0	0	0	1	0	1	0	1	0	0	0	0	0	0	0	0	0	0	0	0	0	0	0	0	0	0	1
609	AsnicarF_2021	predict1_MTG_0595	SAMEA7045449	stool	GBR	United Kingdom	Europe	Northern Europe	no	0	0	0	0	0	0	0	0	0	0	0	0	0	0	0	0	0	0	0	0	0	0	0	1	0	0	0	0	0	0	0	0	0	0	0	0	0	0	0	1
610	AsnicarF_2021	predict1_MTG_0596	SAMEA7045450	stool	GBR	United Kingdom	Europe	Northern Europe	no	0	0	0	0	0	0	0	0	0	0	0	0	0	0	0	0	0	0	0	0	0	0	0	0	0	0	0	0	0	0	0	0	0	0	0	0	0	0	0	1
611	AsnicarF_2021	predict1_MTG_0597	SAMEA7045451	stool	USA	United States of America	Americas	North America	no	0	0	0	0	1	0	0	0	0	0	0	0	0	0	0	0	1	0	0	0	1	0	0	0	0	0	0	0	0	0	0	0	0	0	0	0	0	0	0	1
612	AsnicarF_2021	predict1_MTG_0598	SAMEA7045452	stool	GBR	United Kingdom	Europe	Northern Europe	no	0	0	0	0	0	0	0	0	0	0	0	0	0	0	0	0	1	0	0	0	1	0	0	1	0	1	0	0	0	0	0	0	0	0	0	0	0	0	0	1
613	AsnicarF_2021	predict1_MTG_0599	SAMEA7045453	stool	GBR	United Kingdom	Europe	Northern Europe	no	0	0	0	0	0	0	0	0	0	0	0	0	0	0	0	0	1	0	0	0	0	0	0	0	0	0	0	0	0	0	0	0	0	0	0	0	0	0	0	1
614	AsnicarF_2021	predict1_MTG_0600	SAMEA7045454	stool	GBR	United Kingdom	Europe	Northern Europe	no	0	0	0	0	0	0	0	0	0	0	0	0	0	0	0	0	0	0	0	1	1	0	0	1	0	1	0	0	0	0	0	0	0	0	0	0	0	0	0	1
615	AsnicarF_2021	predict1_MTG_0601	SAMEA7045455	stool	GBR	United Kingdom	Europe	Northern Europe	no	0	0	0	0	0	0	0	1	0	0	0	0	0	0	0	0	0	0	0	0	1	0	0	0	0	0	0	0	0	0	0	0	0	0	0	0	0	0	0	1
616	AsnicarF_2021	predict1_MTG_0602	SAMEA7045456	stool	GBR	United Kingdom	Europe	Northern Europe	no	0	0	0	0	0	0	0	0	0	0	0	0	0	0	0	0	1	0	0	0	1	0	0	0	0	0	0	0	0	0	0	0	0	0	0	0	0	0	0	1
617	AsnicarF_2021	predict1_MTG_0603	SAMEA7045457	stool	GBR	United Kingdom	Europe	Northern Europe	no	0	0	0	0	0	0	0	1	0	0	0	0	0	0	0	0	1	0	0	0	1	0	0	0	0	0	0	0	0	0	0	0	0	0	0	0	0	0	0	1
618	AsnicarF_2021	predict1_MTG_0604	SAMEA7045458	stool	USA	United States of America	Americas	North America	no	0	0	0	0	0	0	0	0	0	1	0	0	0	0	0	0	1	0	0	0	0	0	0	0	0	0	0	0	0	0	0	0	0	0	0	0	0	0	0	1
619	AsnicarF_2021	predict1_MTG_0605	SAMEA7045459	stool	GBR	United Kingdom	Europe	Northern Europe	no	0	0	0	0	0	0	0	1	0	0	0	0	0	0	0	0	1	0	0	0	1	0	0	0	0	0	0	0	0	0	0	0	0	0	0	0	0	0	0	1
620	AsnicarF_2021	predict1_MTG_0606	SAMEA7045460	stool	GBR	United Kingdom	Europe	Northern Europe	no	0	0	0	0	0	0	0	1	0	0	0	0	0	0	0	0	0	0	0	0	1	0	0	0	0	0	0	0	0	0	0	0	0	0	0	0	0	0	0	1
621	AsnicarF_2021	predict1_MTG_0607	SAMEA7045461	stool	GBR	United Kingdom	Europe	Northern Europe	no	0	0	0	0	1	0	0	0	0	0	0	0	0	0	0	0	1	0	1	0	1	0	0	0	0	0	0	0	0	0	0	0	0	0	0	0	0	0	0	0
622	AsnicarF_2021	predict1_MTG_0608	SAMEA7045462	stool	GBR	United Kingdom	Europe	Northern Europe	no	0	0	0	0	0	0	0	1	0	0	0	0	0	0	0	0	1	0	0	0	1	0	0	0	0	0	0	0	0	0	0	0	0	0	0	0	0	0	0	1
623	AsnicarF_2021	predict1_MTG_0609	SAMEA7045463	stool	USA	United States of America	Americas	North America	no	0	0	0	0	0	0	0	0	0	0	0	0	0	0	0	0	1	0	0	0	1	0	0	0	0	0	0	0	0	0	0	0	0	0	0	0	0	0	0	1
624	AsnicarF_2021	predict1_MTG_0610	SAMEA7045464	stool	GBR	United Kingdom	Europe	Northern Europe	no	0	0	0	0	0	0	0	0	0	0	0	0	0	0	0	0	1	0	0	0	1	0	0	0	0	0	0	0	0	0	0	0	0	0	0	0	0	0	0	1
625	AsnicarF_2021	predict1_MTG_0611	SAMEA7045465	stool	GBR	United Kingdom	Europe	Northern Europe	no	0	0	0	0	0	0	0	0	0	0	0	0	0	0	0	0	1	0	0	0	1	0	0	1	0	1	0	0	0	0	0	0	0	0	0	0	0	0	0	1
626	AsnicarF_2021	predict1_MTG_0612	SAMEA7045466	stool	GBR	United Kingdom	Europe	Northern Europe	no	0	0	0	0	0	0	0	1	0	0	0	0	0	0	0	0	1	0	0	0	0	0	0	0	0	0	0	0	0	0	0	0	0	0	0	0	0	0	0	1
627	AsnicarF_2021	predict1_MTG_0613	SAMEA7045467	stool	GBR	United Kingdom	Europe	Northern Europe	no	0	0	0	0	0	0	0	0	0	0	0	0	0	0	0	0	1	0	0	0	0	0	1	0	0	0	0	0	0	0	0	0	0	0	0	0	0	0	0	1
628	AsnicarF_2021	predict1_MTG_0614	SAMEA7045468	stool	GBR	United Kingdom	Europe	Northern Europe	no	0	0	0	0	0	0	0	0	0	0	0	0	0	0	0	0	1	0	0	0	0	0	0	0	0	0	0	0	0	0	0	0	0	0	0	0	0	0	0	1
629	AsnicarF_2021	predict1_MTG_0615	SAMEA7045469	stool	GBR	United Kingdom	Europe	Northern Europe	no	0	0	0	0	0	0	0	0	0	0	0	0	0	0	0	0	1	0	0	1	0	0	1	1	0	0	0	0	0	0	0	0	0	0	0	0	0	0	0	1
630	AsnicarF_2021	predict1_MTG_0616	SAMEA7045470	stool	GBR	United Kingdom	Europe	Northern Europe	no	0	0	0	0	0	0	0	0	0	0	0	0	0	0	0	0	1	0	0	0	1	0	0	1	0	1	0	0	0	0	0	0	0	0	0	0	0	0	0	1
631	AsnicarF_2021	predict1_MTG_0617	SAMEA7045471	stool	GBR	United Kingdom	Europe	Northern Europe	no	0	0	0	0	0	0	0	0	0	0	0	0	0	0	0	0	0	0	0	0	1	0	0	0	0	0	0	0	0	0	0	0	0	0	0	0	0	0	0	1
632	AsnicarF_2021	predict1_MTG_0618	SAMEA7045472	stool	USA	United States of America	Americas	North America	no	0	0	0	0	1	0	0	1	0	1	0	0	0	0	0	0	0	0	0	0	0	0	0	0	0	0	0	0	0	0	0	0	0	0	0	0	0	0	0	1
633	AsnicarF_2021	predict1_MTG_0619	SAMEA7045473	stool	GBR	United Kingdom	Europe	Northern Europe	no	0	0	0	0	0	0	0	0	0	0	0	0	0	0	0	0	1	0	0	0	0	0	0	1	0	1	0	0	0	0	0	0	0	0	0	0	0	0	0	1
634	AsnicarF_2021	predict1_MTG_0620	SAMEA7045474	stool	GBR	United Kingdom	Europe	Northern Europe	no	0	0	0	0	0	0	0	0	0	0	0	0	0	0	0	0	0	0	0	0	1	0	0	0	0	0	0	0	0	0	0	0	0	0	0	0	0	0	0	1
635	AsnicarF_2021	predict1_MTG_0621	SAMEA7045475	stool	GBR	United Kingdom	Europe	Northern Europe	no	0	0	0	0	0	0	0	0	0	0	1	0	0	0	0	0	0	0	0	0	1	0	0	0	0	0	0	0	0	0	0	0	0	0	0	0	0	0	0	1
636	AsnicarF_2021	predict1_MTG_0622	SAMEA7045476	stool	GBR	United Kingdom	Europe	Northern Europe	no	0	0	0	0	0	0	0	0	0	0	0	0	0	0	0	0	1	0	0	1	1	0	1	0	0	0	0	0	0	0	0	0	0	0	0	0	0	0	0	1
637	AsnicarF_2021	predict1_MTG_0623	SAMEA7045477	stool	GBR	United Kingdom	Europe	Northern Europe	no	0	0	0	0	0	0	0	1	0	0	0	0	0	0	0	0	0	0	0	0	0	0	0	0	0	0	0	0	0	0	0	0	0	0	0	0	0	0	0	1
638	AsnicarF_2021	predict1_MTG_0624	SAMEA7045478	stool	GBR	United Kingdom	Europe	Northern Europe	no	0	1	0	0	0	0	0	0	0	0	0	0	0	0	0	0	0	0	0	0	0	0	0	0	0	0	0	0	0	0	0	0	0	0	0	0	0	0	0	1
639	AsnicarF_2021	predict1_MTG_0625	SAMEA7045479	stool	GBR	United Kingdom	Europe	Northern Europe	no	0	0	0	0	0	0	0	1	0	0	0	0	0	0	0	0	1	0	0	0	1	0	0	0	0	0	0	0	0	0	0	0	0	0	0	0	0	0	0	1
640	AsnicarF_2021	predict1_MTG_0626	SAMEA7045480	stool	GBR	United Kingdom	Europe	Northern Europe	no	0	0	0	0	0	0	0	1	0	0	0	0	0	0	0	0	0	0	0	0	0	0	0	0	0	0	0	0	0	0	0	0	0	0	0	0	0	0	0	1
641	AsnicarF_2021	predict1_MTG_0627	SAMEA7045481	stool	USA	United States of America	Americas	North America	no	0	0	0	0	1	0	0	0	0	0	0	0	0	0	0	0	1	0	1	0	1	0	0	0	0	0	0	0	0	0	0	0	0	0	0	0	0	0	0	1
642	AsnicarF_2021	predict1_MTG_0628	SAMEA7045482	stool	GBR	United Kingdom	Europe	Northern Europe	no	0	0	0	0	0	0	0	1	0	0	0	0	0	0	0	0	0	0	0	0	1	0	0	0	0	0	0	0	0	0	0	0	0	0	0	0	0	0	0	1
643	AsnicarF_2021	predict1_MTG_0629	SAMEA7045483	stool	GBR	United Kingdom	Europe	Northern Europe	no	0	0	0	0	0	0	0	0	0	1	0	0	0	0	0	0	1	0	0	0	0	0	0	0	0	0	0	0	0	0	0	0	0	0	0	0	0	0	0	1
644	AsnicarF_2021	predict1_MTG_0630	SAMEA7045484	stool	GBR	United Kingdom	Europe	Northern Europe	no	0	0	0	0	0	0	0	0	0	0	0	0	0	0	1	0	1	0	0	0	1	0	0	1	0	1	0	0	0	0	0	0	0	0	0	0	0	0	0	1
645	AsnicarF_2021	predict1_MTG_0631	SAMEA7045485	stool	GBR	United Kingdom	Europe	Northern Europe	no	0	0	0	0	0	0	0	0	0	0	0	0	0	0	0	0	1	0	0	0	1	0	0	0	0	0	0	0	0	0	0	0	0	0	0	0	0	0	0	1
646	AsnicarF_2021	predict1_MTG_0632	SAMEA7045486	stool	GBR	United Kingdom	Europe	Northern Europe	no	0	0	0	0	0	0	0	0	0	0	0	0	0	0	0	0	0	0	0	0	1	0	0	0	0	0	0	0	0	0	0	0	0	0	0	0	0	0	0	1
647	AsnicarF_2021	predict1_MTG_0633	SAMEA7045487	stool	GBR	United Kingdom	Europe	Northern Europe	no	0	0	0	0	0	0	0	1	0	0	0	0	0	0	0	0	1	0	0	0	1	0	0	0	0	0	0	0	0	0	0	0	0	0	0	0	0	0	0	1
648	AsnicarF_2021	predict1_MTG_0634	SAMEA7045488	stool	GBR	United Kingdom	Europe	Northern Europe	no	0	0	0	0	0	0	0	1	0	0	0	0	0	0	0	0	1	0	1	0	1	0	0	0	0	0	0	0	0	0	0	0	0	0	0	0	0	0	0	1
649	AsnicarF_2021	predict1_MTG_0635	SAMEA7045489	stool	GBR	United Kingdom	Europe	Northern Europe	no	0	0	0	0	1	0	0	0	0	0	0	0	0	0	0	0	1	0	1	0	1	0	0	1	0	0	0	0	0	0	0	0	0	0	0	0	0	0	0	1
650	AsnicarF_2021	predict1_MTG_0636	SAMEA7045490	stool	GBR	United Kingdom	Europe	Northern Europe	no	0	0	0	0	0	0	0	0	0	0	0	0	0	0	0	0	0	0	0	1	1	0	1	0	0	0	0	0	0	0	0	0	0	0	0	0	0	0	0	1
651	AsnicarF_2021	predict1_MTG_0637	SAMEA7045491	stool	GBR	United Kingdom	Europe	Northern Europe	no	0	0	0	0	0	0	0	0	0	0	0	0	0	0	0	0	1	0	0	0	1	0	0	0	0	0	0	0	0	0	0	0	0	0	0	0	0	0	0	1
652	AsnicarF_2021	predict1_MTG_0638	SAMEA7045492	stool	GBR	United Kingdom	Europe	Northern Europe	no	0	0	0	0	0	0	0	0	0	0	0	0	0	0	0	0	1	0	0	0	0	0	0	1	0	1	0	0	0	0	0	0	0	0	0	0	0	0	1	1
653	AsnicarF_2021	predict1_MTG_0639	SAMEA7045493	stool	GBR	United Kingdom	Europe	Northern Europe	no	0	0	0	1	0	0	0	0	0	0	0	0	0	0	0	0	1	0	0	1	1	0	1	0	0	0	0	0	0	0	0	0	0	0	0	0	0	0	0	1
654	AsnicarF_2021	predict1_MTG_0640	SAMEA7045494	stool	GBR	United Kingdom	Europe	Northern Europe	no	0	0	0	0	0	0	0	0	0	0	0	0	0	0	0	0	0	0	0	1	0	0	1	0	0	0	0	0	0	0	0	0	0	0	0	0	0	0	0	1
655	AsnicarF_2021	predict1_MTG_0641	SAMEA7045495	stool	GBR	United Kingdom	Europe	Northern Europe	no	0	0	0	0	0	0	0	0	0	0	0	0	0	0	0	0	1	0	1	1	1	0	1	1	0	1	0	0	0	0	0	0	0	0	0	0	0	0	0	1
656	AsnicarF_2021	predict1_MTG_0642	SAMEA7045496	stool	GBR	United Kingdom	Europe	Northern Europe	no	0	0	0	0	1	0	0	0	0	0	0	0	0	0	0	0	1	0	0	0	0	0	0	0	0	0	0	0	0	0	0	0	0	0	0	0	0	0	0	1
657	AsnicarF_2021	predict1_MTG_0643	SAMEA7045497	stool	USA	United States of America	Americas	North America	no	0	0	0	0	1	0	0	0	0	0	0	0	0	0	0	0	1	0	1	0	1	0	0	1	0	1	0	0	0	0	0	0	0	0	0	0	0	0	0	1
658	AsnicarF_2021	predict1_MTG_0644	SAMEA7045498	stool	GBR	United Kingdom	Europe	Northern Europe	no	0	0	0	0	0	0	0	0	0	0	0	0	0	0	0	0	0	0	0	0	1	0	0	0	0	1	0	0	0	0	0	0	0	0	0	0	0	0	0	1
659	AsnicarF_2021	predict1_MTG_0645	SAMEA7045499	stool	GBR	United Kingdom	Europe	Northern Europe	no	0	0	0	0	0	0	0	0	0	0	0	0	0	0	0	0	0	0	0	0	1	0	0	0	0	0	0	0	0	0	0	0	0	0	0	0	0	0	0	1
660	AsnicarF_2021	predict1_MTG_0646	SAMEA7045500	stool	GBR	United Kingdom	Europe	Northern Europe	no	0	0	0	0	0	0	0	0	0	0	0	0	0	0	0	0	1	0	0	1	1	0	1	1	0	1	0	0	0	0	0	0	0	0	0	0	0	0	0	1
661	AsnicarF_2021	predict1_MTG_0647	SAMEA7045501	stool	GBR	United Kingdom	Europe	Northern Europe	no	0	0	0	0	0	0	0	0	0	0	0	0	0	0	0	0	1	0	0	1	1	0	1	0	0	0	0	0	0	0	0	0	0	0	0	0	0	0	0	1
662	AsnicarF_2021	predict1_MTG_0648	SAMEA7045502	stool	GBR	United Kingdom	Europe	Northern Europe	no	0	0	0	0	0	0	0	1	0	0	0	0	0	0	0	0	1	0	0	0	1	0	0	0	0	0	0	0	0	0	0	0	0	0	0	0	0	0	0	1
663	AsnicarF_2021	predict1_MTG_0649	SAMEA7045503	stool	GBR	United Kingdom	Europe	Northern Europe	no	0	0	0	0	0	0	0	0	0	0	0	0	0	0	0	0	0	0	0	0	1	0	0	0	0	0	0	0	0	0	0	0	0	0	0	0	0	0	0	1
664	AsnicarF_2021	predict1_MTG_0650	SAMEA7045504	stool	USA	United States of America	Americas	North America	no	0	0	0	0	0	0	0	0	0	0	0	0	0	0	0	0	1	0	0	0	0	0	0	0	0	0	0	0	0	0	0	0	0	0	0	0	0	0	0	1
665	AsnicarF_2021	predict1_MTG_0651	SAMEA7045505	stool	GBR	United Kingdom	Europe	Northern Europe	no	0	0	0	0	0	0	0	0	0	0	0	0	0	0	0	0	0	0	0	0	1	0	0	1	0	1	0	0	0	0	0	0	0	0	0	0	0	0	0	1
666	AsnicarF_2021	predict1_MTG_0652	SAMEA7045506	stool	GBR	United Kingdom	Europe	Northern Europe	no	0	0	0	0	0	0	0	0	0	0	0	0	0	0	0	0	1	0	0	0	1	0	0	1	0	1	0	0	0	0	0	0	0	0	0	0	0	0	0	1
667	AsnicarF_2021	predict1_MTG_0653	SAMEA7045507	stool	GBR	United Kingdom	Europe	Northern Europe	no	0	0	0	0	0	0	0	1	0	0	0	0	0	0	0	0	1	0	0	1	1	0	1	1	0	1	0	0	0	0	0	0	0	0	0	0	0	0	0	1
668	AsnicarF_2021	predict1_MTG_0654	SAMEA7045508	stool	GBR	United Kingdom	Europe	Northern Europe	no	0	0	0	0	0	0	0	0	0	0	0	0	0	0	0	0	1	0	0	0	1	0	0	0	0	0	0	0	0	0	0	0	0	0	0	0	0	0	0	1
669	AsnicarF_2021	predict1_MTG_0655	SAMEA7045509	stool	GBR	United Kingdom	Europe	Northern Europe	no	0	0	0	0	0	0	0	1	0	0	0	0	0	0	0	0	1	0	0	1	1	0	1	0	0	0	0	0	0	0	0	0	0	0	0	0	0	0	0	1
670	AsnicarF_2021	predict1_MTG_0656	SAMEA7045510	stool	GBR	United Kingdom	Europe	Northern Europe	no	0	0	0	0	0	0	0	0	0	1	0	0	0	0	0	0	1	0	0	0	1	0	0	1	0	1	0	0	0	0	0	0	0	0	0	0	0	0	1	1
671	AsnicarF_2021	predict1_MTG_0657	SAMEA7045511	stool	GBR	United Kingdom	Europe	Northern Europe	no	0	0	0	0	0	0	0	0	0	0	0	0	0	0	0	0	0	0	0	1	0	0	1	0	0	0	0	0	0	0	0	0	0	0	0	0	0	0	0	1
672	AsnicarF_2021	predict1_MTG_0658	SAMEA7045512	stool	GBR	United Kingdom	Europe	Northern Europe	no	0	0	0	0	0	0	0	0	0	0	0	0	0	0	0	0	1	0	0	0	1	0	0	0	0	0	0	0	0	0	0	0	0	0	0	0	0	0	0	1
673	AsnicarF_2021	predict1_MTG_0659	SAMEA7045513	stool	GBR	United Kingdom	Europe	Northern Europe	no	0	0	0	0	0	0	0	0	0	0	0	0	0	0	0	0	0	0	1	0	1	0	0	0	0	0	0	0	0	0	0	0	0	0	0	0	0	0	0	1
674	AsnicarF_2021	predict1_MTG_0660	SAMEA7045514	stool	GBR	United Kingdom	Europe	Northern Europe	no	0	0	0	0	0	0	0	0	0	0	0	0	0	0	0	0	1	0	0	1	0	0	1	0	0	0	0	0	0	0	0	0	0	0	0	0	0	0	0	1
675	AsnicarF_2021	predict1_MTG_0661	SAMEA7045515	stool	GBR	United Kingdom	Europe	Northern Europe	no	0	0	0	0	0	0	0	0	0	1	0	0	0	0	0	0	1	0	0	0	1	0	0	0	0	0	0	0	0	0	0	0	0	0	0	0	0	0	0	1
676	AsnicarF_2021	predict1_MTG_0662	SAMEA7045516	stool	GBR	United Kingdom	Europe	Northern Europe	no	0	0	0	0	0	0	0	1	0	0	0	0	0	0	0	0	1	0	1	0	1	0	0	1	0	0	0	0	0	0	0	0	0	0	0	0	0	0	0	1
677	AsnicarF_2021	predict1_MTG_0663	SAMEA7045517	stool	GBR	United Kingdom	Europe	Northern Europe	no	0	0	0	0	0	0	0	0	0	0	0	0	0	0	0	0	0	0	0	0	0	0	0	0	0	0	0	0	0	0	0	0	0	0	0	0	0	0	0	1
678	AsnicarF_2021	predict1_MTG_0664	SAMEA7045518	stool	GBR	United Kingdom	Europe	Northern Europe	no	0	0	0	0	0	0	0	0	0	0	0	0	0	0	1	0	1	0	0	1	1	0	1	1	0	1	0	0	0	0	0	0	0	0	0	0	0	0	0	1
679	AsnicarF_2021	predict1_MTG_0665	SAMEA7045519	stool	GBR	United Kingdom	Europe	Northern Europe	no	0	0	0	0	0	0	0	1	0	0	0	0	0	0	0	0	1	0	0	0	1	0	0	1	0	1	0	0	0	0	0	0	0	0	0	0	0	0	0	1
680	AsnicarF_2021	predict1_MTG_0666	SAMEA7045520	stool	USA	United States of America	Americas	North America	no	0	0	0	0	0	0	0	0	0	0	0	0	0	0	0	0	1	0	0	0	0	0	0	0	0	0	0	0	0	0	0	0	0	0	0	0	0	0	0	0
681	AsnicarF_2021	predict1_MTG_0667	SAMEA7045521	stool	GBR	United Kingdom	Europe	Northern Europe	no	0	0	0	0	0	0	0	0	0	0	0	0	0	0	0	0	1	0	0	0	1	0	0	0	0	0	0	0	0	0	0	0	0	0	0	0	0	0	0	1
682	AsnicarF_2021	predict1_MTG_0668	SAMEA7045522	stool	GBR	United Kingdom	Europe	Northern Europe	no	0	0	0	0	0	0	0	0	0	0	0	0	0	0	0	0	1	0	0	0	1	0	0	1	0	1	0	0	0	0	0	0	0	0	0	0	0	0	0	1
683	AsnicarF_2021	predict1_MTG_0669	SAMEA7045523	stool	GBR	United Kingdom	Europe	Northern Europe	no	0	0	0	0	0	0	0	0	0	0	0	0	0	0	0	0	1	0	0	1	1	0	1	0	0	1	0	0	0	0	0	0	0	0	0	0	0	0	0	1
684	AsnicarF_2021	predict1_MTG_0670	SAMEA7045524	stool	USA	United States of America	Americas	North America	no	0	0	0	0	0	0	0	0	0	0	0	0	0	0	1	0	1	0	0	1	0	0	1	1	0	1	0	0	0	0	0	0	0	0	0	0	0	0	0	1
685	AsnicarF_2021	predict1_MTG_0671	SAMEA7045525	stool	USA	United States of America	Americas	North America	no	0	0	0	0	0	0	0	0	0	0	0	0	0	0	0	0	1	0	0	0	0	0	0	0	0	0	0	0	0	0	0	0	0	0	0	0	0	0	0	1
686	AsnicarF_2021	predict1_MTG_0672	SAMEA7045526	stool	GBR	United Kingdom	Europe	Northern Europe	no	0	0	0	0	0	0	0	0	0	1	0	0	0	0	0	0	1	0	0	0	0	0	0	0	0	0	0	0	0	0	0	0	0	0	0	0	0	0	0	1
687	AsnicarF_2021	predict1_MTG_0673	SAMEA7045527	stool	GBR	United Kingdom	Europe	Northern Europe	no	0	0	0	0	0	0	0	0	0	0	0	0	0	0	0	0	1	0	0	0	1	0	0	0	0	0	0	0	0	0	0	0	0	0	0	0	0	0	0	1
688	AsnicarF_2021	predict1_MTG_0674	SAMEA7045528	stool	GBR	United Kingdom	Europe	Northern Europe	no	0	0	0	0	0	0	0	1	0	0	0	0	0	0	0	0	0	0	0	0	1	0	0	0	0	0	0	0	0	0	0	0	0	0	0	0	0	0	0	1
689	AsnicarF_2021	predict1_MTG_0675	SAMEA7045529	stool	GBR	United Kingdom	Europe	Northern Europe	no	0	0	0	0	0	0	0	1	0	0	0	0	0	0	0	0	0	0	0	0	1	0	0	0	0	0	0	0	0	0	0	0	0	0	0	0	0	0	0	1
690	AsnicarF_2021	predict1_MTG_0676	SAMEA7045530	stool	GBR	United Kingdom	Europe	Northern Europe	no	0	0	0	0	0	0	0	0	0	0	0	0	0	0	0	0	0	0	0	0	1	0	0	0	0	0	0	0	0	0	0	0	0	0	0	0	0	0	0	1
691	AsnicarF_2021	predict1_MTG_0677	SAMEA7045531	stool	GBR	United Kingdom	Europe	Northern Europe	no	0	0	0	0	0	0	0	0	0	0	0	0	0	0	0	0	1	0	0	0	1	0	0	0	0	0	0	0	0	0	0	0	0	0	0	0	0	0	0	1
692	AsnicarF_2021	predict1_MTG_0678	SAMEA7045532	stool	GBR	United Kingdom	Europe	Northern Europe	no	0	0	0	0	0	0	0	1	0	0	0	0	0	0	1	0	1	0	0	0	1	0	0	0	0	0	0	0	0	0	0	0	0	0	0	0	0	0	0	1
693	AsnicarF_2021	predict1_MTG_0679	SAMEA7045533	stool	GBR	United Kingdom	Europe	Northern Europe	no	0	0	0	0	0	0	0	0	0	0	0	0	0	0	0	0	0	0	0	0	1	0	0	1	0	0	0	0	0	0	0	0	0	0	0	0	0	0	0	1
694	AsnicarF_2021	predict1_MTG_0680	SAMEA7045534	stool	GBR	United Kingdom	Europe	Northern Europe	no	0	0	0	0	0	0	0	0	0	0	0	0	0	0	0	0	0	0	0	0	0	0	0	0	0	0	0	0	0	0	0	0	0	0	0	0	0	0	0	1
695	AsnicarF_2021	predict1_MTG_0681	SAMEA7045535	stool	GBR	United Kingdom	Europe	Northern Europe	no	0	0	0	0	0	0	0	1	0	0	0	0	0	0	0	0	1	0	0	1	1	0	0	1	0	1	0	0	0	0	0	0	0	0	0	0	0	0	0	1
696	AsnicarF_2021	predict1_MTG_0682	SAMEA7045536	stool	GBR	United Kingdom	Europe	Northern Europe	no	0	0	0	0	0	0	0	1	0	0	0	0	0	0	0	0	1	0	0	1	1	0	1	0	0	0	0	0	0	0	0	0	0	0	0	0	0	0	0	1
697	AsnicarF_2021	predict1_MTG_0683	SAMEA7045537	stool	GBR	United Kingdom	Europe	Northern Europe	no	0	0	0	0	0	0	0	1	0	0	0	0	0	0	0	0	1	0	0	0	1	0	0	1	0	1	0	0	0	0	0	0	0	0	0	0	0	0	0	1
698	AsnicarF_2021	predict1_MTG_0684	SAMEA7045538	stool	GBR	United Kingdom	Europe	Northern Europe	no	0	0	0	0	0	0	0	1	0	0	0	0	0	0	0	0	1	0	0	1	1	0	1	0	0	0	0	0	0	0	0	0	0	0	0	0	0	0	0	1
699	AsnicarF_2021	predict1_MTG_0685	SAMEA7045539	stool	GBR	United Kingdom	Europe	Northern Europe	no	0	0	0	0	0	0	0	0	0	0	0	0	0	0	0	0	0	0	0	0	1	0	0	0	0	0	0	0	0	0	0	0	0	0	0	0	0	0	0	1
700	AsnicarF_2021	predict1_MTG_0686	SAMEA7045540	stool	GBR	United Kingdom	Europe	Northern Europe	no	0	0	0	0	0	0	0	0	0	0	0	0	0	0	0	0	0	0	0	0	1	0	0	0	0	0	0	0	0	0	0	0	0	0	0	0	0	0	0	1
701	AsnicarF_2021	predict1_MTG_0687	SAMEA7045541	stool	GBR	United Kingdom	Europe	Northern Europe	no	0	0	0	0	0	0	0	1	0	0	0	0	0	0	0	0	0	0	0	1	1	0	1	0	0	0	0	0	0	0	0	0	0	0	0	0	0	0	0	1
702	AsnicarF_2021	predict1_MTG_0688	SAMEA7045542	stool	GBR	United Kingdom	Europe	Northern Europe	no	0	0	0	0	0	0	0	0	0	0	0	0	0	0	0	0	0	0	0	1	0	0	0	0	0	0	0	0	0	0	0	0	0	0	0	0	0	0	0	1
703	AsnicarF_2021	predict1_MTG_0689	SAMEA7045543	stool	GBR	United Kingdom	Europe	Northern Europe	no	0	0	0	0	0	0	0	0	0	0	0	0	0	0	1	0	1	0	0	0	0	0	0	0	0	0	0	0	0	0	0	0	0	0	0	0	0	0	0	1
704	AsnicarF_2021	predict1_MTG_0690	SAMEA7045544	stool	GBR	United Kingdom	Europe	Northern Europe	no	0	0	0	0	0	0	0	0	0	0	0	0	0	0	0	0	0	0	0	0	0	0	0	1	0	1	0	0	0	0	0	0	0	0	0	0	0	0	0	1
705	AsnicarF_2021	predict1_MTG_0691	SAMEA7045545	stool	GBR	United Kingdom	Europe	Northern Europe	no	0	0	0	0	0	0	0	0	0	0	0	0	0	0	0	0	0	0	0	0	1	0	0	0	0	0	0	0	0	0	0	0	0	0	0	0	0	0	0	1
706	AsnicarF_2021	predict1_MTG_0692	SAMEA7045546	stool	GBR	United Kingdom	Europe	Northern Europe	no	0	0	0	0	0	0	0	0	0	0	0	0	0	0	0	0	1	0	0	0	1	0	1	0	0	0	0	0	0	0	0	0	0	0	0	0	0	0	0	1
707	AsnicarF_2021	predict1_MTG_0693	SAMEA7045547	stool	GBR	United Kingdom	Europe	Northern Europe	no	0	0	0	0	0	0	0	0	0	0	0	0	0	0	0	0	0	0	0	0	1	0	0	0	0	0	0	0	0	0	0	0	0	0	0	0	0	0	0	1
708	AsnicarF_2021	predict1_MTG_0694	SAMEA7045548	stool	USA	United States of America	Americas	North America	no	0	0	0	0	0	0	0	0	0	0	0	0	0	0	0	0	1	0	1	0	1	0	0	0	0	0	0	0	0	0	0	0	0	0	0	0	0	0	0	1
709	AsnicarF_2021	predict1_MTG_0695	SAMEA7045549	stool	GBR	United Kingdom	Europe	Northern Europe	no	0	0	0	0	0	0	0	0	0	0	0	0	0	0	0	0	0	0	0	0	1	0	0	0	0	0	0	0	0	0	0	0	0	0	0	0	0	0	0	1
710	AsnicarF_2021	predict1_MTG_0696	SAMEA7045550	stool	GBR	United Kingdom	Europe	Northern Europe	no	0	0	0	0	0	0	0	0	0	0	0	0	0	0	0	0	0	0	0	0	0	0	0	0	0	0	0	0	0	0	0	0	0	0	0	0	0	0	0	1
711	AsnicarF_2021	predict1_MTG_0697	SAMEA7045551	stool	GBR	United Kingdom	Europe	Northern Europe	no	0	0	0	0	0	0	0	0	0	0	0	0	0	0	0	0	0	0	0	1	1	0	1	1	0	0	0	0	0	0	0	0	0	0	0	0	0	0	0	1
712	AsnicarF_2021	predict1_MTG_0698	SAMEA7045552	stool	GBR	United Kingdom	Europe	Northern Europe	no	0	0	0	0	0	0	0	1	0	0	0	0	0	0	0	0	1	0	0	0	1	0	0	0	0	0	0	0	0	0	0	0	0	0	0	0	0	0	0	1
713	AsnicarF_2021	predict1_MTG_0699	SAMEA7045553	stool	GBR	United Kingdom	Europe	Northern Europe	no	0	0	0	0	0	0	0	0	0	0	0	0	0	0	0	0	1	0	0	0	1	0	0	0	0	0	0	0	0	0	0	0	0	0	0	0	0	0	0	1
714	AsnicarF_2021	predict1_MTG_0700	SAMEA7045554	stool	GBR	United Kingdom	Europe	Northern Europe	no	0	0	0	0	0	0	0	0	0	0	0	0	0	0	0	0	0	0	0	0	0	0	0	0	0	0	0	0	0	0	0	0	0	0	0	0	0	0	0	1
715	AsnicarF_2021	predict1_MTG_0701	SAMEA7045555	stool	GBR	United Kingdom	Europe	Northern Europe	no	0	0	0	0	0	0	0	0	0	0	0	0	0	0	0	0	1	0	0	1	1	0	0	0	0	1	0	0	0	0	0	0	0	0	0	0	0	0	0	1
716	AsnicarF_2021	predict1_MTG_0702	SAMEA7045556	stool	GBR	United Kingdom	Europe	Northern Europe	no	0	0	0	0	0	0	0	0	0	0	0	0	0	0	0	0	1	0	0	0	1	0	0	0	0	0	0	0	0	0	0	0	0	0	0	0	0	0	0	1
717	AsnicarF_2021	predict1_MTG_0703	SAMEA7045557	stool	GBR	United Kingdom	Europe	Northern Europe	no	0	0	0	0	0	0	0	0	0	0	0	0	0	0	0	0	1	0	0	1	0	0	1	1	0	1	0	0	0	0	0	0	0	0	0	0	0	0	0	1
718	AsnicarF_2021	predict1_MTG_0704	SAMEA7045558	stool	GBR	United Kingdom	Europe	Northern Europe	no	0	0	0	0	0	0	0	0	0	0	0	0	0	0	0	0	0	0	0	1	1	0	0	0	0	0	0	0	0	0	0	0	0	0	0	0	0	0	0	1
719	AsnicarF_2021	predict1_MTG_0705	SAMEA7045559	stool	GBR	United Kingdom	Europe	Northern Europe	no	0	0	0	0	0	0	0	1	0	0	0	0	0	0	0	0	1	0	0	0	1	0	0	0	0	0	0	0	0	0	0	0	0	0	0	0	0	0	0	1
720	AsnicarF_2021	predict1_MTG_0706	SAMEA7045560	stool	GBR	United Kingdom	Europe	Northern Europe	no	0	0	0	0	0	0	0	0	0	0	0	0	0	0	0	0	1	0	0	0	1	0	0	0	0	0	0	0	0	0	0	0	0	0	0	0	0	0	0	1
721	AsnicarF_2021	predict1_MTG_0707	SAMEA7045561	stool	GBR	United Kingdom	Europe	Northern Europe	no	0	0	0	0	0	0	0	1	0	0	0	0	0	0	0	0	1	0	1	0	1	0	0	0	0	0	0	0	0	0	0	0	0	0	0	0	0	0	0	1
722	AsnicarF_2021	predict1_MTG_0708	SAMEA7045562	stool	GBR	United Kingdom	Europe	Northern Europe	no	0	0	0	0	0	0	0	1	0	0	0	0	0	0	0	0	1	0	0	1	1	0	1	1	0	1	0	0	0	0	0	0	0	0	0	0	0	0	0	1
723	AsnicarF_2021	predict1_MTG_0709	SAMEA7045563	stool	GBR	United Kingdom	Europe	Northern Europe	no	0	0	0	0	0	0	0	0	0	0	0	0	0	0	0	0	1	0	0	0	0	0	0	0	0	0	0	0	0	0	0	0	0	0	0	0	0	0	0	1
724	AsnicarF_2021	predict1_MTG_0710	SAMEA7045564	stool	GBR	United Kingdom	Europe	Northern Europe	no	0	0	0	0	0	0	0	1	0	0	0	0	0	0	0	0	1	0	0	0	1	0	0	0	0	0	0	0	0	0	0	0	0	0	0	0	0	0	0	1
725	AsnicarF_2021	predict1_MTG_0711	SAMEA7045565	stool	GBR	United Kingdom	Europe	Northern Europe	no	0	0	0	0	1	0	0	0	0	0	0	0	0	0	0	0	1	0	1	0	1	0	0	0	0	0	0	0	0	0	0	0	0	0	0	0	0	0	0	1
726	AsnicarF_2021	predict1_MTG_0712	SAMEA7045566	stool	USA	United States of America	Americas	North America	no	0	0	0	0	0	0	0	0	0	0	0	0	0	0	0	0	1	0	0	0	1	0	0	0	0	0	0	0	0	0	0	0	0	0	0	0	0	0	0	1
727	AsnicarF_2021	predict1_MTG_0713	SAMEA7045567	stool	GBR	United Kingdom	Europe	Northern Europe	no	0	0	0	0	0	0	0	0	0	0	0	0	0	0	0	0	0	0	0	0	1	0	0	0	0	0	0	0	0	0	0	0	0	0	0	0	0	0	0	1
728	AsnicarF_2021	predict1_MTG_0714	SAMEA7045568	stool	GBR	United Kingdom	Europe	Northern Europe	no	0	0	0	0	0	0	0	0	0	0	0	0	0	0	0	0	0	0	0	0	1	0	0	0	0	0	0	0	0	0	0	0	0	0	0	0	0	0	0	0
729	AsnicarF_2021	predict1_MTG_0715	SAMEA7045569	stool	GBR	United Kingdom	Europe	Northern Europe	no	0	0	0	0	0	0	0	0	0	0	0	0	0	0	0	0	1	0	0	1	0	0	1	0	0	0	0	0	0	0	0	0	0	0	0	0	0	0	0	1
730	AsnicarF_2021	predict1_MTG_0716	SAMEA7045570	stool	GBR	United Kingdom	Europe	Northern Europe	no	0	0	0	0	0	0	0	0	0	0	0	0	0	0	0	0	1	0	0	0	0	0	0	0	0	1	0	0	0	0	0	0	0	0	0	0	0	0	0	1
731	AsnicarF_2021	predict1_MTG_0717	SAMEA7045571	stool	USA	United States of America	Americas	North America	no	0	0	0	0	0	0	0	0	0	0	0	0	0	0	0	0	0	0	0	0	1	0	0	0	0	0	0	0	0	0	0	0	0	0	0	0	0	0	0	1
732	AsnicarF_2021	predict1_MTG_0718	SAMEA7045572	stool	USA	United States of America	Americas	North America	no	0	0	0	0	0	0	0	0	0	0	0	0	0	0	0	0	1	0	0	0	1	0	0	0	0	0	0	0	0	0	0	0	0	0	0	0	0	0	0	1
733	AsnicarF_2021	predict1_MTG_0719	SAMEA7045573	stool	GBR	United Kingdom	Europe	Northern Europe	no	0	0	0	0	0	0	0	1	0	0	0	0	0	0	0	0	1	0	0	0	1	0	0	0	0	0	0	0	0	0	0	0	0	0	0	0	0	0	0	1
734	AsnicarF_2021	predict1_MTG_0720	SAMEA7045574	stool	GBR	United Kingdom	Europe	Northern Europe	no	0	0	0	0	0	0	0	0	0	0	0	0	0	0	0	0	0	0	0	0	1	0	0	1	0	1	0	0	0	0	0	0	0	0	0	0	0	0	0	0
735	AsnicarF_2021	predict1_MTG_0721	SAMEA7045575	stool	GBR	United Kingdom	Europe	Northern Europe	no	0	0	0	0	0	0	0	0	0	0	0	0	0	0	0	0	1	0	0	1	1	0	1	0	0	0	0	0	0	0	0	0	0	0	0	0	0	0	0	1
736	AsnicarF_2021	predict1_MTG_0722	SAMEA7045576	stool	GBR	United Kingdom	Europe	Northern Europe	no	0	0	0	0	0	0	0	1	0	0	0	0	0	0	0	0	0	0	0	0	1	0	0	0	0	0	0	0	0	0	0	0	0	0	0	0	0	0	0	1
737	AsnicarF_2021	predict1_MTG_0723	SAMEA7045577	stool	GBR	United Kingdom	Europe	Northern Europe	no	0	0	0	0	0	0	0	0	0	0	0	0	0	0	1	0	0	0	0	0	0	0	0	0	0	0	0	0	0	0	0	0	0	0	0	0	0	0	0	0
738	AsnicarF_2021	predict1_MTG_0724	SAMEA7045578	stool	GBR	United Kingdom	Europe	Northern Europe	no	0	0	0	0	0	0	0	0	0	0	0	0	0	0	0	0	0	0	0	0	1	0	0	0	0	0	0	0	0	0	0	0	0	0	0	0	0	0	0	1
739	AsnicarF_2021	predict1_MTG_0725	SAMEA7045579	stool	GBR	United Kingdom	Europe	Northern Europe	no	0	0	0	0	0	0	0	0	0	0	0	0	0	0	0	0	0	0	0	0	1	0	0	1	0	1	0	0	0	0	0	0	0	0	0	0	0	0	0	1
740	AsnicarF_2021	predict1_MTG_0726	SAMEA7045580	stool	GBR	United Kingdom	Europe	Northern Europe	no	0	0	0	0	0	0	0	0	0	0	0	0	0	0	0	0	1	0	0	0	1	0	0	0	0	0	0	0	0	0	0	0	0	0	0	0	0	0	0	1
741	AsnicarF_2021	predict1_MTG_0727	SAMEA7045581	stool	GBR	United Kingdom	Europe	Northern Europe	no	0	0	0	0	0	0	0	0	0	0	0	0	0	0	0	0	0	0	0	1	0	0	1	0	0	0	0	0	0	0	0	0	0	0	0	0	0	0	0	1
742	AsnicarF_2021	predict1_MTG_0728	SAMEA7045582	stool	GBR	United Kingdom	Europe	Northern Europe	no	0	0	0	0	0	0	0	1	0	0	0	0	0	0	0	0	1	0	1	0	1	0	0	0	0	0	0	0	0	0	0	0	0	0	0	0	0	0	0	1
743	AsnicarF_2021	predict1_MTG_0729	SAMEA7045583	stool	GBR	United Kingdom	Europe	Northern Europe	no	0	0	0	0	0	0	0	0	0	0	0	0	0	0	0	0	1	0	0	0	1	0	0	0	0	0	0	0	0	0	0	0	0	0	0	0	0	0	0	1
744	AsnicarF_2021	predict1_MTG_0730	SAMEA7045584	stool	GBR	United Kingdom	Europe	Northern Europe	no	0	0	0	0	0	0	0	0	0	0	0	0	0	0	0	0	1	0	0	0	1	0	0	1	0	1	0	0	0	0	0	0	0	0	0	0	0	0	0	1
745	AsnicarF_2021	predict1_MTG_0731	SAMEA7045585	stool	GBR	United Kingdom	Europe	Northern Europe	no	0	0	0	0	0	0	0	0	0	0	0	0	0	0	0	0	0	0	0	0	0	0	0	0	0	0	0	0	0	0	0	0	0	0	0	0	0	0	0	1
746	AsnicarF_2021	predict1_MTG_0732	SAMEA7045586	stool	GBR	United Kingdom	Europe	Northern Europe	no	0	0	0	0	0	0	0	1	0	0	0	0	0	0	0	0	0	0	0	0	0	0	0	0	0	0	0	0	0	0	0	0	0	0	0	0	0	0	0	1
747	AsnicarF_2021	predict1_MTG_0733	SAMEA7045587	stool	GBR	United Kingdom	Europe	Northern Europe	no	0	0	0	0	0	0	0	0	0	0	0	0	0	0	0	0	1	0	0	1	1	0	0	0	0	0	0	0	0	0	0	0	0	0	0	0	0	0	0	1
748	AsnicarF_2021	predict1_MTG_0734	SAMEA7045588	stool	GBR	United Kingdom	Europe	Northern Europe	no	0	0	0	0	0	0	0	0	0	0	0	0	0	0	0	0	0	0	0	0	0	0	0	0	0	0	0	0	0	0	0	0	0	0	0	0	0	0	0	1
749	AsnicarF_2021	predict1_MTG_0735	SAMEA7045589	stool	GBR	United Kingdom	Europe	Northern Europe	no	0	0	0	0	0	0	0	1	0	0	0	0	0	0	0	0	1	0	0	0	1	0	0	1	0	0	0	0	0	0	0	0	0	0	0	0	0	0	0	1
750	AsnicarF_2021	predict1_MTG_0736	SAMEA7045590	stool	GBR	United Kingdom	Europe	Northern Europe	no	0	0	0	0	0	0	0	0	0	0	0	0	0	0	0	0	1	0	0	0	1	0	0	0	0	0	0	0	0	0	0	0	0	0	0	0	0	0	0	1
751	AsnicarF_2021	predict1_MTG_0737	SAMEA7045591	stool	GBR	United Kingdom	Europe	Northern Europe	no	0	0	0	0	0	0	0	0	0	0	0	0	0	0	0	0	0	0	0	0	0	0	0	0	0	0	0	0	0	0	0	0	0	0	0	0	0	0	0	1
752	AsnicarF_2021	predict1_MTG_0738	SAMEA7045592	stool	USA	United States of America	Americas	North America	no	0	0	0	0	0	0	0	0	0	0	0	0	0	0	0	0	1	0	0	0	1	0	0	0	0	0	0	0	0	0	0	0	0	0	0	0	0	0	0	1
753	AsnicarF_2021	predict1_MTG_0739	SAMEA7045593	stool	GBR	United Kingdom	Europe	Northern Europe	no	0	0	0	0	0	0	0	1	0	0	0	0	0	0	0	0	0	0	0	0	1	0	0	0	0	0	0	0	0	0	0	0	0	0	0	0	0	0	0	1
754	AsnicarF_2021	predict1_MTG_0740	SAMEA7045594	stool	USA	United States of America	Americas	North America	no	0	0	0	0	0	0	0	0	0	0	0	0	0	0	0	0	1	0	0	0	0	0	0	0	0	0	0	0	0	0	0	0	0	0	0	0	0	0	0	1
755	AsnicarF_2021	predict1_MTG_0741	SAMEA7045595	stool	GBR	United Kingdom	Europe	Northern Europe	no	0	0	0	0	0	0	0	0	0	0	0	0	0	0	0	0	1	0	0	0	1	0	0	0	0	0	0	0	0	0	0	0	0	0	0	0	0	0	0	1
756	AsnicarF_2021	predict1_MTG_0742	SAMEA7045596	stool	GBR	United Kingdom	Europe	Northern Europe	no	0	0	0	0	0	0	0	0	0	0	0	0	0	0	0	0	1	0	0	0	1	0	0	0	0	0	0	0	0	0	0	0	0	0	0	0	0	0	0	1
757	AsnicarF_2021	predict1_MTG_0743	SAMEA7045597	stool	GBR	United Kingdom	Europe	Northern Europe	no	0	0	0	0	0	0	0	0	0	0	0	0	0	0	0	0	0	0	0	1	0	0	1	0	0	0	0	0	0	0	0	0	0	0	0	0	0	0	0	1
758	AsnicarF_2021	predict1_MTG_0744	SAMEA7045598	stool	GBR	United Kingdom	Europe	Northern Europe	no	0	0	0	0	1	0	0	1	0	1	0	0	0	0	0	0	1	0	0	0	1	0	0	1	0	1	0	0	0	0	0	0	0	0	0	0	0	0	0	1
759	AsnicarF_2021	predict1_MTG_0745	SAMEA7045599	stool	GBR	United Kingdom	Europe	Northern Europe	no	0	0	0	0	0	0	0	0	0	0	0	0	0	0	0	0	0	0	0	0	1	0	0	0	0	0	0	0	0	0	0	0	0	0	0	0	0	0	0	1
760	AsnicarF_2021	predict1_MTG_0746	SAMEA7045600	stool	GBR	United Kingdom	Europe	Northern Europe	no	0	0	0	0	0	0	0	0	0	0	0	0	0	0	0	0	1	0	0	1	1	0	0	0	0	0	0	0	0	0	0	0	0	0	0	0	0	0	0	1
761	AsnicarF_2021	predict1_MTG_0747	SAMEA7045601	stool	GBR	United Kingdom	Europe	Northern Europe	no	0	0	0	0	0	0	0	0	1	0	0	0	0	0	0	0	1	0	1	0	1	0	0	0	0	0	0	0	0	0	0	0	0	0	0	0	0	0	0	1
762	AsnicarF_2021	predict1_MTG_0748	SAMEA7045602	stool	GBR	United Kingdom	Europe	Northern Europe	no	0	0	0	0	0	0	0	0	0	0	0	0	0	0	0	0	1	0	0	0	1	0	0	0	0	0	0	0	0	0	0	0	0	0	0	0	0	0	0	1
763	AsnicarF_2021	predict1_MTG_0749	SAMEA7045603	stool	GBR	United Kingdom	Europe	Northern Europe	no	0	0	0	0	1	0	0	1	0	0	0	0	0	0	0	0	1	0	1	0	1	0	0	0	0	0	0	0	0	0	0	0	0	0	0	0	0	0	0	0
764	AsnicarF_2021	predict1_MTG_0750	SAMEA7045604	stool	GBR	United Kingdom	Europe	Northern Europe	no	0	0	0	0	0	0	0	0	0	0	0	0	0	0	0	0	0	0	0	1	1	0	1	0	0	0	0	0	0	0	0	0	0	0	0	0	0	0	0	1
765	AsnicarF_2021	predict1_MTG_0751	SAMEA7045605	stool	GBR	United Kingdom	Europe	Northern Europe	no	0	0	0	0	0	0	0	0	0	0	0	0	0	0	0	0	0	0	0	0	0	0	1	1	0	1	0	0	0	0	0	0	0	0	0	0	0	0	0	1
766	AsnicarF_2021	predict1_MTG_0752	SAMEA7045606	stool	GBR	United Kingdom	Europe	Northern Europe	no	0	0	0	0	0	0	0	0	0	0	0	0	0	0	0	0	1	0	0	0	1	0	0	0	0	0	0	0	0	0	0	0	0	0	0	0	0	0	0	0
767	AsnicarF_2021	predict1_MTG_0753	SAMEA7045607	stool	USA	United States of America	Americas	North America	no	0	0	0	0	1	0	0	0	0	0	0	0	0	0	0	0	0	0	1	0	0	0	0	0	0	0	0	0	0	0	0	0	0	0	0	0	0	0	0	1
768	AsnicarF_2021	predict1_MTG_0754	SAMEA7045608	stool	GBR	United Kingdom	Europe	Northern Europe	no	0	0	0	0	0	0	0	1	0	0	0	0	0	0	0	0	0	0	0	1	1	0	1	0	0	0	0	0	0	0	0	0	0	0	0	0	0	0	0	1
769	AsnicarF_2021	predict1_MTG_0755	SAMEA7045609	stool	GBR	United Kingdom	Europe	Northern Europe	no	0	0	0	0	0	0	0	1	0	0	0	0	0	0	0	0	1	0	0	0	1	0	0	0	0	0	0	0	0	0	0	0	0	0	0	0	0	0	0	1
770	AsnicarF_2021	predict1_MTG_0756	SAMEA7045610	stool	GBR	United Kingdom	Europe	Northern Europe	no	0	0	0	0	0	0	0	0	0	0	0	0	0	0	0	0	0	0	0	0	0	0	0	0	0	0	0	0	0	0	0	0	0	0	0	0	0	0	0	1
771	AsnicarF_2021	predict1_MTG_0757	SAMEA7045611	stool	GBR	United Kingdom	Europe	Northern Europe	no	0	0	0	0	0	0	0	0	0	0	0	0	0	0	0	0	1	0	0	1	1	0	1	0	0	1	0	0	0	0	0	0	0	0	0	0	0	0	0	1
772	AsnicarF_2021	predict1_MTG_0758	SAMEA7045612	stool	GBR	United Kingdom	Europe	Northern Europe	no	0	1	0	0	0	0	0	0	0	0	0	0	0	0	0	0	0	0	0	0	1	0	0	0	0	0	0	0	0	0	0	0	0	0	0	0	0	0	0	0
773	AsnicarF_2021	predict1_MTG_0759	SAMEA7045613	stool	GBR	United Kingdom	Europe	Northern Europe	no	0	0	0	0	0	0	0	0	0	0	0	0	0	0	0	0	0	0	0	1	0	0	1	0	0	0	0	0	0	0	0	0	0	0	0	0	0	0	0	1
774	AsnicarF_2021	predict1_MTG_0760	SAMEA7045614	stool	GBR	United Kingdom	Europe	Northern Europe	no	0	0	0	0	0	0	0	0	0	0	0	0	0	0	0	0	1	0	0	0	0	0	0	0	0	0	0	0	0	0	0	0	0	0	0	0	0	0	0	1
775	AsnicarF_2021	predict1_MTG_0761	SAMEA7045615	stool	GBR	United Kingdom	Europe	Northern Europe	no	0	0	0	0	0	0	0	0	0	0	0	0	0	0	0	0	1	0	0	0	0	0	0	0	0	0	0	0	0	0	0	0	0	0	0	0	0	0	0	1
776	AsnicarF_2021	predict1_MTG_0762	SAMEA7045616	stool	USA	United States of America	Americas	North America	no	0	0	0	0	0	0	0	0	0	0	0	0	0	0	0	0	1	0	0	0	1	0	0	0	0	0	0	0	0	0	0	0	0	0	0	0	0	0	0	1
777	AsnicarF_2021	predict1_MTG_0763	SAMEA7045617	stool	GBR	United Kingdom	Europe	Northern Europe	no	0	1	0	0	0	0	0	0	0	0	0	0	0	0	0	0	1	0	0	0	1	0	0	1	0	1	0	0	0	0	0	0	0	0	0	0	0	0	0	1
778	AsnicarF_2021	predict1_MTG_0764	SAMEA7045618	stool	GBR	United Kingdom	Europe	Northern Europe	no	0	0	0	0	1	0	0	1	0	0	0	0	0	0	0	0	1	0	1	0	1	0	0	0	0	0	0	0	0	0	0	0	0	0	0	0	0	0	0	1
779	AsnicarF_2021	predict1_MTG_0765	SAMEA7045619	stool	GBR	United Kingdom	Europe	Northern Europe	no	0	1	0	0	0	0	0	0	0	0	0	0	0	0	0	0	0	0	0	0	1	0	0	0	0	0	0	0	0	0	0	0	0	0	0	0	0	0	0	1
780	AsnicarF_2021	predict1_MTG_0766	SAMEA7045620	stool	GBR	United Kingdom	Europe	Northern Europe	no	0	0	0	0	0	0	0	1	0	0	0	0	0	0	0	0	1	0	0	0	1	0	1	1	0	1	0	0	0	0	0	0	0	0	0	0	0	0	0	1
781	AsnicarF_2021	predict1_MTG_0767	SAMEA7045621	stool	GBR	United Kingdom	Europe	Northern Europe	no	0	0	0	0	0	0	0	1	0	0	0	0	0	0	0	0	0	0	0	0	1	0	0	1	0	0	0	0	0	0	0	0	0	0	0	0	0	0	0	1
782	AsnicarF_2021	predict1_MTG_0768	SAMEA7045622	stool	GBR	United Kingdom	Europe	Northern Europe	no	0	0	0	0	0	0	0	0	0	0	0	0	0	0	0	0	0	0	0	0	1	0	0	0	0	0	0	0	0	0	0	0	0	0	0	0	0	0	0	1
783	AsnicarF_2021	predict1_MTG_0769	SAMEA7045623	stool	GBR	United Kingdom	Europe	Northern Europe	no	0	0	0	0	0	0	0	1	0	0	0	0	0	0	1	0	0	0	0	1	1	0	1	1	0	0	0	0	0	0	0	0	0	0	0	0	0	0	0	1
784	AsnicarF_2021	predict1_MTG_0770	SAMEA7045624	stool	GBR	United Kingdom	Europe	Northern Europe	no	0	0	0	0	0	0	0	0	0	0	0	0	0	0	0	0	0	0	0	0	1	0	0	1	0	1	0	0	0	0	0	0	0	0	0	0	0	0	0	1
785	AsnicarF_2021	predict1_MTG_0771	SAMEA7045625	stool	GBR	United Kingdom	Europe	Northern Europe	no	0	0	0	0	0	0	0	0	0	0	0	0	0	0	0	0	1	0	0	1	1	0	1	0	0	0	0	0	0	0	0	0	0	0	0	0	0	0	0	1
786	AsnicarF_2021	predict1_MTG_0772	SAMEA7045626	stool	GBR	United Kingdom	Europe	Northern Europe	no	0	0	0	0	0	0	0	1	0	0	0	0	0	0	0	0	0	0	0	1	1	0	0	0	0	0	0	0	0	0	0	0	0	0	0	0	0	0	0	1
787	AsnicarF_2021	predict1_MTG_0773	SAMEA7045627	stool	GBR	United Kingdom	Europe	Northern Europe	no	0	0	0	0	0	0	0	0	0	0	0	0	0	0	0	0	1	0	0	0	0	0	0	0	0	0	0	0	0	0	0	0	0	0	0	0	0	0	0	1
788	AsnicarF_2021	predict1_MTG_0774	SAMEA7045628	stool	GBR	United Kingdom	Europe	Northern Europe	no	0	0	0	0	0	0	0	0	0	0	0	0	0	0	0	0	0	0	0	0	1	0	0	0	0	0	0	0	0	0	0	0	0	0	0	0	0	0	0	1
789	AsnicarF_2021	predict1_MTG_0775	SAMEA7045629	stool	GBR	United Kingdom	Europe	Northern Europe	no	0	0	0	0	0	0	0	0	0	0	0	0	0	0	0	0	0	0	0	0	1	0	0	0	0	0	0	0	0	0	0	0	0	0	0	0	0	0	0	1
790	AsnicarF_2021	predict1_MTG_0776	SAMEA7045630	stool	GBR	United Kingdom	Europe	Northern Europe	no	0	0	0	0	0	0	0	0	0	0	0	0	0	0	0	0	1	0	0	0	1	0	0	0	0	0	0	0	0	0	0	0	0	0	0	0	0	0	0	1
791	AsnicarF_2021	predict1_MTG_0777	SAMEA7045631	stool	GBR	United Kingdom	Europe	Northern Europe	no	0	0	0	0	0	0	0	1	0	0	0	0	0	0	0	0	0	0	1	0	0	0	0	0	0	0	0	0	0	0	0	0	0	0	0	0	0	0	0	1
792	AsnicarF_2021	predict1_MTG_0778	SAMEA7045632	stool	GBR	United Kingdom	Europe	Northern Europe	no	0	0	0	0	0	0	0	1	0	0	0	0	0	0	0	0	0	0	0	0	1	0	0	1	0	1	0	0	0	0	0	0	0	0	0	0	0	0	0	1
793	AsnicarF_2021	predict1_MTG_0779	SAMEA7045633	stool	GBR	United Kingdom	Europe	Northern Europe	no	0	0	0	0	0	0	0	0	0	0	0	0	0	0	0	0	1	0	0	0	0	0	0	0	0	0	0	0	0	0	0	0	0	0	0	0	0	0	0	1
794	AsnicarF_2021	predict1_MTG_0780	SAMEA7045634	stool	GBR	United Kingdom	Europe	Northern Europe	no	0	0	0	0	0	0	0	1	0	0	0	0	0	0	0	0	0	0	0	0	1	0	0	0	0	0	0	0	0	0	0	0	0	0	0	0	0	0	0	1
795	AsnicarF_2021	predict1_MTG_0781	SAMEA7045635	stool	GBR	United Kingdom	Europe	Northern Europe	no	0	0	0	0	0	0	0	1	0	0	0	0	0	0	0	0	1	0	0	0	1	0	0	0	0	0	0	0	0	0	0	0	0	0	0	0	0	0	0	1
796	AsnicarF_2021	predict1_MTG_0782	SAMEA7045636	stool	GBR	United Kingdom	Europe	Northern Europe	no	0	0	0	0	0	0	0	0	0	0	0	0	0	0	0	0	0	0	0	0	1	0	0	0	0	0	0	0	0	0	0	0	0	0	0	0	0	0	0	1
797	AsnicarF_2021	predict1_MTG_0783	SAMEA7045637	stool	GBR	United Kingdom	Europe	Northern Europe	no	0	0	0	0	0	0	0	1	0	0	0	0	0	0	0	0	0	0	0	0	1	0	0	0	0	0	0	0	0	0	0	0	0	0	0	0	0	0	0	1
798	AsnicarF_2021	predict1_MTG_0784	SAMEA7045638	stool	USA	United States of America	Americas	North America	no	0	0	0	0	0	0	0	1	0	0	0	0	0	0	0	0	1	0	0	0	1	0	0	0	0	0	0	0	0	0	0	0	0	0	0	0	0	0	0	1
799	AsnicarF_2021	predict1_MTG_0785	SAMEA7045639	stool	GBR	United Kingdom	Europe	Northern Europe	no	0	0	0	0	0	0	0	0	0	0	0	0	0	0	0	0	1	0	0	0	0	0	0	0	0	0	0	0	0	0	0	0	0	0	0	0	0	0	0	1
800	AsnicarF_2021	predict1_MTG_0786	SAMEA7045640	stool	GBR	United Kingdom	Europe	Northern Europe	no	0	0	0	0	0	0	0	0	0	0	0	0	0	0	0	0	0	0	0	0	1	0	0	0	0	0	0	0	0	0	0	0	0	0	0	0	0	0	0	1
801	AsnicarF_2021	predict1_MTG_0787	SAMEA7045641	stool	GBR	United Kingdom	Europe	Northern Europe	no	0	0	0	0	0	0	0	0	0	0	0	0	0	0	0	0	0	0	0	0	1	0	0	0	0	0	0	0	0	0	0	0	0	0	0	0	0	0	0	0
802	AsnicarF_2021	predict1_MTG_0788	SAMEA7045642	stool	GBR	United Kingdom	Europe	Northern Europe	no	0	0	0	0	0	0	0	1	0	1	0	0	0	0	0	0	0	0	0	0	1	0	0	1	0	1	0	0	0	0	0	0	0	0	0	0	0	0	0	1
803	AsnicarF_2021	predict1_MTG_0789	SAMEA7045643	stool	GBR	United Kingdom	Europe	Northern Europe	no	0	0	0	0	0	0	0	0	0	0	0	0	0	0	0	0	1	0	0	0	1	0	0	1	0	1	0	0	0	0	0	0	0	0	0	0	0	0	0	1
804	AsnicarF_2021	predict1_MTG_0790	SAMEA7045644	stool	GBR	United Kingdom	Europe	Northern Europe	no	0	0	0	0	0	0	0	0	0	0	0	0	0	0	0	0	0	0	0	0	0	0	0	0	0	0	0	0	0	0	0	0	0	0	0	0	0	0	0	1
805	AsnicarF_2021	predict1_MTG_0791	SAMEA7045645	stool	GBR	United Kingdom	Europe	Northern Europe	no	0	1	0	0	0	0	0	0	0	0	0	0	0	0	0	0	0	0	0	0	1	0	0	0	0	0	0	0	0	0	0	0	0	0	0	0	0	0	0	1
806	AsnicarF_2021	predict1_MTG_0792	SAMEA7045646	stool	GBR	United Kingdom	Europe	Northern Europe	no	0	0	0	0	0	0	0	0	0	0	0	0	0	0	0	0	1	0	0	0	0	0	0	0	0	0	0	0	0	0	0	0	0	0	0	0	0	0	0	1
807	AsnicarF_2021	predict1_MTG_0793	SAMEA7045647	stool	GBR	United Kingdom	Europe	Northern Europe	no	0	0	0	0	0	0	0	0	0	0	0	0	0	0	0	0	0	0	0	0	0	0	0	0	0	0	0	0	0	0	0	0	0	0	0	0	0	0	0	1
808	AsnicarF_2021	predict1_MTG_0794	SAMEA7045648	stool	GBR	United Kingdom	Europe	Northern Europe	no	0	0	0	0	0	0	0	1	0	0	0	0	0	0	0	0	1	0	0	0	1	0	0	0	0	0	0	0	0	0	0	0	0	0	0	0	0	0	0	0
809	AsnicarF_2021	predict1_MTG_0795	SAMEA7045649	stool	GBR	United Kingdom	Europe	Northern Europe	no	0	0	0	0	0	0	0	0	0	0	0	0	0	0	0	0	1	0	0	0	0	0	0	0	0	1	0	0	0	0	0	0	0	0	0	0	0	0	0	1
810	AsnicarF_2021	predict1_MTG_0796	SAMEA7045650	stool	USA	United States of America	Americas	North America	no	0	0	0	0	0	0	0	1	0	0	0	0	0	0	0	0	1	0	0	0	0	0	0	0	0	0	0	0	0	0	0	0	0	0	0	0	0	0	0	1
811	AsnicarF_2021	predict1_MTG_0797	SAMEA7045651	stool	USA	United States of America	Americas	North America	no	0	0	0	0	0	0	0	0	0	0	0	0	0	0	0	0	1	0	0	0	0	0	0	0	0	0	0	0	0	0	0	0	0	0	0	0	0	0	0	1
812	AsnicarF_2021	predict1_MTG_0798	SAMEA7045652	stool	GBR	United Kingdom	Europe	Northern Europe	no	0	0	0	0	0	0	0	0	1	0	0	0	0	0	0	0	0	0	0	0	0	0	0	0	0	0	0	0	0	0	0	0	0	0	0	0	0	0	0	1
813	AsnicarF_2021	predict1_MTG_0799	SAMEA7045653	stool	GBR	United Kingdom	Europe	Northern Europe	no	0	0	0	0	0	0	0	0	0	0	0	0	0	0	0	0	0	0	0	0	0	0	0	0	0	0	0	0	0	0	0	0	0	0	0	0	0	0	0	1
814	AsnicarF_2021	predict1_MTG_0800	SAMEA7045654	stool	GBR	United Kingdom	Europe	Northern Europe	no	0	0	0	0	0	0	0	0	0	0	0	0	0	0	0	0	0	0	0	0	1	0	0	0	0	0	0	0	0	0	0	0	0	0	0	0	0	0	0	1
815	AsnicarF_2021	predict1_MTG_0801	SAMEA7045655	stool	GBR	United Kingdom	Europe	Northern Europe	no	0	0	0	0	0	0	0	0	0	0	0	0	0	0	0	0	0	0	0	0	0	0	0	0	0	0	0	0	0	0	0	0	0	0	0	0	0	0	0	1
816	AsnicarF_2021	predict1_MTG_0802	SAMEA7045656	stool	GBR	United Kingdom	Europe	Northern Europe	no	0	0	0	0	0	0	0	1	0	0	0	0	0	0	0	0	1	0	0	0	1	0	0	1	0	1	0	0	0	0	0	0	0	0	0	0	0	0	0	1
817	AsnicarF_2021	predict1_MTG_0803	SAMEA7045657	stool	GBR	United Kingdom	Europe	Northern Europe	no	0	0	0	0	0	0	0	0	0	0	0	0	0	0	0	0	1	0	0	0	0	0	0	0	0	0	0	0	0	0	0	0	0	0	0	0	0	0	0	1
818	AsnicarF_2021	predict1_MTG_0804	SAMEA7045658	stool	USA	United States of America	Americas	North America	no	0	0	0	0	0	0	0	0	0	0	0	0	0	0	0	0	1	0	0	0	1	0	0	0	0	0	0	0	0	0	0	0	0	0	0	0	0	0	0	1
819	AsnicarF_2021	predict1_MTG_0805	SAMEA7045659	stool	GBR	United Kingdom	Europe	Northern Europe	no	0	0	0	0	0	0	0	0	0	0	0	0	0	0	0	0	1	0	0	1	1	0	1	0	0	0	0	0	0	0	0	0	0	0	0	0	0	0	0	0
820	AsnicarF_2021	predict1_MTG_0806	SAMEA7045660	stool	GBR	United Kingdom	Europe	Northern Europe	no	0	0	0	0	0	0	0	0	0	0	0	0	0	0	0	0	0	0	0	0	1	0	0	0	0	0	0	0	0	0	0	0	0	0	0	0	0	0	0	1
821	AsnicarF_2021	predict1_MTG_0807	SAMEA7045661	stool	GBR	United Kingdom	Europe	Northern Europe	no	0	1	0	0	0	0	0	1	0	0	0	0	0	0	0	0	1	0	0	1	1	0	1	0	0	0	0	0	0	0	0	0	0	0	0	0	0	0	0	1
822	AsnicarF_2021	predict1_MTG_0808	SAMEA7045662	stool	GBR	United Kingdom	Europe	Northern Europe	no	0	0	0	0	0	0	0	0	0	0	0	0	0	0	0	0	1	0	0	0	1	0	0	0	0	0	0	0	0	0	0	0	0	0	0	0	0	0	0	1
823	AsnicarF_2021	predict1_MTG_0809	SAMEA7045663	stool	GBR	United Kingdom	Europe	Northern Europe	no	0	1	0	0	0	0	0	0	0	0	0	0	0	0	0	0	0	0	0	0	1	0	0	1	0	1	0	0	0	0	0	0	0	0	0	0	0	0	0	1
824	AsnicarF_2021	predict1_MTG_0810	SAMEA7045664	stool	GBR	United Kingdom	Europe	Northern Europe	no	0	0	0	0	1	0	0	0	0	0	0	0	0	0	0	0	0	0	0	0	0	0	0	1	0	1	0	0	0	0	0	0	0	0	0	0	0	0	0	1
825	AsnicarF_2021	predict1_MTG_0811	SAMEA7045665	stool	GBR	United Kingdom	Europe	Northern Europe	no	0	0	0	0	0	0	0	0	0	0	0	0	0	0	0	0	1	0	0	0	0	0	0	0	0	0	0	0	0	0	0	0	0	0	0	0	0	0	0	1
826	AsnicarF_2021	predict1_MTG_0812	SAMEA7045666	stool	GBR	United Kingdom	Europe	Northern Europe	no	0	0	0	0	0	0	0	0	0	0	0	0	0	0	0	0	1	0	0	1	1	0	0	0	0	0	0	0	0	0	0	0	0	0	0	0	0	0	0	1
827	AsnicarF_2021	predict1_MTG_0813	SAMEA7045667	stool	GBR	United Kingdom	Europe	Northern Europe	no	0	0	0	0	0	0	0	0	0	0	0	0	0	0	0	0	0	0	0	0	1	0	0	0	0	0	0	0	0	0	0	0	0	0	0	0	0	0	0	1
828	AsnicarF_2021	predict1_MTG_0814	SAMEA7045668	stool	GBR	United Kingdom	Europe	Northern Europe	no	0	0	0	0	0	0	0	1	0	0	0	0	0	0	0	0	1	0	0	0	1	0	0	0	0	0	0	0	0	0	0	0	0	0	0	0	0	0	0	1
829	AsnicarF_2021	predict1_MTG_0815	SAMEA7045669	stool	GBR	United Kingdom	Europe	Northern Europe	no	0	0	0	0	0	0	0	0	0	0	0	0	0	0	0	0	1	0	0	0	1	0	0	0	0	0	0	0	0	0	0	0	0	0	0	0	0	0	0	1
830	AsnicarF_2021	predict1_MTG_0816	SAMEA7045670	stool	GBR	United Kingdom	Europe	Northern Europe	no	0	0	0	0	0	0	0	0	0	0	0	0	0	0	0	0	1	0	0	0	1	0	0	0	0	1	0	0	0	0	0	0	0	0	0	0	0	0	0	1
831	AsnicarF_2021	predict1_MTG_0817	SAMEA7045671	stool	GBR	United Kingdom	Europe	Northern Europe	no	0	0	0	0	0	0	0	0	0	0	0	0	0	0	0	0	0	0	0	1	1	0	0	0	0	0	0	0	0	0	0	0	0	0	0	0	0	0	0	1
832	AsnicarF_2021	predict1_MTG_0818	SAMEA7045672	stool	GBR	United Kingdom	Europe	Northern Europe	no	0	0	0	0	0	0	0	1	0	0	0	0	0	0	0	0	1	0	0	1	0	0	1	1	0	1	0	0	0	0	0	0	0	0	0	0	0	0	0	1
833	AsnicarF_2021	predict1_MTG_0819	SAMEA7045673	stool	GBR	United Kingdom	Europe	Northern Europe	no	0	0	0	0	0	0	0	0	0	0	0	0	0	0	0	0	0	0	0	0	0	0	0	0	0	0	0	0	0	0	0	0	0	0	0	0	0	0	0	1
834	AsnicarF_2021	predict1_MTG_0820	SAMEA7045674	stool	USA	United States of America	Americas	North America	no	0	0	0	0	0	0	0	0	0	0	0	0	0	0	0	0	1	0	0	1	0	0	1	0	0	0	0	0	0	0	0	0	0	0	0	0	0	0	0	1
835	AsnicarF_2021	predict1_MTG_0821	SAMEA7045675	stool	GBR	United Kingdom	Europe	Northern Europe	no	0	0	0	0	0	0	0	0	0	1	1	0	0	0	0	0	1	0	1	0	0	0	0	1	0	1	0	0	0	0	0	0	0	0	0	0	0	0	0	1
836	AsnicarF_2021	predict1_MTG_0822	SAMEA7045676	stool	GBR	United Kingdom	Europe	Northern Europe	no	0	0	0	0	0	0	0	1	0	0	0	0	0	0	1	0	0	0	0	0	1	0	1	1	0	1	0	0	0	0	0	0	0	0	0	0	0	0	1	1
837	AsnicarF_2021	predict1_MTG_0823	SAMEA7045677	stool	GBR	United Kingdom	Europe	Northern Europe	no	0	0	0	0	0	0	0	0	0	0	0	0	0	0	0	0	1	0	0	0	1	0	0	0	0	0	0	0	0	0	0	0	0	0	0	0	0	0	0	1
838	AsnicarF_2021	predict1_MTG_0824	SAMEA7045678	stool	GBR	United Kingdom	Europe	Northern Europe	no	0	0	0	0	0	0	0	1	0	0	0	0	0	0	0	0	0	0	0	0	1	0	0	1	0	1	0	0	0	0	0	0	0	0	0	0	0	0	0	1
839	AsnicarF_2021	predict1_MTG_0825	SAMEA7045679	stool	USA	United States of America	Americas	North America	no	0	0	0	0	0	0	0	0	0	0	0	0	0	0	0	0	1	0	0	1	1	0	0	0	0	0	0	0	0	0	0	0	0	0	0	0	0	0	0	1
840	AsnicarF_2021	predict1_MTG_0826	SAMEA7045680	stool	GBR	United Kingdom	Europe	Northern Europe	no	0	0	0	0	0	0	0	1	0	0	0	0	0	0	0	0	1	0	0	0	0	0	0	0	0	0	0	0	0	0	0	0	0	0	0	0	0	0	0	1
841	AsnicarF_2021	predict1_MTG_0827	SAMEA7045681	stool	GBR	United Kingdom	Europe	Northern Europe	no	0	0	0	0	0	0	0	0	0	0	0	0	0	0	0	0	1	0	0	0	1	0	0	0	0	0	0	0	0	0	0	0	0	0	0	0	0	0	0	1
842	AsnicarF_2021	predict1_MTG_0828	SAMEA7045682	stool	GBR	United Kingdom	Europe	Northern Europe	no	0	0	0	0	0	0	0	0	0	0	0	0	0	0	0	0	1	0	0	0	0	0	0	0	0	0	0	0	0	0	0	0	0	0	0	0	0	0	0	1
843	AsnicarF_2021	predict1_MTG_0829	SAMEA7045683	stool	GBR	United Kingdom	Europe	Northern Europe	no	0	0	0	0	0	0	0	0	0	0	0	0	0	0	0	0	1	0	0	0	0	0	0	0	0	0	0	0	0	0	0	0	0	0	0	0	0	0	0	1
844	AsnicarF_2021	predict1_MTG_0830	SAMEA7045684	stool	GBR	United Kingdom	Europe	Northern Europe	no	0	0	0	0	0	0	0	1	0	0	0	0	0	0	0	0	1	0	0	0	1	0	0	0	0	0	0	0	0	0	0	0	0	0	0	0	0	0	0	0
845	AsnicarF_2021	predict1_MTG_0831	SAMEA7045685	stool	GBR	United Kingdom	Europe	Northern Europe	no	0	0	0	0	0	0	0	0	0	1	0	0	0	0	0	0	1	0	0	0	1	0	0	0	0	0	0	0	0	0	0	0	0	0	0	0	0	0	0	1
846	AsnicarF_2021	predict1_MTG_0832	SAMEA7045686	stool	GBR	United Kingdom	Europe	Northern Europe	no	0	0	0	0	0	0	0	1	0	0	0	0	0	0	0	0	1	0	0	0	1	0	0	0	0	0	0	0	0	0	0	0	0	0	0	0	0	0	0	1
847	AsnicarF_2021	predict1_MTG_0833	SAMEA7045687	stool	GBR	United Kingdom	Europe	Northern Europe	no	0	0	0	0	0	0	0	0	0	0	0	0	0	0	0	0	1	0	0	0	1	0	0	0	0	0	0	0	0	0	0	0	0	0	0	0	0	0	0	1
848	AsnicarF_2021	predict1_MTG_0834	SAMEA7045688	stool	USA	United States of America	Americas	North America	no	0	0	0	0	0	0	0	0	0	0	0	0	0	0	0	0	1	0	0	0	1	0	0	0	0	0	0	0	0	0	0	0	0	0	0	0	0	0	0	1
849	AsnicarF_2021	predict1_MTG_0835	SAMEA7045689	stool	GBR	United Kingdom	Europe	Northern Europe	no	0	0	0	0	0	0	0	0	0	0	0	0	0	0	0	0	1	0	1	0	1	0	0	0	0	0	0	0	0	0	0	0	0	0	0	0	0	0	0	0
850	AsnicarF_2021	predict1_MTG_0836	SAMEA7045690	stool	GBR	United Kingdom	Europe	Northern Europe	no	0	0	0	0	0	0	0	0	0	0	0	0	0	0	0	0	1	0	0	0	1	0	0	0	0	0	0	0	0	0	0	0	0	0	0	0	0	0	0	1
851	AsnicarF_2021	predict1_MTG_0837	SAMEA7045691	stool	GBR	United Kingdom	Europe	Northern Europe	no	0	0	0	0	0	0	0	1	0	0	0	0	0	0	0	0	1	0	0	0	0	0	0	0	0	0	0	0	0	0	0	0	0	0	0	0	0	0	0	1
852	AsnicarF_2021	predict1_MTG_0838	SAMEA7045692	stool	GBR	United Kingdom	Europe	Northern Europe	no	0	0	0	0	0	0	0	0	0	0	0	0	0	0	0	0	0	0	0	1	1	0	0	0	0	0	0	0	0	0	0	0	0	0	0	0	0	0	0	1
853	AsnicarF_2021	predict1_MTG_0839	SAMEA7045693	stool	GBR	United Kingdom	Europe	Northern Europe	no	0	0	0	0	0	0	0	1	0	0	0	0	0	0	0	0	1	0	0	0	1	0	1	0	0	0	0	0	0	0	0	0	0	0	0	0	0	0	0	1
854	AsnicarF_2021	predict1_MTG_0840	SAMEA7045694	stool	GBR	United Kingdom	Europe	Northern Europe	no	0	0	0	0	0	0	0	0	1	0	0	0	0	0	0	0	0	0	0	0	0	0	0	0	0	0	0	0	0	0	0	0	0	0	0	0	0	0	0	1
855	AsnicarF_2021	predict1_MTG_0841	SAMEA7045695	stool	GBR	United Kingdom	Europe	Northern Europe	no	0	0	0	0	0	0	0	1	0	0	0	0	0	0	0	0	1	0	1	0	1	0	0	0	0	0	0	0	0	0	0	0	0	0	0	0	0	0	0	1
856	AsnicarF_2021	predict1_MTG_0842	SAMEA7045696	stool	GBR	United Kingdom	Europe	Northern Europe	no	0	0	0	0	0	0	0	1	0	0	0	0	0	0	0	0	1	0	0	1	1	0	1	1	0	1	0	0	0	0	0	0	0	0	0	0	0	0	0	1
857	AsnicarF_2021	predict1_MTG_0843	SAMEA7045697	stool	GBR	United Kingdom	Europe	Northern Europe	no	0	0	0	0	0	0	0	1	0	0	0	0	0	0	0	0	0	0	0	0	1	0	0	0	0	0	0	0	0	0	0	0	0	0	0	0	0	0	0	1
858	AsnicarF_2021	predict1_MTG_0844	SAMEA7045698	stool	GBR	United Kingdom	Europe	Northern Europe	no	0	0	0	0	0	0	0	0	0	0	0	0	0	0	0	0	1	0	0	0	1	0	0	0	0	0	0	0	0	0	0	0	0	0	0	0	0	0	0	1
859	AsnicarF_2021	predict1_MTG_0845	SAMEA7045699	stool	GBR	United Kingdom	Europe	Northern Europe	no	0	0	0	0	0	0	0	0	0	0	0	0	0	0	0	0	0	0	0	0	1	0	0	0	0	0	0	0	0	0	0	0	0	0	0	0	0	0	0	1
860	AsnicarF_2021	predict1_MTG_0846	SAMEA7045700	stool	GBR	United Kingdom	Europe	Northern Europe	no	0	0	0	0	0	0	0	1	0	1	0	0	0	0	0	0	1	0	0	0	0	0	0	1	0	1	0	0	0	0	0	0	0	0	0	0	0	0	0	0
861	AsnicarF_2021	predict1_MTG_0847	SAMEA7045701	stool	GBR	United Kingdom	Europe	Northern Europe	no	0	0	0	0	0	0	0	0	0	0	0	0	0	0	0	0	0	0	0	0	0	0	0	0	0	0	0	0	0	0	0	0	0	0	0	0	0	0	0	1
862	AsnicarF_2021	predict1_MTG_0848	SAMEA7045702	stool	GBR	United Kingdom	Europe	Northern Europe	no	0	0	0	0	1	0	0	0	0	0	0	0	0	0	0	0	1	0	1	0	1	0	0	0	0	0	0	0	0	0	0	0	0	0	0	0	0	0	0	1
863	AsnicarF_2021	predict1_MTG_0849	SAMEA7045703	stool	GBR	United Kingdom	Europe	Northern Europe	no	0	0	0	0	0	0	0	0	0	0	0	0	0	0	0	0	1	0	0	0	1	0	0	0	0	0	0	0	0	0	0	0	0	0	0	0	0	0	0	1
864	AsnicarF_2021	predict1_MTG_0850	SAMEA7045704	stool	GBR	United Kingdom	Europe	Northern Europe	no	0	0	0	0	0	0	0	0	0	0	0	0	0	0	0	0	0	0	0	0	1	0	0	0	0	0	0	0	0	0	0	0	0	0	0	0	0	0	0	1
865	AsnicarF_2021	predict1_MTG_0851	SAMEA7045705	stool	GBR	United Kingdom	Europe	Northern Europe	no	0	0	0	0	0	0	0	0	0	0	0	0	0	0	0	0	1	0	0	0	1	0	0	0	0	0	0	0	0	0	0	0	0	0	0	0	0	0	0	1
866	AsnicarF_2021	predict1_MTG_0852	SAMEA7045706	stool	GBR	United Kingdom	Europe	Northern Europe	no	0	0	0	0	1	0	0	0	0	0	0	0	0	0	0	0	1	0	0	0	1	0	0	0	0	0	0	0	0	0	0	0	0	0	0	0	0	0	0	1
867	AsnicarF_2021	predict1_MTG_0853	SAMEA7045707	stool	GBR	United Kingdom	Europe	Northern Europe	no	0	0	0	0	0	0	0	0	0	0	0	0	0	0	0	0	1	0	0	0	1	0	0	0	0	0	0	0	0	0	0	0	0	0	0	0	0	0	0	1
868	AsnicarF_2021	predict1_MTG_0854	SAMEA7045708	stool	GBR	United Kingdom	Europe	Northern Europe	no	0	0	0	0	0	0	0	0	0	0	0	0	0	0	0	0	0	0	0	0	1	0	0	0	0	0	0	0	0	0	0	0	0	0	0	0	0	0	0	1
869	AsnicarF_2021	predict1_MTG_0855	SAMEA7045709	stool	USA	United States of America	Americas	North America	no	0	0	0	0	0	0	0	1	0	0	0	0	0	0	0	0	1	0	0	0	1	0	0	0	0	0	0	0	0	0	0	0	0	0	0	0	0	0	0	1
870	AsnicarF_2021	predict1_MTG_0856	SAMEA7045710	stool	USA	United States of America	Americas	North America	no	0	0	0	0	0	0	0	0	0	0	0	0	0	0	0	0	0	0	0	1	0	0	1	0	0	0	0	0	0	0	0	0	0	0	0	0	0	0	0	1
871	AsnicarF_2021	predict1_MTG_0857	SAMEA7045711	stool	GBR	United Kingdom	Europe	Northern Europe	no	0	0	0	0	0	0	0	0	0	0	0	0	0	0	0	0	1	0	0	0	1	0	0	0	0	0	0	0	0	0	0	0	0	0	0	0	0	0	0	1
872	AsnicarF_2021	predict1_MTG_0858	SAMEA7045712	stool	USA	United States of America	Americas	North America	no	0	0	0	0	0	0	0	0	0	0	0	0	0	0	0	0	1	0	0	0	0	0	0	0	0	0	0	0	0	0	0	0	0	0	0	0	0	0	0	1
873	AsnicarF_2021	predict1_MTG_0859	SAMEA7045713	stool	GBR	United Kingdom	Europe	Northern Europe	no	0	0	0	0	0	0	0	0	0	0	0	0	0	0	0	0	0	0	0	0	0	0	0	0	0	0	0	0	0	0	0	0	0	0	0	0	0	0	0	1
874	AsnicarF_2021	predict1_MTG_0860	SAMEA7045714	stool	GBR	United Kingdom	Europe	Northern Europe	no	0	0	0	0	0	0	0	0	0	0	0	0	0	0	0	0	1	0	1	0	1	0	0	0	0	0	0	0	0	0	0	0	0	0	0	0	0	0	0	1
875	AsnicarF_2021	predict1_MTG_0861	SAMEA7045715	stool	USA	United States of America	Americas	North America	no	0	0	0	0	0	0	0	0	0	1	0	0	0	0	0	0	1	0	0	0	1	0	0	0	0	0	0	0	0	0	0	0	0	0	0	0	0	0	0	1
876	AsnicarF_2021	predict1_MTG_0862	SAMEA7045716	stool	USA	United States of America	Americas	North America	no	0	0	0	0	0	0	0	1	0	0	0	0	0	0	0	0	1	0	0	1	0	0	0	0	0	0	0	0	0	0	0	0	0	0	0	0	0	0	0	1
877	AsnicarF_2021	predict1_MTG_0863	SAMEA7045717	stool	GBR	United Kingdom	Europe	Northern Europe	no	0	0	0	0	0	0	0	1	0	0	0	0	0	0	0	0	1	0	0	1	1	0	1	0	0	0	0	0	0	0	0	0	0	0	0	0	0	0	0	1
878	AsnicarF_2021	predict1_MTG_0864	SAMEA7045718	stool	GBR	United Kingdom	Europe	Northern Europe	no	0	0	0	0	0	0	0	0	0	0	0	0	0	0	0	0	1	0	1	0	1	0	0	0	0	0	0	0	0	0	0	0	0	0	0	0	0	0	0	1
879	AsnicarF_2021	predict1_MTG_0865	SAMEA7045719	stool	GBR	United Kingdom	Europe	Northern Europe	no	0	0	0	0	0	0	0	0	0	0	0	0	0	0	0	0	0	0	0	0	1	0	0	1	0	1	0	0	0	0	0	0	0	0	0	0	0	0	0	1
880	AsnicarF_2021	predict1_MTG_0866	SAMEA7045720	stool	GBR	United Kingdom	Europe	Northern Europe	no	0	0	0	0	0	0	0	1	0	0	0	0	0	0	0	0	0	0	0	0	1	0	0	1	0	1	0	0	0	0	0	0	0	0	0	0	0	0	0	1
881	AsnicarF_2021	predict1_MTG_0867	SAMEA7045721	stool	GBR	United Kingdom	Europe	Northern Europe	no	0	0	0	0	0	0	0	0	0	0	0	0	0	0	0	0	0	0	0	0	0	0	0	0	0	0	0	0	0	0	0	0	0	0	0	0	0	0	0	1
882	AsnicarF_2021	predict1_MTG_0868	SAMEA7045722	stool	USA	United States of America	Americas	North America	no	0	0	0	0	0	0	0	1	0	0	0	0	0	0	0	0	0	0	0	0	0	0	0	1	0	0	0	0	0	0	0	0	0	0	0	0	0	0	0	1
883	AsnicarF_2021	predict1_MTG_0869	SAMEA7045723	stool	GBR	United Kingdom	Europe	Northern Europe	no	0	0	0	0	0	0	0	0	0	1	0	0	0	0	0	0	1	0	0	0	1	0	0	0	0	0	0	0	0	0	0	0	0	0	0	0	0	0	0	1
884	AsnicarF_2021	predict1_MTG_0870	SAMEA7045724	stool	GBR	United Kingdom	Europe	Northern Europe	no	0	0	0	0	0	0	0	0	0	0	0	0	0	0	0	0	0	0	0	0	1	0	0	0	0	0	0	0	0	0	0	0	0	0	0	0	0	0	0	1
885	AsnicarF_2021	predict1_MTG_0871	SAMEA7045725	stool	GBR	United Kingdom	Europe	Northern Europe	no	0	0	0	0	0	0	0	1	0	0	0	0	0	0	0	0	0	0	0	0	1	0	0	0	0	0	0	0	0	0	0	0	0	0	0	0	0	0	0	1
886	AsnicarF_2021	predict1_MTG_0872	SAMEA7045726	stool	GBR	United Kingdom	Europe	Northern Europe	no	0	0	0	0	0	0	0	1	0	0	0	0	0	0	0	0	1	0	0	0	1	0	0	1	0	1	0	0	0	0	0	0	0	0	0	0	0	0	0	1
887	AsnicarF_2021	predict1_MTG_0873	SAMEA7045727	stool	GBR	United Kingdom	Europe	Northern Europe	no	0	0	0	0	0	0	0	1	0	0	0	0	0	0	0	0	0	0	0	0	1	0	0	0	0	0	0	0	0	0	0	0	0	0	0	0	0	0	0	1
888	AsnicarF_2021	predict1_MTG_0874	SAMEA7045728	stool	GBR	United Kingdom	Europe	Northern Europe	no	0	0	0	0	0	0	0	1	0	0	0	0	0	0	0	0	0	0	0	1	0	0	1	0	0	0	0	0	0	0	0	0	0	0	0	0	0	0	0	1
889	AsnicarF_2021	predict1_MTG_0875	SAMEA7045729	stool	GBR	United Kingdom	Europe	Northern Europe	no	0	0	0	0	0	0	0	1	0	0	0	0	0	0	0	0	0	0	1	0	0	0	0	1	0	1	0	0	0	0	0	0	0	0	0	0	0	0	0	1
890	AsnicarF_2021	predict1_MTG_0876	SAMEA7045730	stool	GBR	United Kingdom	Europe	Northern Europe	no	0	1	0	0	0	0	0	0	0	1	0	0	0	0	0	0	1	0	0	0	0	0	0	0	0	0	0	0	0	0	0	0	0	0	0	0	0	0	0	1
891	AsnicarF_2021	predict1_MTG_0877	SAMEA7045731	stool	GBR	United Kingdom	Europe	Northern Europe	no	0	0	0	0	0	0	0	0	0	0	0	0	0	0	0	0	1	0	0	0	0	0	0	0	0	0	0	0	0	0	0	0	0	0	0	0	0	0	0	1
892	AsnicarF_2021	predict1_MTG_0878	SAMEA7045732	stool	GBR	United Kingdom	Europe	Northern Europe	no	0	0	0	0	0	0	0	0	0	0	0	0	0	0	0	0	1	0	0	0	0	0	0	0	0	0	0	0	0	0	0	0	0	0	0	0	0	0	0	1
893	AsnicarF_2021	predict1_MTG_0879	SAMEA7045733	stool	GBR	United Kingdom	Europe	Northern Europe	no	0	0	0	0	0	0	0	1	0	0	0	0	0	0	0	0	1	0	0	0	0	0	1	0	0	0	0	0	0	0	0	0	0	0	0	0	0	0	0	1
894	AsnicarF_2021	predict1_MTG_0880	SAMEA7045734	stool	GBR	United Kingdom	Europe	Northern Europe	no	0	0	0	0	0	0	0	0	0	0	0	0	0	0	0	0	1	0	0	0	1	0	0	0	0	0	0	0	0	0	0	0	0	0	0	0	0	0	0	1
895	AsnicarF_2021	predict1_MTG_0881	SAMEA7045735	stool	GBR	United Kingdom	Europe	Northern Europe	no	0	0	0	0	0	0	0	0	0	0	0	0	0	0	0	0	0	0	0	1	0	0	1	0	0	0	0	0	0	0	0	0	0	0	0	0	0	0	0	1
896	AsnicarF_2021	predict1_MTG_0882	SAMEA7045736	stool	GBR	United Kingdom	Europe	Northern Europe	no	0	0	0	0	0	0	0	0	0	0	0	0	0	0	0	0	1	0	0	0	1	0	0	1	0	1	0	0	0	0	0	0	0	0	0	0	0	0	0	1
897	AsnicarF_2021	predict1_MTG_0883	SAMEA7045737	stool	GBR	United Kingdom	Europe	Northern Europe	no	0	0	0	0	0	0	0	0	0	0	0	0	0	0	0	0	1	0	0	0	1	0	0	0	0	0	0	0	0	0	0	0	0	0	0	0	0	0	0	1
898	AsnicarF_2021	predict1_MTG_0884	SAMEA7045738	stool	GBR	United Kingdom	Europe	Northern Europe	no	0	0	0	0	0	0	0	0	0	0	0	0	0	0	1	0	1	0	0	0	1	0	0	0	0	0	0	0	0	0	0	0	0	0	0	0	0	0	0	1
899	AsnicarF_2021	predict1_MTG_0885	SAMEA7045739	stool	GBR	United Kingdom	Europe	Northern Europe	no	0	0	0	0	0	0	0	0	0	0	0	0	0	0	0	0	0	0	1	0	0	0	0	0	0	0	0	0	0	0	0	0	0	0	0	0	0	0	0	1
900	AsnicarF_2021	predict1_MTG_0886	SAMEA7045740	stool	GBR	United Kingdom	Europe	Northern Europe	no	0	0	0	0	0	0	0	0	0	1	0	0	0	0	0	0	1	0	0	1	0	0	1	0	0	0	0	0	0	0	0	0	0	0	0	0	0	0	0	0
901	AsnicarF_2021	predict1_MTG_0887	SAMEA7045741	stool	GBR	United Kingdom	Europe	Northern Europe	no	0	0	0	0	0	0	0	0	0	0	0	0	0	0	0	0	0	0	0	0	1	0	0	0	0	0	0	0	0	0	0	0	0	0	0	0	0	0	0	1
902	AsnicarF_2021	predict1_MTG_0888	SAMEA7045742	stool	GBR	United Kingdom	Europe	Northern Europe	no	0	0	0	0	0	0	0	0	0	1	0	0	0	0	0	0	1	0	0	0	1	0	0	0	0	0	0	0	0	0	0	0	0	0	0	0	0	0	0	0
903	AsnicarF_2021	predict1_MTG_0889	SAMEA7045743	stool	GBR	United Kingdom	Europe	Northern Europe	no	0	0	0	0	0	0	0	0	0	0	0	0	0	0	0	0	0	0	0	0	1	0	0	0	0	0	0	0	0	0	0	0	0	0	0	0	0	0	0	1
904	AsnicarF_2021	predict1_MTG_0890	SAMEA7045744	stool	GBR	United Kingdom	Europe	Northern Europe	no	0	0	0	0	0	0	0	1	0	0	0	0	0	0	0	0	0	0	1	1	1	0	1	0	0	0	0	0	0	0	0	0	0	0	0	0	0	0	0	1
905	AsnicarF_2021	predict1_MTG_0891	SAMEA7045745	stool	GBR	United Kingdom	Europe	Northern Europe	no	0	0	0	0	0	0	0	0	0	0	0	0	0	0	0	0	1	0	0	0	1	0	0	0	0	0	0	0	0	0	0	0	0	0	0	0	0	0	0	1
906	AsnicarF_2021	predict1_MTG_0892	SAMEA7045746	stool	GBR	United Kingdom	Europe	Northern Europe	no	0	0	0	0	0	0	0	1	0	0	0	0	0	0	0	0	1	0	0	0	1	0	0	1	0	1	0	0	0	0	0	0	0	0	0	0	0	0	0	1
907	AsnicarF_2021	predict1_MTG_0893	SAMEA7045747	stool	GBR	United Kingdom	Europe	Northern Europe	no	0	0	0	0	0	0	0	0	0	0	0	0	0	0	0	0	1	0	0	0	0	0	0	1	0	1	0	0	0	0	0	0	0	0	0	0	0	0	0	1
908	AsnicarF_2021	predict1_MTG_0894	SAMEA7045748	stool	GBR	United Kingdom	Europe	Northern Europe	no	0	0	0	0	0	0	0	0	0	0	0	0	0	0	0	0	1	0	0	0	1	0	0	0	0	0	0	0	0	0	0	0	0	0	0	0	0	0	0	1
909	AsnicarF_2021	predict1_MTG_0895	SAMEA7045749	stool	GBR	United Kingdom	Europe	Northern Europe	no	0	0	0	0	0	0	0	1	0	0	0	0	0	0	0	0	0	0	0	0	1	0	0	0	0	0	0	0	0	0	0	0	0	0	0	0	0	0	0	1
910	AsnicarF_2021	predict1_MTG_0896	SAMEA7045750	stool	GBR	United Kingdom	Europe	Northern Europe	no	0	0	0	0	0	0	0	1	1	0	0	0	0	0	0	0	1	0	0	0	1	0	0	1	0	0	0	0	0	0	0	0	0	0	0	0	0	0	0	1
911	AsnicarF_2021	predict1_MTG_0897	SAMEA7045751	stool	GBR	United Kingdom	Europe	Northern Europe	no	0	0	0	0	0	0	0	0	0	0	0	0	0	0	0	0	0	0	0	0	1	0	0	1	0	1	0	0	0	0	0	0	0	0	0	0	0	0	0	1
912	AsnicarF_2021	predict1_MTG_0898	SAMEA7045752	stool	GBR	United Kingdom	Europe	Northern Europe	no	0	0	0	0	1	0	0	0	0	0	0	0	0	0	0	0	1	0	0	0	1	0	0	0	0	0	0	0	0	0	0	0	0	0	0	0	0	0	0	1
913	AsnicarF_2021	predict1_MTG_0899	SAMEA7045753	stool	GBR	United Kingdom	Europe	Northern Europe	no	0	1	0	0	0	0	0	0	0	0	0	0	0	0	0	0	1	0	0	0	1	0	0	1	0	1	0	0	0	0	0	0	0	0	0	0	0	0	0	1
914	AsnicarF_2021	predict1_MTG_0900	SAMEA7045754	stool	GBR	United Kingdom	Europe	Northern Europe	no	0	0	0	0	0	0	0	1	0	0	0	0	0	0	0	0	1	0	0	1	1	0	1	1	0	1	0	0	0	0	0	0	0	0	0	0	0	0	0	1
915	AsnicarF_2021	predict1_MTG_0901	SAMEA7045755	stool	GBR	United Kingdom	Europe	Northern Europe	no	0	0	0	0	0	0	0	0	0	0	0	0	0	0	0	0	1	0	0	0	1	0	0	0	0	0	0	0	0	0	0	0	0	0	0	0	0	0	0	1
916	AsnicarF_2021	predict1_MTG_0902	SAMEA7045756	stool	USA	United States of America	Americas	North America	no	0	0	0	0	0	0	0	0	0	0	0	0	0	0	0	0	1	0	1	0	0	0	0	0	0	0	0	0	0	0	0	0	0	0	0	0	0	0	0	0
917	AsnicarF_2021	predict1_MTG_0903	SAMEA7045757	stool	GBR	United Kingdom	Europe	Northern Europe	no	0	0	0	0	0	0	0	1	0	0	0	0	0	0	0	0	1	0	0	0	0	0	0	0	0	0	0	0	0	0	0	0	0	0	0	0	0	0	0	1
918	AsnicarF_2021	predict1_MTG_0904	SAMEA7045758	stool	GBR	United Kingdom	Europe	Northern Europe	no	0	0	0	0	0	0	0	0	0	0	0	0	0	0	0	0	1	0	0	1	1	0	1	1	0	1	0	0	0	0	0	0	0	0	0	0	0	0	0	1
919	AsnicarF_2021	predict1_MTG_0905	SAMEA7045759	stool	GBR	United Kingdom	Europe	Northern Europe	no	0	0	0	0	0	0	0	0	0	0	0	0	0	0	0	0	1	0	0	0	0	0	0	0	0	0	0	0	0	0	0	0	0	0	0	0	0	0	0	1
920	AsnicarF_2021	predict1_MTG_0906	SAMEA7045760	stool	USA	United States of America	Americas	North America	no	0	0	0	0	0	0	0	0	0	0	0	0	0	0	0	0	1	0	0	0	0	0	0	1	0	0	0	0	0	0	0	0	0	0	0	0	0	0	0	0
921	AsnicarF_2021	predict1_MTG_0907	SAMEA7045761	stool	USA	United States of America	Americas	North America	no	0	0	0	0	0	0	0	0	0	0	0	0	0	0	0	0	0	0	0	0	0	0	0	1	0	0	0	0	0	0	0	0	0	0	0	0	0	0	0	1
922	AsnicarF_2021	predict1_MTG_0908	SAMEA7045762	stool	GBR	United Kingdom	Europe	Northern Europe	no	0	0	0	0	0	0	0	0	0	0	0	0	0	0	0	0	1	0	0	0	0	0	0	0	0	0	0	0	0	0	0	0	0	0	0	0	0	0	0	1
923	AsnicarF_2021	predict1_MTG_0909	SAMEA7045763	stool	GBR	United Kingdom	Europe	Northern Europe	no	0	0	0	0	0	0	0	0	0	0	0	0	0	0	0	0	0	0	0	0	0	0	0	0	0	0	0	0	0	0	0	0	0	0	0	0	0	0	0	1
924	AsnicarF_2021	predict1_MTG_0910	SAMEA7045764	stool	GBR	United Kingdom	Europe	Northern Europe	no	0	1	0	0	0	0	0	0	0	0	0	0	0	0	0	0	0	0	0	0	1	0	0	0	0	0	0	0	0	0	0	0	0	0	0	0	0	0	0	1
925	AsnicarF_2021	predict1_MTG_0911	SAMEA7045765	stool	USA	United States of America	Americas	North America	no	0	0	0	0	0	0	0	1	0	0	0	0	0	0	0	0	1	0	0	0	1	0	0	1	0	0	0	0	0	0	0	0	0	0	0	0	0	0	0	1
926	AsnicarF_2021	predict1_MTG_0912	SAMEA7045766	stool	GBR	United Kingdom	Europe	Northern Europe	no	0	0	0	0	0	0	0	1	0	1	0	0	0	0	0	0	0	0	0	0	1	0	0	1	0	1	0	0	0	0	0	0	0	0	0	0	0	0	1	1
927	AsnicarF_2021	predict1_MTG_0913	SAMEA7045767	stool	GBR	United Kingdom	Europe	Northern Europe	no	0	0	0	0	0	0	0	1	0	0	0	0	0	0	0	0	1	0	0	0	1	0	0	0	0	0	0	0	0	0	0	0	0	0	0	0	0	0	0	1
928	AsnicarF_2021	predict1_MTG_0914	SAMEA7045768	stool	GBR	United Kingdom	Europe	Northern Europe	no	0	0	0	0	0	0	0	1	0	0	0	0	0	0	0	0	1	0	0	0	1	0	0	0	0	0	0	0	0	0	0	0	0	0	0	0	0	0	0	1
929	AsnicarF_2021	predict1_MTG_0915	SAMEA7045769	stool	GBR	United Kingdom	Europe	Northern Europe	no	0	0	0	0	0	0	0	0	0	0	0	0	0	0	0	0	1	0	0	1	1	0	0	0	0	0	0	0	0	0	0	0	0	0	0	0	0	0	0	1
930	AsnicarF_2021	predict1_MTG_0916	SAMEA7045770	stool	GBR	United Kingdom	Europe	Northern Europe	no	0	0	0	0	0	0	0	0	0	0	0	0	0	0	0	0	0	0	0	0	1	0	0	0	0	0	0	0	0	0	0	0	0	0	0	0	0	0	0	1
931	AsnicarF_2021	predict1_MTG_0917	SAMEA7045771	stool	GBR	United Kingdom	Europe	Northern Europe	no	0	0	0	0	0	0	0	0	0	0	0	0	0	0	0	0	1	0	0	0	1	0	0	0	0	0	0	0	0	0	0	0	0	0	0	0	0	0	0	1
932	AsnicarF_2021	predict1_MTG_0918	SAMEA7045772	stool	GBR	United Kingdom	Europe	Northern Europe	no	0	0	0	0	0	0	0	0	0	0	0	0	0	0	0	0	1	0	0	1	1	0	1	0	0	0	0	0	0	0	0	0	0	0	0	0	0	0	0	1
933	AsnicarF_2021	predict1_MTG_0919	SAMEA7045773	stool	USA	United States of America	Americas	North America	no	0	0	0	0	0	0	0	0	0	0	0	0	0	0	0	0	1	0	1	0	1	0	0	0	0	0	0	0	0	0	0	0	0	0	0	0	0	0	0	1
934	AsnicarF_2021	predict1_MTG_0920	SAMEA7045774	stool	GBR	United Kingdom	Europe	Northern Europe	no	0	0	0	0	0	0	0	0	0	0	0	0	0	0	0	0	1	0	0	0	1	0	0	1	0	0	0	0	0	0	0	0	0	0	0	0	0	0	0	1
935	AsnicarF_2021	predict1_MTG_0921	SAMEA7045775	stool	GBR	United Kingdom	Europe	Northern Europe	no	0	0	0	0	0	0	0	0	0	0	0	0	0	0	0	0	0	0	0	1	0	0	1	0	0	0	0	0	0	0	0	0	0	0	0	0	0	0	0	1
936	AsnicarF_2021	predict1_MTG_0922	SAMEA7045776	stool	GBR	United Kingdom	Europe	Northern Europe	no	0	0	0	0	0	0	0	0	0	0	0	0	0	0	0	0	0	0	0	1	1	0	1	0	0	0	0	0	0	0	0	0	0	0	0	0	0	0	0	1
937	AsnicarF_2021	predict1_MTG_0923	SAMEA7045777	stool	USA	United States of America	Americas	North America	no	0	0	0	0	0	0	0	0	0	0	0	0	0	0	0	0	1	0	0	0	1	0	0	1	0	0	0	0	0	0	0	0	0	0	0	0	0	0	0	1
938	AsnicarF_2021	predict1_MTG_0924	SAMEA7045778	stool	GBR	United Kingdom	Europe	Northern Europe	no	0	0	0	0	0	0	0	1	0	0	0	0	0	0	0	0	1	0	1	0	1	0	0	0	0	0	0	0	0	0	0	0	0	0	0	0	0	0	0	1
939	AsnicarF_2021	predict1_MTG_0925	SAMEA7045779	stool	GBR	United Kingdom	Europe	Northern Europe	no	0	0	0	0	0	0	0	1	0	0	0	0	0	0	0	0	1	0	1	0	1	0	0	0	0	0	0	0	0	0	0	0	0	0	0	0	0	0	0	1
940	AsnicarF_2021	predict1_MTG_0926	SAMEA7045780	stool	GBR	United Kingdom	Europe	Northern Europe	no	0	0	0	0	0	0	0	0	0	0	0	0	0	0	0	0	0	0	0	0	1	0	1	0	0	0	0	0	0	0	0	0	0	0	0	0	0	0	0	1
941	AsnicarF_2021	predict1_MTG_0927	SAMEA7045781	stool	GBR	United Kingdom	Europe	Northern Europe	no	0	0	0	0	0	0	0	0	0	1	0	0	0	0	0	0	0	0	0	0	1	0	0	0	0	0	0	0	0	0	0	0	0	0	0	0	0	0	0	1
942	AsnicarF_2021	predict1_MTG_0928	SAMEA7045782	stool	GBR	United Kingdom	Europe	Northern Europe	no	0	0	0	0	0	0	0	0	1	0	0	0	0	0	0	0	1	0	0	0	1	0	0	1	0	0	0	0	0	0	0	0	0	0	0	0	0	0	0	1
943	AsnicarF_2021	predict1_MTG_0929	SAMEA7045783	stool	GBR	United Kingdom	Europe	Northern Europe	no	0	0	0	0	0	0	0	0	0	0	0	0	0	0	0	0	0	0	0	0	0	0	0	0	0	0	0	0	0	0	0	0	0	0	0	0	0	0	0	1
944	AsnicarF_2021	predict1_MTG_0930	SAMEA7045784	stool	GBR	United Kingdom	Europe	Northern Europe	no	0	1	0	0	0	0	0	1	0	0	0	0	0	0	0	0	1	0	0	0	1	0	0	0	0	0	0	0	0	0	0	0	0	0	0	0	0	0	0	0
945	AsnicarF_2021	predict1_MTG_0931	SAMEA7045785	stool	GBR	United Kingdom	Europe	Northern Europe	no	0	0	0	0	0	0	0	1	0	0	0	0	0	0	0	0	0	0	0	0	1	0	0	1	0	1	0	0	0	0	0	0	0	0	0	0	0	0	0	1
946	AsnicarF_2021	predict1_MTG_0932	SAMEA7045786	stool	GBR	United Kingdom	Europe	Northern Europe	no	0	0	0	0	0	0	0	0	0	0	0	0	0	0	0	0	0	0	0	0	1	0	0	0	0	0	0	0	0	0	0	0	0	0	0	0	0	0	0	1
947	AsnicarF_2021	predict1_MTG_0933	SAMEA7045787	stool	GBR	United Kingdom	Europe	Northern Europe	no	0	0	0	1	0	0	0	0	0	0	0	0	0	0	0	0	1	0	0	0	1	0	1	1	0	1	0	0	0	0	0	0	0	0	0	0	0	0	0	1
948	AsnicarF_2021	predict1_MTG_0934	SAMEA7045788	stool	GBR	United Kingdom	Europe	Northern Europe	no	0	0	0	0	0	0	0	0	0	0	0	0	0	0	0	0	1	0	0	0	1	0	0	1	0	1	0	0	0	0	0	0	0	0	0	0	0	0	0	1
949	AsnicarF_2021	predict1_MTG_0935	SAMEA7045789	stool	GBR	United Kingdom	Europe	Northern Europe	no	0	0	0	0	0	0	0	1	0	0	0	0	0	0	0	0	1	0	0	0	1	0	0	0	0	0	0	0	0	0	0	0	0	0	0	0	0	0	0	1
950	AsnicarF_2021	predict1_MTG_0936	SAMEA7045790	stool	GBR	United Kingdom	Europe	Northern Europe	no	0	0	0	0	1	0	0	1	0	0	0	0	0	0	0	0	1	0	1	1	1	0	1	0	0	0	0	0	0	0	0	0	0	0	0	0	0	0	0	1
951	AsnicarF_2021	predict1_MTG_0937	SAMEA7045791	stool	GBR	United Kingdom	Europe	Northern Europe	no	0	0	0	0	0	0	0	1	0	0	0	0	0	0	0	0	0	0	0	0	0	0	0	1	0	0	0	0	0	0	0	0	0	0	0	0	0	0	0	1
952	AsnicarF_2021	predict1_MTG_0938	SAMEA7045792	stool	GBR	United Kingdom	Europe	Northern Europe	no	0	0	0	0	0	0	0	1	0	0	0	0	0	0	0	0	1	0	0	0	0	0	0	0	0	0	0	0	0	0	0	0	0	0	0	0	0	0	0	1
953	AsnicarF_2021	predict1_MTG_0939	SAMEA7045793	stool	GBR	United Kingdom	Europe	Northern Europe	no	0	0	0	0	0	0	0	0	0	0	0	0	0	0	0	0	1	0	0	1	1	0	1	0	0	0	0	0	0	0	0	0	0	0	0	0	0	0	0	1
954	AsnicarF_2021	predict1_MTG_0940	SAMEA7045794	stool	GBR	United Kingdom	Europe	Northern Europe	no	0	0	0	0	0	0	0	1	0	0	0	0	0	0	0	0	1	0	0	0	1	0	0	0	0	0	0	0	0	0	0	0	0	0	0	0	0	0	0	1
955	AsnicarF_2021	predict1_MTG_0941	SAMEA7045795	stool	GBR	United Kingdom	Europe	Northern Europe	no	0	0	0	0	0	0	0	1	0	0	0	0	0	0	0	0	1	0	0	0	1	0	0	0	0	0	0	0	0	0	0	0	0	0	0	0	0	0	0	1
956	AsnicarF_2021	predict1_MTG_0942	SAMEA7045796	stool	GBR	United Kingdom	Europe	Northern Europe	no	0	0	0	0	0	0	0	0	0	1	0	0	0	0	0	0	1	0	0	0	1	0	0	0	0	0	0	0	0	0	0	0	0	0	0	0	0	0	0	0
957	AsnicarF_2021	predict1_MTG_0943	SAMEA7045797	stool	GBR	United Kingdom	Europe	Northern Europe	no	0	1	0	0	0	0	0	0	0	0	0	0	0	0	0	0	0	0	0	0	1	0	0	0	0	0	0	0	0	0	0	0	0	0	0	0	0	0	0	1
958	AsnicarF_2021	predict1_MTG_0944	SAMEA7045798	stool	GBR	United Kingdom	Europe	Northern Europe	no	0	0	0	0	0	0	0	0	0	0	0	0	0	0	0	0	0	0	0	0	0	0	0	0	0	0	0	0	0	0	0	0	0	0	0	0	0	0	0	1
959	AsnicarF_2021	predict1_MTG_0945	SAMEA7045799	stool	GBR	United Kingdom	Europe	Northern Europe	no	0	0	0	0	0	0	0	0	0	0	0	0	0	0	1	0	1	0	0	1	0	0	0	0	0	0	0	0	0	0	0	0	0	0	0	0	0	0	0	1
960	AsnicarF_2021	predict1_MTG_0946	SAMEA7045800	stool	GBR	United Kingdom	Europe	Northern Europe	no	0	0	0	0	0	0	0	0	0	0	0	0	0	0	0	0	0	0	0	0	1	0	0	1	0	1	0	0	0	0	0	0	0	0	0	0	0	0	0	1
961	AsnicarF_2021	predict1_MTG_0947	SAMEA7045801	stool	GBR	United Kingdom	Europe	Northern Europe	no	0	1	0	0	0	0	0	0	0	0	0	0	0	0	0	0	1	0	0	0	0	0	0	0	0	0	0	0	0	0	0	0	0	0	0	0	0	0	0	1
962	AsnicarF_2021	predict1_MTG_0948	SAMEA7045802	stool	GBR	United Kingdom	Europe	Northern Europe	no	0	0	0	0	0	0	0	1	0	0	0	0	0	0	0	0	1	0	0	1	1	0	1	0	0	0	0	0	0	0	0	0	0	0	0	0	0	0	0	1
963	AsnicarF_2021	predict1_MTG_0949	SAMEA7045803	stool	USA	United States of America	Americas	North America	no	0	0	0	0	0	0	0	0	0	0	0	0	0	0	0	0	1	0	1	0	1	0	0	0	0	0	0	0	0	0	0	0	0	0	0	0	0	0	0	1
964	AsnicarF_2021	predict1_MTG_0950	SAMEA7045804	stool	GBR	United Kingdom	Europe	Northern Europe	no	0	0	0	0	0	0	0	0	0	0	0	0	0	0	0	0	1	0	0	0	1	0	0	0	0	0	0	0	0	0	0	0	0	0	0	0	0	0	0	1
965	AsnicarF_2021	predict1_MTG_0951	SAMEA7045805	stool	GBR	United Kingdom	Europe	Northern Europe	no	0	0	0	0	0	0	0	0	0	0	0	0	0	0	0	0	0	0	0	0	0	0	0	1	0	1	0	0	0	0	0	0	0	0	0	0	0	0	1	1
966	AsnicarF_2021	predict1_MTG_0952	SAMEA7045806	stool	GBR	United Kingdom	Europe	Northern Europe	no	0	0	0	0	0	0	0	0	0	0	0	0	0	0	0	0	1	0	0	0	0	0	0	0	0	0	0	0	0	0	0	0	0	0	0	0	0	0	0	1
967	AsnicarF_2021	predict1_MTG_0953	SAMEA7045807	stool	GBR	United Kingdom	Europe	Northern Europe	no	0	0	0	0	0	0	0	1	0	0	0	0	0	0	0	0	0	0	0	0	1	0	0	0	0	0	0	0	0	0	0	0	0	0	0	0	0	0	0	1
968	AsnicarF_2021	predict1_MTG_0954	SAMEA7045808	stool	GBR	United Kingdom	Europe	Northern Europe	no	0	0	0	0	0	0	0	0	0	0	0	0	0	0	0	0	0	0	0	0	1	0	0	0	0	0	0	0	0	0	0	0	0	0	0	0	0	0	0	1
969	AsnicarF_2021	predict1_MTG_0955	SAMEA7045809	stool	GBR	United Kingdom	Europe	Northern Europe	no	0	0	0	0	0	0	0	0	0	0	0	0	0	0	0	0	1	0	0	0	1	0	0	0	0	0	0	0	0	0	0	0	0	0	0	0	0	0	0	1
970	AsnicarF_2021	predict1_MTG_0956	SAMEA7045810	stool	GBR	United Kingdom	Europe	Northern Europe	no	0	0	0	0	0	0	0	0	0	0	0	0	0	0	0	0	0	0	0	0	0	0	0	0	0	0	0	0	0	0	0	0	0	0	0	0	0	0	0	1
971	AsnicarF_2021	predict1_MTG_0957	SAMEA7045811	stool	GBR	United Kingdom	Europe	Northern Europe	no	0	0	0	0	0	0	0	1	0	0	0	0	0	0	0	0	0	0	0	0	1	0	0	0	0	0	0	0	0	0	0	0	0	0	0	0	0	0	0	1
972	AsnicarF_2021	predict1_MTG_0958	SAMEA7045812	stool	GBR	United Kingdom	Europe	Northern Europe	no	0	0	0	0	0	0	0	1	0	0	0	0	0	0	0	0	1	0	1	1	1	0	1	1	0	1	0	0	0	0	0	0	0	0	0	0	0	0	0	1
973	AsnicarF_2021	predict1_MTG_0959	SAMEA7045813	stool	GBR	United Kingdom	Europe	Northern Europe	no	0	0	0	0	0	0	0	0	0	0	0	0	0	0	0	0	0	0	0	0	1	0	0	0	0	0	0	0	0	0	0	0	0	0	0	0	0	0	0	0
974	AsnicarF_2021	predict1_MTG_0960	SAMEA7045814	stool	GBR	United Kingdom	Europe	Northern Europe	no	0	0	0	0	0	0	0	0	0	1	0	0	0	0	0	0	0	0	0	0	0	0	0	0	0	0	0	0	0	0	0	0	0	0	0	0	0	0	0	1
975	AsnicarF_2021	predict1_MTG_0961	SAMEA7045815	stool	GBR	United Kingdom	Europe	Northern Europe	no	0	0	0	0	0	0	0	0	0	0	0	0	0	0	0	0	1	0	0	0	1	0	0	1	0	0	0	0	0	0	0	0	0	0	0	0	0	0	0	1
976	AsnicarF_2021	predict1_MTG_0962	SAMEA7045816	stool	GBR	United Kingdom	Europe	Northern Europe	no	0	0	0	0	0	0	0	0	0	0	0	0	0	0	0	0	1	0	0	0	0	0	0	0	0	0	0	0	0	0	0	0	0	0	0	0	0	0	0	1
977	AsnicarF_2021	predict1_MTG_0963	SAMEA7045817	stool	GBR	United Kingdom	Europe	Northern Europe	no	0	0	0	0	0	0	0	0	0	0	0	0	0	0	0	0	1	0	0	0	1	0	0	0	0	0	0	0	0	0	0	0	0	0	0	0	0	0	0	1
978	AsnicarF_2021	predict1_MTG_0964	SAMEA7045818	stool	GBR	United Kingdom	Europe	Northern Europe	no	0	0	0	0	0	0	0	0	0	0	0	0	0	0	0	0	0	0	0	1	1	0	1	1	0	1	0	0	0	0	0	0	0	0	0	0	0	0	0	1
979	AsnicarF_2021	predict1_MTG_0965	SAMEA7045819	stool	GBR	United Kingdom	Europe	Northern Europe	no	0	0	0	0	1	0	0	0	0	0	0	0	0	0	0	0	1	0	1	0	1	0	0	0	0	0	0	0	0	0	0	0	0	0	0	0	0	0	0	1
980	AsnicarF_2021	predict1_MTG_0966	SAMEA7045820	stool	USA	United States of America	Americas	North America	no	0	0	0	0	0	0	0	0	0	0	0	0	0	0	0	0	1	0	0	0	1	0	0	0	0	0	0	0	0	0	0	0	0	0	0	0	0	0	0	1
981	AsnicarF_2021	predict1_MTG_0967	SAMEA7045821	stool	GBR	United Kingdom	Europe	Northern Europe	no	0	0	0	0	0	0	0	0	0	0	0	0	0	0	0	0	1	0	0	0	1	0	0	0	0	0	0	0	0	0	0	0	0	0	0	0	0	0	0	1
982	AsnicarF_2021	predict1_MTG_0968	SAMEA7045822	stool	GBR	United Kingdom	Europe	Northern Europe	no	0	0	0	0	0	0	0	1	0	0	0	0	0	0	0	0	1	0	0	0	1	0	0	1	0	1	0	0	0	0	0	0	0	0	0	0	0	0	0	1
983	AsnicarF_2021	predict1_MTG_0969	SAMEA7045823	stool	GBR	United Kingdom	Europe	Northern Europe	no	0	0	0	0	0	0	0	0	0	0	0	0	0	0	0	0	0	0	0	0	0	0	0	0	0	0	0	0	0	0	0	0	0	0	0	0	0	0	0	1
984	AsnicarF_2021	predict1_MTG_0970	SAMEA7045824	stool	GBR	United Kingdom	Europe	Northern Europe	no	0	0	0	0	0	0	0	1	0	0	0	0	0	0	0	0	1	0	0	0	1	0	0	0	0	0	0	0	0	0	0	0	0	0	0	0	0	0	0	1
985	AsnicarF_2021	predict1_MTG_0971	SAMEA7045825	stool	GBR	United Kingdom	Europe	Northern Europe	no	0	0	0	0	0	0	0	0	0	0	0	0	0	0	0	0	0	0	0	0	0	0	0	0	0	0	0	0	0	0	0	0	0	0	0	0	0	0	0	1
986	AsnicarF_2021	predict1_MTG_0972	SAMEA7045826	stool	GBR	United Kingdom	Europe	Northern Europe	no	0	0	0	0	0	0	0	0	0	0	0	0	0	0	0	0	1	0	0	0	1	0	0	0	0	0	0	0	0	0	0	0	0	0	0	0	0	0	0	1
987	AsnicarF_2021	predict1_MTG_0973	SAMEA7045827	stool	GBR	United Kingdom	Europe	Northern Europe	no	0	0	0	0	0	0	0	1	0	0	0	0	0	0	0	0	0	0	0	1	0	0	1	0	0	0	0	0	0	0	0	0	0	0	0	0	0	0	0	1
988	AsnicarF_2021	predict1_MTG_0974	SAMEA7045828	stool	GBR	United Kingdom	Europe	Northern Europe	no	0	0	0	0	0	0	0	0	0	0	0	0	0	0	0	0	0	0	0	0	0	0	0	0	0	0	0	0	0	0	0	0	0	0	0	0	0	0	0	0
989	AsnicarF_2021	predict1_MTG_0975	SAMEA7045829	stool	GBR	United Kingdom	Europe	Northern Europe	no	0	0	0	0	0	0	0	0	0	0	0	0	0	0	0	0	1	0	0	0	1	0	0	1	0	0	0	0	0	0	0	0	0	0	0	0	0	0	0	1
990	AsnicarF_2021	predict1_MTG_0976	SAMEA7045830	stool	GBR	United Kingdom	Europe	Northern Europe	no	0	0	0	0	0	0	0	1	0	0	0	0	0	0	0	0	1	0	0	0	0	0	0	1	0	1	0	0	0	0	0	0	0	0	0	0	0	0	0	1
991	AsnicarF_2021	predict1_MTG_0977	SAMEA7045831	stool	GBR	United Kingdom	Europe	Northern Europe	no	0	0	0	0	0	0	0	0	0	0	0	0	0	0	0	0	0	0	0	0	1	0	0	0	0	0	0	0	0	0	0	0	0	0	0	0	0	0	0	1
992	AsnicarF_2021	predict1_MTG_0978	SAMEA7045832	stool	GBR	United Kingdom	Europe	Northern Europe	no	0	0	0	0	0	0	0	0	0	0	0	0	0	0	0	0	1	0	0	0	1	0	0	0	0	0	0	0	0	0	0	0	0	0	0	0	0	0	0	1
993	AsnicarF_2021	predict1_MTG_0979	SAMEA7045833	stool	GBR	United Kingdom	Europe	Northern Europe	no	0	0	0	0	0	0	0	1	0	0	0	0	0	0	0	0	0	0	0	1	1	0	1	0	0	0	0	0	0	0	0	0	0	0	0	0	0	0	0	1
994	AsnicarF_2021	predict1_MTG_0980	SAMEA7045834	stool	GBR	United Kingdom	Europe	Northern Europe	no	0	0	0	0	0	0	0	0	0	0	0	0	0	0	0	0	1	0	0	1	0	0	1	0	0	0	0	0	0	0	0	0	0	0	0	0	0	0	0	1
995	AsnicarF_2021	predict1_MTG_0981	SAMEA7045835	stool	GBR	United Kingdom	Europe	Northern Europe	no	0	0	0	0	0	0	0	1	0	0	0	0	0	0	0	0	0	0	0	0	0	0	0	0	0	0	0	0	0	0	0	0	0	0	0	0	0	0	0	1
996	AsnicarF_2021	predict1_MTG_0982	SAMEA7045836	stool	GBR	United Kingdom	Europe	Northern Europe	no	0	0	0	0	1	0	0	1	0	0	0	0	0	0	0	0	1	0	1	0	1	0	0	1	0	0	0	0	0	0	0	0	0	0	0	0	0	0	0	1
997	AsnicarF_2021	predict1_MTG_0983	SAMEA7045837	stool	GBR	United Kingdom	Europe	Northern Europe	no	0	0	0	0	0	0	0	0	0	0	0	0	0	0	1	0	1	0	0	0	1	0	0	0	0	0	0	0	0	0	0	0	0	0	0	0	0	0	1	1
998	AsnicarF_2021	predict1_MTG_0984	SAMEA7045838	stool	GBR	United Kingdom	Europe	Northern Europe	no	0	0	0	0	0	0	0	1	0	0	0	0	0	0	0	0	1	0	0	0	0	0	0	0	0	0	0	0	0	0	0	0	0	0	0	0	0	0	0	0
999	AsnicarF_2021	predict1_MTG_0985	SAMEA7045839	stool	GBR	United Kingdom	Europe	Northern Europe	no	0	0	0	0	0	0	0	0	0	0	0	0	0	0	0	0	0	0	0	0	1	0	0	0	0	0	0	0	0	0	0	0	0	0	0	0	0	0	0	1
1000	AsnicarF_2021	predict1_MTG_0986	SAMEA7045840	stool	USA	United States of America	Americas	North America	no	0	0	0	0	0	0	0	0	0	0	0	0	0	0	0	0	1	0	0	0	1	0	0	0	0	0	0	0	0	0	0	0	0	0	0	0	0	0	0	1
1001	AsnicarF_2021	predict1_MTG_0987	SAMEA7045841	stool	GBR	United Kingdom	Europe	Northern Europe	no	0	0	0	0	0	0	0	0	0	0	0	0	0	0	0	0	0	0	0	1	0	0	1	0	0	0	0	0	0	0	0	0	0	0	0	0	0	0	0	1
1002	AsnicarF_2021	predict1_MTG_0988	SAMEA7045842	stool	GBR	United Kingdom	Europe	Northern Europe	no	0	0	0	0	0	0	0	0	0	0	0	0	0	0	0	0	0	0	0	0	0	0	0	0	0	0	0	0	0	0	0	0	0	0	0	0	0	0	0	1
1003	AsnicarF_2021	predict1_MTG_0989	SAMEA7045843	stool	GBR	United Kingdom	Europe	Northern Europe	no	0	0	0	0	0	0	0	0	0	0	0	0	0	0	0	0	1	0	0	0	1	0	0	0	0	0	0	0	0	0	0	0	0	0	0	0	0	0	0	1
1004	AsnicarF_2021	predict1_MTG_0990	SAMEA7045844	stool	GBR	United Kingdom	Europe	Northern Europe	no	0	0	0	0	0	0	0	0	0	0	0	0	0	0	0	0	0	0	0	1	1	0	1	0	0	0	0	0	0	0	0	0	0	0	0	0	0	0	0	1
1005	AsnicarF_2021	predict1_MTG_0991	SAMEA7045845	stool	GBR	United Kingdom	Europe	Northern Europe	no	0	0	0	0	0	0	0	0	0	0	0	0	0	0	0	0	1	0	0	0	0	0	0	0	0	0	0	0	0	0	0	0	0	0	0	0	0	0	0	1
1006	AsnicarF_2021	predict1_MTG_0992	SAMEA7045846	stool	GBR	United Kingdom	Europe	Northern Europe	no	0	0	0	0	0	0	0	0	0	0	0	0	0	0	0	0	1	0	0	1	1	0	1	0	0	0	0	0	0	0	0	0	0	0	0	0	0	0	0	1
1007	AsnicarF_2021	predict1_MTG_0993	SAMEA7045847	stool	GBR	United Kingdom	Europe	Northern Europe	no	0	0	0	0	0	0	0	1	0	0	0	0	0	0	0	0	0	0	0	0	1	0	0	0	0	0	0	0	0	0	0	0	0	0	0	0	0	0	0	1
1008	AsnicarF_2021	predict1_MTG_0994	SAMEA7045848	stool	GBR	United Kingdom	Europe	Northern Europe	no	0	0	0	0	0	0	0	0	0	0	0	0	0	0	0	0	0	0	0	0	0	0	0	1	0	1	0	0	0	0	0	0	0	0	0	0	0	0	0	1
1009	AsnicarF_2021	predict1_MTG_0995	SAMEA7045849	stool	GBR	United Kingdom	Europe	Northern Europe	no	0	1	0	0	0	0	0	1	0	0	0	0	0	0	0	0	0	0	0	0	1	0	0	0	0	0	0	0	0	0	0	0	0	0	0	0	0	0	0	1
1010	AsnicarF_2021	predict1_MTG_0996	SAMEA7045850	stool	GBR	United Kingdom	Europe	Northern Europe	no	0	0	0	0	0	0	0	1	0	0	0	0	0	0	0	0	0	0	0	0	0	0	0	0	0	0	0	0	0	0	0	0	0	0	0	0	0	0	0	1
1011	AsnicarF_2021	predict1_MTG_0997	SAMEA7045851	stool	GBR	United Kingdom	Europe	Northern Europe	no	0	0	0	0	0	0	0	0	0	0	0	0	0	0	0	0	1	0	0	0	1	0	0	0	0	0	0	0	0	0	0	0	0	0	0	0	0	0	0	1
1012	AsnicarF_2021	predict1_MTG_0998	SAMEA7045852	stool	GBR	United Kingdom	Europe	Northern Europe	no	0	0	0	0	0	0	0	0	0	0	0	0	0	0	0	0	0	0	0	1	1	0	1	1	0	0	0	0	0	0	0	0	0	0	0	0	0	0	0	1
1013	AsnicarF_2021	predict1_MTG_0999	SAMEA7045853	stool	GBR	United Kingdom	Europe	Northern Europe	no	0	0	0	0	0	0	0	1	0	0	0	0	0	0	0	0	1	0	0	0	1	0	0	0	0	0	0	0	0	0	0	0	0	0	0	0	0	0	0	1
1014	AsnicarF_2021	predict1_MTG_1000	SAMEA7045854	stool	GBR	United Kingdom	Europe	Northern Europe	no	0	0	0	0	0	0	0	1	0	0	0	0	0	0	0	0	0	0	0	0	1	0	0	0	0	0	0	0	0	0	0	0	0	0	0	0	0	0	0	1
1015	AsnicarF_2021	predict1_MTG_1001	SAMEA7045855	stool	GBR	United Kingdom	Europe	Northern Europe	no	0	0	0	0	0	0	0	0	0	0	0	0	0	0	0	0	0	0	0	0	0	0	0	0	0	0	0	0	0	0	0	0	0	0	0	0	0	0	0	1
1016	AsnicarF_2021	predict1_MTG_1002	SAMEA7045856	stool	GBR	United Kingdom	Europe	Northern Europe	no	0	0	0	0	0	0	0	1	0	0	0	0	0	0	0	0	0	0	0	0	0	0	0	0	0	0	0	0	0	0	0	0	0	0	0	0	0	0	0	1
1017	AsnicarF_2021	predict1_MTG_1003	SAMEA7045857	stool	GBR	United Kingdom	Europe	Northern Europe	no	0	0	0	0	0	0	0	1	0	0	0	0	0	0	0	0	1	0	0	0	1	0	0	0	0	0	0	0	0	0	0	0	0	0	0	0	0	0	0	1
1018	AsnicarF_2021	predict1_MTG_1004	SAMEA7045858	stool	GBR	United Kingdom	Europe	Northern Europe	no	0	0	0	0	0	0	0	0	0	0	0	0	0	0	0	0	1	0	0	1	1	0	1	1	0	1	0	0	0	0	0	0	0	0	0	0	0	0	0	1
1019	AsnicarF_2021	predict1_MTG_1005	SAMEA7045859	stool	GBR	United Kingdom	Europe	Northern Europe	no	0	1	0	0	0	0	0	1	0	0	0	0	0	0	0	0	1	0	0	0	1	0	0	1	0	1	0	0	0	0	0	0	0	0	0	0	0	0	0	1
1020	AsnicarF_2021	predict1_MTG_1006	SAMEA7045860	stool	GBR	United Kingdom	Europe	Northern Europe	no	0	0	0	0	0	0	0	0	0	0	0	0	0	0	0	0	0	0	0	0	0	0	0	1	0	1	0	0	0	0	0	0	0	0	0	0	0	0	0	1
1021	AsnicarF_2021	predict1_MTG_1007	SAMEA7045861	stool	GBR	United Kingdom	Europe	Northern Europe	no	0	0	0	0	0	0	0	0	0	0	0	0	0	0	0	0	0	0	0	0	0	0	0	0	0	0	0	0	0	0	0	0	0	0	0	0	0	0	0	1
1022	AsnicarF_2021	predict1_MTG_1008	SAMEA7045862	stool	GBR	United Kingdom	Europe	Northern Europe	no	0	0	0	0	0	0	0	0	0	0	0	0	0	0	0	0	1	0	0	0	1	0	0	0	0	0	0	0	0	0	0	0	0	0	0	0	0	0	0	1
1023	AsnicarF_2021	predict1_MTG_1009	SAMEA7045863	stool	GBR	United Kingdom	Europe	Northern Europe	no	0	0	0	0	0	0	0	0	0	0	0	0	0	0	0	0	0	0	0	0	0	0	0	0	0	0	0	0	0	0	0	0	0	0	0	0	0	0	0	0
1024	AsnicarF_2021	predict1_MTG_1010	SAMEA7045864	stool	GBR	United Kingdom	Europe	Northern Europe	no	0	0	0	0	0	0	0	0	0	0	0	0	0	0	0	0	0	0	0	0	0	0	0	0	0	0	0	0	0	0	0	0	0	0	0	0	0	0	0	1
1025	AsnicarF_2021	predict1_MTG_1011	SAMEA7045865	stool	GBR	United Kingdom	Europe	Northern Europe	no	0	0	0	0	0	0	0	0	0	0	0	0	0	0	0	0	0	0	0	0	0	0	0	1	0	0	0	0	0	0	0	0	0	0	0	0	0	0	0	1
1026	AsnicarF_2021	predict1_MTG_1012	SAMEA7045866	stool	GBR	United Kingdom	Europe	Northern Europe	no	0	0	0	0	0	0	0	0	0	1	0	0	0	0	0	0	1	0	0	0	1	0	0	0	0	0	0	0	0	0	0	0	0	0	0	0	0	0	0	0
1027	AsnicarF_2021	predict1_MTG_1013	SAMEA7045867	stool	GBR	United Kingdom	Europe	Northern Europe	no	0	0	0	0	0	0	0	0	0	0	0	0	0	0	0	0	1	0	0	0	1	0	0	0	0	0	0	0	0	0	0	0	0	0	0	0	0	0	0	1
1028	AsnicarF_2021	predict1_MTG_1014	SAMEA7045868	stool	GBR	United Kingdom	Europe	Northern Europe	no	0	0	0	0	0	0	0	0	0	0	0	0	0	0	0	0	0	0	0	0	0	0	0	0	0	0	0	0	0	0	0	0	0	0	0	0	0	0	0	1
1029	AsnicarF_2021	predict1_MTG_1015	SAMEA7045869	stool	GBR	United Kingdom	Europe	Northern Europe	no	0	0	0	0	0	0	0	1	0	0	0	0	0	0	0	0	0	0	0	0	1	0	0	0	0	0	0	0	0	0	0	0	0	0	0	0	0	0	0	1
1030	AsnicarF_2021	predict1_MTG_1016	SAMEA7045870	stool	GBR	United Kingdom	Europe	Northern Europe	no	0	0	0	0	0	0	0	0	1	0	0	0	0	0	0	0	1	0	0	0	0	0	0	1	0	1	0	0	0	0	0	0	0	0	0	0	0	0	0	1
1031	AsnicarF_2021	predict1_MTG_1017	SAMEA7045871	stool	GBR	United Kingdom	Europe	Northern Europe	no	0	0	0	0	0	0	0	0	0	0	0	0	0	0	0	0	0	0	0	0	0	0	0	0	0	0	0	0	0	0	0	0	0	0	0	0	0	0	0	1
1032	AsnicarF_2021	predict1_MTG_1018	SAMEA7045872	stool	GBR	United Kingdom	Europe	Northern Europe	no	0	0	0	0	0	0	0	0	0	1	0	0	0	0	0	0	1	0	0	0	1	0	0	0	0	0	0	0	0	0	0	0	0	0	0	0	0	0	0	1
1033	AsnicarF_2021	predict1_MTG_1019	SAMEA7045873	stool	GBR	United Kingdom	Europe	Northern Europe	no	0	0	0	0	0	0	0	0	0	0	0	0	0	0	0	0	0	0	0	1	1	0	0	0	0	0	0	0	0	0	0	0	0	0	0	0	0	0	0	1
1034	AsnicarF_2021	predict1_MTG_1020	SAMEA7045874	stool	GBR	United Kingdom	Europe	Northern Europe	no	0	0	0	0	1	0	0	0	0	0	0	0	0	0	0	0	0	0	1	0	0	0	0	0	0	0	0	0	0	0	0	0	0	0	0	0	0	0	0	1
1035	AsnicarF_2021	predict1_MTG_1021	SAMEA7045875	stool	GBR	United Kingdom	Europe	Northern Europe	no	0	0	0	0	0	0	0	1	0	0	0	0	0	0	0	0	0	0	0	0	0	0	0	0	0	0	0	0	0	0	0	0	0	0	0	0	0	0	0	1
1036	AsnicarF_2021	predict1_MTG_1022	SAMEA7045876	stool	GBR	United Kingdom	Europe	Northern Europe	no	0	0	0	0	0	0	0	0	0	0	0	0	0	0	0	0	0	0	0	0	0	0	0	0	0	0	0	0	0	0	0	0	0	0	0	0	0	0	0	1
1037	AsnicarF_2021	predict1_MTG_1023	SAMEA7045877	stool	USA	United States of America	Americas	North America	no	0	0	0	0	0	0	0	1	0	0	0	0	0	0	0	0	1	0	0	0	0	0	0	0	0	0	0	0	0	0	0	0	0	0	0	0	0	0	0	0
1038	AsnicarF_2021	predict1_MTG_1024	SAMEA7045878	stool	GBR	United Kingdom	Europe	Northern Europe	no	0	0	0	0	0	0	0	1	0	0	0	0	0	0	0	0	1	0	0	0	1	0	0	0	0	0	0	0	0	0	0	0	0	0	0	0	0	0	0	1
1039	AsnicarF_2021	predict1_MTG_1025	SAMEA7045879	stool	GBR	United Kingdom	Europe	Northern Europe	no	0	0	0	0	0	0	0	0	0	0	0	0	0	0	0	0	0	0	0	0	1	0	0	0	0	0	0	0	0	0	0	0	0	0	0	0	0	0	0	1
1040	AsnicarF_2021	predict1_MTG_1026	SAMEA7045880	stool	GBR	United Kingdom	Europe	Northern Europe	no	0	0	0	1	0	0	0	0	0	0	0	0	0	0	1	0	1	0	0	0	0	0	0	1	0	0	0	0	0	0	0	0	0	0	0	0	0	0	0	1
1041	AsnicarF_2021	predict1_MTG_1027	SAMEA7045881	stool	GBR	United Kingdom	Europe	Northern Europe	no	0	0	0	0	0	0	0	0	0	0	0	0	0	0	0	0	0	0	0	0	1	0	0	0	0	0	0	0	0	0	0	0	0	0	0	0	0	0	0	1
1042	AsnicarF_2021	predict1_MTG_1028	SAMEA7045882	stool	GBR	United Kingdom	Europe	Northern Europe	no	0	0	0	0	0	0	0	0	0	0	0	0	0	0	0	0	1	0	0	0	1	0	0	1	0	1	0	0	0	0	0	0	0	0	0	0	0	0	0	1
1043	AsnicarF_2021	predict1_MTG_1029	SAMEA7045883	stool	GBR	United Kingdom	Europe	Northern Europe	no	0	0	0	0	0	0	0	1	0	0	0	0	0	0	0	0	1	0	0	1	1	0	1	0	0	0	0	0	0	0	0	0	0	0	0	0	0	0	0	1
1044	AsnicarF_2021	predict1_MTG_1030	SAMEA7045884	stool	GBR	United Kingdom	Europe	Northern Europe	no	0	0	0	0	0	0	0	1	0	0	0	0	0	0	0	0	1	0	0	0	0	0	0	0	0	0	0	0	0	0	0	0	0	0	0	0	0	0	0	1
1045	AsnicarF_2021	predict1_MTG_1031	SAMEA7045885	stool	GBR	United Kingdom	Europe	Northern Europe	no	0	0	0	0	0	0	0	0	0	0	0	0	0	0	0	0	1	0	0	0	1	0	0	0	0	0	0	0	0	0	0	0	0	0	0	0	0	0	0	1
1046	AsnicarF_2021	predict1_MTG_1032	SAMEA7045886	stool	GBR	United Kingdom	Europe	Northern Europe	no	0	0	0	0	0	0	0	0	0	0	0	0	0	0	0	0	1	0	0	0	0	0	0	0	0	0	0	0	0	0	0	0	0	0	0	0	0	0	0	1
1047	AsnicarF_2021	predict1_MTG_1033	SAMEA7045887	stool	GBR	United Kingdom	Europe	Northern Europe	no	0	0	0	0	0	0	0	1	1	0	0	0	0	0	0	0	1	0	0	0	1	0	0	0	0	0	0	0	0	0	0	0	0	0	0	0	0	0	0	1
1048	AsnicarF_2021	predict1_MTG_1034	SAMEA7045888	stool	GBR	United Kingdom	Europe	Northern Europe	no	0	0	0	0	0	0	0	1	0	0	0	0	0	0	0	0	1	0	0	0	0	0	0	1	0	0	0	0	0	0	0	0	0	0	0	0	0	0	0	1
1049	AsnicarF_2021	predict1_MTG_1035	SAMEA7045889	stool	GBR	United Kingdom	Europe	Northern Europe	no	0	0	0	0	0	0	0	1	0	0	0	0	0	0	0	0	1	0	0	0	1	0	0	1	0	1	0	0	0	0	0	0	0	0	0	0	0	0	0	0
1050	AsnicarF_2021	predict1_MTG_1036	SAMEA7045890	stool	GBR	United Kingdom	Europe	Northern Europe	no	0	1	0	0	0	0	0	0	0	0	0	0	0	0	0	0	0	0	0	0	1	0	0	0	0	0	0	0	0	0	0	0	0	0	0	0	0	0	0	1
1051	AsnicarF_2021	predict1_MTG_1037	SAMEA7045891	stool	GBR	United Kingdom	Europe	Northern Europe	no	0	0	0	0	0	0	0	0	0	0	0	0	0	0	0	0	0	0	0	0	0	0	0	1	0	1	0	0	0	0	0	0	0	0	0	0	0	0	0	1
1052	AsnicarF_2021	predict1_MTG_1038	SAMEA7045892	stool	GBR	United Kingdom	Europe	Northern Europe	no	0	0	0	0	0	0	0	0	0	0	0	0	0	0	0	0	1	0	0	0	0	0	0	0	0	0	0	0	0	0	0	0	0	0	0	0	0	0	0	1
1053	AsnicarF_2021	predict1_MTG_1039	SAMEA7045893	stool	GBR	United Kingdom	Europe	Northern Europe	no	0	0	0	0	0	0	0	0	0	0	0	0	0	0	0	0	1	0	0	0	0	0	0	1	0	1	0	0	0	0	0	0	0	0	0	0	0	0	0	1
1054	AsnicarF_2021	predict1_MTG_1040	SAMEA7045894	stool	GBR	United Kingdom	Europe	Northern Europe	no	0	0	0	0	1	0	0	1	0	0	0	0	0	0	0	0	1	0	1	0	1	0	0	0	0	0	0	0	0	0	0	0	0	0	0	0	0	0	0	1
1055	AsnicarF_2021	predict1_MTG_1041	SAMEA7045895	stool	GBR	United Kingdom	Europe	Northern Europe	no	0	0	0	0	0	0	0	1	0	0	0	0	0	0	0	0	1	0	1	0	1	0	0	0	0	0	0	0	0	0	0	0	0	0	0	0	0	0	0	1
1056	AsnicarF_2021	predict1_MTG_1042	SAMEA7045896	stool	GBR	United Kingdom	Europe	Northern Europe	no	0	0	0	0	0	0	0	0	0	0	0	0	0	0	0	0	1	0	0	1	1	0	1	0	0	0	0	0	0	0	0	0	0	0	0	0	0	0	0	1
1057	AsnicarF_2021	predict1_MTG_1043	SAMEA7045897	stool	GBR	United Kingdom	Europe	Northern Europe	no	0	0	0	0	0	0	0	1	0	0	0	0	0	0	0	0	0	0	0	1	0	0	1	0	0	0	0	0	0	0	0	0	0	0	0	0	0	0	0	1
1058	AsnicarF_2021	predict1_MTG_1044	SAMEA7045898	stool	GBR	United Kingdom	Europe	Northern Europe	no	0	0	0	0	0	0	0	1	0	0	0	0	0	0	0	0	1	0	0	0	1	0	0	0	0	0	0	0	0	0	0	0	0	0	0	0	0	0	0	0
1059	AsnicarF_2021	predict1_MTG_1045	SAMEA7045899	stool	GBR	United Kingdom	Europe	Northern Europe	no	0	0	0	0	0	0	0	0	0	0	0	0	0	0	0	0	1	0	0	0	1	0	1	0	0	0	0	0	0	0	0	0	0	0	0	0	0	0	0	1
1060	AsnicarF_2021	predict1_MTG_1046	SAMEA7045900	stool	GBR	United Kingdom	Europe	Northern Europe	no	0	0	0	0	0	0	0	0	0	0	0	0	0	0	0	0	0	0	0	0	1	0	0	1	0	1	0	0	0	0	0	0	0	0	0	0	0	0	0	1
1061	AsnicarF_2021	predict1_MTG_1047	SAMEA7045901	stool	GBR	United Kingdom	Europe	Northern Europe	no	0	0	0	0	0	0	0	0	0	0	0	0	0	0	0	0	0	0	0	0	1	0	0	0	0	0	0	0	0	0	0	0	0	0	0	0	0	0	0	1
1062	AsnicarF_2021	predict1_MTG_1048	SAMEA7045902	stool	GBR	United Kingdom	Europe	Northern Europe	no	0	1	0	0	0	0	0	1	0	0	0	0	0	0	0	0	1	0	0	0	1	0	0	1	0	1	0	0	0	0	0	0	0	0	0	0	0	0	0	1
1063	AsnicarF_2021	predict1_MTG_1049	SAMEA7045903	stool	GBR	United Kingdom	Europe	Northern Europe	no	0	0	0	0	0	0	0	0	0	0	0	0	0	0	0	0	0	0	0	0	0	0	0	0	0	0	0	0	0	0	0	0	0	0	0	0	0	0	0	1
1064	AsnicarF_2021	predict1_MTG_1050	SAMEA7045904	stool	GBR	United Kingdom	Europe	Northern Europe	no	0	0	0	0	0	0	0	0	0	0	0	0	0	0	0	0	1	0	0	0	1	0	0	0	0	0	0	0	0	0	0	0	0	0	0	0	0	0	0	1
1065	AsnicarF_2021	predict1_MTG_1051	SAMEA7045905	stool	GBR	United Kingdom	Europe	Northern Europe	no	0	0	0	0	0	0	0	0	0	0	0	0	0	0	0	0	1	0	0	0	1	0	1	0	0	0	0	0	0	0	0	0	0	0	0	0	0	0	0	1
1066	AsnicarF_2021	predict1_MTG_1052	SAMEA7045906	stool	GBR	United Kingdom	Europe	Northern Europe	no	0	0	0	0	0	0	0	0	0	0	0	0	0	0	0	0	0	0	0	1	0	0	0	0	0	0	0	0	0	0	0	0	0	0	0	0	0	0	0	1
1067	AsnicarF_2021	predict1_MTG_1053	SAMEA7045907	stool	USA	United States of America	Americas	North America	no	0	0	0	0	0	0	0	0	0	0	0	0	0	0	0	0	1	0	0	0	1	0	0	0	0	0	0	0	0	0	0	0	0	0	0	0	0	0	0	1
1068	AsnicarF_2021	predict1_MTG_1054	SAMEA7045908	stool	GBR	United Kingdom	Europe	Northern Europe	no	0	0	0	0	0	0	0	0	0	0	0	0	0	0	0	0	0	0	0	0	0	0	0	0	0	0	0	0	0	0	0	0	0	0	0	0	0	0	0	1
1069	AsnicarF_2021	predict1_MTG_1055	SAMEA7045909	stool	GBR	United Kingdom	Europe	Northern Europe	no	0	0	0	0	0	0	0	1	0	0	0	0	0	0	0	0	1	0	0	0	1	0	0	0	0	0	0	0	0	0	0	0	0	0	0	0	0	0	0	1
1070	AsnicarF_2021	predict1_MTG_1056	SAMEA7045910	stool	GBR	United Kingdom	Europe	Northern Europe	no	0	0	0	0	0	0	0	0	0	0	0	0	0	0	0	0	1	0	0	0	1	0	0	0	0	0	0	0	0	0	0	0	0	0	0	0	0	0	0	1
1071	AsnicarF_2021	predict1_MTG_1057	SAMEA7045911	stool	GBR	United Kingdom	Europe	Northern Europe	no	0	0	0	0	0	0	0	0	0	0	0	0	0	0	0	0	1	0	0	0	1	0	0	0	0	0	0	0	0	0	0	0	0	0	0	0	0	0	0	1
1072	AsnicarF_2021	predict1_MTG_1058	SAMEA7045912	stool	GBR	United Kingdom	Europe	Northern Europe	no	0	0	0	0	0	0	0	0	0	0	0	0	0	0	0	0	1	0	0	0	1	0	0	0	0	0	0	0	0	0	0	0	0	0	0	0	0	0	0	1
1073	AsnicarF_2021	predict1_MTG_1059	SAMEA7045913	stool	GBR	United Kingdom	Europe	Northern Europe	no	0	0	0	0	0	0	0	0	0	0	0	0	0	0	0	0	1	0	0	0	1	0	0	0	0	0	0	0	0	0	0	0	0	0	0	0	0	0	0	1
1074	AsnicarF_2021	predict1_MTG_1060	SAMEA7045914	stool	GBR	United Kingdom	Europe	Northern Europe	no	0	0	0	0	0	0	0	0	0	0	0	0	0	0	0	0	0	0	0	0	0	0	0	0	0	0	0	0	0	0	0	0	0	0	0	0	0	0	0	1
1075	AsnicarF_2021	predict1_MTG_1061	SAMEA7045915	stool	GBR	United Kingdom	Europe	Northern Europe	no	0	0	0	0	0	0	0	1	0	0	0	0	0	0	0	0	0	0	0	0	0	0	0	0	0	0	0	0	0	0	0	0	0	0	0	0	0	0	0	1
1076	AsnicarF_2021	predict1_MTG_1062	SAMEA7045916	stool	USA	United States of America	Americas	North America	no	0	0	0	0	0	0	0	0	0	0	0	0	0	0	0	0	0	0	0	0	0	0	1	0	0	0	0	0	0	0	0	0	0	0	0	0	0	0	0	1
1077	AsnicarF_2021	predict1_MTG_1063	SAMEA7045917	stool	GBR	United Kingdom	Europe	Northern Europe	no	0	0	0	0	0	0	0	0	0	0	0	0	0	0	0	0	1	0	0	0	1	0	0	0	0	1	0	0	0	0	0	0	0	0	0	0	0	0	0	1
1078	AsnicarF_2021	predict1_MTG_1064	SAMEA7045919	stool	GBR	United Kingdom	Europe	Northern Europe	no	0	0	0	0	1	0	0	0	0	0	0	0	0	0	0	0	0	0	0	0	0	0	0	1	0	1	0	0	0	0	0	0	0	0	0	0	0	0	0	1
1079	AsnicarF_2021	predict1_MTG_1065	SAMEA7045920	stool	GBR	United Kingdom	Europe	Northern Europe	no	0	1	0	0	0	0	0	1	0	0	0	0	0	0	0	0	1	0	0	1	1	0	1	0	0	0	0	0	0	0	0	0	0	0	0	0	0	0	0	1
1080	AsnicarF_2021	predict1_MTG_1066	SAMEA7045921	stool	GBR	United Kingdom	Europe	Northern Europe	no	0	0	0	0	0	0	0	0	0	0	0	0	0	0	0	0	1	0	0	0	1	0	0	0	0	0	0	0	0	0	0	0	0	0	0	0	0	0	0	1
1081	AsnicarF_2021	predict1_MTG_1067	SAMEA7045922	stool	GBR	United Kingdom	Europe	Northern Europe	no	0	0	0	0	0	0	0	0	0	1	0	0	0	0	0	0	0	0	0	1	0	0	0	0	0	0	0	0	0	0	0	0	0	0	0	0	0	0	0	0
1082	AsnicarF_2021	predict1_MTG_1068	SAMEA7045923	stool	GBR	United Kingdom	Europe	Northern Europe	no	0	1	0	0	0	0	0	0	0	0	0	0	0	0	0	0	1	0	0	0	1	0	0	1	0	1	0	0	0	0	0	0	0	0	0	0	0	0	0	1
1083	AsnicarF_2021	predict1_MTG_1069	SAMEA7045924	stool	GBR	United Kingdom	Europe	Northern Europe	no	0	0	0	0	0	0	0	1	0	0	0	0	0	0	0	0	1	0	0	0	1	0	0	0	0	0	0	0	0	0	0	0	0	0	0	0	0	0	0	1
1084	AsnicarF_2021	predict1_MTG_1070	SAMEA7045925	stool	GBR	United Kingdom	Europe	Northern Europe	no	0	0	0	0	0	0	0	1	0	0	0	0	0	0	0	0	1	0	0	1	1	0	1	0	0	0	0	0	0	0	0	0	0	0	0	0	0	0	0	1
1085	AsnicarF_2021	predict1_MTG_1071	SAMEA7045926	stool	GBR	United Kingdom	Europe	Northern Europe	no	0	0	0	0	0	0	0	0	0	1	0	0	0	0	0	0	0	0	0	0	1	0	0	0	0	0	0	0	0	0	0	0	0	0	0	0	0	0	0	1
1086	AsnicarF_2021	predict1_MTG_1072	SAMEA7045927	stool	GBR	United Kingdom	Europe	Northern Europe	no	0	0	0	0	0	0	0	0	0	0	0	0	0	0	0	0	1	0	0	0	0	0	0	0	0	0	0	0	0	0	0	0	0	0	0	0	0	0	0	1
1087	AsnicarF_2021	predict1_MTG_1073	SAMEA7045928	stool	GBR	United Kingdom	Europe	Northern Europe	no	0	0	0	0	0	0	0	1	0	0	0	0	0	0	0	0	1	0	0	0	1	0	0	0	0	0	0	0	0	0	0	0	0	0	0	0	0	0	0	1
1088	AsnicarF_2021	predict1_MTG_1074	SAMEA7045929	stool	GBR	United Kingdom	Europe	Northern Europe	no	0	0	0	0	0	0	0	0	0	0	0	0	0	0	0	0	1	0	0	0	1	0	0	0	0	0	0	0	0	0	0	0	0	0	0	0	0	0	0	1
1089	AsnicarF_2021	predict1_MTG_1075	SAMEA7045930	stool	GBR	United Kingdom	Europe	Northern Europe	no	0	0	0	0	0	0	0	0	0	0	0	0	0	0	0	0	1	0	0	1	0	0	1	1	0	1	0	0	0	0	0	0	0	0	0	0	0	0	0	1
1090	AsnicarF_2021	predict1_MTG_1076	SAMEA7045931	stool	GBR	United Kingdom	Europe	Northern Europe	no	0	0	0	0	0	0	0	0	0	0	0	0	0	0	0	0	1	0	0	0	1	0	0	0	0	0	0	0	0	0	0	0	0	0	0	0	0	0	0	1
1091	AsnicarF_2021	predict1_MTG_1077	SAMEA7045932	stool	USA	United States of America	Americas	North America	no	0	0	0	1	0	0	0	1	0	0	0	0	0	0	1	0	1	0	1	0	0	1	0	0	0	0	0	0	0	0	0	0	0	0	0	0	0	0	0	1
1092	AsnicarF_2021	predict1_MTG_1078	SAMEA7045933	stool	GBR	United Kingdom	Europe	Northern Europe	no	0	0	0	0	0	0	0	0	0	0	0	0	0	0	0	0	1	0	0	0	1	0	0	0	0	0	0	0	0	0	0	0	0	0	0	0	0	0	0	1
1093	AsnicarF_2021	predict1_MTG_1079	SAMEA7045934	stool	GBR	United Kingdom	Europe	Northern Europe	no	0	0	0	0	1	0	0	0	0	0	0	0	0	0	0	0	0	0	1	0	0	0	0	0	0	0	0	0	0	0	0	0	0	0	0	0	0	0	0	1
1094	AsnicarF_2021	predict1_MTG_1080	SAMEA7045935	stool	GBR	United Kingdom	Europe	Northern Europe	no	0	0	0	0	0	0	0	0	0	0	0	0	0	0	0	0	1	0	0	0	1	0	0	1	0	1	0	0	0	0	0	0	0	0	0	0	0	0	0	1
1095	AsnicarF_2021	predict1_MTG_1081	SAMEA7045936	stool	GBR	United Kingdom	Europe	Northern Europe	no	0	0	0	0	0	0	0	0	0	0	0	0	0	0	0	0	1	0	0	1	1	0	1	1	0	1	0	0	0	0	0	0	0	0	0	0	0	0	0	1
1096	AsnicarF_2021	predict1_MTG_1082	SAMEA7045937	stool	GBR	United Kingdom	Europe	Northern Europe	no	0	1	0	0	1	0	0	1	0	0	0	0	0	0	0	0	1	0	1	0	1	0	0	0	0	0	0	0	0	0	0	0	0	0	0	0	0	0	0	1
1097	AsnicarF_2021	predict1_MTG_1083	SAMEA7045938	stool	USA	United States of America	Americas	North America	no	0	0	0	0	0	0	0	0	0	0	0	0	0	0	0	0	0	0	0	0	1	0	0	0	0	0	0	0	0	0	0	0	0	0	0	0	0	0	0	1
1098	AsnicarF_2021	predict1_MTG_1084	SAMEA7045939	stool	GBR	United Kingdom	Europe	Northern Europe	no	0	0	0	0	0	0	0	0	0	0	0	0	0	0	0	0	1	0	0	1	1	0	1	0	0	0	0	0	0	0	0	0	0	0	0	0	0	0	0	1
1099	AsnicarF_2021	predict1_MTG_1085	SAMEA7045940	stool	GBR	United Kingdom	Europe	Northern Europe	no	0	0	0	0	0	0	0	1	0	0	0	0	0	0	0	0	0	0	0	0	0	0	0	0	0	0	0	0	0	0	0	0	0	0	0	0	0	0	0	1
1100	AsnicarF_2021	predict1_MTG_1086	SAMEA7045941	stool	GBR	United Kingdom	Europe	Northern Europe	no	0	0	0	0	0	0	0	0	0	0	0	0	0	0	0	0	1	0	0	0	1	0	0	0	0	0	0	0	0	0	0	0	0	0	0	0	0	0	0	1
1101	AsnicarF_2021	predict1_MTG_1087	SAMEA7045942	stool	GBR	United Kingdom	Europe	Northern Europe	no	0	1	0	0	0	0	0	0	0	1	0	0	0	0	0	0	1	0	0	0	1	0	0	1	0	1	0	0	0	0	0	0	0	0	0	0	0	0	0	1
1102	AsnicarF_2021	predict1_MTG_1088	SAMEA7045943	stool	USA	United States of America	Americas	North America	no	0	0	0	0	0	0	0	1	0	0	0	0	0	0	0	0	1	0	1	0	1	0	0	0	0	0	0	0	0	0	0	0	0	0	0	0	0	0	0	1
1103	AsnicarF_2021	predict1_MTG_1089	SAMEA7045944	stool	USA	United States of America	Americas	North America	no	0	0	0	0	0	0	0	0	0	0	0	0	0	0	0	0	1	0	0	0	0	0	0	0	0	0	0	0	0	0	0	0	0	0	0	0	0	0	0	1
1104	AsnicarF_2021	predict1_MTG_1090	SAMEA7045945	stool	GBR	United Kingdom	Europe	Northern Europe	no	0	0	0	0	0	0	0	1	0	0	0	0	0	0	0	0	1	0	0	0	0	0	0	0	0	0	0	0	0	0	0	0	0	0	0	0	0	0	0	1
1105	AsnicarF_2021	predict1_MTG_1091	SAMEA7045946	stool	GBR	United Kingdom	Europe	Northern Europe	no	0	0	0	0	0	0	0	0	0	0	0	0	0	0	0	0	0	0	0	0	0	0	0	0	0	0	0	0	0	0	0	0	0	0	0	0	0	0	0	0
1106	AsnicarF_2021	predict1_MTG_1092	SAMEA7045947	stool	GBR	United Kingdom	Europe	Northern Europe	no	0	0	0	0	0	0	0	0	0	0	0	0	0	0	0	0	0	0	0	0	1	0	0	0	0	0	0	0	0	0	0	0	0	0	0	0	0	0	0	1
1107	AsnicarF_2021	predict1_MTG_1093	SAMEA7045948	stool	GBR	United Kingdom	Europe	Northern Europe	no	0	0	0	0	0	0	0	0	0	1	0	0	0	0	0	0	1	0	0	0	1	0	0	1	0	1	0	0	0	0	0	0	0	0	0	0	0	0	0	1
1108	AsnicarF_2021	predict1_MTG_1094	SAMEA7045949	stool	GBR	United Kingdom	Europe	Northern Europe	no	0	0	0	0	0	0	0	0	0	1	0	0	0	0	0	0	0	0	0	0	0	0	0	0	0	0	0	0	0	0	0	0	0	0	0	0	0	0	0	0
1109	AsnicarF_2021	predict1_MTG_1095	SAMEA7045950	stool	GBR	United Kingdom	Europe	Northern Europe	no	0	0	0	0	0	0	0	0	0	0	0	0	0	0	0	0	0	0	0	1	1	0	1	0	0	0	0	0	0	0	0	0	0	0	0	0	0	0	0	1
1110	AsnicarF_2021	predict1_MTG_1096	SAMEA7045951	stool	GBR	United Kingdom	Europe	Northern Europe	no	0	0	0	0	0	0	0	1	0	0	0	0	0	0	0	0	1	0	0	0	1	0	0	0	0	0	0	0	0	0	0	0	0	0	0	0	0	0	0	1
1111	AsnicarF_2021	predict1_MTG_1097	SAMEA7045952	stool	USA	United States of America	Americas	North America	no	0	0	0	0	0	0	0	1	0	0	0	0	0	0	0	0	0	0	0	0	0	0	0	0	0	0	0	0	0	0	0	0	0	0	0	0	0	0	0	1
1112	AsnicarF_2021	predict1_MTG_1098	SAMEA7045953	stool	GBR	United Kingdom	Europe	Northern Europe	no	0	0	0	0	0	0	0	1	0	0	0	0	0	0	0	0	1	0	0	0	1	0	0	0	0	0	0	0	0	0	0	0	0	0	0	0	0	0	0	1
1113	BackhedF_2015	SID1	SID1_12M	stool	SWE	Sweden	Europe	Northern Europe	no	0	0	0	0	0	0	0	0	0	0	0	0	0	0	0	0	1	0	0	0	0	0	0	1	0	1	0	0	0	0	0	0	0	0	0	0	0	0	0	1
1114	BackhedF_2015	SID1	SID1_4M	stool	SWE	Sweden	Europe	Northern Europe	no	0	0	0	0	0	0	0	0	0	0	0	0	0	0	0	0	1	0	0	0	0	0	0	1	0	1	0	0	0	0	0	0	0	0	0	0	0	0	0	0
1115	BackhedF_2015	SID1	SID1_B	stool	SWE	Sweden	Europe	Northern Europe	no	0	0	0	0	0	0	0	0	0	0	0	0	0	0	0	0	1	0	0	0	0	0	0	1	0	1	0	0	0	0	0	0	0	0	0	0	0	0	0	1
1116	BackhedF_2015	SID10	SID10_12M	stool	SWE	Sweden	Europe	Northern Europe	no	0	0	0	0	0	0	0	0	0	0	0	0	0	0	0	0	0	0	0	0	1	0	0	0	0	0	0	0	0	0	0	0	0	0	0	0	0	0	0	1
1117	BackhedF_2015	SID10	SID10_4M	stool	SWE	Sweden	Europe	Northern Europe	no	0	0	0	0	0	0	0	0	0	0	0	0	0	0	0	0	0	0	0	0	0	0	0	1	0	1	0	0	0	0	0	0	0	0	0	0	0	0	0	0
1118	BackhedF_2015	SID10	SID10_B	stool	SWE	Sweden	Europe	Northern Europe	no	0	0	0	0	0	0	0	0	0	0	0	0	0	0	0	0	0	0	0	0	0	0	0	1	0	1	0	0	0	0	0	0	0	0	0	0	0	0	0	0
1119	BackhedF_2015	SID103	SID103_12M	stool	SWE	Sweden	Europe	Northern Europe	no	0	0	0	0	0	0	0	0	0	0	0	0	0	0	0	0	0	0	0	0	0	0	0	0	0	0	0	0	0	0	0	0	0	0	0	0	0	0	0	0
1120	BackhedF_2015	SID103	SID103_4M	stool	SWE	Sweden	Europe	Northern Europe	no	0	0	0	0	0	0	0	0	0	0	1	0	0	0	0	0	0	0	0	0	0	0	0	1	0	0	0	0	0	0	0	0	0	0	0	0	0	0	0	0
1121	BackhedF_2015	SID103	SID103_B	stool	SWE	Sweden	Europe	Northern Europe	no	0	0	0	0	0	0	0	0	0	0	0	0	0	0	0	1	0	0	0	0	0	0	0	1	1	0	0	0	1	0	0	0	0	0	0	0	0	0	0	0
1122	BackhedF_2015	SID103_mo	SID103_M	stool	SWE	Sweden	Europe	Northern Europe	no	0	0	0	0	0	0	0	0	0	0	0	0	0	0	0	0	0	0	0	0	1	0	0	1	0	1	0	0	0	0	0	0	0	0	0	0	0	0	0	1
1123	BackhedF_2015	SID105	SID105_12M	stool	SWE	Sweden	Europe	Northern Europe	no	0	0	0	0	0	0	0	0	0	0	0	0	0	0	0	0	0	0	0	0	0	0	0	1	0	1	0	0	0	0	0	0	0	0	0	0	0	0	0	1
1124	BackhedF_2015	SID105	SID105_4M	stool	SWE	Sweden	Europe	Northern Europe	no	0	0	0	0	0	0	0	0	0	0	0	0	0	0	0	0	0	0	0	0	0	0	0	1	0	1	0	0	0	0	0	0	0	0	0	0	0	0	0	0
1125	BackhedF_2015	SID105	SID105_B	stool	SWE	Sweden	Europe	Northern Europe	no	0	0	0	0	0	0	0	0	0	0	0	0	0	0	0	0	0	0	0	0	0	0	0	1	0	0	0	0	1	0	0	0	0	0	0	0	0	0	0	0
1126	BackhedF_2015	SID105_mo	SID105_M	stool	SWE	Sweden	Europe	Northern Europe	no	0	0	0	0	0	0	0	0	0	0	0	0	0	0	0	0	0	0	0	0	1	0	0	1	0	1	0	0	0	0	0	0	0	0	0	0	0	0	0	1
1127	BackhedF_2015	SID10_mo	SID10_M	stool	SWE	Sweden	Europe	Northern Europe	no	0	0	0	0	0	0	0	0	0	0	0	0	0	0	0	0	0	0	0	0	1	0	0	1	0	1	0	0	0	0	0	0	0	0	0	0	0	0	0	0
1128	BackhedF_2015	SID12	SID12_12M	stool	SWE	Sweden	Europe	Northern Europe	no	0	0	0	0	0	0	0	0	0	0	1	0	0	0	0	0	0	0	0	0	0	0	0	0	0	0	0	0	0	0	0	0	0	0	0	0	0	0	0	0
1129	BackhedF_2015	SID12	SID12_4M	stool	SWE	Sweden	Europe	Northern Europe	no	0	0	0	0	0	0	0	0	0	0	0	0	0	0	0	0	0	0	0	0	0	0	0	1	0	1	0	0	0	0	0	0	0	0	0	0	0	0	0	0
1130	BackhedF_2015	SID12	SID12_B	stool	SWE	Sweden	Europe	Northern Europe	no	0	0	0	0	0	0	0	0	0	0	0	0	0	0	0	0	0	0	0	0	0	0	0	0	0	0	0	0	0	0	0	0	0	0	0	0	0	0	0	0
1131	BackhedF_2015	SID128	SID128_12M	stool	SWE	Sweden	Europe	Northern Europe	no	0	0	0	0	0	0	0	0	0	0	0	0	0	0	0	0	0	0	0	0	0	0	0	0	0	0	0	0	0	0	0	0	0	0	0	0	0	0	0	1
1132	BackhedF_2015	SID128	SID128_4M	stool	SWE	Sweden	Europe	Northern Europe	no	0	0	0	0	0	0	0	0	0	0	0	0	0	0	0	0	1	0	0	0	1	0	0	1	0	1	0	0	0	0	0	0	0	0	0	0	0	0	0	1
1133	BackhedF_2015	SID128	SID128_B	stool	SWE	Sweden	Europe	Northern Europe	no	0	0	0	0	0	0	0	0	0	0	0	0	0	0	0	0	0	0	0	0	0	0	0	1	0	1	0	0	0	0	0	0	0	0	0	0	0	0	0	0
1134	BackhedF_2015	SID128_mo	SID128_M	stool	SWE	Sweden	Europe	Northern Europe	no	0	0	0	0	0	0	0	0	0	0	0	0	0	0	0	0	0	0	0	0	0	0	0	1	0	1	0	0	0	0	0	0	0	0	0	0	0	0	0	1
1135	BackhedF_2015	SID12_mo	SID12_M	stool	SWE	Sweden	Europe	Northern Europe	no	0	0	0	0	0	0	0	1	0	0	0	0	0	0	0	0	1	0	0	0	0	0	0	0	0	0	0	0	0	0	0	0	0	0	0	0	0	0	0	1
1136	BackhedF_2015	SID130	SID130_12M	stool	SWE	Sweden	Europe	Northern Europe	no	0	0	0	0	0	0	0	0	0	0	0	0	0	0	0	0	0	0	0	1	0	0	1	1	0	1	0	0	0	0	0	0	0	0	0	0	0	0	0	0
1137	BackhedF_2015	SID130	SID130_4M	stool	SWE	Sweden	Europe	Northern Europe	no	0	0	0	0	0	0	0	0	0	0	0	0	0	0	0	0	0	0	0	0	0	0	0	1	0	1	0	0	0	0	0	0	0	0	0	0	0	0	0	0
1138	BackhedF_2015	SID130	SID130_B	stool	SWE	Sweden	Europe	Northern Europe	no	0	0	0	0	0	0	0	0	0	0	0	0	0	0	0	0	0	0	0	0	0	0	0	1	0	1	0	0	0	0	0	0	0	0	0	0	0	0	0	0
1139	BackhedF_2015	SID130_mo	SID130_M	stool	SWE	Sweden	Europe	Northern Europe	no	0	0	0	0	0	0	0	0	0	0	0	0	0	0	0	0	0	0	0	0	0	0	0	1	0	1	0	0	0	0	0	0	0	0	0	0	0	0	0	1
1140	BackhedF_2015	SID133	SID133_12M	stool	SWE	Sweden	Europe	Northern Europe	no	0	0	0	0	0	0	0	0	0	0	0	0	0	0	0	0	0	0	0	0	0	0	0	1	0	1	0	0	0	0	0	0	0	0	0	0	0	0	0	1
1141	BackhedF_2015	SID133	SID133_4M	stool	SWE	Sweden	Europe	Northern Europe	no	0	0	0	0	0	0	0	0	0	0	0	0	0	0	0	0	1	0	0	0	1	0	0	1	0	1	0	0	0	0	0	0	0	0	0	0	0	0	0	1
1142	BackhedF_2015	SID133	SID133_B	stool	SWE	Sweden	Europe	Northern Europe	no	0	0	0	0	0	0	0	0	0	0	0	0	0	0	0	0	1	0	0	0	1	0	0	1	0	1	0	0	1	0	0	0	0	0	0	0	0	0	0	0
1143	BackhedF_2015	SID133_mo	SID133_M	stool	SWE	Sweden	Europe	Northern Europe	no	0	0	0	0	0	0	0	0	0	0	0	0	0	0	0	0	0	0	0	0	1	0	0	0	0	0	0	0	0	0	0	0	0	0	0	0	0	0	0	1
1144	BackhedF_2015	SID137	SID137_12M	stool	SWE	Sweden	Europe	Northern Europe	no	0	0	0	0	0	0	0	0	0	0	0	0	0	0	0	0	0	0	0	1	0	0	1	1	0	1	0	0	0	0	0	0	0	0	0	0	0	0	0	0
1145	BackhedF_2015	SID137	SID137_4M	stool	SWE	Sweden	Europe	Northern Europe	no	0	0	0	0	0	0	0	0	0	0	0	0	0	0	0	0	0	0	0	1	0	0	1	1	0	1	0	0	0	0	0	0	0	0	0	0	0	0	0	0
1146	BackhedF_2015	SID137	SID137_B	stool	SWE	Sweden	Europe	Northern Europe	no	0	0	0	0	0	0	0	0	0	0	0	0	0	0	0	0	0	0	0	1	0	0	1	1	0	1	0	0	0	0	0	0	0	0	0	0	0	0	0	0
1147	BackhedF_2015	SID137_mo	SID137_M	stool	SWE	Sweden	Europe	Northern Europe	no	0	0	0	0	0	0	0	0	0	0	0	0	0	0	0	0	1	0	0	0	1	0	1	1	0	1	0	0	0	0	0	0	0	0	0	0	0	0	0	1
1148	BackhedF_2015	SID150	SID150_12M	stool	SWE	Sweden	Europe	Northern Europe	no	0	0	0	0	0	0	0	0	0	1	0	0	0	0	0	0	0	0	0	0	0	0	0	1	0	1	0	0	0	0	0	0	0	0	0	0	0	0	0	0
1149	BackhedF_2015	SID150	SID150_4M	stool	SWE	Sweden	Europe	Northern Europe	no	0	0	0	0	0	0	0	0	0	0	1	0	0	0	0	0	0	0	0	0	0	0	0	0	0	0	0	0	0	0	0	0	0	0	0	0	0	0	0	0
1150	BackhedF_2015	SID150	SID150_B	stool	SWE	Sweden	Europe	Northern Europe	no	0	0	0	0	1	0	0	0	0	0	0	0	0	0	0	0	0	0	0	0	0	0	0	0	0	0	0	0	0	0	0	0	0	0	0	0	0	0	0	0
1151	BackhedF_2015	SID150_mo	SID150_M	stool	SWE	Sweden	Europe	Northern Europe	no	0	0	0	0	0	0	0	0	0	0	0	0	0	0	0	0	1	0	0	0	1	0	0	0	0	0	0	0	0	0	0	0	0	0	0	0	0	0	0	1
1152	BackhedF_2015	SID157	SID157_12M	stool	SWE	Sweden	Europe	Northern Europe	no	0	0	0	0	0	0	0	0	0	0	0	0	0	0	0	0	0	0	0	0	0	0	0	0	0	0	0	0	0	0	0	0	0	0	0	0	0	0	0	1
1153	BackhedF_2015	SID157	SID157_4M	stool	SWE	Sweden	Europe	Northern Europe	no	0	0	0	0	0	0	0	0	0	0	0	0	0	0	0	0	0	0	0	0	0	0	0	1	0	1	0	0	0	0	0	0	0	0	0	0	0	0	0	0
1154	BackhedF_2015	SID157	SID157_B	stool	SWE	Sweden	Europe	Northern Europe	no	0	0	0	0	0	0	0	0	0	0	0	0	0	0	0	0	0	0	0	0	0	0	0	1	0	1	0	0	0	0	0	0	0	0	0	0	0	0	0	0
1155	BackhedF_2015	SID157_mo	SID157_M	stool	SWE	Sweden	Europe	Northern Europe	no	0	0	0	0	0	0	0	0	0	0	0	0	0	0	0	0	0	0	0	0	0	0	0	0	0	0	0	0	0	0	0	0	0	0	0	0	0	0	0	1
1156	BackhedF_2015	SID172	SID172_12M	stool	SWE	Sweden	Europe	Northern Europe	no	0	0	0	0	0	0	0	0	0	0	0	0	0	0	0	0	0	0	0	1	1	0	1	0	0	1	0	0	0	0	0	0	0	0	0	0	0	0	0	1
1157	BackhedF_2015	SID172	SID172_4M	stool	SWE	Sweden	Europe	Northern Europe	no	0	0	0	0	0	0	0	0	0	0	0	0	0	0	0	0	0	0	0	0	1	0	0	1	0	1	0	0	0	0	0	0	0	0	0	0	0	0	0	1
1158	BackhedF_2015	SID172	SID172_B	stool	SWE	Sweden	Europe	Northern Europe	no	0	0	0	0	0	0	0	0	0	0	0	0	0	0	0	0	0	0	0	0	1	0	0	1	0	1	0	0	0	0	0	0	0	0	0	0	0	0	0	1
1159	BackhedF_2015	SID172_mo	SID172_M	stool	SWE	Sweden	Europe	Northern Europe	no	0	0	0	0	0	0	0	0	0	0	0	0	0	0	0	0	0	0	0	0	1	0	0	0	0	0	0	0	0	0	0	0	0	0	0	0	0	0	0	1
1160	BackhedF_2015	SID179	SID179_12M	stool	SWE	Sweden	Europe	Northern Europe	no	0	0	0	0	0	0	0	0	0	0	0	0	0	0	0	0	0	0	0	0	0	0	0	0	0	0	0	0	0	0	0	0	0	0	0	0	0	0	0	1
1161	BackhedF_2015	SID179	SID179_4M	stool	SWE	Sweden	Europe	Northern Europe	no	0	0	0	0	0	0	0	0	0	0	0	0	0	0	0	0	0	0	0	0	0	0	0	1	0	1	0	0	0	0	0	0	0	0	0	0	0	0	0	1
1162	BackhedF_2015	SID179	SID179_B	stool	SWE	Sweden	Europe	Northern Europe	no	0	0	0	0	0	0	0	0	0	0	0	0	0	0	0	0	0	0	0	0	0	0	0	1	0	1	0	0	0	0	0	0	0	0	0	0	0	0	0	0
1163	BackhedF_2015	SID179_mo	SID179_M	stool	SWE	Sweden	Europe	Northern Europe	no	0	0	0	0	0	0	0	0	0	0	0	0	0	0	0	0	0	0	0	0	1	0	0	1	0	1	0	0	0	0	0	0	0	0	0	0	0	0	0	1
1164	BackhedF_2015	SID18	SID18_12M	stool	SWE	Sweden	Europe	Northern Europe	no	0	0	0	0	0	0	0	0	0	0	0	0	0	0	0	0	0	0	0	0	0	0	0	1	0	0	0	0	0	0	0	0	0	0	0	0	0	0	0	1
1165	BackhedF_2015	SID18	SID18_4M	stool	SWE	Sweden	Europe	Northern Europe	no	0	0	0	0	1	0	0	0	0	0	0	0	0	0	0	0	0	0	0	0	0	0	0	1	0	1	0	0	0	0	0	0	0	0	0	1	0	0	0	1
1166	BackhedF_2015	SID18	SID18_B	stool	SWE	Sweden	Europe	Northern Europe	no	0	0	0	0	0	0	0	1	0	0	0	0	0	0	0	0	0	0	0	0	0	0	0	1	0	0	0	0	0	0	0	0	0	0	0	0	0	0	0	1
1167	BackhedF_2015	SID180	SID180_12M	stool	SWE	Sweden	Europe	Northern Europe	no	0	0	0	0	0	0	0	0	0	0	0	0	0	0	0	0	0	0	0	0	0	0	0	1	0	1	0	0	0	0	0	0	0	0	0	0	0	0	0	0
1168	BackhedF_2015	SID180	SID180_4M	stool	SWE	Sweden	Europe	Northern Europe	no	0	0	0	0	0	0	0	0	0	0	0	0	0	0	0	0	0	0	0	0	0	0	0	1	0	1	0	0	0	0	0	0	0	0	0	0	0	0	0	0
1169	BackhedF_2015	SID180	SID180_B	stool	SWE	Sweden	Europe	Northern Europe	no	0	0	0	0	0	0	0	0	0	0	1	0	0	0	0	0	0	0	0	0	0	0	0	1	0	0	0	0	0	0	0	0	0	0	0	0	0	0	0	0
1170	BackhedF_2015	SID180_mo	SID180_M	stool	SWE	Sweden	Europe	Northern Europe	no	0	0	0	0	0	0	0	0	0	0	0	0	0	0	0	0	0	0	0	0	1	0	0	1	0	1	0	0	0	0	0	0	0	0	0	0	0	0	0	1
1171	BackhedF_2015	SID181	SID181_12M	stool	SWE	Sweden	Europe	Northern Europe	no	0	0	0	0	0	0	0	0	0	0	0	0	0	0	0	0	1	0	0	0	1	0	0	1	0	1	0	0	0	0	0	0	0	0	0	0	0	0	0	0
1172	BackhedF_2015	SID181	SID181_4M	stool	SWE	Sweden	Europe	Northern Europe	no	0	0	0	0	0	0	0	0	0	0	0	0	0	0	0	0	0	0	0	1	0	0	1	1	0	1	0	0	1	0	0	0	0	0	0	0	0	0	0	0
1173	BackhedF_2015	SID181	SID181_B	stool	SWE	Sweden	Europe	Northern Europe	no	0	0	0	0	0	0	0	0	0	0	0	0	0	0	0	0	0	0	0	1	0	0	1	1	0	1	0	0	0	0	0	0	0	0	0	0	0	0	0	0
1174	BackhedF_2015	SID181_mo	SID181_M	stool	SWE	Sweden	Europe	Northern Europe	no	0	0	0	0	0	0	0	0	0	0	0	0	0	0	0	0	0	0	0	1	1	0	1	1	0	1	0	0	0	0	0	0	0	0	0	0	0	0	0	1
1175	BackhedF_2015	SID184	SID184_12M	stool	SWE	Sweden	Europe	Northern Europe	no	0	0	0	0	0	0	0	0	0	0	0	0	0	0	0	0	0	0	0	0	0	0	0	0	0	0	0	0	0	0	0	0	0	0	0	0	0	0	0	1
1176	BackhedF_2015	SID184	SID184_4M	stool	SWE	Sweden	Europe	Northern Europe	no	0	0	0	0	0	0	0	0	0	0	0	0	0	0	0	0	0	0	0	0	1	0	0	0	0	0	0	0	0	0	0	0	0	0	0	0	0	0	0	1
1177	BackhedF_2015	SID184	SID184_B	stool	SWE	Sweden	Europe	Northern Europe	no	0	0	0	0	0	0	0	0	0	0	0	0	0	0	0	0	0	0	0	0	0	0	0	0	0	0	0	0	0	0	0	0	0	0	0	0	0	0	0	1
1178	BackhedF_2015	SID184_mo	SID184_M	stool	SWE	Sweden	Europe	Northern Europe	no	0	0	0	0	0	0	0	0	0	0	0	0	0	0	0	0	0	0	0	0	0	0	0	0	0	0	0	0	0	0	0	0	0	0	0	0	0	0	0	1
1179	BackhedF_2015	SID18_mo	SID18_M	stool	SWE	Sweden	Europe	Northern Europe	no	0	0	0	0	0	0	0	0	0	0	0	0	0	0	0	0	1	0	0	1	1	0	1	1	0	1	0	0	0	0	0	0	0	0	0	0	0	0	0	1
1180	BackhedF_2015	SID195	SID195_12M	stool	SWE	Sweden	Europe	Northern Europe	no	0	0	0	0	1	0	0	1	0	0	0	0	0	0	1	0	0	0	1	1	0	0	1	1	0	1	0	0	0	0	0	0	0	0	0	0	0	0	0	0
1181	BackhedF_2015	SID195	SID195_4M	stool	SWE	Sweden	Europe	Northern Europe	no	0	0	0	0	0	0	0	0	1	0	0	0	0	0	0	0	1	0	0	0	0	0	0	1	0	0	0	0	0	0	0	0	0	0	0	0	0	0	0	1
1182	BackhedF_2015	SID195	SID195_B	stool	SWE	Sweden	Europe	Northern Europe	no	0	0	0	0	0	0	0	0	0	0	0	0	0	0	0	0	1	0	0	0	0	0	0	1	0	0	0	0	0	0	0	0	0	0	0	0	0	0	0	0
1183	BackhedF_2015	SID195_mo	SID195_M	stool	SWE	Sweden	Europe	Northern Europe	no	0	0	0	0	0	0	0	0	0	0	0	0	0	0	0	0	1	0	0	0	1	0	0	0	0	0	0	0	0	0	0	0	0	0	0	0	0	0	0	1
1184	BackhedF_2015	SID1_mo	SID1_M	stool	SWE	Sweden	Europe	Northern Europe	no	0	0	0	0	0	0	0	0	0	0	0	0	0	0	0	0	1	0	0	0	1	0	0	1	0	1	0	0	0	0	0	0	0	0	0	0	0	0	0	1
1185	BackhedF_2015	SID201	SID201_12M	stool	SWE	Sweden	Europe	Northern Europe	no	0	0	0	0	0	0	0	0	0	0	0	0	0	0	0	0	1	0	0	0	0	0	0	0	0	0	0	0	0	0	0	0	0	0	0	0	0	0	0	1
1186	BackhedF_2015	SID201	SID201_4M	stool	SWE	Sweden	Europe	Northern Europe	no	0	0	0	0	0	0	0	0	0	0	0	0	0	0	0	0	0	0	0	0	0	0	0	1	0	1	0	0	0	0	0	0	0	0	0	0	0	0	0	1
1187	BackhedF_2015	SID201	SID201_B	stool	SWE	Sweden	Europe	Northern Europe	no	0	0	0	0	0	0	0	0	0	0	0	0	0	0	0	0	0	0	0	0	0	0	0	0	0	0	0	0	0	0	0	0	0	0	0	0	0	0	0	1
1188	BackhedF_2015	SID201_mo	SID201_M	stool	SWE	Sweden	Europe	Northern Europe	no	0	0	0	0	0	0	0	0	0	0	0	0	0	0	0	0	1	0	0	0	1	0	0	0	0	0	0	0	0	0	0	0	0	0	0	0	0	0	0	1
1189	BackhedF_2015	SID203	SID203_12M	stool	SWE	Sweden	Europe	Northern Europe	no	0	0	0	0	0	0	0	0	0	0	1	0	0	0	0	0	0	0	0	0	0	0	1	1	0	0	0	0	0	0	0	0	0	0	0	0	0	0	0	0
1190	BackhedF_2015	SID203	SID203_4M	stool	SWE	Sweden	Europe	Northern Europe	no	0	0	0	0	0	0	0	0	0	0	0	0	0	0	0	0	0	0	0	0	0	0	0	1	0	1	0	0	0	0	0	0	0	0	0	0	0	0	0	0
1191	BackhedF_2015	SID203	SID203_B	stool	SWE	Sweden	Europe	Northern Europe	no	0	0	0	0	0	0	0	0	0	0	0	0	0	0	0	1	1	0	0	0	1	0	0	1	0	0	0	0	0	0	0	0	0	0	0	0	0	0	0	0
1192	BackhedF_2015	SID203_mo	SID203_M	stool	SWE	Sweden	Europe	Northern Europe	no	0	0	0	0	0	0	0	0	0	0	0	0	0	0	0	0	0	0	0	0	0	0	0	0	0	0	0	0	0	0	0	0	0	0	0	0	0	0	0	1
1193	BackhedF_2015	SID224	SID224_12M	stool	SWE	Sweden	Europe	Northern Europe	no	0	0	0	0	0	0	0	0	0	0	0	0	0	0	0	0	0	0	0	0	0	0	0	1	0	1	0	0	0	0	0	0	0	0	0	0	0	0	0	0
1194	BackhedF_2015	SID224	SID224_4M	stool	SWE	Sweden	Europe	Northern Europe	no	0	0	0	0	0	0	0	0	0	0	0	0	0	0	0	0	0	0	0	0	0	0	0	1	0	1	0	0	0	0	0	0	0	0	0	0	0	0	0	0
1195	BackhedF_2015	SID224	SID224_B	stool	SWE	Sweden	Europe	Northern Europe	no	0	0	0	0	0	0	0	0	0	0	0	0	0	0	0	0	0	0	0	0	0	0	0	1	0	1	0	0	0	0	0	0	0	0	0	0	0	0	0	0
1196	BackhedF_2015	SID224_mo	SID224_M	stool	SWE	Sweden	Europe	Northern Europe	no	0	0	0	0	0	0	0	0	0	0	0	0	0	0	0	0	0	0	0	0	0	0	0	0	0	0	0	0	0	0	0	0	0	0	0	0	0	0	0	1
1197	BackhedF_2015	SID229	SID229_12M	stool	SWE	Sweden	Europe	Northern Europe	no	0	0	0	0	0	0	0	0	0	0	0	0	0	0	0	0	0	0	0	0	0	0	0	0	0	0	0	0	0	0	0	0	0	0	0	0	0	0	0	0
1198	BackhedF_2015	SID229	SID229_4M	stool	SWE	Sweden	Europe	Northern Europe	no	0	0	0	0	0	0	0	0	0	0	0	0	0	0	0	0	0	0	0	1	0	0	1	1	0	1	0	0	0	0	0	0	0	0	0	0	0	0	0	0
1199	BackhedF_2015	SID229	SID229_B	stool	SWE	Sweden	Europe	Northern Europe	no	0	0	0	0	0	0	0	0	0	0	0	0	0	0	0	0	0	0	0	1	0	0	1	1	0	1	0	0	0	0	0	0	0	0	0	0	0	0	0	0
1200	BackhedF_2015	SID229_mo	SID229_M	stool	SWE	Sweden	Europe	Northern Europe	no	0	0	0	0	0	0	0	0	0	0	0	0	0	0	0	0	1	0	0	1	1	0	1	1	0	1	0	0	0	0	0	0	0	0	0	0	0	0	0	1
1201	BackhedF_2015	SID238	SID238_12M	stool	SWE	Sweden	Europe	Northern Europe	no	0	0	0	0	0	0	0	0	0	0	0	0	0	0	0	0	0	0	0	0	0	0	0	0	0	0	0	0	0	0	0	0	0	0	0	0	0	0	0	1
1202	BackhedF_2015	SID238	SID238_4M	stool	SWE	Sweden	Europe	Northern Europe	no	0	0	0	0	1	0	0	0	1	0	0	0	0	0	0	0	0	0	0	0	0	0	0	1	0	0	0	0	0	0	0	0	0	0	0	0	0	0	0	0
1203	BackhedF_2015	SID238	SID238_B	stool	SWE	Sweden	Europe	Northern Europe	no	0	0	0	0	1	0	0	0	0	0	0	0	0	0	0	0	0	0	0	0	0	0	0	0	0	0	0	0	0	0	0	0	0	0	0	0	0	0	0	0
1204	BackhedF_2015	SID238_mo	SID238_M	stool	SWE	Sweden	Europe	Northern Europe	no	0	0	0	0	0	0	0	0	0	0	0	0	0	0	0	0	0	0	0	0	0	0	0	1	0	1	0	0	0	0	0	0	0	0	0	0	0	0	0	1
1205	BackhedF_2015	SID240	SID240_12M	stool	SWE	Sweden	Europe	Northern Europe	no	0	0	0	0	0	0	0	0	0	0	0	0	0	0	0	0	0	0	0	0	0	0	0	0	0	0	0	0	0	0	0	0	0	0	0	0	0	0	0	0
1206	BackhedF_2015	SID240	SID240_4M	stool	SWE	Sweden	Europe	Northern Europe	no	0	0	0	0	0	0	0	0	0	0	0	0	0	0	1	0	0	0	0	0	0	0	0	1	0	1	0	0	0	0	0	0	0	0	0	0	0	0	0	0
1207	BackhedF_2015	SID240	SID240_B	stool	SWE	Sweden	Europe	Northern Europe	no	0	0	0	0	0	0	0	0	0	0	0	0	0	0	0	0	0	0	0	0	0	0	0	1	0	1	0	0	0	0	0	0	0	0	0	0	0	0	0	0
1208	BackhedF_2015	SID240_mo	SID240_M	stool	SWE	Sweden	Europe	Northern Europe	no	0	0	0	0	0	0	0	0	0	0	0	0	0	0	0	0	0	0	0	0	0	0	0	0	0	0	0	0	0	0	0	0	0	0	0	0	0	0	0	0
1209	BackhedF_2015	SID241	SID241_12M	stool	SWE	Sweden	Europe	Northern Europe	no	0	0	0	0	0	0	0	0	0	0	0	0	0	0	0	0	1	0	0	0	1	0	0	0	0	0	0	0	0	0	0	0	0	0	0	0	0	0	0	1
1210	BackhedF_2015	SID241	SID241_4M	stool	SWE	Sweden	Europe	Northern Europe	no	0	0	0	0	0	0	0	0	0	0	0	0	0	0	0	0	1	0	0	0	0	0	0	0	0	0	0	0	0	0	0	0	0	0	0	0	0	0	0	0
1211	BackhedF_2015	SID241	SID241_B	stool	SWE	Sweden	Europe	Northern Europe	no	0	0	0	0	0	0	0	0	0	0	0	0	0	0	0	0	0	0	0	0	0	0	0	0	0	0	0	0	0	0	0	0	0	0	0	0	0	0	0	0
1212	BackhedF_2015	SID241_mo	SID241_M	stool	SWE	Sweden	Europe	Northern Europe	no	0	0	0	0	0	0	0	0	0	0	0	0	0	0	0	0	1	0	0	0	1	0	0	0	0	0	0	0	0	0	0	0	0	0	0	0	0	0	0	1
1213	BackhedF_2015	SID244	SID244_12M	stool	SWE	Sweden	Europe	Northern Europe	no	0	0	0	0	0	0	0	0	0	0	0	0	0	0	0	0	1	0	0	0	1	0	0	0	0	0	0	0	0	0	0	0	0	0	0	0	0	0	0	1
1214	BackhedF_2015	SID244	SID244_4M	stool	SWE	Sweden	Europe	Northern Europe	no	0	0	0	0	0	0	0	0	0	0	0	0	0	0	0	0	0	0	0	0	0	0	0	1	0	1	0	0	0	0	0	0	0	0	0	0	0	0	0	1
1215	BackhedF_2015	SID244	SID244_B	stool	SWE	Sweden	Europe	Northern Europe	no	0	0	0	0	0	0	0	0	0	0	0	0	0	0	0	0	0	0	0	0	0	0	0	1	0	1	0	0	0	0	0	0	0	0	0	0	0	0	0	0
1216	BackhedF_2015	SID244_mo	SID244_M	stool	SWE	Sweden	Europe	Northern Europe	no	0	0	0	0	0	0	0	0	0	0	0	0	0	0	0	0	0	0	0	0	0	0	0	1	0	1	0	0	0	0	0	0	0	0	0	0	0	0	0	1
1217	BackhedF_2015	SID256	SID256_12M	stool	SWE	Sweden	Europe	Northern Europe	no	0	0	0	0	0	0	0	1	0	0	0	0	0	0	0	0	0	0	0	1	0	0	1	1	0	1	0	0	0	0	0	0	0	0	0	0	0	0	0	0
1218	BackhedF_2015	SID256	SID256_4M	stool	SWE	Sweden	Europe	Northern Europe	no	0	0	0	0	0	0	0	0	0	0	0	0	0	0	0	0	0	0	0	0	0	0	0	1	0	1	0	0	0	0	0	0	0	0	0	0	0	0	0	0
1219	BackhedF_2015	SID256	SID256_B	stool	SWE	Sweden	Europe	Northern Europe	no	0	0	0	0	0	0	0	0	0	0	0	0	0	0	0	0	0	0	0	0	0	0	0	1	0	1	0	0	0	0	0	0	0	0	0	0	0	0	0	0
1220	BackhedF_2015	SID256_mo	SID256_M	stool	SWE	Sweden	Europe	Northern Europe	no	0	0	0	0	0	0	0	0	0	0	0	0	0	0	0	0	0	0	0	0	0	0	0	0	0	0	0	0	0	0	0	0	0	0	0	0	0	0	0	1
1221	BackhedF_2015	SID258	SID258_12M	stool	SWE	Sweden	Europe	Northern Europe	no	0	0	0	0	0	0	0	0	0	0	0	0	0	0	0	0	0	0	0	0	0	0	0	0	0	1	0	0	0	0	0	0	0	0	0	0	0	0	0	0
1222	BackhedF_2015	SID258	SID258_4M	stool	SWE	Sweden	Europe	Northern Europe	no	0	0	0	0	0	0	0	0	0	0	0	0	0	0	0	0	0	0	0	1	0	0	1	1	0	1	0	0	0	0	0	0	0	0	0	0	0	0	0	0
1223	BackhedF_2015	SID258	SID258_B	stool	SWE	Sweden	Europe	Northern Europe	no	0	0	0	0	0	0	0	0	0	0	0	0	0	0	0	0	0	0	0	1	0	0	1	1	0	1	0	0	0	0	0	0	0	0	0	0	0	0	0	0
1224	BackhedF_2015	SID258_mo	SID258_M	stool	SWE	Sweden	Europe	Northern Europe	no	0	0	0	0	0	0	0	0	0	0	0	0	0	0	0	0	0	0	0	1	0	0	1	1	0	1	0	0	0	0	0	0	0	0	0	0	0	0	0	1
1225	BackhedF_2015	SID26	SID26_12M	stool	SWE	Sweden	Europe	Northern Europe	no	0	0	0	0	0	0	0	1	0	0	0	0	0	0	0	0	0	0	0	0	0	0	0	0	0	0	0	0	0	0	0	0	0	0	0	0	0	0	0	1
1226	BackhedF_2015	SID26	SID26_4M	stool	SWE	Sweden	Europe	Northern Europe	no	0	0	0	0	0	0	0	0	0	0	0	0	0	0	0	0	0	0	0	0	0	0	0	1	0	1	0	0	0	0	0	0	0	0	0	0	0	0	0	0
1227	BackhedF_2015	SID26	SID26_B	stool	SWE	Sweden	Europe	Northern Europe	no	0	0	0	0	0	0	0	0	0	0	0	0	0	0	0	0	0	0	0	0	0	0	0	1	1	0	0	0	1	0	0	0	0	0	0	0	0	0	0	0
1228	BackhedF_2015	SID263	SID263_12M	stool	SWE	Sweden	Europe	Northern Europe	no	0	0	0	0	0	0	0	0	0	0	0	0	0	0	0	0	0	0	0	0	1	0	0	0	0	0	0	0	0	0	0	0	0	0	0	0	0	0	0	0
1229	BackhedF_2015	SID263	SID263_4M	stool	SWE	Sweden	Europe	Northern Europe	no	0	0	0	0	0	0	0	0	0	0	0	0	0	0	0	0	0	0	0	0	0	0	0	1	0	1	0	0	0	0	0	0	0	0	0	0	0	0	0	0
1230	BackhedF_2015	SID263	SID263_B	stool	SWE	Sweden	Europe	Northern Europe	no	0	0	0	0	0	0	0	0	0	0	0	0	0	0	0	0	0	0	0	0	0	0	0	1	0	1	0	0	0	0	0	0	0	0	0	0	0	0	0	0
1231	BackhedF_2015	SID263_mo	SID263_M	stool	SWE	Sweden	Europe	Northern Europe	no	0	0	0	0	0	0	0	0	0	0	0	0	0	0	0	0	0	0	0	0	1	0	0	1	0	1	0	0	0	0	0	0	0	0	0	0	0	0	0	1
1232	BackhedF_2015	SID265	SID265_12M	stool	SWE	Sweden	Europe	Northern Europe	no	0	0	0	0	0	0	0	0	0	0	0	0	0	0	0	0	0	0	0	0	0	0	0	1	0	1	0	0	0	0	0	0	0	0	0	0	0	0	0	1
1233	BackhedF_2015	SID265	SID265_4M	stool	SWE	Sweden	Europe	Northern Europe	no	0	0	0	0	0	0	0	0	0	0	0	0	0	0	0	0	0	0	0	1	0	0	1	1	0	1	0	0	0	0	0	0	0	0	0	0	0	0	0	0
1234	BackhedF_2015	SID265	SID265_B	stool	SWE	Sweden	Europe	Northern Europe	no	0	0	0	0	1	0	0	0	0	0	0	0	0	0	0	0	0	0	0	0	0	0	0	1	1	0	0	0	1	0	0	0	0	0	0	0	0	0	0	0
1235	BackhedF_2015	SID265_mo	SID265_M	stool	SWE	Sweden	Europe	Northern Europe	no	0	0	0	0	0	0	0	0	0	0	0	0	0	0	0	0	0	0	0	0	1	0	0	0	0	0	0	0	0	0	0	0	0	0	0	0	0	0	0	1
1236	BackhedF_2015	SID268	SID268_12M	stool	SWE	Sweden	Europe	Northern Europe	no	0	0	0	0	0	0	0	1	0	0	0	0	0	0	0	0	0	0	0	0	0	0	0	0	0	0	0	0	0	0	0	0	0	0	0	0	0	0	0	1
1237	BackhedF_2015	SID268	SID268_4M	stool	SWE	Sweden	Europe	Northern Europe	no	0	0	0	0	0	0	0	0	0	0	0	0	0	0	0	0	0	0	0	0	0	0	0	1	0	1	0	0	0	0	0	0	0	0	0	0	0	0	0	1
1238	BackhedF_2015	SID268	SID268_B	stool	SWE	Sweden	Europe	Northern Europe	no	0	0	0	0	0	0	0	0	0	0	0	0	0	0	0	1	0	0	0	0	0	0	0	1	0	1	0	0	1	0	0	0	0	0	0	0	0	0	0	0
1239	BackhedF_2015	SID268_mo	SID268_M	stool	SWE	Sweden	Europe	Northern Europe	no	0	0	0	0	0	0	0	0	0	0	0	0	0	0	0	0	1	0	1	0	1	0	0	1	0	1	0	0	0	0	0	0	0	0	0	0	0	0	0	1
1240	BackhedF_2015	SID26_mo	SID26_M	stool	SWE	Sweden	Europe	Northern Europe	no	0	0	0	0	0	0	0	0	0	0	0	0	0	0	0	0	0	0	0	0	0	0	0	1	0	1	0	0	0	0	0	0	0	0	0	0	0	0	0	1
1241	BackhedF_2015	SID272	SID272_12M	stool	SWE	Sweden	Europe	Northern Europe	no	0	0	0	0	0	0	0	0	0	0	0	0	0	0	0	0	0	0	0	0	0	0	0	0	0	0	0	0	0	0	0	0	0	0	0	0	0	0	0	0
1242	BackhedF_2015	SID272	SID272_4M	stool	SWE	Sweden	Europe	Northern Europe	no	0	0	0	0	0	0	0	0	0	0	0	0	0	0	0	0	0	0	0	0	0	0	0	1	0	1	0	0	0	0	0	0	0	0	0	0	0	0	0	0
1243	BackhedF_2015	SID272	SID272_B	stool	SWE	Sweden	Europe	Northern Europe	no	0	0	0	0	0	0	0	0	0	0	0	0	0	0	0	0	0	0	0	0	0	0	0	1	0	1	0	0	0	0	0	0	0	0	0	0	0	0	0	0
1244	BackhedF_2015	SID272_mo	SID272_M	stool	SWE	Sweden	Europe	Northern Europe	no	0	0	0	0	0	0	0	0	0	0	0	0	0	0	0	0	0	0	0	0	1	0	0	1	0	1	0	0	0	0	0	0	0	0	0	0	0	0	0	1
1245	BackhedF_2015	SID274	SID274_12M	stool	SWE	Sweden	Europe	Northern Europe	no	0	0	0	0	0	0	0	0	0	0	0	0	0	0	0	0	0	0	0	0	1	0	0	0	0	0	0	0	0	0	0	0	0	0	0	0	0	0	0	0
1246	BackhedF_2015	SID274	SID274_4M	stool	SWE	Sweden	Europe	Northern Europe	no	0	0	0	0	0	0	0	0	0	0	0	0	0	0	0	0	0	0	0	0	0	0	0	1	0	1	0	0	0	0	0	0	0	0	0	0	0	0	0	0
1247	BackhedF_2015	SID274	SID274_B	stool	SWE	Sweden	Europe	Northern Europe	no	0	0	0	0	0	0	0	0	0	0	0	0	0	0	0	0	0	0	0	0	0	0	0	1	0	1	0	0	0	0	0	0	0	0	0	0	0	0	0	0
1248	BackhedF_2015	SID274_mo	SID274_M	stool	SWE	Sweden	Europe	Northern Europe	no	0	0	0	0	0	0	0	0	0	0	0	0	0	0	0	0	0	0	0	0	1	0	0	0	0	0	0	0	0	0	0	0	0	0	0	0	0	0	0	1
1249	BackhedF_2015	SID275	SID275_12M	stool	SWE	Sweden	Europe	Northern Europe	no	0	0	0	0	0	0	0	0	0	0	0	0	0	0	0	0	0	0	0	0	0	0	0	0	0	0	0	0	0	0	0	0	0	0	0	0	0	0	0	0
1250	BackhedF_2015	SID275	SID275_4M	stool	SWE	Sweden	Europe	Northern Europe	no	0	0	0	0	0	0	0	0	0	0	0	0	0	0	0	0	0	0	0	0	0	0	0	1	0	1	0	0	0	0	0	0	0	0	0	0	0	0	0	0
1251	BackhedF_2015	SID275	SID275_B	stool	SWE	Sweden	Europe	Northern Europe	no	0	0	0	0	0	0	0	0	0	0	0	0	0	0	0	0	0	0	0	0	0	0	0	0	0	0	0	0	0	0	0	0	0	0	0	0	0	0	0	0
1252	BackhedF_2015	SID275_mo	SID275_M	stool	SWE	Sweden	Europe	Northern Europe	no	0	0	0	0	0	0	0	0	0	0	0	0	0	0	0	0	0	0	0	0	0	0	0	0	0	0	0	0	0	0	0	0	0	0	0	0	0	0	0	1
1253	BackhedF_2015	SID276	SID276_12M	stool	SWE	Sweden	Europe	Northern Europe	no	0	0	0	0	0	0	0	0	0	0	0	0	0	0	0	0	0	0	0	0	0	0	0	0	0	0	0	0	0	0	0	0	0	0	0	0	0	0	0	1
1254	BackhedF_2015	SID276	SID276_4M	stool	SWE	Sweden	Europe	Northern Europe	no	0	0	0	0	0	0	0	0	0	0	0	0	0	0	0	0	0	0	0	0	0	0	0	1	0	1	0	0	0	0	0	0	0	0	0	0	0	0	0	1
1255	BackhedF_2015	SID276	SID276_B	stool	SWE	Sweden	Europe	Northern Europe	no	0	0	0	0	0	0	0	0	0	0	0	0	0	0	0	0	0	0	0	0	0	0	0	1	0	1	0	0	0	0	0	0	0	0	0	0	0	0	0	0
1256	BackhedF_2015	SID276_mo	SID276_M	stool	SWE	Sweden	Europe	Northern Europe	no	0	0	0	0	0	0	0	0	0	0	0	0	0	0	0	0	0	0	0	0	0	0	0	0	0	0	0	0	0	0	0	0	0	0	0	0	0	0	0	1
1257	BackhedF_2015	SID281	SID281_12M	stool	SWE	Sweden	Europe	Northern Europe	no	0	0	0	1	0	0	0	0	0	0	0	0	0	0	0	0	0	0	0	0	0	0	0	0	0	0	0	0	0	0	0	0	0	0	0	0	0	0	0	1
1258	BackhedF_2015	SID281	SID281_4M	stool	SWE	Sweden	Europe	Northern Europe	no	0	0	0	0	0	0	0	0	0	0	0	0	0	0	0	0	0	0	0	0	0	0	0	1	0	1	0	0	0	0	0	0	0	0	0	0	0	0	0	1
1259	BackhedF_2015	SID281	SID281_B	stool	SWE	Sweden	Europe	Northern Europe	no	0	0	0	0	0	0	0	0	0	0	0	0	0	0	0	0	0	0	0	0	0	0	0	1	1	1	0	0	0	0	0	0	0	0	0	0	0	0	0	1
1260	BackhedF_2015	SID281_mo	SID281_M	stool	SWE	Sweden	Europe	Northern Europe	no	0	0	0	0	0	0	0	0	0	0	0	0	0	0	0	0	0	0	0	0	0	0	0	0	0	0	0	0	0	0	0	0	0	0	0	0	0	0	0	1
1261	BackhedF_2015	SID282	SID282_12M	stool	SWE	Sweden	Europe	Northern Europe	no	0	0	0	0	0	0	0	0	0	0	0	0	0	0	0	0	0	0	0	1	1	0	1	1	0	1	0	0	0	0	0	0	0	0	0	0	0	0	0	0
1262	BackhedF_2015	SID282	SID282_4M	stool	SWE	Sweden	Europe	Northern Europe	no	0	0	0	0	0	0	0	0	0	0	0	0	0	0	0	0	0	0	0	0	0	0	0	1	0	0	0	0	0	0	0	0	0	0	0	0	0	0	0	0
1263	BackhedF_2015	SID282	SID282_B	stool	SWE	Sweden	Europe	Northern Europe	no	0	0	0	0	0	0	0	0	0	0	0	0	0	0	0	0	0	0	0	0	0	0	0	1	0	1	0	0	0	0	0	0	0	0	0	0	0	0	0	0
1264	BackhedF_2015	SID282_mo	SID282_M	stool	SWE	Sweden	Europe	Northern Europe	no	0	0	0	0	0	0	0	0	0	0	0	0	0	0	0	0	0	0	0	0	0	0	0	1	0	1	0	0	0	0	0	0	0	0	0	0	0	0	0	1
1265	BackhedF_2015	SID326	SID326_12M	stool	SWE	Sweden	Europe	Northern Europe	no	0	0	0	0	0	0	0	0	0	0	0	0	0	0	0	0	0	0	0	0	0	0	0	1	0	1	0	0	0	0	0	0	0	0	0	0	0	0	0	0
1266	BackhedF_2015	SID326	SID326_4M	stool	SWE	Sweden	Europe	Northern Europe	no	0	0	0	0	0	0	0	0	0	0	0	0	0	0	0	0	0	0	0	0	1	0	0	1	0	1	0	0	0	0	0	0	0	0	0	0	0	0	0	0
1267	BackhedF_2015	SID326_mo	SID326_M	stool	SWE	Sweden	Europe	Northern Europe	no	0	0	0	0	0	0	0	0	0	0	0	0	0	0	0	0	1	0	0	0	0	0	0	1	0	1	0	0	0	0	0	0	0	0	0	0	0	0	0	1
1268	BackhedF_2015	SID332	SID332_12M	stool	SWE	Sweden	Europe	Northern Europe	no	0	0	0	0	0	0	0	0	0	0	0	0	0	0	0	0	0	0	0	0	1	0	0	0	0	0	0	0	0	0	0	1	0	0	0	0	0	0	0	1
1269	BackhedF_2015	SID332	SID332_4M	stool	SWE	Sweden	Europe	Northern Europe	no	0	0	0	0	0	0	0	0	0	0	0	0	0	0	0	0	0	0	0	0	0	0	0	1	0	1	0	0	0	0	0	0	0	0	0	0	0	0	0	1
1270	BackhedF_2015	SID332	SID332_B	stool	SWE	Sweden	Europe	Northern Europe	no	0	0	0	0	0	0	0	0	0	0	0	0	0	0	0	0	0	0	0	0	0	0	0	0	0	0	0	0	0	0	0	0	0	0	0	0	0	0	0	1
1271	BackhedF_2015	SID332_mo	SID332_M	stool	SWE	Sweden	Europe	Northern Europe	no	0	0	0	0	0	0	0	0	0	0	0	0	0	0	0	0	0	0	0	0	1	0	0	1	0	1	0	0	0	0	0	0	0	0	0	0	0	0	0	1
1272	BackhedF_2015	SID335	SID335_12M	stool	SWE	Sweden	Europe	Northern Europe	no	0	0	0	0	0	0	0	0	0	0	0	0	0	0	0	0	0	0	0	0	0	0	0	1	0	1	0	0	0	0	0	0	0	0	0	0	0	0	0	0
1273	BackhedF_2015	SID335	SID335_4M	stool	SWE	Sweden	Europe	Northern Europe	no	0	0	0	0	0	0	0	0	0	0	1	0	0	0	0	0	0	0	0	0	0	0	0	1	0	0	0	0	0	0	0	0	0	0	0	1	0	0	0	1
1274	BackhedF_2015	SID335	SID335_B	stool	SWE	Sweden	Europe	Northern Europe	no	0	0	0	0	0	0	0	0	0	0	0	0	0	0	0	0	0	0	0	1	0	0	1	1	0	1	0	0	0	0	0	0	0	0	0	0	0	0	0	0
1275	BackhedF_2015	SID335_mo	SID335_M	stool	SWE	Sweden	Europe	Northern Europe	no	0	0	0	0	0	0	0	0	0	0	0	0	0	0	0	0	0	0	0	0	1	0	0	0	0	0	0	0	0	0	0	0	0	0	0	0	0	0	0	1
1276	BackhedF_2015	SID338	SID338_12M	stool	SWE	Sweden	Europe	Northern Europe	no	0	0	0	0	0	0	0	0	0	0	0	0	0	0	0	0	0	0	0	0	0	0	0	0	0	0	0	0	0	0	0	0	0	0	0	0	0	0	0	0
1277	BackhedF_2015	SID338	SID338_4M	stool	SWE	Sweden	Europe	Northern Europe	no	0	0	0	0	0	0	0	0	0	0	0	0	0	0	0	0	0	0	0	0	0	0	0	1	0	1	0	0	0	0	0	0	0	0	0	0	0	0	0	0
1278	BackhedF_2015	SID338	SID338_B	stool	SWE	Sweden	Europe	Northern Europe	no	0	0	0	0	0	0	0	0	0	0	0	0	0	0	0	0	0	0	0	0	0	0	0	1	0	1	0	0	0	0	0	0	0	0	0	0	0	0	0	0
1279	BackhedF_2015	SID338_mo	SID338_M	stool	SWE	Sweden	Europe	Northern Europe	no	0	0	0	0	0	0	0	1	0	0	0	0	0	0	0	0	0	0	0	0	1	0	0	0	0	0	0	0	0	0	0	0	0	0	0	0	0	0	0	1
1280	BackhedF_2015	SID341	SID341_12M	stool	SWE	Sweden	Europe	Northern Europe	no	0	0	0	0	0	0	0	0	0	0	0	0	0	0	0	0	0	0	0	0	0	0	0	0	0	0	0	0	0	0	0	0	0	0	0	0	0	0	0	0
1281	BackhedF_2015	SID341	SID341_4M	stool	SWE	Sweden	Europe	Northern Europe	no	0	0	0	0	0	0	0	0	0	0	0	0	0	0	0	0	0	0	0	0	0	0	0	1	0	1	0	0	0	0	0	0	0	0	0	0	0	0	0	1
1282	BackhedF_2015	SID341	SID341_B	stool	SWE	Sweden	Europe	Northern Europe	no	0	0	0	0	0	0	0	0	0	0	0	0	0	0	0	0	0	0	0	0	1	0	0	1	0	1	0	0	0	0	0	0	0	0	0	0	0	0	0	0
1283	BackhedF_2015	SID341_mo	SID341_M	stool	SWE	Sweden	Europe	Northern Europe	no	0	0	0	0	0	0	0	0	0	0	0	0	0	0	0	0	0	0	0	0	0	0	1	1	0	1	0	0	0	0	0	0	0	0	0	0	0	0	0	1
1284	BackhedF_2015	SID343	SID343_12M	stool	SWE	Sweden	Europe	Northern Europe	no	0	0	0	0	0	0	0	0	0	0	0	0	0	0	0	0	0	0	0	0	0	0	0	1	0	1	0	0	0	0	0	0	0	0	0	0	0	0	0	1
1285	BackhedF_2015	SID343	SID343_4M	stool	SWE	Sweden	Europe	Northern Europe	no	0	0	0	0	0	0	0	0	0	0	0	0	0	0	0	0	0	0	0	0	0	0	0	1	0	0	0	0	0	0	0	0	0	0	0	0	0	0	0	1
1286	BackhedF_2015	SID343	SID343_B	stool	SWE	Sweden	Europe	Northern Europe	no	0	0	0	0	0	0	0	0	0	0	0	0	0	0	0	0	0	0	0	0	0	0	0	0	0	0	0	0	1	0	0	0	0	0	0	0	0	0	0	0
1287	BackhedF_2015	SID343_mo	SID343_M	stool	SWE	Sweden	Europe	Northern Europe	no	0	0	0	0	0	0	0	0	0	0	0	0	0	0	0	0	1	0	0	0	0	0	0	0	0	0	0	0	0	0	0	0	0	0	0	0	0	0	0	1
1288	BackhedF_2015	SID345	SID345_12M	stool	SWE	Sweden	Europe	Northern Europe	no	0	0	0	0	0	0	0	0	0	0	0	0	0	0	0	0	0	0	0	0	0	0	0	0	0	0	0	0	0	0	0	0	0	0	0	0	0	0	0	1
1289	BackhedF_2015	SID345	SID345_4M	stool	SWE	Sweden	Europe	Northern Europe	no	0	0	0	0	0	0	0	0	0	0	0	0	0	0	0	0	0	0	0	0	0	0	0	0	0	0	0	0	0	0	0	0	0	0	0	0	0	0	0	0
1290	BackhedF_2015	SID345	SID345_B	stool	SWE	Sweden	Europe	Northern Europe	no	0	0	0	0	0	0	0	0	0	0	0	0	0	0	0	0	0	0	0	0	0	0	0	1	0	1	0	0	0	0	0	0	0	0	0	0	0	0	0	1
1291	BackhedF_2015	SID345_mo	SID345_M	stool	SWE	Sweden	Europe	Northern Europe	no	0	0	0	0	0	0	0	0	0	0	0	0	0	0	0	0	1	0	0	0	1	0	0	0	0	0	0	0	0	0	0	0	0	0	0	0	0	0	0	1
1292	BackhedF_2015	SID350	SID350_12M	stool	SWE	Sweden	Europe	Northern Europe	no	0	0	0	0	0	0	0	0	0	0	0	0	0	0	0	0	1	0	0	0	0	0	0	0	0	0	0	0	0	0	0	0	0	0	0	0	0	0	0	1
1293	BackhedF_2015	SID350	SID350_4M	stool	SWE	Sweden	Europe	Northern Europe	no	0	0	0	0	0	0	0	0	0	0	0	0	0	0	0	0	1	0	0	0	0	0	0	1	0	1	0	0	0	0	0	0	0	0	0	0	0	0	0	0
1294	BackhedF_2015	SID350	SID350_B	stool	SWE	Sweden	Europe	Northern Europe	no	0	0	0	0	0	0	0	0	0	0	0	0	0	0	0	0	1	0	0	0	0	0	0	1	0	1	0	0	0	0	0	0	0	0	0	0	0	0	0	0
1295	BackhedF_2015	SID350_mo	SID350_M	stool	SWE	Sweden	Europe	Northern Europe	no	0	0	0	0	0	0	0	0	0	0	0	0	0	0	0	0	1	0	0	0	0	0	0	0	0	0	0	0	0	0	0	0	0	0	0	0	0	0	0	1
1296	BackhedF_2015	SID367	SID367_12M	stool	SWE	Sweden	Europe	Northern Europe	no	0	0	0	0	0	0	0	0	0	0	0	0	0	0	0	0	0	0	0	0	0	0	0	0	0	0	0	0	0	0	0	0	0	0	0	0	0	0	0	1
1297	BackhedF_2015	SID367	SID367_4M	stool	SWE	Sweden	Europe	Northern Europe	no	0	0	0	0	0	0	0	0	0	0	0	0	0	0	0	0	0	0	0	1	1	0	0	1	0	1	0	0	0	0	0	0	0	0	0	0	0	0	0	1
1298	BackhedF_2015	SID367	SID367_B	stool	SWE	Sweden	Europe	Northern Europe	no	0	0	0	0	0	0	0	0	0	0	0	0	0	0	0	0	0	0	0	1	1	0	1	1	0	1	0	0	0	0	0	0	0	0	0	0	0	0	0	1
1299	BackhedF_2015	SID367_mo	SID367_M	stool	SWE	Sweden	Europe	Northern Europe	no	0	0	0	0	0	0	0	0	0	0	0	0	0	0	0	0	0	0	0	0	0	0	0	0	0	0	0	0	0	0	0	0	0	0	0	0	0	0	0	1
1300	BackhedF_2015	SID377	SID377_12M	stool	SWE	Sweden	Europe	Northern Europe	no	0	0	0	0	1	0	0	0	0	0	0	0	0	0	0	0	0	0	1	0	0	0	0	1	0	1	0	0	0	0	0	0	0	0	0	0	0	0	0	1
1301	BackhedF_2015	SID377	SID377_4M	stool	SWE	Sweden	Europe	Northern Europe	no	0	0	0	0	0	0	0	0	0	0	0	0	0	0	0	0	1	0	0	0	1	0	0	1	0	1	0	0	0	0	0	0	0	0	0	1	0	0	0	0
1302	BackhedF_2015	SID377	SID377_B	stool	SWE	Sweden	Europe	Northern Europe	no	0	0	0	0	0	0	0	0	0	0	0	0	0	0	0	0	0	0	0	0	0	0	0	1	0	1	0	0	0	0	0	0	0	0	0	0	0	0	0	0
1303	BackhedF_2015	SID377_mo	SID377_M	stool	SWE	Sweden	Europe	Northern Europe	no	0	0	0	0	0	0	0	0	0	1	0	0	0	0	0	0	1	0	0	0	1	0	0	1	0	1	0	0	0	0	0	0	0	0	0	0	0	0	0	1
1304	BackhedF_2015	SID38	SID38_12M	stool	SWE	Sweden	Europe	Northern Europe	no	0	0	0	0	0	0	0	0	0	0	0	0	0	0	0	0	0	0	0	0	0	0	0	1	0	1	0	0	0	0	0	0	0	0	0	0	0	0	0	1
1305	BackhedF_2015	SID38	SID38_4M	stool	SWE	Sweden	Europe	Northern Europe	no	0	0	0	0	0	0	0	0	0	0	1	0	0	0	0	0	1	0	0	0	1	0	0	1	0	1	0	0	0	0	0	0	0	0	0	0	0	0	0	1
1306	BackhedF_2015	SID38	SID38_B	stool	SWE	Sweden	Europe	Northern Europe	no	0	0	0	0	0	0	0	0	0	0	0	0	0	0	0	0	0	0	0	0	0	0	0	0	0	0	0	0	0	0	0	0	0	0	0	0	0	0	0	0
1307	BackhedF_2015	SID383	SID383_12M	stool	SWE	Sweden	Europe	Northern Europe	no	0	0	0	0	0	0	0	0	0	0	0	0	0	0	0	0	0	0	0	0	0	0	0	0	0	0	0	0	0	0	0	0	0	0	0	0	0	0	0	1
1308	BackhedF_2015	SID383	SID383_4M	stool	SWE	Sweden	Europe	Northern Europe	no	0	0	0	0	0	0	0	0	0	0	0	0	0	0	0	0	1	0	0	0	1	0	0	1	0	1	0	0	0	0	0	0	0	0	0	0	0	0	0	0
1309	BackhedF_2015	SID383	SID383_B	stool	SWE	Sweden	Europe	Northern Europe	no	0	0	0	0	0	0	0	0	0	0	0	0	0	0	0	0	0	0	0	0	0	0	0	1	0	1	0	0	0	0	0	0	0	0	0	1	0	0	0	0
1310	BackhedF_2015	SID383_mo	SID383_M	stool	SWE	Sweden	Europe	Northern Europe	no	0	0	0	0	0	0	0	0	0	0	0	0	0	0	0	0	0	0	0	0	1	0	0	0	0	0	0	0	0	0	0	0	0	0	0	0	0	0	0	1
1311	BackhedF_2015	SID385	SID385_12M	stool	SWE	Sweden	Europe	Northern Europe	no	0	0	0	0	0	0	0	0	0	1	0	0	0	0	0	0	0	0	0	0	0	0	0	1	0	1	0	0	0	0	0	0	0	0	0	0	0	0	0	0
1312	BackhedF_2015	SID385	SID385_4M	stool	SWE	Sweden	Europe	Northern Europe	no	0	0	0	0	0	0	0	0	0	0	0	0	0	0	0	0	0	0	0	0	0	0	0	1	0	1	0	0	0	0	0	0	0	0	0	0	0	0	0	0
1313	BackhedF_2015	SID385	SID385_B	stool	SWE	Sweden	Europe	Northern Europe	no	0	0	0	0	0	0	0	0	0	0	0	0	0	0	0	0	0	0	0	0	0	0	0	1	0	0	0	0	0	0	0	0	0	0	0	0	0	0	0	0
1314	BackhedF_2015	SID385_mo	SID385_M	stool	SWE	Sweden	Europe	Northern Europe	no	0	0	0	0	0	0	0	0	0	0	0	0	0	0	0	0	1	0	0	0	0	0	0	0	0	0	0	0	0	0	0	0	0	0	0	0	0	0	0	1
1315	BackhedF_2015	SID387	SID387_12M	stool	SWE	Sweden	Europe	Northern Europe	no	0	0	0	0	0	0	0	0	0	0	0	0	0	0	0	0	0	0	0	0	0	0	0	0	0	0	0	0	0	0	0	0	0	0	0	0	0	0	0	1
1316	BackhedF_2015	SID387	SID387_4M	stool	SWE	Sweden	Europe	Northern Europe	no	0	0	0	0	0	0	0	0	0	0	0	0	0	0	1	0	0	0	0	0	0	0	0	1	0	1	0	0	0	0	0	0	0	0	0	0	0	0	0	0
1317	BackhedF_2015	SID387	SID387_B	stool	SWE	Sweden	Europe	Northern Europe	no	0	0	0	0	0	0	0	0	0	0	0	0	0	0	0	0	0	0	0	0	0	0	0	1	0	1	0	0	0	0	0	0	0	0	0	0	0	0	0	1
1318	BackhedF_2015	SID387_mo	SID387_M	stool	SWE	Sweden	Europe	Northern Europe	no	0	0	0	0	0	0	0	0	0	0	0	0	0	0	0	0	0	0	0	0	0	0	0	0	0	0	0	0	0	0	0	0	0	0	0	0	0	0	0	1
1319	BackhedF_2015	SID38_mo	SID38_M	stool	SWE	Sweden	Europe	Northern Europe	no	0	0	0	0	1	0	0	1	0	0	0	0	0	0	0	0	1	0	0	1	1	0	1	1	0	1	0	0	0	0	0	0	0	0	0	0	0	0	0	1
1320	BackhedF_2015	SID39	SID39_12M	stool	SWE	Sweden	Europe	Northern Europe	no	0	0	0	0	0	0	0	0	0	0	0	0	0	0	0	0	0	0	0	0	0	0	0	0	0	0	0	0	0	0	0	0	0	0	0	0	0	0	0	1
1321	BackhedF_2015	SID39	SID39_4M	stool	SWE	Sweden	Europe	Northern Europe	no	0	0	0	0	0	0	0	0	0	0	0	0	0	0	0	0	0	0	0	0	0	0	0	1	0	1	0	0	0	0	0	0	0	0	0	0	0	0	0	1
1322	BackhedF_2015	SID39	SID39_B	stool	SWE	Sweden	Europe	Northern Europe	no	0	0	0	0	0	0	0	0	0	0	0	0	0	0	0	0	0	0	0	0	0	0	0	1	0	1	0	0	1	0	0	0	0	0	0	0	0	0	0	1
1323	BackhedF_2015	SID397	SID397_12M	stool	SWE	Sweden	Europe	Northern Europe	no	0	0	0	0	0	0	0	0	0	0	0	0	0	0	0	0	0	0	0	0	1	0	0	1	0	1	0	0	0	0	0	0	0	0	0	0	0	0	0	1
1324	BackhedF_2015	SID397	SID397_4M	stool	SWE	Sweden	Europe	Northern Europe	no	0	0	0	1	0	0	0	0	0	0	0	0	0	0	1	0	0	0	0	1	0	0	1	1	0	1	0	0	0	0	0	0	0	0	0	0	0	0	0	0
1325	BackhedF_2015	SID397	SID397_B	stool	SWE	Sweden	Europe	Northern Europe	no	0	0	0	0	0	0	0	0	0	0	0	0	0	0	0	1	0	0	0	0	0	0	0	0	0	0	0	0	0	0	0	0	0	0	0	0	0	0	0	0
1326	BackhedF_2015	SID397_mo	SID397_M	stool	SWE	Sweden	Europe	Northern Europe	no	0	0	0	0	0	0	0	0	0	0	0	0	0	0	0	0	1	0	0	0	1	0	0	0	0	0	0	0	0	0	0	0	0	0	0	0	0	0	0	1
1327	BackhedF_2015	SID39_mo	SID39_M	stool	SWE	Sweden	Europe	Northern Europe	no	0	0	0	0	0	0	0	0	0	0	0	0	0	0	0	0	0	0	0	0	0	0	0	1	0	1	0	0	0	0	0	0	0	0	0	0	0	0	0	0
1328	BackhedF_2015	SID42	SID42_12M	stool	SWE	Sweden	Europe	Northern Europe	no	0	0	0	0	0	0	0	0	0	0	0	0	0	0	0	0	0	0	0	0	0	0	0	1	0	1	0	0	0	0	0	0	0	0	0	0	0	0	0	0
1329	BackhedF_2015	SID42	SID42_4M	stool	SWE	Sweden	Europe	Northern Europe	no	0	0	0	0	0	0	0	0	0	0	0	0	0	0	0	0	0	0	0	0	0	0	0	1	0	1	0	0	0	0	0	0	0	0	0	0	0	0	0	1
1330	BackhedF_2015	SID42	SID42_B	stool	SWE	Sweden	Europe	Northern Europe	no	0	0	0	0	0	0	0	0	0	0	0	0	0	0	0	0	0	0	0	0	0	0	0	1	0	1	0	0	0	0	0	0	0	0	0	0	0	0	0	0
1331	BackhedF_2015	SID42_mo	SID42_M	stool	SWE	Sweden	Europe	Northern Europe	no	0	0	0	0	0	0	0	0	0	0	0	0	0	0	0	0	0	0	0	0	0	0	0	1	0	1	0	0	0	0	0	0	0	0	0	0	0	0	0	1
1332	BackhedF_2015	SID45	SID45_12M	stool	SWE	Sweden	Europe	Northern Europe	no	0	0	0	0	0	0	0	0	0	0	0	0	0	0	0	0	0	0	0	0	0	0	0	1	0	1	0	0	0	0	0	0	0	0	0	0	0	0	0	0
1333	BackhedF_2015	SID45	SID45_4M	stool	SWE	Sweden	Europe	Northern Europe	no	0	0	0	0	0	0	0	0	0	0	0	0	0	0	0	0	0	0	0	0	0	0	0	1	0	1	0	0	0	0	0	0	0	0	0	0	0	0	0	0
1334	BackhedF_2015	SID45	SID45_B	stool	SWE	Sweden	Europe	Northern Europe	no	0	0	0	0	0	0	0	0	0	0	0	0	0	0	0	0	0	0	0	0	0	0	0	0	0	0	0	0	0	0	0	0	0	0	0	0	0	0	0	0
1335	BackhedF_2015	SID45_mo	SID45_M	stool	SWE	Sweden	Europe	Northern Europe	no	0	0	0	0	0	0	0	0	0	0	0	0	0	0	0	0	0	0	0	0	0	0	0	0	0	0	0	0	0	0	0	0	0	0	0	0	0	0	0	0
1336	BackhedF_2015	SID503	SID503_12M	stool	SWE	Sweden	Europe	Northern Europe	no	0	0	0	0	0	0	0	0	0	0	0	0	0	0	0	0	0	0	0	0	0	0	0	0	0	0	0	0	0	0	0	0	0	0	0	0	0	0	0	0
1337	BackhedF_2015	SID503	SID503_4M	stool	SWE	Sweden	Europe	Northern Europe	no	0	0	0	0	0	0	0	0	0	0	0	0	0	0	0	0	0	0	0	1	0	0	1	1	0	1	0	0	0	0	0	1	0	0	0	0	0	0	0	1
1338	BackhedF_2015	SID503	SID503_B	stool	SWE	Sweden	Europe	Northern Europe	no	0	0	0	0	0	0	0	0	0	0	0	0	0	0	0	0	0	0	0	1	0	0	1	1	0	1	0	0	0	0	0	0	0	0	0	0	0	0	0	0
1339	BackhedF_2015	SID503_mo	SID503_M	stool	SWE	Sweden	Europe	Northern Europe	no	0	0	0	0	0	0	0	0	0	0	0	0	0	0	0	0	0	0	0	0	1	0	0	0	0	0	0	0	0	0	0	0	0	0	0	0	0	0	0	1
1340	BackhedF_2015	SID504	SID504_12M	stool	SWE	Sweden	Europe	Northern Europe	no	0	0	0	0	0	0	0	0	0	0	0	0	0	0	0	0	0	0	0	1	0	0	1	1	0	1	0	0	0	0	0	0	0	0	0	0	0	0	0	0
1341	BackhedF_2015	SID504	SID504_4M	stool	SWE	Sweden	Europe	Northern Europe	no	0	0	0	0	0	0	0	0	0	0	0	0	0	0	0	0	0	0	0	0	0	0	0	1	0	1	0	0	0	0	0	0	0	0	0	0	0	0	0	0
1342	BackhedF_2015	SID504	SID504_B	stool	SWE	Sweden	Europe	Northern Europe	no	0	0	0	0	0	0	0	0	0	0	0	0	0	0	0	0	0	0	0	0	0	0	0	1	0	0	0	0	1	0	0	0	0	0	0	0	0	0	0	0
1343	BackhedF_2015	SID504_mo	SID504_M	stool	SWE	Sweden	Europe	Northern Europe	no	0	0	0	0	0	0	0	0	0	0	0	0	0	0	0	0	0	0	0	0	1	0	0	1	0	1	0	0	0	0	0	0	0	0	0	0	0	0	0	1
1344	BackhedF_2015	SID507	SID507_12M	stool	SWE	Sweden	Europe	Northern Europe	no	0	0	0	0	0	0	0	0	0	0	0	0	0	0	0	0	0	0	0	1	0	0	1	1	0	1	0	0	0	0	0	0	0	0	0	0	0	0	0	0
1345	BackhedF_2015	SID507	SID507_4M	stool	SWE	Sweden	Europe	Northern Europe	no	0	0	0	0	0	0	0	0	0	0	0	0	0	0	0	0	0	0	0	1	0	0	1	1	0	1	0	0	0	0	0	0	0	0	0	0	0	0	0	0
1346	BackhedF_2015	SID507	SID507_B	stool	SWE	Sweden	Europe	Northern Europe	no	0	0	0	0	0	0	0	0	0	0	0	0	0	0	0	0	0	0	0	1	0	0	1	1	0	1	0	0	1	0	0	0	0	0	0	0	0	0	0	0
1347	BackhedF_2015	SID507_mo	SID507_M	stool	SWE	Sweden	Europe	Northern Europe	no	0	0	0	0	0	0	0	0	0	0	0	0	0	0	0	0	0	0	0	0	1	0	0	0	0	0	0	0	0	0	0	0	0	0	0	0	0	0	0	1
1348	BackhedF_2015	SID51	SID51_12M	stool	SWE	Sweden	Europe	Northern Europe	no	0	0	0	0	0	0	0	0	0	0	0	0	0	0	0	0	1	0	0	0	0	0	0	0	0	0	0	0	0	0	0	0	0	0	0	0	0	0	0	1
1349	BackhedF_2015	SID51	SID51_4M	stool	SWE	Sweden	Europe	Northern Europe	no	0	0	0	0	0	0	0	0	0	0	0	0	0	0	0	0	1	0	0	0	0	0	0	1	0	1	0	0	0	0	0	0	0	0	0	0	0	0	0	1
1350	BackhedF_2015	SID51	SID51_B	stool	SWE	Sweden	Europe	Northern Europe	no	0	0	0	0	0	0	0	0	0	0	0	0	0	0	0	1	0	0	0	0	0	0	0	1	0	1	0	0	0	0	0	0	0	0	0	0	0	0	0	0
1351	BackhedF_2015	SID511	SID511_12M	stool	SWE	Sweden	Europe	Northern Europe	no	0	0	0	0	0	0	0	0	0	0	0	0	0	0	0	0	0	0	0	0	0	0	0	1	0	1	0	0	0	0	0	0	0	0	0	0	0	0	0	1
1352	BackhedF_2015	SID511	SID511_4M	stool	SWE	Sweden	Europe	Northern Europe	no	0	0	0	0	1	0	0	0	0	0	0	0	0	0	0	0	0	0	0	0	1	0	0	0	0	0	0	0	0	0	0	0	0	0	0	1	0	0	0	1
1353	BackhedF_2015	SID511	SID511_B	stool	SWE	Sweden	Europe	Northern Europe	no	0	0	0	0	0	0	0	0	0	0	0	0	0	0	0	0	0	0	0	0	0	0	0	0	0	0	0	0	0	0	0	0	0	0	0	0	0	0	0	0
1354	BackhedF_2015	SID511_mo	SID511_M	stool	SWE	Sweden	Europe	Northern Europe	no	0	0	0	0	0	0	0	0	0	0	0	0	0	0	0	0	1	0	0	1	1	0	0	0	0	0	0	0	0	0	0	0	0	0	0	0	0	0	0	1
1355	BackhedF_2015	SID51_mo	SID51_M	stool	SWE	Sweden	Europe	Northern Europe	no	0	0	0	0	0	0	0	0	0	0	0	0	0	0	0	0	1	0	0	0	1	0	0	0	0	0	0	0	0	0	0	0	0	0	0	0	0	0	0	1
1356	BackhedF_2015	SID521	SID521_12M	stool	SWE	Sweden	Europe	Northern Europe	no	0	0	0	0	0	0	0	0	0	0	0	0	0	0	0	0	1	0	0	1	1	0	1	1	0	1	0	0	0	0	0	0	0	0	0	0	0	0	0	0
1357	BackhedF_2015	SID521	SID521_4M	stool	SWE	Sweden	Europe	Northern Europe	no	0	0	0	0	0	0	0	0	0	0	0	0	0	0	0	0	0	0	0	1	1	0	1	1	0	1	0	0	0	0	0	0	0	0	0	0	0	0	0	0
1358	BackhedF_2015	SID521	SID521_B	stool	SWE	Sweden	Europe	Northern Europe	no	0	0	0	0	0	0	0	0	0	0	0	0	0	0	0	0	0	0	0	1	0	0	1	1	0	1	0	0	0	0	0	0	0	0	0	0	0	0	0	0
1359	BackhedF_2015	SID521_mo	SID521_M	stool	SWE	Sweden	Europe	Northern Europe	no	0	0	0	0	0	0	0	0	0	0	0	0	0	0	0	0	0	0	0	1	0	0	1	1	0	1	0	0	0	0	0	0	0	0	0	0	0	0	0	1
1360	BackhedF_2015	SID526	SID526_12M	stool	SWE	Sweden	Europe	Northern Europe	no	0	0	0	0	0	0	0	0	0	0	0	0	0	0	0	0	1	0	0	0	1	0	0	1	0	1	0	0	0	0	0	0	0	0	0	0	0	0	0	0
1361	BackhedF_2015	SID526	SID526_4M	stool	SWE	Sweden	Europe	Northern Europe	no	0	0	0	0	0	0	0	0	0	0	0	0	0	0	0	0	0	0	0	0	0	0	0	0	0	0	0	0	0	0	0	0	0	0	0	0	0	0	0	0
1362	BackhedF_2015	SID526	SID526_B	stool	SWE	Sweden	Europe	Northern Europe	no	0	0	0	0	0	0	0	0	0	0	0	0	0	0	0	0	0	0	0	0	0	0	0	1	1	0	0	0	1	0	0	0	0	0	0	0	0	0	0	0
1363	BackhedF_2015	SID526_mo	SID526_M	stool	SWE	Sweden	Europe	Northern Europe	no	0	0	0	0	0	0	0	0	0	0	0	0	0	0	0	0	1	0	0	0	0	0	0	1	0	1	0	0	0	0	0	0	0	0	0	0	0	0	0	1
1364	BackhedF_2015	SID527	SID527_12M	stool	SWE	Sweden	Europe	Northern Europe	no	0	0	0	0	0	0	0	0	0	0	0	0	0	0	0	0	1	0	0	0	0	0	0	0	0	0	0	0	0	0	0	0	0	0	0	0	0	0	0	1
1365	BackhedF_2015	SID527	SID527_4M	stool	SWE	Sweden	Europe	Northern Europe	no	0	0	0	0	0	0	0	0	0	0	0	0	0	0	0	0	0	0	0	0	0	0	0	1	0	1	0	0	0	0	0	0	0	0	0	0	0	0	0	1
1366	BackhedF_2015	SID527	SID527_B	stool	SWE	Sweden	Europe	Northern Europe	no	0	0	0	0	0	0	0	0	0	0	0	0	0	0	0	0	0	0	0	0	0	0	0	1	0	1	0	0	0	0	0	0	0	0	0	0	0	0	0	0
1367	BackhedF_2015	SID527_mo	SID527_M	stool	SWE	Sweden	Europe	Northern Europe	no	0	0	0	0	0	0	0	0	0	0	0	0	0	0	0	0	1	0	0	0	0	0	0	1	0	1	0	0	0	0	0	0	0	0	0	0	0	0	0	1
1368	BackhedF_2015	SID53	SID53_12M	stool	SWE	Sweden	Europe	Northern Europe	no	0	0	0	0	0	0	0	0	0	0	0	0	0	0	1	0	0	0	0	0	0	0	0	1	0	1	0	0	0	0	0	0	0	0	0	0	0	0	0	1
1369	BackhedF_2015	SID53	SID53_4M	stool	SWE	Sweden	Europe	Northern Europe	no	0	0	0	0	0	0	0	0	0	0	0	0	0	0	1	0	0	0	0	0	0	0	0	1	0	1	0	0	0	0	0	0	0	0	0	0	0	0	0	1
1370	BackhedF_2015	SID53	SID53_B	stool	SWE	Sweden	Europe	Northern Europe	no	0	0	0	0	0	0	0	0	0	0	0	0	0	0	1	0	0	0	0	0	0	0	0	1	0	1	0	0	0	0	0	0	0	0	0	0	0	0	0	0
1371	BackhedF_2015	SID532	SID532_12M	stool	SWE	Sweden	Europe	Northern Europe	no	0	0	0	0	0	0	0	0	0	0	0	0	0	0	0	0	0	0	0	0	0	0	0	1	0	1	0	0	0	0	0	0	0	0	0	0	0	0	0	1
1372	BackhedF_2015	SID532	SID532_4M	stool	SWE	Sweden	Europe	Northern Europe	no	0	0	0	0	0	0	0	0	0	0	1	0	0	0	0	0	0	0	0	0	1	0	0	1	0	1	0	0	0	0	0	0	0	0	0	1	0	0	0	0
1373	BackhedF_2015	SID532	SID532_B	stool	SWE	Sweden	Europe	Northern Europe	no	0	0	0	0	0	0	0	0	0	0	1	0	0	0	0	0	0	0	0	0	0	0	0	1	0	0	0	0	0	0	0	0	0	0	0	0	0	0	0	0
1374	BackhedF_2015	SID532_mo	SID532_M	stool	SWE	Sweden	Europe	Northern Europe	no	0	0	0	0	0	0	0	0	0	0	0	0	0	0	0	0	0	0	0	0	1	0	0	1	0	1	0	0	0	0	0	0	0	0	0	0	0	0	1	0
1375	BackhedF_2015	SID536	SID536_12M	stool	SWE	Sweden	Europe	Northern Europe	no	0	0	0	0	0	0	0	0	0	0	0	0	0	0	0	0	0	0	0	0	0	0	0	0	0	0	0	0	0	0	0	0	0	0	0	0	0	0	0	1
1376	BackhedF_2015	SID536	SID536_4M	stool	SWE	Sweden	Europe	Northern Europe	no	0	0	0	0	0	0	0	0	0	0	0	0	0	0	0	0	1	0	0	0	1	0	0	1	0	1	0	0	0	0	0	0	0	0	0	0	0	0	0	0
1377	BackhedF_2015	SID536	SID536_B	stool	SWE	Sweden	Europe	Northern Europe	no	0	0	0	0	0	0	0	0	0	0	0	0	0	0	0	0	1	0	0	0	1	0	0	1	1	0	0	0	1	0	0	0	0	0	0	0	0	0	0	0
1378	BackhedF_2015	SID536_mo	SID536_M	stool	SWE	Sweden	Europe	Northern Europe	no	0	0	0	0	0	0	0	0	0	0	0	0	0	0	0	0	0	0	0	0	0	0	0	0	0	0	0	0	0	0	0	0	0	0	0	0	0	0	0	1
1379	BackhedF_2015	SID53_mo	SID53_M	stool	SWE	Sweden	Europe	Northern Europe	no	0	0	0	0	0	0	0	0	0	0	0	0	0	0	1	0	0	0	0	0	0	0	0	1	0	1	0	0	0	0	0	0	0	0	0	0	0	0	0	1
1380	BackhedF_2015	SID544	SID544_12M	stool	SWE	Sweden	Europe	Northern Europe	no	0	0	0	0	0	0	0	0	0	1	0	0	0	0	0	0	0	0	0	0	1	0	0	0	0	0	0	0	0	0	0	0	0	0	0	0	0	0	0	1
1381	BackhedF_2015	SID544	SID544_4M	stool	SWE	Sweden	Europe	Northern Europe	no	0	0	0	0	0	0	0	0	0	0	0	0	0	0	0	0	0	0	0	0	0	0	0	0	0	0	0	0	0	0	0	0	0	0	0	0	0	0	0	0
1382	BackhedF_2015	SID544	SID544_B	stool	SWE	Sweden	Europe	Northern Europe	no	0	0	0	0	0	0	0	0	0	0	0	0	0	0	0	1	0	0	0	0	0	0	0	0	1	0	0	0	1	0	0	0	0	0	0	0	0	0	0	0
1383	BackhedF_2015	SID544_mo	SID544_M	stool	SWE	Sweden	Europe	Northern Europe	no	0	0	0	0	0	0	0	0	0	0	0	0	0	0	0	0	1	0	0	0	0	0	0	1	0	1	0	0	0	0	0	0	0	0	0	0	0	0	0	1
1384	BackhedF_2015	SID546	SID546_12M	stool	SWE	Sweden	Europe	Northern Europe	no	0	0	0	0	0	0	0	0	0	0	0	0	0	0	0	0	0	0	0	0	0	0	0	1	0	1	0	0	0	0	0	0	0	0	0	0	0	0	0	1
1385	BackhedF_2015	SID546	SID546_4M	stool	SWE	Sweden	Europe	Northern Europe	no	0	0	0	0	1	0	0	0	0	0	0	0	0	0	0	0	0	0	0	1	0	0	1	1	0	1	0	0	0	0	0	0	0	0	0	0	0	0	0	0
1386	BackhedF_2015	SID546	SID546_B	stool	SWE	Sweden	Europe	Northern Europe	no	0	0	0	0	0	0	0	0	0	0	0	0	0	0	0	0	0	0	0	0	0	0	0	1	0	1	0	0	0	0	0	0	0	0	0	0	0	0	0	0
1387	BackhedF_2015	SID546_mo	SID546_M	stool	SWE	Sweden	Europe	Northern Europe	no	0	0	0	0	0	0	0	0	0	0	0	0	0	0	0	0	0	0	0	1	0	0	1	1	0	1	0	0	0	0	0	0	0	0	0	0	0	0	0	0
1388	BackhedF_2015	SID549	SID549_12M	stool	SWE	Sweden	Europe	Northern Europe	no	0	0	0	0	0	0	0	0	0	0	1	0	0	0	0	0	0	0	0	0	0	0	0	1	0	1	0	0	0	0	0	0	0	0	0	0	0	0	0	1
1389	BackhedF_2015	SID549	SID549_4M	stool	SWE	Sweden	Europe	Northern Europe	no	0	0	0	0	0	0	0	0	0	0	0	0	0	0	0	0	0	0	0	0	0	0	0	1	0	1	0	0	0	0	0	0	0	0	0	0	0	0	0	1
1390	BackhedF_2015	SID549	SID549_B	stool	SWE	Sweden	Europe	Northern Europe	no	0	0	0	0	0	0	0	0	0	0	0	0	0	0	0	0	0	0	0	0	0	0	0	1	0	1	0	0	0	0	0	0	0	0	0	0	0	0	0	1
1391	BackhedF_2015	SID549_mo	SID549_M	stool	SWE	Sweden	Europe	Northern Europe	no	0	0	0	0	0	0	0	0	0	0	0	0	0	0	0	0	1	0	0	0	0	0	0	0	0	0	0	0	0	0	0	0	0	0	0	0	0	0	0	1
1392	BackhedF_2015	SID560	SID560_12M	stool	SWE	Sweden	Europe	Northern Europe	no	0	0	0	0	0	0	0	0	0	0	0	0	0	0	0	0	0	0	0	0	0	0	0	0	0	0	0	0	0	0	0	0	0	0	0	0	0	0	0	1
1393	BackhedF_2015	SID560	SID560_4M	stool	SWE	Sweden	Europe	Northern Europe	no	0	0	0	0	0	0	0	0	0	0	0	0	0	0	0	0	0	0	0	0	0	0	0	1	0	1	0	0	0	0	0	0	0	0	0	0	0	0	0	1
1394	BackhedF_2015	SID560	SID560_B	stool	SWE	Sweden	Europe	Northern Europe	no	0	0	0	0	0	0	0	0	0	0	0	0	0	0	0	0	0	0	0	0	0	0	0	1	1	0	0	0	1	0	0	0	0	0	0	0	0	0	0	0
1395	BackhedF_2015	SID560_mo	SID560_M	stool	SWE	Sweden	Europe	Northern Europe	no	0	0	0	0	0	0	0	0	0	0	0	0	0	0	0	0	1	0	0	0	1	0	0	0	0	0	0	0	0	0	0	0	0	0	0	0	0	0	0	1
1396	BackhedF_2015	SID565	SID565_12M	stool	SWE	Sweden	Europe	Northern Europe	no	0	0	0	0	0	0	0	0	0	0	0	0	0	0	0	0	0	0	0	0	0	0	0	1	0	1	0	0	0	0	0	0	0	0	0	0	0	0	0	1
1397	BackhedF_2015	SID565	SID565_4M	stool	SWE	Sweden	Europe	Northern Europe	no	0	0	0	0	0	0	0	0	0	0	0	0	0	0	1	0	1	0	0	0	1	0	0	0	0	0	0	0	0	0	0	0	0	0	0	0	0	0	0	0
1398	BackhedF_2015	SID565	SID565_B	stool	SWE	Sweden	Europe	Northern Europe	no	0	0	0	0	0	0	0	0	0	0	0	0	0	0	0	0	0	0	0	0	0	0	0	1	0	1	0	0	0	0	0	0	0	0	0	0	0	0	0	1
1399	BackhedF_2015	SID565_mo	SID565_M	stool	SWE	Sweden	Europe	Northern Europe	no	0	0	0	0	0	0	0	0	0	0	0	0	0	0	0	0	0	0	0	0	0	0	0	0	0	0	0	0	0	0	0	0	0	0	0	0	0	0	0	1
1400	BackhedF_2015	SID566	SID566_12M	stool	SWE	Sweden	Europe	Northern Europe	no	0	0	0	0	0	0	0	0	0	0	0	0	0	0	0	0	0	0	0	0	0	0	0	0	0	0	0	0	0	0	0	0	0	0	0	0	0	0	0	0
1401	BackhedF_2015	SID566	SID566_4M	stool	SWE	Sweden	Europe	Northern Europe	no	0	0	0	0	0	0	0	0	0	0	0	0	0	0	0	0	0	0	0	0	0	0	0	1	0	1	0	0	0	0	0	0	0	0	0	0	0	0	0	0
1402	BackhedF_2015	SID566_mo	SID566_M	stool	SWE	Sweden	Europe	Northern Europe	no	0	0	0	0	0	0	0	0	0	0	0	0	0	0	0	0	0	0	0	0	1	0	0	1	0	1	0	0	0	0	0	0	0	0	0	0	0	0	0	1
1403	BackhedF_2015	SID567	SID567_12M	stool	SWE	Sweden	Europe	Northern Europe	no	0	0	0	0	0	0	0	0	0	0	0	0	0	0	0	0	1	0	0	1	0	0	1	1	0	1	0	0	0	0	0	0	0	0	0	0	0	0	0	0
1404	BackhedF_2015	SID567	SID567_4M	stool	SWE	Sweden	Europe	Northern Europe	no	0	0	0	0	0	0	0	0	0	0	0	0	0	0	0	0	1	0	0	0	0	0	0	1	0	1	0	0	0	0	0	0	0	0	0	0	0	0	0	0
1405	BackhedF_2015	SID567	SID567_B	stool	SWE	Sweden	Europe	Northern Europe	no	0	0	0	0	0	0	0	0	0	0	0	0	0	0	0	0	0	0	0	0	0	0	0	1	0	0	0	0	1	0	0	0	0	0	0	0	0	0	0	0
1406	BackhedF_2015	SID567_mo	SID567_M	stool	SWE	Sweden	Europe	Northern Europe	no	0	0	0	0	0	0	0	0	0	0	0	0	0	0	0	0	1	0	0	1	0	0	1	1	0	1	0	0	0	0	0	0	0	0	0	0	0	0	0	1
1407	BackhedF_2015	SID570	SID570_12M	stool	SWE	Sweden	Europe	Northern Europe	no	0	0	0	0	1	0	0	0	0	0	0	0	0	0	0	0	0	0	0	0	0	0	0	0	0	0	0	0	0	0	0	0	0	0	0	0	0	0	0	1
1408	BackhedF_2015	SID570	SID570_4M	stool	SWE	Sweden	Europe	Northern Europe	no	0	0	0	0	0	0	0	0	0	0	0	0	0	0	0	0	0	0	0	0	0	0	0	1	0	1	0	0	0	0	0	0	0	0	0	0	0	0	0	1
1409	BackhedF_2015	SID570	SID570_B	stool	SWE	Sweden	Europe	Northern Europe	no	0	0	0	0	0	0	0	0	0	0	0	0	0	0	0	0	0	0	0	0	0	0	0	0	0	0	0	0	0	0	0	0	0	0	0	0	0	0	0	1
1410	BackhedF_2015	SID570_mo	SID570_M	stool	SWE	Sweden	Europe	Northern Europe	no	0	0	0	0	0	0	0	0	0	1	0	0	0	0	0	0	0	0	0	0	1	0	0	0	0	0	0	0	0	0	0	0	0	0	0	0	0	0	0	1
1411	BackhedF_2015	SID572	SID572_12M	stool	SWE	Sweden	Europe	Northern Europe	no	0	0	0	0	0	0	0	0	0	0	0	0	0	0	0	0	0	0	0	0	0	0	0	0	0	0	0	0	0	0	0	0	0	0	0	0	0	0	0	1
1412	BackhedF_2015	SID572	SID572_4M	stool	SWE	Sweden	Europe	Northern Europe	no	0	0	0	0	0	0	0	0	0	0	0	0	0	0	0	0	1	0	0	0	0	0	0	1	0	1	0	0	0	0	0	0	0	0	0	0	0	0	0	0
1413	BackhedF_2015	SID572	SID572_B	stool	SWE	Sweden	Europe	Northern Europe	no	0	0	0	0	0	0	0	0	0	0	0	0	0	0	0	0	1	0	0	0	0	0	0	0	0	0	0	0	0	0	0	0	0	0	0	0	0	0	0	0
1414	BackhedF_2015	SID572_mo	SID572_M	stool	SWE	Sweden	Europe	Northern Europe	no	0	0	0	0	0	0	0	0	0	0	0	0	0	0	0	0	1	0	0	0	0	0	0	1	0	1	0	0	0	0	0	0	0	0	0	0	0	0	0	1
1415	BackhedF_2015	SID577	SID577_12M	stool	SWE	Sweden	Europe	Northern Europe	no	0	0	0	0	0	0	0	0	0	0	0	0	0	0	0	0	1	0	0	0	1	0	0	1	0	1	0	0	0	0	0	0	0	0	0	0	0	0	0	1
1416	BackhedF_2015	SID577	SID577_4M	stool	SWE	Sweden	Europe	Northern Europe	no	0	0	0	0	0	0	0	0	0	0	0	0	0	0	0	0	1	0	0	0	0	0	0	1	0	1	0	0	0	0	0	0	0	0	0	0	0	0	0	1
1417	BackhedF_2015	SID577	SID577_B	stool	SWE	Sweden	Europe	Northern Europe	no	0	0	0	0	0	0	0	0	0	0	0	0	0	0	0	0	0	0	0	0	0	0	0	0	0	0	0	0	0	0	0	0	0	0	0	0	0	0	0	0
1418	BackhedF_2015	SID577_mo	SID577_M	stool	SWE	Sweden	Europe	Northern Europe	no	0	0	0	0	0	0	0	0	0	0	0	0	0	0	0	0	1	0	0	1	1	0	1	1	0	1	0	0	0	0	0	0	0	0	0	0	0	0	0	1
1419	BackhedF_2015	SID582	SID582_12M	stool	SWE	Sweden	Europe	Northern Europe	no	0	0	0	0	0	0	0	0	0	0	0	0	0	0	0	0	0	0	0	0	0	0	0	0	0	0	0	0	0	0	0	0	0	0	0	0	0	0	0	0
1420	BackhedF_2015	SID582	SID582_4M	stool	SWE	Sweden	Europe	Northern Europe	no	0	0	0	0	0	0	0	0	0	0	0	0	0	0	0	0	0	0	0	0	0	0	0	0	0	0	0	0	0	0	0	0	0	0	0	0	0	0	0	0
1421	BackhedF_2015	SID582	SID582_B	stool	SWE	Sweden	Europe	Northern Europe	no	0	0	0	0	0	0	0	0	0	0	0	0	0	0	0	0	0	0	0	0	0	0	0	0	0	0	0	0	0	0	0	0	0	0	0	0	0	0	0	0
1422	BackhedF_2015	SID582_mo	SID582_M	stool	SWE	Sweden	Europe	Northern Europe	no	0	0	0	0	0	0	0	0	0	0	0	0	0	0	0	0	0	0	0	0	1	0	0	0	0	0	0	0	0	0	0	0	0	0	0	0	0	0	0	1
1423	BackhedF_2015	SID585	SID585_12M	stool	SWE	Sweden	Europe	Northern Europe	no	0	0	0	0	0	0	0	0	0	0	0	0	0	0	0	0	0	0	0	0	0	0	0	0	0	0	0	0	0	0	0	0	0	0	0	0	0	0	0	1
1424	BackhedF_2015	SID585	SID585_4M	stool	SWE	Sweden	Europe	Northern Europe	no	0	0	0	0	0	0	0	0	0	0	0	0	0	0	0	0	0	0	0	0	0	0	0	0	0	0	0	0	0	0	0	0	0	0	0	0	0	0	0	0
1425	BackhedF_2015	SID585	SID585_B	stool	SWE	Sweden	Europe	Northern Europe	no	0	0	0	0	0	0	0	0	0	0	0	0	0	0	0	0	0	0	0	0	0	0	0	1	1	0	0	0	1	0	0	0	0	0	0	0	0	0	0	0
1426	BackhedF_2015	SID585_mo	SID585_M	stool	SWE	Sweden	Europe	Northern Europe	no	0	0	0	0	0	0	0	0	0	0	0	0	0	0	0	0	0	0	0	0	0	0	0	1	0	1	0	0	0	0	0	0	0	0	0	0	0	0	0	1
1427	BackhedF_2015	SID587	SID587_12M	stool	SWE	Sweden	Europe	Northern Europe	no	0	0	0	0	0	0	0	0	0	0	0	0	0	0	0	0	1	0	0	1	1	0	1	1	0	1	0	0	0	0	0	0	0	0	0	0	0	0	0	1
1428	BackhedF_2015	SID587	SID587_4M	stool	SWE	Sweden	Europe	Northern Europe	no	0	0	0	0	0	0	0	0	0	0	0	0	0	0	0	0	1	0	0	0	0	0	0	0	0	0	0	0	0	0	0	0	0	0	0	0	0	0	0	1
1429	BackhedF_2015	SID587	SID587_B	stool	SWE	Sweden	Europe	Northern Europe	no	0	0	0	0	0	0	0	0	0	0	0	0	0	0	0	0	1	0	0	0	0	0	0	0	0	0	0	0	0	0	0	0	0	0	0	0	0	0	0	1
1430	BackhedF_2015	SID587_mo	SID587_M	stool	SWE	Sweden	Europe	Northern Europe	no	0	0	0	0	0	0	0	1	0	0	0	0	0	0	0	0	1	0	0	0	1	0	0	0	0	0	0	0	0	0	0	0	0	0	0	0	0	0	0	1
1431	BackhedF_2015	SID589	SID589_12M	stool	SWE	Sweden	Europe	Northern Europe	no	0	0	0	0	0	0	0	0	0	0	0	0	0	0	0	0	0	0	0	0	0	0	0	0	0	0	0	0	0	0	0	0	0	0	0	0	0	0	0	1
1432	BackhedF_2015	SID589	SID589_4M	stool	SWE	Sweden	Europe	Northern Europe	no	0	0	0	0	0	0	0	0	0	0	0	0	0	0	0	0	0	0	0	0	0	0	0	1	0	0	0	0	0	0	0	0	0	0	0	1	0	0	0	0
1433	BackhedF_2015	SID589	SID589_B	stool	SWE	Sweden	Europe	Northern Europe	no	0	0	0	0	0	0	0	0	0	0	0	0	0	0	0	0	0	0	0	0	0	0	0	1	1	0	0	0	1	0	0	0	0	0	0	0	0	0	0	0
1434	BackhedF_2015	SID589_mo	SID589_M	stool	SWE	Sweden	Europe	Northern Europe	no	0	0	0	0	0	0	0	0	0	0	0	0	0	0	0	0	1	0	0	0	1	0	0	1	0	1	0	0	0	0	0	0	0	0	0	0	0	0	0	1
1435	BackhedF_2015	SID590	SID590_12M	stool	SWE	Sweden	Europe	Northern Europe	no	0	0	0	0	0	0	0	1	0	0	0	0	0	0	0	0	0	0	0	1	0	0	1	0	0	0	0	0	0	0	0	0	0	0	0	0	0	0	0	0
1436	BackhedF_2015	SID590	SID590_4M	stool	SWE	Sweden	Europe	Northern Europe	no	0	0	0	0	0	0	0	0	0	0	0	0	0	0	0	0	0	0	0	1	1	0	1	0	0	0	0	0	0	0	0	0	0	0	0	0	0	0	0	1
1437	BackhedF_2015	SID590	SID590_B	stool	SWE	Sweden	Europe	Northern Europe	no	0	0	0	0	0	0	0	0	0	0	0	0	0	0	0	0	0	0	0	1	1	0	1	1	0	0	0	0	0	0	0	0	0	0	0	0	0	0	0	1
1438	BackhedF_2015	SID590_mo	SID590_M	stool	SWE	Sweden	Europe	Northern Europe	no	0	0	0	0	0	0	0	0	0	0	0	0	0	0	0	0	1	0	0	1	1	0	1	0	0	0	0	0	0	0	0	0	0	0	0	0	0	0	0	1
1439	BackhedF_2015	SID591	SID591_12M	stool	SWE	Sweden	Europe	Northern Europe	no	0	0	0	0	0	0	0	0	0	0	0	0	0	0	0	0	0	0	0	0	0	0	0	1	0	1	0	0	0	0	0	1	0	0	0	0	0	0	0	0
1440	BackhedF_2015	SID591	SID591_4M	stool	SWE	Sweden	Europe	Northern Europe	no	0	0	0	0	0	0	0	0	0	1	0	0	0	0	0	0	0	0	0	0	0	0	0	1	0	1	0	0	0	0	0	0	0	0	0	0	0	0	0	0
1441	BackhedF_2015	SID591	SID591_B	stool	SWE	Sweden	Europe	Northern Europe	no	0	0	0	0	0	0	0	0	0	0	0	0	0	0	0	0	0	0	0	0	0	0	0	1	1	0	0	0	1	0	0	0	0	0	0	0	0	0	0	0
1442	BackhedF_2015	SID591_mo	SID591_M	stool	SWE	Sweden	Europe	Northern Europe	no	0	0	0	0	0	0	0	0	0	0	0	0	0	0	0	0	0	0	0	0	0	0	0	1	0	1	0	0	0	0	0	0	0	0	0	0	0	0	0	1
1443	BackhedF_2015	SID598	SID598_12M	stool	SWE	Sweden	Europe	Northern Europe	no	0	0	0	0	0	0	0	0	0	0	0	0	0	0	0	0	1	0	0	0	0	0	0	0	0	0	0	0	0	0	0	0	0	0	0	0	0	0	0	0
1444	BackhedF_2015	SID598	SID598_4M	stool	SWE	Sweden	Europe	Northern Europe	no	0	0	0	0	0	0	0	0	0	0	0	0	0	0	0	0	1	0	0	0	0	0	0	1	0	1	0	0	0	0	0	0	0	0	0	0	0	0	0	1
1445	BackhedF_2015	SID598	SID598_B	stool	SWE	Sweden	Europe	Northern Europe	no	0	0	0	0	0	0	0	0	0	0	0	0	0	0	0	0	0	0	0	0	0	0	0	1	0	0	0	0	1	0	0	0	0	0	0	0	0	0	0	0
1446	BackhedF_2015	SID598_mo	SID598_M	stool	SWE	Sweden	Europe	Northern Europe	no	0	0	0	0	0	0	0	1	0	0	0	0	0	0	0	0	0	0	0	1	0	0	1	1	0	1	0	0	0	0	0	0	0	0	0	0	0	0	0	0
1447	BackhedF_2015	SID599	SID599_12M	stool	SWE	Sweden	Europe	Northern Europe	no	0	0	0	0	0	0	0	0	0	0	0	0	0	0	0	0	0	0	0	0	0	0	0	1	0	1	0	0	0	0	0	0	0	0	0	0	0	0	0	0
1448	BackhedF_2015	SID599	SID599_4M	stool	SWE	Sweden	Europe	Northern Europe	no	0	0	0	0	0	0	0	0	0	0	0	0	0	0	0	0	0	0	0	0	0	0	0	0	0	0	0	0	0	0	0	0	0	0	0	0	0	0	0	0
1449	BackhedF_2015	SID599	SID599_B	stool	SWE	Sweden	Europe	Northern Europe	no	0	0	0	0	0	0	0	0	0	0	0	0	0	0	0	0	0	0	0	0	0	0	0	1	0	0	0	0	1	0	0	0	0	0	0	0	0	0	0	0
1450	BackhedF_2015	SID599_mo	SID599_M	stool	SWE	Sweden	Europe	Northern Europe	no	0	0	0	0	0	0	0	0	0	0	0	0	0	0	0	0	1	0	0	0	1	0	0	0	0	0	0	0	0	0	0	0	0	0	0	0	0	0	0	1
1451	BackhedF_2015	SID608	SID608_12M	stool	SWE	Sweden	Europe	Northern Europe	no	0	0	0	0	0	0	0	1	0	0	0	0	0	0	0	0	0	0	0	0	0	0	0	1	0	1	0	0	0	0	0	0	0	0	0	0	0	0	0	0
1452	BackhedF_2015	SID608	SID608_4M	stool	SWE	Sweden	Europe	Northern Europe	no	0	0	0	0	1	0	0	0	0	0	0	0	0	0	0	0	0	0	0	0	0	0	0	0	0	0	0	0	0	0	0	0	0	0	0	0	0	0	0	0
1453	BackhedF_2015	SID608	SID608_B	stool	SWE	Sweden	Europe	Northern Europe	no	0	0	0	0	0	0	0	1	0	0	0	0	0	0	0	1	0	0	0	0	0	0	0	1	0	0	0	0	1	0	0	0	0	0	0	0	0	0	0	0
1454	BackhedF_2015	SID608_mo	SID608_M	stool	SWE	Sweden	Europe	Northern Europe	no	0	0	0	0	0	0	0	0	0	0	0	0	0	0	0	0	0	0	0	0	0	0	0	0	0	0	0	0	0	0	0	0	0	0	0	0	0	0	0	1
1455	BackhedF_2015	SID615	SID615_12M	stool	SWE	Sweden	Europe	Northern Europe	no	0	0	0	0	0	0	0	0	0	0	0	0	0	0	0	0	1	0	0	1	0	0	1	0	0	0	0	0	0	0	0	0	0	0	0	0	0	0	0	1
1456	BackhedF_2015	SID615	SID615_4M	stool	SWE	Sweden	Europe	Northern Europe	no	0	0	0	0	0	0	0	0	0	0	0	0	0	0	0	0	1	0	0	0	0	0	0	1	0	1	0	0	0	0	0	0	0	0	0	0	0	0	0	1
1457	BackhedF_2015	SID615	SID615_B	stool	SWE	Sweden	Europe	Northern Europe	no	0	0	0	0	0	0	0	0	0	0	0	0	0	0	0	0	0	0	0	0	0	0	0	1	0	0	0	0	0	0	0	0	0	0	0	0	0	0	0	0
1458	BackhedF_2015	SID615_mo	SID615_M	stool	SWE	Sweden	Europe	Northern Europe	no	0	0	0	0	0	0	0	0	0	0	0	0	0	0	0	0	1	0	0	0	1	0	0	0	0	0	0	0	0	0	0	0	0	0	0	0	0	0	0	1
1459	BackhedF_2015	SID622	SID622_12M	stool	SWE	Sweden	Europe	Northern Europe	no	0	0	0	0	0	0	0	0	0	0	0	0	0	0	0	0	0	0	0	0	0	0	0	0	0	0	0	0	0	0	0	0	0	0	0	0	0	0	0	1
1460	BackhedF_2015	SID622	SID622_4M	stool	SWE	Sweden	Europe	Northern Europe	no	0	0	0	0	0	0	0	0	0	0	0	0	0	0	0	0	0	0	0	1	0	0	1	1	0	1	0	0	0	0	0	0	0	0	0	0	0	0	0	0
1461	BackhedF_2015	SID622	SID622_B	stool	SWE	Sweden	Europe	Northern Europe	no	0	0	0	0	0	0	0	0	0	0	0	0	0	0	0	0	0	0	0	1	0	0	1	1	0	1	0	0	0	0	0	0	0	0	0	0	0	0	0	0
1462	BackhedF_2015	SID622_mo	SID622_M	stool	SWE	Sweden	Europe	Northern Europe	no	0	0	0	0	0	0	0	0	0	0	0	0	0	0	0	0	0	0	0	0	0	0	0	1	0	1	0	0	0	0	0	0	0	0	0	0	0	0	0	1
1463	BackhedF_2015	SID624	SID624_12M	stool	SWE	Sweden	Europe	Northern Europe	no	0	0	0	0	0	0	0	0	0	0	0	0	0	0	0	0	0	0	0	0	0	0	0	1	0	1	0	0	0	0	0	0	0	0	0	0	0	0	0	0
1464	BackhedF_2015	SID624	SID624_4M	stool	SWE	Sweden	Europe	Northern Europe	no	0	0	0	0	0	0	0	0	0	0	0	0	0	0	0	0	0	0	0	0	0	0	0	1	0	1	0	0	0	0	0	0	0	0	0	0	0	0	0	0
1465	BackhedF_2015	SID624	SID624_B	stool	SWE	Sweden	Europe	Northern Europe	no	0	0	0	0	0	0	0	0	0	0	0	0	0	0	0	0	0	0	0	0	0	0	0	1	0	1	0	0	0	0	0	0	0	0	0	0	0	0	0	1
1466	BackhedF_2015	SID624_mo	SID624_M	stool	SWE	Sweden	Europe	Northern Europe	no	0	0	0	0	0	0	0	0	0	0	0	0	0	0	0	0	0	0	0	0	1	0	0	0	0	0	0	0	0	0	0	0	0	0	0	0	0	0	0	1
1467	BackhedF_2015	SID626	SID626_12M	stool	SWE	Sweden	Europe	Northern Europe	no	0	0	0	0	0	0	0	0	0	0	0	0	0	0	0	0	0	0	0	0	1	0	0	0	0	0	0	0	0	0	0	0	0	0	0	0	0	0	0	1
1468	BackhedF_2015	SID626	SID626_4M	stool	SWE	Sweden	Europe	Northern Europe	no	0	0	0	0	0	0	0	0	0	0	0	0	0	0	0	0	0	0	0	0	0	0	0	1	0	1	0	0	0	0	0	0	0	0	0	0	0	0	0	1
1469	BackhedF_2015	SID626	SID626_B	stool	SWE	Sweden	Europe	Northern Europe	no	0	0	0	0	0	0	0	0	0	0	0	0	0	0	0	0	0	0	0	0	0	0	0	1	0	1	0	0	0	0	0	0	0	0	0	0	0	0	0	0
1470	BackhedF_2015	SID626_mo	SID626_M	stool	SWE	Sweden	Europe	Northern Europe	no	0	0	0	0	0	0	0	0	0	0	0	0	0	0	0	0	0	0	0	0	1	0	0	0	0	0	0	0	0	0	0	0	0	0	0	0	0	0	0	1
1471	BackhedF_2015	SID633	SID633_12M	stool	SWE	Sweden	Europe	Northern Europe	no	0	0	0	0	0	0	0	0	0	0	0	0	0	0	0	0	0	0	0	1	0	0	1	1	0	1	0	0	0	0	0	0	0	0	0	0	0	0	0	1
1472	BackhedF_2015	SID633	SID633_4M	stool	SWE	Sweden	Europe	Northern Europe	no	0	0	0	0	0	0	0	0	0	0	0	0	0	0	0	0	0	0	0	0	0	0	0	1	1	1	0	0	1	0	0	0	0	0	0	0	0	0	0	1
1473	BackhedF_2015	SID633	SID633_B	stool	SWE	Sweden	Europe	Northern Europe	no	0	0	0	0	0	0	0	0	0	0	0	0	0	0	0	0	1	0	0	0	0	0	0	0	0	0	0	0	0	0	0	0	0	0	0	0	0	0	0	1
1474	BackhedF_2015	SID633_mo	SID633_M	stool	SWE	Sweden	Europe	Northern Europe	no	0	0	0	0	0	0	0	0	0	0	0	0	0	0	0	0	1	0	0	0	1	0	0	0	0	0	0	0	0	0	0	0	0	0	0	0	0	0	0	1
1475	BackhedF_2015	SID635	SID635_12M	stool	SWE	Sweden	Europe	Northern Europe	no	0	0	0	0	0	0	0	0	0	0	0	0	0	0	0	0	1	0	0	0	1	0	0	0	0	0	0	0	0	0	0	0	0	0	0	0	0	0	0	1
1476	BackhedF_2015	SID635	SID635_4M	stool	SWE	Sweden	Europe	Northern Europe	no	0	0	0	0	0	0	0	0	0	0	1	0	0	0	0	0	0	0	0	0	0	0	0	1	0	1	0	0	0	0	0	0	0	0	0	0	0	0	0	0
1477	BackhedF_2015	SID635	SID635_B	stool	SWE	Sweden	Europe	Northern Europe	no	0	0	0	0	0	0	0	0	0	0	0	0	0	0	0	0	0	0	0	0	0	0	0	1	0	1	0	0	0	0	0	0	0	0	0	0	0	0	0	0
1478	BackhedF_2015	SID635_mo	SID635_M	stool	SWE	Sweden	Europe	Northern Europe	no	0	0	0	0	0	0	0	0	0	0	0	0	0	0	0	0	0	0	0	0	1	0	0	1	0	1	0	0	0	0	0	0	0	0	0	0	0	0	0	1
1479	BackhedF_2015	SID637	SID637_12M	stool	SWE	Sweden	Europe	Northern Europe	no	0	0	0	0	0	0	0	0	0	0	1	0	0	0	0	0	0	0	0	0	0	0	0	0	0	0	0	0	0	0	0	0	0	0	0	0	0	0	0	1
1480	BackhedF_2015	SID637	SID637_4M	stool	SWE	Sweden	Europe	Northern Europe	no	0	0	0	0	0	0	0	0	0	0	0	0	0	0	0	0	0	0	0	1	0	0	1	1	0	1	0	0	0	0	0	0	0	0	0	0	0	0	0	1
1481	BackhedF_2015	SID637	SID637_B	stool	SWE	Sweden	Europe	Northern Europe	no	0	0	0	0	0	0	0	0	0	0	0	0	0	0	0	0	0	0	0	1	0	0	1	1	0	1	0	0	0	0	0	0	0	0	0	0	0	0	0	0
1482	BackhedF_2015	SID637_mo	SID637_M	stool	SWE	Sweden	Europe	Northern Europe	no	0	0	0	0	0	0	0	0	0	0	0	0	0	0	0	0	0	0	0	0	1	1	0	0	0	0	0	0	0	0	0	0	0	0	0	0	0	0	0	1
1483	BackhedF_2015	SID640	SID640_12M	stool	SWE	Sweden	Europe	Northern Europe	no	0	0	0	0	0	0	0	0	0	0	0	0	0	0	0	0	0	0	0	0	0	0	0	1	0	1	0	0	0	0	0	0	0	0	0	0	0	0	0	0
1484	BackhedF_2015	SID640	SID640_4M	stool	SWE	Sweden	Europe	Northern Europe	no	0	0	0	0	0	0	0	0	0	0	0	0	0	0	0	0	0	0	0	0	0	0	0	1	0	0	0	0	0	0	0	0	0	0	0	0	0	0	0	0
1485	BackhedF_2015	SID640	SID640_B	stool	SWE	Sweden	Europe	Northern Europe	no	0	0	0	0	0	0	0	0	0	0	1	0	0	0	0	0	0	0	0	0	0	0	0	0	0	0	0	0	0	0	0	0	0	0	0	0	0	0	0	0
1486	BackhedF_2015	SID640_mo	SID640_M	stool	SWE	Sweden	Europe	Northern Europe	no	0	0	0	0	0	0	0	1	0	0	0	0	0	0	0	0	1	0	0	0	1	0	0	0	0	0	0	0	0	0	0	0	0	0	0	0	0	0	0	1
1487	BackhedF_2015	SID7	SID7_12M	stool	SWE	Sweden	Europe	Northern Europe	no	0	0	0	0	0	0	0	0	0	0	0	0	0	0	0	0	0	0	0	0	0	0	0	1	0	1	0	0	0	0	0	0	0	0	0	0	0	0	0	1
1488	BackhedF_2015	SID7	SID7_4M	stool	SWE	Sweden	Europe	Northern Europe	no	0	0	0	0	0	0	0	0	0	0	0	0	0	0	0	0	0	0	0	0	0	0	0	1	0	1	0	0	0	0	0	0	0	0	0	0	0	0	0	0
1489	BackhedF_2015	SID7	SID7_B	stool	SWE	Sweden	Europe	Northern Europe	no	0	0	0	0	0	0	0	0	0	0	0	0	0	0	0	0	0	0	0	0	0	0	0	1	0	1	0	0	0	0	0	0	0	0	0	0	0	0	0	0
1490	BackhedF_2015	SID70	SID70_12M	stool	SWE	Sweden	Europe	Northern Europe	no	0	0	0	0	0	0	0	0	1	0	0	0	0	0	0	0	0	0	0	0	0	0	0	1	0	1	0	0	0	0	0	0	0	0	0	0	0	0	0	1
1491	BackhedF_2015	SID70	SID70_4M	stool	SWE	Sweden	Europe	Northern Europe	no	0	0	0	0	0	0	0	0	0	0	0	0	0	0	0	0	0	0	0	0	0	0	0	0	0	0	0	0	0	0	0	0	0	0	0	0	0	0	0	1
1492	BackhedF_2015	SID70	SID70_B	stool	SWE	Sweden	Europe	Northern Europe	no	0	0	0	0	0	0	0	0	0	0	0	0	0	0	0	0	0	0	0	0	0	0	0	0	0	0	0	0	0	0	0	0	0	0	0	0	0	0	0	1
1493	BackhedF_2015	SID70_mo	SID70_M	stool	SWE	Sweden	Europe	Northern Europe	no	0	0	0	0	0	0	0	0	0	0	0	0	0	0	0	0	1	0	0	0	0	0	0	0	0	0	0	0	0	0	0	0	0	0	0	0	0	0	0	1
1494	BackhedF_2015	SID78	SID78_12M	stool	SWE	Sweden	Europe	Northern Europe	no	0	0	0	0	0	0	0	0	0	0	0	0	0	0	0	0	0	0	0	0	0	0	0	0	0	0	0	0	0	0	0	0	0	0	0	0	0	0	0	0
1495	BackhedF_2015	SID78	SID78_4M	stool	SWE	Sweden	Europe	Northern Europe	no	0	0	0	0	0	0	0	0	0	0	0	0	0	0	0	0	0	0	0	0	0	0	0	1	0	1	0	0	0	0	0	0	0	0	0	0	0	0	0	0
1496	BackhedF_2015	SID78	SID78_B	stool	SWE	Sweden	Europe	Northern Europe	no	0	0	0	0	0	0	0	0	0	0	0	0	0	0	0	0	0	0	0	0	1	0	0	1	0	1	0	0	1	0	0	0	0	0	0	0	0	0	0	0
1497	BackhedF_2015	SID78_mo	SID78_M	stool	SWE	Sweden	Europe	Northern Europe	no	0	0	0	0	0	0	0	0	0	0	0	0	0	0	0	0	0	0	0	0	1	0	0	1	0	1	0	0	0	0	0	0	0	0	0	0	0	0	0	1
1498	BackhedF_2015	SID7_mo	SID7_M	stool	SWE	Sweden	Europe	Northern Europe	no	0	0	0	0	0	0	0	0	0	0	0	0	0	0	0	0	0	0	0	1	0	0	1	1	0	1	0	0	0	0	0	0	0	0	0	0	0	0	0	1
1499	BackhedF_2015	SID82	SID82_12M	stool	SWE	Sweden	Europe	Northern Europe	no	0	0	0	0	0	0	0	0	0	0	0	0	0	0	0	0	0	0	0	0	0	0	0	1	0	0	0	0	0	0	0	0	0	0	0	0	0	0	0	1
1500	BackhedF_2015	SID82	SID82_4M	stool	SWE	Sweden	Europe	Northern Europe	no	0	0	0	0	0	0	0	0	0	0	0	0	0	0	0	0	0	0	0	0	0	0	0	1	0	1	0	0	0	0	0	0	0	0	0	0	0	0	0	1
1501	BackhedF_2015	SID82	SID82_B	stool	SWE	Sweden	Europe	Northern Europe	no	0	0	0	0	0	0	0	0	0	0	0	0	0	0	0	0	0	0	0	0	0	0	0	0	0	0	0	0	1	0	0	0	0	0	0	0	0	0	0	1
1502	BackhedF_2015	SID82_mo	SID82_M	stool	SWE	Sweden	Europe	Northern Europe	no	0	0	0	0	0	0	0	0	0	0	0	0	0	0	0	0	0	0	0	0	1	0	0	1	0	1	0	0	0	0	0	0	0	0	0	0	0	0	0	1
1503	BackhedF_2015	SID87	SID87_12M	stool	SWE	Sweden	Europe	Northern Europe	no	0	0	0	0	0	0	0	0	0	0	0	0	0	0	0	0	0	0	0	0	0	0	0	0	0	0	0	0	0	0	0	0	0	0	0	0	0	0	0	1
1504	BackhedF_2015	SID87	SID87_4M	stool	SWE	Sweden	Europe	Northern Europe	no	0	0	0	1	0	0	0	0	0	0	0	0	0	0	1	0	0	0	0	1	0	0	1	1	0	1	0	0	0	0	0	0	0	0	0	1	0	0	0	0
1505	BackhedF_2015	SID87	SID87_B	stool	SWE	Sweden	Europe	Northern Europe	no	0	0	0	0	0	0	0	0	0	0	0	0	0	0	0	0	0	0	0	0	0	0	0	1	0	0	0	0	0	0	0	0	0	0	0	0	0	0	0	0
1506	BackhedF_2015	SID87_mo	SID87_M	stool	SWE	Sweden	Europe	Northern Europe	no	0	0	0	1	0	0	0	0	0	0	0	0	0	0	1	0	0	0	0	1	1	0	1	1	0	1	0	0	0	0	0	0	0	0	0	0	0	0	0	1
1507	BackhedF_2015	SID9	SID9_12M	stool	SWE	Sweden	Europe	Northern Europe	no	0	0	0	0	0	0	0	0	0	0	0	0	0	0	0	0	0	0	0	0	0	0	0	1	0	1	0	0	0	0	0	0	0	0	0	0	0	0	0	0
1508	BackhedF_2015	SID9	SID9_4M	stool	SWE	Sweden	Europe	Northern Europe	no	0	0	0	0	0	0	0	0	0	0	0	0	0	0	0	0	0	0	0	0	0	0	0	1	0	1	0	0	0	0	0	0	0	0	0	0	0	0	0	1
1509	BackhedF_2015	SID9	SID9_B	stool	SWE	Sweden	Europe	Northern Europe	no	0	0	0	0	0	0	0	0	0	0	0	0	0	0	0	0	0	0	0	0	0	0	0	0	0	0	0	0	0	0	0	0	0	0	0	0	0	0	0	1
1510	BackhedF_2015	SID9_mo	SID9_M	stool	SWE	Sweden	Europe	Northern Europe	no	0	0	0	0	0	0	0	0	0	0	0	0	0	0	0	0	1	0	0	0	1	0	0	1	0	0	0	0	0	0	0	0	0	0	0	0	0	0	0	1
1511	BritoIL_2016	M1.1	M1.1.ST	stool	FJI	Fiji	Oceania	Melanesia	yes	0	0	0	0	1	0	0	0	0	1	0	0	0	0	0	0	0	0	0	0	0	0	0	0	0	0	0	0	0	0	0	0	0	0	0	0	0	0	0	0
1512	BritoIL_2016	M1.10	M1.10.SA	oralcavity	FJI	Fiji	Oceania	Melanesia	yes	0	0	0	0	0	0	0	0	0	0	0	0	0	0	0	0	0	0	0	0	0	0	0	1	0	0	0	0	0	0	0	0	0	0	0	0	0	0	0	0
1513	BritoIL_2016	M1.10	M1.10.ST	stool	FJI	Fiji	Oceania	Melanesia	yes	0	0	0	0	0	0	0	0	0	0	0	0	0	0	0	0	0	0	0	0	0	0	0	1	0	0	0	0	0	0	0	0	0	0	0	0	0	0	0	0
1514	BritoIL_2016	M1.15	M1.15.SA	oralcavity	FJI	Fiji	Oceania	Melanesia	yes	0	0	0	0	0	0	0	0	0	0	0	0	0	0	0	0	0	0	0	0	0	0	0	1	0	0	0	0	0	0	0	0	0	0	0	0	0	0	0	0
1515	BritoIL_2016	M1.15	M1.15.ST	stool	FJI	Fiji	Oceania	Melanesia	yes	0	1	0	0	0	0	0	0	0	0	0	0	0	0	0	0	0	0	0	0	0	0	0	1	0	1	0	0	0	0	0	0	0	0	0	0	0	0	0	0
1516	BritoIL_2016	M1.16	M1.16.SA	oralcavity	FJI	Fiji	Oceania	Melanesia	yes	0	0	0	0	0	0	0	0	0	0	0	0	0	0	0	0	0	0	0	0	0	0	0	1	0	0	0	0	0	0	0	0	0	0	0	0	0	0	0	0
1517	BritoIL_2016	M1.16	M1.16.ST	stool	FJI	Fiji	Oceania	Melanesia	yes	0	1	0	0	0	0	0	0	0	0	0	0	0	0	0	0	0	0	0	1	0	0	0	1	0	1	0	0	0	0	0	0	0	0	0	0	0	0	0	0
1518	BritoIL_2016	M1.20	M1.20.SA	oralcavity	FJI	Fiji	Oceania	Melanesia	yes	0	0	0	0	0	0	0	0	0	0	0	0	0	0	0	0	0	0	0	0	0	0	0	1	0	0	0	0	0	0	0	0	0	0	0	0	0	0	0	0
1519	BritoIL_2016	M1.20	M1.20.ST	stool	FJI	Fiji	Oceania	Melanesia	yes	0	0	0	0	0	0	0	0	0	0	0	0	0	0	0	0	0	0	0	0	0	0	0	0	0	0	0	0	0	0	0	0	0	0	0	0	0	0	0	0
1520	BritoIL_2016	M1.22	M1.22.SA	oralcavity	FJI	Fiji	Oceania	Melanesia	yes	0	0	0	0	0	0	0	0	0	0	0	0	0	0	0	0	0	0	0	0	0	0	0	1	0	0	0	0	0	0	0	0	0	0	0	0	0	0	0	0
1521	BritoIL_2016	M1.22	M1.22.ST	stool	FJI	Fiji	Oceania	Melanesia	yes	0	0	0	0	0	0	0	0	0	0	0	0	0	0	0	0	0	0	0	0	0	0	0	1	0	0	0	0	0	0	0	0	0	0	0	0	0	0	0	0
1522	BritoIL_2016	M1.23	M1.23.ST	stool	FJI	Fiji	Oceania	Melanesia	yes	0	0	0	0	0	0	0	0	0	0	0	0	0	0	0	0	0	0	0	1	0	0	0	1	0	0	0	0	0	0	0	0	0	0	0	0	0	0	0	0
1523	BritoIL_2016	M1.24	M1.24.SA	oralcavity	FJI	Fiji	Oceania	Melanesia	yes	0	0	0	0	0	0	0	0	0	0	0	0	0	0	0	0	0	0	0	0	0	0	0	1	0	0	0	0	0	0	0	0	0	0	0	0	0	0	0	0
1524	BritoIL_2016	M1.24	M1.24.ST	stool	FJI	Fiji	Oceania	Melanesia	yes	0	0	0	0	0	0	0	0	0	0	0	0	0	0	0	0	0	0	0	0	0	0	0	0	0	0	0	0	0	0	0	0	0	0	0	0	0	0	0	0
1525	BritoIL_2016	M1.25	M1.25.ST	stool	FJI	Fiji	Oceania	Melanesia	yes	0	0	0	0	0	0	0	0	0	0	0	0	0	0	0	0	0	0	0	0	0	0	0	0	0	0	0	0	0	0	0	0	0	0	0	0	0	0	0	0
1526	BritoIL_2016	M1.26	M1.26.SA	oralcavity	FJI	Fiji	Oceania	Melanesia	yes	0	0	0	0	0	0	0	0	0	0	0	0	0	0	0	0	0	0	0	0	0	0	0	1	0	0	0	0	0	0	0	0	0	0	0	0	0	0	0	0
1527	BritoIL_2016	M1.26	M1.26.ST	stool	FJI	Fiji	Oceania	Melanesia	yes	0	0	0	0	0	0	0	0	0	0	0	0	0	0	0	0	0	0	0	0	0	0	0	0	0	0	0	0	0	0	0	0	0	0	0	0	0	0	0	0
1528	BritoIL_2016	M1.27	M1.27.ST	stool	FJI	Fiji	Oceania	Melanesia	yes	0	0	0	0	0	0	0	0	0	0	0	0	0	0	0	0	0	0	0	0	0	0	0	0	0	0	0	0	0	0	0	0	0	0	0	0	0	0	0	0
1529	BritoIL_2016	M1.29	M1.29.SA	oralcavity	FJI	Fiji	Oceania	Melanesia	yes	0	0	0	0	0	0	0	0	0	0	0	0	0	0	0	0	0	0	0	0	0	0	0	1	0	0	0	0	0	0	0	0	0	0	0	0	0	0	0	0
1530	BritoIL_2016	M1.29	M1.29.ST	stool	FJI	Fiji	Oceania	Melanesia	yes	0	1	0	0	0	0	0	0	0	0	0	0	0	0	0	0	0	0	0	0	0	0	0	1	0	1	0	0	0	0	0	0	0	0	0	0	0	0	0	0
1531	BritoIL_2016	M1.3	M1.3.SA	oralcavity	FJI	Fiji	Oceania	Melanesia	yes	0	0	0	0	0	0	0	0	0	0	0	0	0	0	0	0	0	0	0	0	0	0	0	1	0	0	0	0	0	0	0	0	0	0	0	0	0	0	0	0
1532	BritoIL_2016	M1.3	M1.3.ST	stool	FJI	Fiji	Oceania	Melanesia	yes	0	0	0	0	0	0	0	0	0	0	0	0	0	0	0	0	1	0	0	0	0	0	0	1	0	1	0	0	0	0	0	0	0	0	0	0	0	0	0	0
1533	BritoIL_2016	M1.35	M1.35.ST	stool	FJI	Fiji	Oceania	Melanesia	yes	0	0	0	0	0	0	0	0	0	0	0	0	0	0	0	0	0	0	0	1	0	0	1	1	0	1	0	0	0	0	0	0	0	0	0	0	0	0	0	0
1534	BritoIL_2016	M1.36	M1.36.SA	oralcavity	FJI	Fiji	Oceania	Melanesia	yes	0	0	0	0	0	0	0	0	0	0	0	0	0	0	0	0	0	0	0	0	0	0	0	1	0	0	0	0	0	0	0	0	0	0	0	0	0	0	0	0
1535	BritoIL_2016	M1.36	M1.36.ST	stool	FJI	Fiji	Oceania	Melanesia	yes	0	0	0	0	0	0	0	0	0	0	0	0	0	0	0	0	0	0	0	0	0	0	0	1	0	1	0	0	0	0	0	0	0	0	0	0	0	0	0	0
1536	BritoIL_2016	M1.37	M1.37.ST	stool	FJI	Fiji	Oceania	Melanesia	yes	0	0	0	0	0	0	0	0	0	0	0	0	0	0	0	0	0	0	0	0	0	0	0	1	0	0	0	0	0	0	0	0	0	0	0	0	0	0	0	0
1537	BritoIL_2016	M1.38	M1.38.SA	oralcavity	FJI	Fiji	Oceania	Melanesia	yes	0	0	0	0	0	0	0	0	0	0	0	0	0	0	0	0	0	0	0	0	0	0	0	1	0	0	0	0	0	0	0	0	0	0	0	0	0	0	0	0
1538	BritoIL_2016	M1.38	M1.38.ST	stool	FJI	Fiji	Oceania	Melanesia	yes	0	0	0	0	0	0	0	0	0	0	0	0	0	0	0	0	1	0	0	0	0	0	0	1	0	1	0	0	0	0	0	0	0	0	0	0	0	0	0	0
1539	BritoIL_2016	M1.4	M1.4.SA	oralcavity	FJI	Fiji	Oceania	Melanesia	yes	0	0	0	0	0	0	0	0	0	0	0	0	0	0	0	0	0	0	0	0	0	0	0	1	0	0	0	0	0	0	0	0	0	0	0	0	0	0	0	0
1540	BritoIL_2016	M1.4	M1.4.ST	stool	FJI	Fiji	Oceania	Melanesia	yes	0	0	0	0	0	0	0	0	0	0	0	0	0	0	0	0	0	0	0	1	0	0	0	1	0	1	0	0	0	0	0	0	0	0	0	0	0	0	0	0
1541	BritoIL_2016	M1.42	M1.42.SA	oralcavity	FJI	Fiji	Oceania	Melanesia	yes	0	0	0	0	0	0	0	0	0	0	0	0	0	0	0	0	0	0	0	0	0	0	0	1	0	0	0	0	0	0	0	0	0	0	0	0	0	0	0	0
1542	BritoIL_2016	M1.42	M1.42.ST	stool	FJI	Fiji	Oceania	Melanesia	yes	0	0	0	0	0	0	0	0	0	0	0	0	0	0	0	0	0	0	0	0	0	0	0	0	0	0	0	0	0	0	0	0	0	0	0	0	0	0	0	0
1543	BritoIL_2016	M1.44	M1.44.SA	oralcavity	FJI	Fiji	Oceania	Melanesia	yes	0	0	0	0	0	0	0	0	0	0	0	0	0	0	0	0	0	0	0	0	0	0	0	1	0	0	0	0	0	0	0	0	0	0	0	0	0	0	0	0
1544	BritoIL_2016	M1.44	M1.44.ST	stool	FJI	Fiji	Oceania	Melanesia	yes	0	0	0	0	0	0	0	0	0	0	0	0	0	0	0	0	0	0	0	0	0	0	0	0	0	0	0	0	0	0	0	0	0	0	0	0	0	0	0	0
1545	BritoIL_2016	M1.48	M1.48.SA	oralcavity	FJI	Fiji	Oceania	Melanesia	yes	0	0	0	0	0	0	0	0	0	0	0	0	0	0	0	0	0	0	0	0	0	0	0	1	0	0	0	0	0	0	0	0	0	0	0	0	0	0	0	0
1546	BritoIL_2016	M1.48	M1.48.ST	stool	FJI	Fiji	Oceania	Melanesia	yes	0	0	0	0	0	0	0	0	0	0	0	0	0	0	0	0	0	0	0	0	0	0	0	1	0	1	0	0	0	0	0	0	0	0	0	0	0	0	0	0
1547	BritoIL_2016	M1.5	M1.5.ST	stool	FJI	Fiji	Oceania	Melanesia	yes	0	0	0	0	0	0	0	0	0	0	0	0	0	0	0	0	0	0	0	0	0	0	0	1	0	0	0	0	0	0	0	0	0	0	0	0	0	0	0	0
1548	BritoIL_2016	M1.52	M1.52.SA	oralcavity	FJI	Fiji	Oceania	Melanesia	yes	0	0	0	0	0	0	0	0	0	0	0	0	0	0	0	0	0	0	0	0	0	0	0	1	0	0	0	0	0	0	0	0	0	0	0	0	0	0	0	0
1549	BritoIL_2016	M1.52	M1.52.ST	stool	FJI	Fiji	Oceania	Melanesia	yes	0	0	0	0	0	0	0	0	0	0	0	0	0	0	0	0	0	0	0	0	0	0	0	1	0	1	0	0	0	0	0	0	0	0	0	0	0	0	0	0
1550	BritoIL_2016	M1.57	M1.57.ST	stool	FJI	Fiji	Oceania	Melanesia	yes	0	0	0	0	0	0	0	0	0	0	0	0	0	0	0	0	0	0	0	0	0	0	0	1	0	0	0	0	0	0	0	0	0	0	0	0	0	0	0	0
1551	BritoIL_2016	M1.59	M1.59.SA	oralcavity	FJI	Fiji	Oceania	Melanesia	yes	0	0	0	0	0	0	0	0	0	0	0	0	0	0	0	0	0	0	0	1	0	0	0	1	0	0	0	0	0	0	0	0	0	0	0	0	0	0	0	0
1552	BritoIL_2016	M1.59	M1.59.ST	stool	FJI	Fiji	Oceania	Melanesia	yes	0	0	0	0	0	0	0	0	0	0	0	0	0	0	0	0	0	0	0	0	0	0	0	1	0	0	0	0	0	0	0	0	0	0	0	0	0	0	0	0
1553	BritoIL_2016	M1.6	M1.6.ST	stool	FJI	Fiji	Oceania	Melanesia	yes	0	0	0	0	0	0	0	0	0	0	0	0	0	0	0	0	0	0	0	0	1	0	0	1	0	1	0	0	0	0	0	0	0	0	0	0	0	0	0	0
1554	BritoIL_2016	M1.61	M1.61.SA	oralcavity	FJI	Fiji	Oceania	Melanesia	yes	0	0	0	0	0	0	0	0	0	0	0	0	0	0	0	0	0	0	0	0	0	0	0	1	0	0	0	0	0	0	0	0	0	0	0	0	0	0	0	0
1555	BritoIL_2016	M1.61	M1.61.ST	stool	FJI	Fiji	Oceania	Melanesia	yes	0	0	0	0	0	0	0	0	0	0	0	0	0	0	0	0	0	0	0	1	0	0	1	1	0	1	0	0	0	0	0	0	0	0	0	0	0	0	0	0
1556	BritoIL_2016	M1.62	M1.62.SA	oralcavity	FJI	Fiji	Oceania	Melanesia	yes	0	0	0	0	0	0	0	0	0	0	0	0	0	0	0	0	0	0	0	0	0	0	0	1	0	0	0	0	0	0	0	0	0	0	0	0	0	0	0	0
1557	BritoIL_2016	M1.62	M1.62.ST	stool	FJI	Fiji	Oceania	Melanesia	yes	0	0	0	0	0	0	0	0	0	0	0	0	0	0	0	0	1	0	0	0	0	0	0	0	0	0	0	0	0	0	0	0	0	0	0	0	0	0	0	1
1558	BritoIL_2016	M1.63	M1.63.ST	stool	FJI	Fiji	Oceania	Melanesia	yes	0	0	0	0	0	0	0	0	0	0	0	0	0	0	0	0	0	0	0	0	0	0	0	1	0	1	0	0	0	0	0	0	0	0	0	0	0	0	0	0
1559	BritoIL_2016	M1.64	M1.64.SA	oralcavity	FJI	Fiji	Oceania	Melanesia	yes	0	0	0	0	0	0	0	0	0	0	0	0	0	0	0	0	0	0	0	0	0	0	0	1	0	0	0	0	0	0	0	0	0	0	0	0	0	0	0	0
1560	BritoIL_2016	M1.64	M1.64.ST	stool	FJI	Fiji	Oceania	Melanesia	yes	0	0	0	0	0	0	0	0	0	0	0	0	0	0	0	0	0	0	0	0	0	0	0	0	0	0	0	0	0	0	0	0	0	0	0	0	0	0	0	0
1561	BritoIL_2016	M1.65	M1.65.SA	oralcavity	FJI	Fiji	Oceania	Melanesia	yes	0	0	0	0	0	0	0	0	0	0	0	0	0	0	0	0	0	0	0	0	0	0	0	1	0	0	0	0	0	0	0	0	0	0	0	0	0	0	0	0
1562	BritoIL_2016	M1.65	M1.65.ST	stool	FJI	Fiji	Oceania	Melanesia	yes	0	0	0	0	0	0	0	0	0	0	0	0	0	0	0	0	0	0	0	0	0	0	0	0	0	0	0	0	0	0	0	0	0	0	0	0	0	0	0	0
1563	BritoIL_2016	M1.7	M1.7.SA	oralcavity	FJI	Fiji	Oceania	Melanesia	yes	0	0	0	0	0	0	0	0	0	0	0	0	0	0	0	0	0	0	0	0	0	0	0	1	0	0	0	0	0	0	0	0	0	0	0	0	0	0	0	0
1564	BritoIL_2016	M1.7	M1.7.ST	stool	FJI	Fiji	Oceania	Melanesia	yes	0	0	0	0	0	0	0	0	0	0	1	0	0	0	0	0	0	0	0	0	0	0	0	1	0	0	0	0	0	0	0	0	0	0	0	0	0	0	0	0
1565	BritoIL_2016	M1.8	M1.8.SA	oralcavity	FJI	Fiji	Oceania	Melanesia	yes	0	0	0	0	0	0	0	0	0	0	0	0	0	0	0	0	0	0	0	0	0	0	0	1	0	0	0	0	0	0	0	0	0	0	0	0	0	0	0	0
1566	BritoIL_2016	M1.8	M1.8.ST	stool	FJI	Fiji	Oceania	Melanesia	yes	0	0	0	0	0	0	0	0	0	0	0	0	0	0	0	0	0	0	0	0	0	0	0	0	0	0	0	0	0	0	0	0	0	0	0	0	0	0	0	1
1567	BritoIL_2016	M2.11	M2.11.SA	oralcavity	FJI	Fiji	Oceania	Melanesia	yes	0	0	0	0	0	0	0	0	0	0	0	0	0	0	0	0	0	0	0	0	0	0	0	1	0	0	0	0	0	0	0	0	0	0	0	0	0	0	0	0
1568	BritoIL_2016	M2.11	M2.11.ST	stool	FJI	Fiji	Oceania	Melanesia	yes	0	0	0	0	0	0	0	0	0	0	1	0	0	0	0	0	1	0	0	0	0	0	0	1	0	0	0	0	0	0	0	0	0	0	0	0	0	0	0	0
1569	BritoIL_2016	M2.3	M2.3.ST	stool	FJI	Fiji	Oceania	Melanesia	yes	0	0	0	0	0	0	0	0	0	0	0	0	0	0	0	0	0	0	0	1	0	0	1	0	0	0	0	0	0	0	0	0	0	0	0	0	0	0	0	0
1570	BritoIL_2016	M2.31	M2.31.ST	stool	FJI	Fiji	Oceania	Melanesia	yes	0	0	0	0	0	0	0	0	0	0	0	0	0	0	0	0	1	0	0	0	0	0	0	0	0	0	0	0	0	0	0	0	0	0	0	0	0	0	0	0
1571	BritoIL_2016	M2.32	M2.32.SA	oralcavity	FJI	Fiji	Oceania	Melanesia	yes	0	0	0	0	0	0	0	0	0	0	0	0	0	0	0	0	0	0	0	0	0	0	0	1	0	0	0	0	0	0	0	0	0	0	0	0	0	0	0	0
1572	BritoIL_2016	M2.32	M2.32.ST	stool	FJI	Fiji	Oceania	Melanesia	yes	0	0	0	0	0	0	0	0	0	0	0	0	0	0	0	0	0	0	0	1	0	0	1	1	0	0	0	0	0	0	0	0	0	0	0	0	0	0	0	0
1573	BritoIL_2016	M2.33	M2.33.ST	stool	FJI	Fiji	Oceania	Melanesia	yes	0	0	0	0	0	0	0	0	0	0	0	0	0	0	0	0	0	0	0	0	0	0	0	0	0	0	0	0	0	0	0	0	0	0	0	0	0	0	0	0
1574	BritoIL_2016	M2.36	M2.36.SA	oralcavity	FJI	Fiji	Oceania	Melanesia	yes	0	0	0	0	0	0	0	0	0	0	0	0	0	0	0	0	0	0	0	0	0	0	0	1	0	0	0	0	0	0	0	0	0	0	0	0	0	0	0	0
1575	BritoIL_2016	M2.36	M2.36.ST	stool	FJI	Fiji	Oceania	Melanesia	yes	0	0	0	0	0	0	0	0	0	0	0	0	0	0	0	0	0	0	0	0	0	0	0	0	0	1	0	0	0	0	0	0	0	0	0	0	0	0	0	0
1576	BritoIL_2016	M2.37	M2.37.SA	oralcavity	FJI	Fiji	Oceania	Melanesia	yes	0	0	0	0	0	0	0	0	0	0	0	0	0	0	0	0	0	0	0	0	0	0	0	1	0	0	0	0	0	0	0	0	0	0	0	0	0	0	0	0
1577	BritoIL_2016	M2.37	M2.37.ST	stool	FJI	Fiji	Oceania	Melanesia	yes	0	0	0	0	0	0	0	0	0	0	0	0	0	0	0	0	0	0	0	0	0	0	0	1	0	1	0	0	0	0	0	0	0	0	0	0	0	0	0	0
1578	BritoIL_2016	M2.38	M2.38.SA	oralcavity	FJI	Fiji	Oceania	Melanesia	yes	0	0	0	0	0	0	0	0	0	0	0	0	0	0	0	0	0	0	0	0	0	0	0	1	0	0	0	0	0	0	0	0	0	0	0	0	0	0	0	0
1579	BritoIL_2016	M2.38	M2.38.ST	stool	FJI	Fiji	Oceania	Melanesia	yes	0	0	0	0	0	0	0	0	0	0	0	0	0	0	0	0	0	0	0	0	0	0	0	1	0	1	0	0	0	0	0	0	0	0	0	0	0	0	0	0
1580	BritoIL_2016	M2.39	M2.39.SA	oralcavity	FJI	Fiji	Oceania	Melanesia	yes	0	0	0	0	0	0	0	0	0	0	0	0	0	0	0	0	0	0	0	0	0	0	0	1	0	0	0	0	0	0	0	0	0	0	0	0	0	0	0	0
1581	BritoIL_2016	M2.39	M2.39.ST	stool	FJI	Fiji	Oceania	Melanesia	yes	0	0	0	0	0	0	0	0	0	0	0	0	0	0	0	0	0	0	0	0	0	0	0	1	0	1	0	0	0	0	0	0	0	0	0	0	0	0	0	0
1582	BritoIL_2016	M2.40	M2.40.SA	oralcavity	FJI	Fiji	Oceania	Melanesia	yes	0	0	0	0	0	0	0	0	0	0	0	0	0	0	0	0	0	0	0	0	0	0	0	1	0	0	0	0	0	0	0	0	0	0	0	0	0	0	0	0
1583	BritoIL_2016	M2.40	M2.40.ST	stool	FJI	Fiji	Oceania	Melanesia	yes	0	0	0	0	0	0	0	0	0	0	0	0	0	0	0	0	0	0	0	0	0	0	0	1	0	1	0	0	0	0	0	0	0	0	0	0	0	0	0	0
1584	BritoIL_2016	M2.41	M2.41.SA	oralcavity	FJI	Fiji	Oceania	Melanesia	yes	0	0	0	0	0	0	0	0	0	0	0	0	0	0	0	0	0	0	0	0	0	0	0	1	0	0	0	0	0	0	0	0	0	0	0	0	0	0	0	0
1585	BritoIL_2016	M2.41	M2.41.ST	stool	FJI	Fiji	Oceania	Melanesia	yes	0	0	0	0	0	0	0	0	0	0	0	0	0	0	0	0	1	0	0	0	0	0	0	0	0	0	0	0	0	0	0	0	0	0	0	0	0	0	0	0
1586	BritoIL_2016	M2.44	M2.44.ST	stool	FJI	Fiji	Oceania	Melanesia	yes	0	0	0	0	0	0	0	0	0	0	0	0	0	0	0	0	1	0	0	1	0	0	1	0	0	1	0	0	0	0	0	0	0	0	0	0	0	0	0	0
1587	BritoIL_2016	M2.45	M2.45.SA	oralcavity	FJI	Fiji	Oceania	Melanesia	yes	0	0	0	0	0	0	0	0	0	0	0	0	0	0	0	0	0	0	0	0	0	0	0	1	0	0	0	0	0	0	0	0	0	0	0	0	0	0	0	0
1588	BritoIL_2016	M2.45	M2.45.ST	stool	FJI	Fiji	Oceania	Melanesia	yes	0	0	0	0	0	0	0	0	0	0	0	0	0	0	0	0	0	0	0	0	0	0	0	1	0	0	0	0	0	0	0	0	0	0	0	0	0	0	0	0
1589	BritoIL_2016	M2.46	M2.46.SA	oralcavity	FJI	Fiji	Oceania	Melanesia	yes	0	0	0	0	0	0	0	0	0	0	0	0	0	0	0	0	0	0	0	0	0	0	0	1	0	0	0	0	0	0	0	0	0	0	0	0	0	0	0	0
1590	BritoIL_2016	M2.46	M2.46.ST	stool	FJI	Fiji	Oceania	Melanesia	yes	0	0	0	0	1	0	0	0	0	0	0	0	0	0	0	0	0	0	0	0	0	0	0	1	0	1	0	0	0	0	0	0	0	0	0	0	0	0	0	0
1591	BritoIL_2016	M2.48	M2.48.SA	oralcavity	FJI	Fiji	Oceania	Melanesia	yes	0	0	0	0	0	0	0	0	0	0	0	0	0	0	0	0	0	0	0	0	0	0	0	1	0	0	0	0	0	0	0	0	0	0	0	0	0	0	0	0
1592	BritoIL_2016	M2.48	M2.48.ST	stool	FJI	Fiji	Oceania	Melanesia	yes	0	0	0	0	0	0	0	0	0	0	0	0	0	0	0	0	0	0	0	0	0	0	0	0	0	0	0	0	0	0	0	0	0	0	0	0	0	0	0	0
1593	BritoIL_2016	M2.49	M2.49.SA	oralcavity	FJI	Fiji	Oceania	Melanesia	yes	0	0	0	0	0	0	0	0	0	0	0	0	0	0	0	0	0	0	0	0	0	0	0	1	0	0	0	0	0	0	0	0	0	0	0	0	0	0	0	0
1594	BritoIL_2016	M2.49	M2.49.ST	stool	FJI	Fiji	Oceania	Melanesia	yes	0	0	0	0	0	0	0	0	0	0	1	0	0	0	0	0	0	0	0	0	0	0	0	1	0	1	0	0	0	0	0	0	0	0	0	0	0	0	0	0
1595	BritoIL_2016	M2.5	M2.5.SA	oralcavity	FJI	Fiji	Oceania	Melanesia	yes	0	0	0	0	0	0	0	0	0	0	0	0	0	0	0	0	0	0	0	0	0	0	0	1	0	0	0	0	0	0	0	0	0	0	0	0	0	0	0	0
1596	BritoIL_2016	M2.5	M2.5.ST	stool	FJI	Fiji	Oceania	Melanesia	yes	0	0	0	0	0	0	0	0	0	0	0	0	0	0	0	0	0	0	0	0	0	0	0	1	0	1	0	0	0	0	0	0	0	0	0	0	0	0	0	0
1597	BritoIL_2016	M2.50	M2.50.SA	oralcavity	FJI	Fiji	Oceania	Melanesia	yes	0	0	0	0	0	0	0	0	0	0	0	0	0	0	0	0	0	0	0	0	0	0	0	1	0	0	0	0	0	0	0	0	0	0	0	0	0	0	0	0
1598	BritoIL_2016	M2.50	M2.50.ST	stool	FJI	Fiji	Oceania	Melanesia	yes	0	0	0	0	0	0	0	0	0	0	0	0	0	0	0	0	0	0	0	0	0	0	0	1	0	0	0	0	0	0	0	0	0	0	0	0	0	0	0	0
1599	BritoIL_2016	M2.51	M2.51.SA	oralcavity	FJI	Fiji	Oceania	Melanesia	yes	0	0	0	0	0	0	0	0	0	0	0	0	0	0	0	0	0	0	0	0	0	0	0	0	0	0	0	0	0	0	0	0	0	0	0	0	0	0	0	0
1600	BritoIL_2016	M2.51	M2.51.ST	stool	FJI	Fiji	Oceania	Melanesia	yes	0	0	0	0	0	0	0	0	0	0	0	0	0	0	0	0	1	0	0	0	0	0	0	0	0	0	0	0	0	0	0	0	0	0	0	0	0	0	0	0
1601	BritoIL_2016	M2.52	M2.52.SA	oralcavity	FJI	Fiji	Oceania	Melanesia	yes	0	0	0	0	0	0	0	0	0	0	0	0	0	0	0	0	0	0	0	0	0	0	0	1	0	0	0	0	0	0	0	0	0	0	0	0	0	0	0	0
1602	BritoIL_2016	M2.52	M2.52.ST	stool	FJI	Fiji	Oceania	Melanesia	yes	0	0	0	0	0	0	0	0	0	0	1	0	0	0	0	0	0	0	0	0	0	0	0	1	0	1	0	0	0	0	0	0	0	0	0	0	0	0	0	0
1603	BritoIL_2016	M2.56	M2.56.SA	oralcavity	FJI	Fiji	Oceania	Melanesia	yes	0	0	0	0	0	0	0	0	0	0	0	0	0	0	0	0	0	0	0	0	0	0	0	1	0	0	0	0	0	0	0	0	0	0	0	0	0	0	0	0
1604	BritoIL_2016	M2.56	M2.56.ST	stool	FJI	Fiji	Oceania	Melanesia	yes	0	0	0	0	0	0	0	0	0	0	0	0	0	0	0	0	0	0	0	0	0	0	0	1	0	0	0	0	0	0	0	0	0	0	0	0	0	0	0	0
1605	BritoIL_2016	M2.57	M2.57.SA	oralcavity	FJI	Fiji	Oceania	Melanesia	yes	0	0	0	0	0	0	0	0	0	0	0	0	0	0	0	0	0	0	0	0	0	0	0	1	0	0	0	0	0	0	0	0	0	0	0	0	0	0	0	0
1606	BritoIL_2016	M2.57	M2.57.ST	stool	FJI	Fiji	Oceania	Melanesia	yes	0	0	0	0	0	0	0	0	0	0	0	0	0	0	0	0	0	0	0	1	0	0	1	1	0	0	0	0	0	0	0	0	0	0	0	0	0	0	0	1
1607	BritoIL_2016	M2.58	M2.58.SA	oralcavity	FJI	Fiji	Oceania	Melanesia	yes	0	0	0	0	0	0	0	0	0	0	0	0	0	0	0	0	0	0	0	0	0	0	0	1	0	0	0	0	0	0	0	0	0	0	0	0	0	0	0	0
1608	BritoIL_2016	M2.58	M2.58.ST	stool	FJI	Fiji	Oceania	Melanesia	yes	0	0	0	0	0	0	0	0	0	0	0	0	0	0	0	0	0	0	0	1	0	0	1	1	0	1	0	0	0	0	0	0	0	0	0	0	0	0	0	0
1609	BritoIL_2016	M2.60	M2.60.SA	oralcavity	FJI	Fiji	Oceania	Melanesia	yes	0	0	0	0	0	0	0	0	0	0	0	0	0	0	0	0	0	0	0	0	0	0	0	1	0	0	0	0	0	0	0	0	0	0	0	0	0	0	0	0
1610	BritoIL_2016	M2.60	M2.60.ST	stool	FJI	Fiji	Oceania	Melanesia	yes	0	0	0	0	0	0	0	0	0	0	0	0	0	0	0	0	0	0	0	0	0	0	0	0	0	1	0	0	0	0	0	0	0	0	0	0	0	0	0	0
1611	BritoIL_2016	M2.63	M2.63.ST	stool	FJI	Fiji	Oceania	Melanesia	yes	0	0	0	0	0	0	0	0	0	0	0	0	0	0	0	0	0	0	0	0	0	0	0	0	0	0	0	0	0	0	0	0	0	0	0	0	0	0	0	0
1612	BritoIL_2016	W1.1	W1.1.SA	oralcavity	FJI	Fiji	Oceania	Melanesia	yes	0	0	0	0	0	0	0	0	0	0	0	0	0	0	0	0	0	0	0	0	0	0	0	1	0	0	0	0	0	0	0	0	0	0	0	0	0	0	0	0
1613	BritoIL_2016	W1.1	W1.1.ST	stool	FJI	Fiji	Oceania	Melanesia	yes	0	0	0	0	0	0	0	0	0	0	0	0	0	0	0	0	0	0	0	0	0	0	0	0	0	0	0	0	0	0	0	0	0	0	0	0	0	0	0	0
1614	BritoIL_2016	W1.11	W1.11.SA	oralcavity	FJI	Fiji	Oceania	Melanesia	yes	0	0	0	0	0	0	0	0	0	0	0	0	0	0	0	0	0	0	0	0	0	0	0	1	0	0	0	0	0	0	0	0	0	0	0	0	0	0	0	0
1615	BritoIL_2016	W1.11	W1.11.ST	stool	FJI	Fiji	Oceania	Melanesia	yes	0	0	0	0	0	0	0	0	0	0	1	0	0	0	0	0	0	0	0	0	0	0	0	1	0	1	0	0	0	0	0	0	0	0	0	0	0	0	0	0
1616	BritoIL_2016	W1.13	W1.13.ST	stool	FJI	Fiji	Oceania	Melanesia	yes	0	0	0	0	0	0	0	0	0	0	0	0	0	0	0	0	0	0	0	0	0	0	0	1	0	1	0	0	0	0	0	0	0	0	0	0	0	0	0	1
1617	BritoIL_2016	W1.14	W1.14.ST	stool	FJI	Fiji	Oceania	Melanesia	yes	0	0	0	0	0	0	0	0	0	0	0	0	0	0	0	0	0	0	0	0	0	0	0	0	0	0	0	0	0	0	0	0	0	0	0	0	0	0	0	0
1618	BritoIL_2016	W1.15	W1.15.SA	oralcavity	FJI	Fiji	Oceania	Melanesia	yes	0	0	0	0	0	0	0	0	0	0	0	0	0	0	0	0	0	0	0	0	0	0	0	1	0	0	0	0	0	0	0	0	0	0	0	0	0	0	0	0
1619	BritoIL_2016	W1.15	W1.15.ST	stool	FJI	Fiji	Oceania	Melanesia	yes	0	0	0	0	0	0	0	0	0	0	0	0	0	0	0	0	0	0	0	0	0	0	0	0	0	0	0	0	0	0	0	0	0	0	0	0	0	0	0	0
1620	BritoIL_2016	W1.18	W1.18.SA	oralcavity	FJI	Fiji	Oceania	Melanesia	yes	0	0	0	0	0	0	0	0	0	0	0	0	0	0	0	0	0	0	0	0	0	0	0	1	0	0	0	0	0	0	0	0	0	0	0	0	0	0	0	0
1621	BritoIL_2016	W1.18	W1.18.ST	stool	FJI	Fiji	Oceania	Melanesia	yes	0	0	0	0	0	0	0	0	0	0	0	0	0	0	0	0	0	0	0	0	0	0	0	1	0	1	0	0	0	0	0	0	0	0	0	0	0	0	0	0
1622	BritoIL_2016	W1.2	W1.2.SA	oralcavity	FJI	Fiji	Oceania	Melanesia	yes	0	0	0	0	0	0	0	0	0	0	0	0	0	0	0	0	0	0	0	0	0	0	0	1	0	0	0	0	0	0	0	0	0	0	0	0	0	0	0	0
1623	BritoIL_2016	W1.2	W1.2.ST	stool	FJI	Fiji	Oceania	Melanesia	yes	0	1	0	0	0	0	0	0	0	0	0	0	0	0	0	0	1	0	0	0	0	0	0	1	0	0	0	0	0	0	0	0	0	0	0	0	0	0	0	0
1624	BritoIL_2016	W1.20	W1.20.SA	oralcavity	FJI	Fiji	Oceania	Melanesia	yes	0	0	0	0	0	0	0	0	0	0	0	0	0	0	0	0	0	0	0	0	0	0	0	1	0	0	0	0	0	0	0	0	0	0	0	0	0	0	0	0
1625	BritoIL_2016	W1.20	W1.20.ST	stool	FJI	Fiji	Oceania	Melanesia	yes	0	0	0	0	0	0	0	0	0	0	0	0	0	0	0	0	0	0	0	0	0	0	0	1	0	0	0	0	0	0	0	0	0	0	0	0	0	0	0	0
1626	BritoIL_2016	W1.21	W1.21.ST	stool	FJI	Fiji	Oceania	Melanesia	yes	0	0	0	0	0	0	0	0	0	0	0	0	0	0	0	0	1	0	0	0	0	0	0	0	0	0	0	0	0	0	0	0	0	0	0	0	0	0	0	0
1627	BritoIL_2016	W1.22	W1.22.SA	oralcavity	FJI	Fiji	Oceania	Melanesia	yes	0	0	0	0	0	0	0	0	0	0	0	0	0	0	0	0	0	0	0	0	0	0	0	1	0	0	0	0	0	0	0	0	0	0	0	0	0	0	0	0
1628	BritoIL_2016	W1.22	W1.22.ST	stool	FJI	Fiji	Oceania	Melanesia	yes	0	0	0	0	0	0	0	0	0	0	0	0	0	0	0	0	0	0	0	1	0	0	1	1	0	1	0	0	0	0	0	0	0	0	0	0	0	0	0	0
1629	BritoIL_2016	W1.26	W1.26.SA	oralcavity	FJI	Fiji	Oceania	Melanesia	yes	0	0	0	0	0	0	0	0	0	0	0	0	0	0	0	0	0	0	0	0	0	0	0	1	0	0	0	0	0	0	0	0	0	0	0	0	0	0	0	0
1630	BritoIL_2016	W1.26	W1.26.ST	stool	FJI	Fiji	Oceania	Melanesia	yes	0	0	0	0	0	0	0	0	0	0	1	0	0	0	0	0	0	0	0	0	0	0	0	1	0	0	0	0	0	0	0	0	0	0	0	0	0	0	0	0
1631	BritoIL_2016	W1.27	W1.27.ST	stool	FJI	Fiji	Oceania	Melanesia	yes	0	0	0	0	0	0	0	0	0	0	0	0	0	0	0	0	0	0	0	0	0	0	0	0	0	0	0	0	0	0	0	0	0	0	0	0	0	0	0	1
1632	BritoIL_2016	W1.3	W1.3.ST	stool	FJI	Fiji	Oceania	Melanesia	yes	0	1	0	0	0	0	0	0	0	0	0	0	0	0	0	0	0	0	0	0	0	0	0	1	0	1	0	0	0	0	0	0	0	0	0	0	0	0	0	0
1633	BritoIL_2016	W1.31	W1.31.SA	oralcavity	FJI	Fiji	Oceania	Melanesia	yes	0	0	0	0	0	0	0	0	0	0	0	0	0	0	0	0	0	0	0	0	0	0	0	1	0	0	0	0	0	0	0	0	0	0	0	0	0	0	0	0
1634	BritoIL_2016	W1.31	W1.31.ST	stool	FJI	Fiji	Oceania	Melanesia	yes	0	0	0	0	0	0	0	0	0	0	0	0	0	0	0	0	1	0	0	0	0	0	0	1	0	0	0	0	0	0	0	0	0	0	0	0	0	0	0	0
1635	BritoIL_2016	W1.33	W1.33.ST	stool	FJI	Fiji	Oceania	Melanesia	yes	0	0	0	0	0	0	0	0	0	0	0	0	0	0	0	0	1	0	0	0	0	0	0	1	0	1	0	0	0	0	0	0	0	0	0	0	0	0	0	0
1636	BritoIL_2016	W1.34	W1.34.ST	stool	FJI	Fiji	Oceania	Melanesia	yes	0	0	0	0	0	0	0	0	0	0	0	0	0	0	0	0	0	0	0	1	0	0	0	1	0	1	0	0	0	0	0	0	0	0	0	0	0	0	0	0
1637	BritoIL_2016	W1.36	W1.36.SA	oralcavity	FJI	Fiji	Oceania	Melanesia	yes	0	0	0	0	0	0	0	0	0	0	0	0	0	0	0	0	0	0	0	0	0	0	0	1	0	0	0	0	0	0	0	0	0	0	0	0	0	0	0	0
1638	BritoIL_2016	W1.36	W1.36.ST	stool	FJI	Fiji	Oceania	Melanesia	yes	0	0	0	0	0	0	0	0	0	0	0	0	0	0	0	0	0	0	0	0	0	0	0	1	0	0	0	0	0	0	0	0	0	0	0	0	0	0	0	0
1639	BritoIL_2016	W1.37	W1.37.SA	oralcavity	FJI	Fiji	Oceania	Melanesia	yes	0	0	0	0	0	0	0	0	0	0	0	0	0	0	0	0	0	0	0	0	0	0	0	1	0	0	0	0	0	0	0	0	0	0	0	0	0	0	0	0
1640	BritoIL_2016	W1.37	W1.37.ST	stool	FJI	Fiji	Oceania	Melanesia	yes	0	0	0	0	1	0	0	0	0	0	0	0	0	0	0	0	0	0	0	0	0	0	0	1	0	1	0	0	0	0	0	0	0	0	0	0	0	0	0	0
1641	BritoIL_2016	W1.38	W1.38.SA	oralcavity	FJI	Fiji	Oceania	Melanesia	yes	0	0	0	0	0	0	0	0	0	0	0	0	0	0	0	0	0	0	0	0	0	0	0	1	0	0	0	0	0	0	0	0	0	0	0	0	0	0	0	0
1642	BritoIL_2016	W1.38	W1.38.ST	stool	FJI	Fiji	Oceania	Melanesia	yes	0	0	0	0	0	0	0	0	0	0	0	0	0	0	0	0	0	0	0	0	0	0	0	1	0	1	0	0	0	0	0	0	0	0	0	0	0	0	0	0
1643	BritoIL_2016	W1.39	W1.39.SA	oralcavity	FJI	Fiji	Oceania	Melanesia	yes	0	0	0	0	0	0	0	0	0	0	0	0	0	0	0	0	0	0	0	0	0	0	0	1	0	0	0	0	0	0	0	0	0	0	0	0	0	0	0	0
1644	BritoIL_2016	W1.39	W1.39.ST	stool	FJI	Fiji	Oceania	Melanesia	yes	0	0	0	0	0	0	0	0	0	0	0	0	0	0	0	0	0	0	0	1	0	0	0	1	0	0	0	0	0	0	0	0	0	0	0	0	0	0	0	0
1645	BritoIL_2016	W1.4	W1.4.SA	oralcavity	FJI	Fiji	Oceania	Melanesia	yes	0	0	0	0	0	0	0	0	0	0	0	0	0	0	0	0	0	0	0	0	0	0	0	0	0	0	0	0	0	0	0	0	0	0	0	0	0	0	0	0
1646	BritoIL_2016	W1.4	W1.4.ST	stool	FJI	Fiji	Oceania	Melanesia	yes	0	0	0	0	0	0	0	0	0	0	0	0	0	0	1	0	1	0	0	1	0	0	1	1	0	1	0	0	0	0	0	0	0	0	0	0	0	0	0	0
1647	BritoIL_2016	W1.40	W1.40.SA	oralcavity	FJI	Fiji	Oceania	Melanesia	yes	0	0	0	0	0	0	0	0	0	0	0	0	0	0	0	0	0	0	0	0	0	0	0	1	0	0	0	0	0	0	0	0	0	0	0	0	0	0	0	0
1648	BritoIL_2016	W1.40	W1.40.ST	stool	FJI	Fiji	Oceania	Melanesia	yes	0	0	0	0	0	0	0	0	0	0	0	0	0	0	0	0	0	0	0	0	0	0	0	0	0	0	0	0	0	0	0	0	0	0	0	0	0	0	0	0
1649	BritoIL_2016	W1.41	W1.41.ST	stool	FJI	Fiji	Oceania	Melanesia	yes	0	0	0	0	0	0	0	0	0	0	0	0	0	0	0	0	0	0	0	0	0	0	0	0	0	0	0	0	0	0	0	0	0	0	0	0	0	0	0	0
1650	BritoIL_2016	W1.42	W1.42.SA	oralcavity	FJI	Fiji	Oceania	Melanesia	yes	0	0	0	0	0	0	0	0	0	0	0	0	0	0	0	0	0	0	0	0	0	0	0	1	0	0	0	0	0	0	0	0	0	0	0	0	0	0	0	0
1651	BritoIL_2016	W1.42	W1.42.ST	stool	FJI	Fiji	Oceania	Melanesia	yes	0	0	0	0	0	0	0	0	0	0	1	0	0	0	0	0	0	0	0	0	0	0	0	1	0	1	0	0	0	0	0	0	0	0	0	0	0	0	0	0
1652	BritoIL_2016	W1.44	W1.44.SA	oralcavity	FJI	Fiji	Oceania	Melanesia	yes	0	0	0	0	0	0	0	0	0	0	0	0	0	0	0	0	0	0	0	0	0	0	0	1	0	0	0	0	0	0	0	0	0	0	0	0	0	0	0	0
1653	BritoIL_2016	W1.44	W1.44.ST	stool	FJI	Fiji	Oceania	Melanesia	yes	0	0	0	0	0	0	0	0	0	0	0	0	0	0	0	0	0	0	0	0	0	0	1	1	0	1	0	0	0	0	0	0	0	0	0	0	0	0	0	0
1654	BritoIL_2016	W1.5	W1.5.SA	oralcavity	FJI	Fiji	Oceania	Melanesia	yes	0	0	0	0	0	0	0	0	0	0	0	0	0	0	0	0	0	0	0	0	0	0	0	1	0	0	0	0	0	0	0	0	0	0	0	0	0	0	0	0
1655	BritoIL_2016	W1.5	W1.5.ST	stool	FJI	Fiji	Oceania	Melanesia	yes	0	0	0	0	0	0	0	0	0	0	0	0	0	0	0	0	0	0	0	0	0	0	0	0	0	0	0	0	0	0	0	0	0	0	0	0	0	0	0	0
1656	BritoIL_2016	W1.51	W1.51.ST	stool	FJI	Fiji	Oceania	Melanesia	yes	0	0	0	0	0	0	0	0	0	0	0	0	0	0	0	0	0	0	0	0	0	0	0	1	0	1	0	0	0	0	0	0	0	0	0	0	0	0	0	0
1657	BritoIL_2016	W1.53	W1.53.SA	oralcavity	FJI	Fiji	Oceania	Melanesia	yes	0	0	0	0	0	0	0	0	0	0	0	0	0	0	0	0	0	0	0	0	0	0	0	1	0	0	0	0	0	0	0	0	0	0	0	0	0	0	0	0
1658	BritoIL_2016	W1.53	W1.53.ST	stool	FJI	Fiji	Oceania	Melanesia	yes	0	0	0	0	0	0	0	0	0	1	0	0	0	0	0	0	0	0	0	0	0	0	0	0	0	0	0	0	0	0	0	0	0	0	0	0	0	0	0	0
1659	BritoIL_2016	W1.54	W1.54.ST	stool	FJI	Fiji	Oceania	Melanesia	yes	0	0	0	0	0	0	0	0	0	0	0	0	0	0	0	0	0	0	0	1	0	0	1	1	0	1	0	0	0	0	0	0	0	0	0	0	0	0	0	0
1660	BritoIL_2016	W1.55	W1.55.ST	stool	FJI	Fiji	Oceania	Melanesia	yes	0	0	0	0	0	0	0	0	0	0	0	0	0	0	0	0	0	0	0	0	0	0	0	1	0	0	0	0	0	0	0	0	0	0	0	0	0	0	0	0
1661	BritoIL_2016	W1.6	W1.6.SA	oralcavity	FJI	Fiji	Oceania	Melanesia	yes	0	0	0	0	0	0	0	0	0	0	0	0	0	0	0	0	0	0	0	0	0	0	0	1	0	0	0	0	0	0	0	0	0	0	0	0	0	0	0	0
1662	BritoIL_2016	W1.6	W1.6.ST	stool	FJI	Fiji	Oceania	Melanesia	yes	0	0	0	0	0	0	0	0	0	0	0	0	0	0	0	0	0	0	0	0	0	0	0	1	0	0	0	0	0	0	0	0	0	0	0	0	0	0	0	0
1663	BritoIL_2016	W1.8	W1.8.SA	oralcavity	FJI	Fiji	Oceania	Melanesia	yes	0	0	0	0	0	0	0	0	0	0	0	0	0	0	0	0	0	0	0	0	0	0	0	1	0	0	0	0	0	0	0	0	0	0	0	0	0	0	0	0
1664	BritoIL_2016	W1.8	W1.8.ST	stool	FJI	Fiji	Oceania	Melanesia	yes	0	0	0	0	0	0	0	0	0	0	0	0	0	0	0	0	0	0	0	0	0	0	0	1	0	1	0	0	0	0	0	0	0	0	0	0	0	0	0	0
1665	BritoIL_2016	W1.9	W1.9.SA	oralcavity	FJI	Fiji	Oceania	Melanesia	yes	0	0	0	0	0	0	0	0	0	0	0	0	0	0	0	0	0	0	0	0	0	0	0	1	0	0	0	0	0	0	0	0	0	0	0	0	0	0	0	0
1666	BritoIL_2016	W1.9	W1.9.ST	stool	FJI	Fiji	Oceania	Melanesia	yes	0	0	0	0	0	0	0	0	0	0	0	0	0	0	0	0	0	0	0	0	0	0	0	0	0	1	0	0	0	0	0	0	0	0	0	0	0	0	0	0
1667	BritoIL_2016	W2.1	W2.1.ST	stool	FJI	Fiji	Oceania	Melanesia	yes	0	0	0	0	0	0	0	0	0	0	0	0	0	0	0	0	1	0	0	1	0	0	1	1	0	1	0	0	0	0	0	0	0	0	0	0	0	0	0	0
1668	BritoIL_2016	W2.11	W2.11.ST	stool	FJI	Fiji	Oceania	Melanesia	yes	0	0	0	0	0	0	0	0	0	0	0	0	0	0	0	0	0	0	0	1	0	0	1	1	0	1	0	0	0	0	0	0	0	0	0	0	0	0	0	0
1669	BritoIL_2016	W2.13	W2.13.ST	stool	FJI	Fiji	Oceania	Melanesia	yes	0	0	0	0	0	0	0	0	0	0	0	0	0	0	0	0	0	0	0	0	0	0	0	0	0	0	0	0	0	0	0	0	0	0	0	0	0	0	0	0
1670	BritoIL_2016	W2.15	W2.15.ST	stool	FJI	Fiji	Oceania	Melanesia	yes	0	0	0	0	0	0	0	0	0	0	0	0	0	0	0	0	0	0	0	0	0	0	0	1	0	0	0	0	0	0	0	0	0	0	0	0	0	0	0	0
1671	BritoIL_2016	W2.17	W2.17.ST	stool	FJI	Fiji	Oceania	Melanesia	yes	0	0	0	0	0	0	0	0	0	0	0	0	0	0	0	0	0	0	0	0	0	0	1	1	0	1	0	0	0	0	0	0	0	0	0	0	0	0	0	0
1672	BritoIL_2016	W2.19	W2.19.SA	oralcavity	FJI	Fiji	Oceania	Melanesia	yes	0	0	0	0	0	0	0	0	0	0	0	0	0	0	0	0	0	0	0	0	0	0	0	1	0	0	0	0	0	0	0	0	0	0	0	0	0	0	0	0
1673	BritoIL_2016	W2.19	W2.19.ST	stool	FJI	Fiji	Oceania	Melanesia	yes	0	0	0	0	0	0	0	0	0	0	0	0	0	0	0	0	0	0	0	0	0	0	0	1	0	1	0	0	0	0	0	0	0	0	0	0	0	0	0	0
1674	BritoIL_2016	W2.21	W2.21.SA	oralcavity	FJI	Fiji	Oceania	Melanesia	yes	0	0	0	0	0	0	0	0	0	0	0	0	0	0	0	0	0	0	0	0	0	0	0	1	0	0	0	0	0	0	0	0	0	0	0	0	0	0	0	0
1675	BritoIL_2016	W2.21	W2.21.ST	stool	FJI	Fiji	Oceania	Melanesia	yes	0	0	0	0	0	0	0	0	0	0	0	0	0	0	0	0	1	0	0	1	0	0	1	1	0	1	0	0	0	0	0	0	0	0	0	0	0	0	0	0
1676	BritoIL_2016	W2.23	W2.23.SA	oralcavity	FJI	Fiji	Oceania	Melanesia	yes	0	0	0	0	0	0	0	0	0	0	0	0	0	0	0	0	0	0	0	0	0	0	0	1	0	0	0	0	0	0	0	0	0	0	0	0	0	0	0	0
1677	BritoIL_2016	W2.23	W2.23.ST	stool	FJI	Fiji	Oceania	Melanesia	yes	0	0	0	0	0	0	0	0	0	0	1	0	0	0	0	0	0	0	0	1	0	0	1	1	0	1	0	0	0	0	0	0	0	0	0	0	0	0	0	0
1678	BritoIL_2016	W2.25	W2.25.SA	oralcavity	FJI	Fiji	Oceania	Melanesia	yes	0	0	0	0	0	0	0	0	0	0	0	0	0	0	0	0	0	0	0	0	0	0	0	0	0	0	0	0	0	0	0	0	0	0	0	0	0	0	0	0
1679	BritoIL_2016	W2.25	W2.25.ST	stool	FJI	Fiji	Oceania	Melanesia	yes	0	0	0	0	0	0	0	0	0	0	0	0	0	0	0	0	0	0	0	0	0	0	0	1	0	1	0	0	0	0	0	0	0	0	0	0	0	0	0	0
1680	BritoIL_2016	W2.26	W2.26.SA	oralcavity	FJI	Fiji	Oceania	Melanesia	yes	0	0	0	0	0	0	0	0	0	0	0	0	0	0	0	0	0	0	0	0	0	0	0	1	0	0	0	0	0	0	0	0	0	0	0	0	0	0	0	0
1681	BritoIL_2016	W2.26	W2.26.ST	stool	FJI	Fiji	Oceania	Melanesia	yes	0	0	0	0	0	0	0	0	0	0	0	0	0	0	0	0	0	0	0	0	0	0	0	1	0	1	0	0	0	0	0	0	0	0	0	0	0	0	0	0
1682	BritoIL_2016	W2.33	W2.33.SA	oralcavity	FJI	Fiji	Oceania	Melanesia	yes	0	0	0	0	0	0	0	0	0	0	0	0	0	0	0	0	0	0	0	0	0	0	0	1	0	0	0	0	0	0	0	0	0	0	0	0	0	0	0	0
1683	BritoIL_2016	W2.33	W2.33.ST	stool	FJI	Fiji	Oceania	Melanesia	yes	0	0	0	0	0	0	0	0	0	0	0	0	0	0	0	0	0	0	0	0	0	0	0	0	0	0	0	0	0	0	0	0	0	0	0	0	0	0	0	0
1684	BritoIL_2016	W2.34	W2.34.SA	oralcavity	FJI	Fiji	Oceania	Melanesia	yes	0	0	0	0	0	0	0	0	0	0	0	0	0	0	0	0	0	0	0	1	0	0	0	1	0	0	0	0	0	0	0	0	0	0	0	0	0	0	0	0
1685	BritoIL_2016	W2.34	W2.34.ST	stool	FJI	Fiji	Oceania	Melanesia	yes	0	0	0	0	0	0	0	0	0	0	0	0	0	0	0	0	0	0	0	1	0	0	1	1	0	1	0	0	0	0	0	0	0	0	0	0	0	0	0	0
1686	BritoIL_2016	W2.35	W2.35.SA	oralcavity	FJI	Fiji	Oceania	Melanesia	yes	0	0	0	0	0	0	0	0	0	0	0	0	0	0	0	0	0	0	0	0	0	0	0	1	0	0	0	0	0	0	0	0	0	0	0	0	0	0	0	0
1687	BritoIL_2016	W2.35	W2.35.ST	stool	FJI	Fiji	Oceania	Melanesia	yes	0	0	0	0	0	0	0	0	0	0	0	0	0	0	0	0	0	0	0	0	0	0	1	1	0	1	0	0	0	0	0	0	0	0	0	0	0	0	0	1
1688	BritoIL_2016	W2.36	W2.36.SA	oralcavity	FJI	Fiji	Oceania	Melanesia	yes	0	0	0	0	0	0	0	0	0	0	0	0	0	0	0	0	0	0	0	0	0	0	0	1	0	0	0	0	0	0	0	0	0	0	0	0	0	0	0	0
1689	BritoIL_2016	W2.36	W2.36.ST	stool	FJI	Fiji	Oceania	Melanesia	yes	0	0	0	0	0	0	0	0	0	0	0	0	0	0	0	0	1	0	0	1	0	0	1	1	0	1	0	0	0	0	0	0	0	0	0	0	0	0	0	0
1690	BritoIL_2016	W2.39	W2.39.SA	oralcavity	FJI	Fiji	Oceania	Melanesia	yes	0	0	0	0	0	0	0	0	0	0	0	0	0	0	0	0	0	0	0	0	0	0	0	1	0	0	0	0	0	0	0	0	0	0	0	0	0	0	0	0
1691	BritoIL_2016	W2.39	W2.39.ST	stool	FJI	Fiji	Oceania	Melanesia	yes	0	0	0	0	0	0	0	0	0	0	0	0	0	0	0	0	1	0	0	0	0	0	0	1	0	1	0	0	0	0	0	0	0	0	0	0	0	0	0	0
1692	BritoIL_2016	W2.4	W2.4.SA	oralcavity	FJI	Fiji	Oceania	Melanesia	yes	0	0	0	0	0	0	0	0	0	0	0	0	0	0	0	0	0	0	0	0	0	0	0	1	0	0	0	0	0	0	0	0	0	0	0	0	0	0	0	0
1693	BritoIL_2016	W2.4	W2.4.ST	stool	FJI	Fiji	Oceania	Melanesia	yes	0	0	0	0	0	0	0	0	0	1	0	0	0	0	0	0	1	0	0	0	0	0	0	1	0	0	0	0	0	0	0	0	0	0	0	0	0	0	0	0
1694	BritoIL_2016	W2.40	W2.40.SA	oralcavity	FJI	Fiji	Oceania	Melanesia	yes	0	0	0	0	0	0	0	0	0	0	0	0	0	0	0	0	0	0	0	0	0	0	0	1	0	0	0	0	0	0	0	0	0	0	0	0	0	0	0	0
1695	BritoIL_2016	W2.40	W2.40.ST	stool	FJI	Fiji	Oceania	Melanesia	yes	0	0	0	0	0	0	0	0	0	0	0	0	0	0	0	0	0	0	0	0	0	0	0	0	0	0	0	0	0	0	0	0	0	0	0	0	0	0	0	0
1696	BritoIL_2016	W2.41	W2.41.SA	oralcavity	FJI	Fiji	Oceania	Melanesia	yes	0	0	0	0	0	0	0	0	0	0	0	0	0	0	0	0	0	0	0	0	0	0	0	1	0	0	0	0	0	0	0	0	0	0	0	0	0	0	0	0
1697	BritoIL_2016	W2.41	W2.41.ST	stool	FJI	Fiji	Oceania	Melanesia	yes	0	0	0	0	0	0	0	0	0	0	0	0	0	0	0	0	0	0	0	0	0	0	0	0	0	0	0	0	0	0	0	0	0	0	0	0	0	0	0	0
1698	BritoIL_2016	W2.42	W2.42.SA	oralcavity	FJI	Fiji	Oceania	Melanesia	yes	0	0	0	0	0	0	0	0	0	0	0	0	0	0	0	0	0	0	0	1	0	0	0	1	0	0	0	0	0	0	0	0	0	0	0	0	0	0	0	0
1699	BritoIL_2016	W2.42	W2.42.ST	stool	FJI	Fiji	Oceania	Melanesia	yes	0	0	0	0	0	0	0	0	0	0	0	0	0	0	0	0	1	0	0	0	0	0	0	1	0	1	0	0	0	0	0	0	0	0	0	0	0	0	0	0
1700	BritoIL_2016	W2.43	W2.43.SA	oralcavity	FJI	Fiji	Oceania	Melanesia	yes	0	0	0	0	0	0	0	0	0	0	0	0	0	0	0	0	0	0	0	0	0	0	0	1	0	0	0	0	0	0	0	0	0	0	0	0	0	0	0	0
1701	BritoIL_2016	W2.43	W2.43.ST	stool	FJI	Fiji	Oceania	Melanesia	yes	0	0	0	0	0	0	0	0	0	0	0	0	0	0	0	0	0	0	0	0	0	0	0	1	0	1	0	0	0	0	0	0	0	0	0	0	0	0	0	0
1702	BritoIL_2016	W2.44	W2.44.SA	oralcavity	FJI	Fiji	Oceania	Melanesia	yes	0	0	0	0	0	0	0	0	0	0	0	0	0	0	0	0	0	0	0	0	0	0	0	1	0	0	0	0	0	0	0	0	0	0	0	0	0	0	0	0
1703	BritoIL_2016	W2.44	W2.44.ST	stool	FJI	Fiji	Oceania	Melanesia	yes	0	0	0	0	0	0	0	0	0	0	0	0	0	0	0	0	0	0	0	1	0	0	0	1	0	1	0	0	0	0	0	0	0	0	0	0	0	0	0	0
1704	BritoIL_2016	W2.45	W2.45.SA	oralcavity	FJI	Fiji	Oceania	Melanesia	yes	0	0	0	0	0	0	0	0	0	0	0	0	0	0	0	0	0	0	0	0	0	0	0	1	0	0	0	0	0	0	0	0	0	0	0	0	0	0	0	0
1705	BritoIL_2016	W2.45	W2.45.ST	stool	FJI	Fiji	Oceania	Melanesia	yes	0	0	0	0	0	0	0	0	0	0	0	0	0	0	0	0	1	0	0	1	0	0	1	1	0	1	0	0	0	0	0	0	0	0	0	0	0	0	0	0
1706	BritoIL_2016	W2.46	W2.46.SA	oralcavity	FJI	Fiji	Oceania	Melanesia	yes	0	0	0	0	0	0	0	0	0	0	0	0	0	0	0	0	0	0	0	0	0	0	0	1	0	0	0	0	0	0	0	0	0	0	0	0	0	0	0	0
1707	BritoIL_2016	W2.46	W2.46.ST	stool	FJI	Fiji	Oceania	Melanesia	yes	0	0	0	0	0	0	0	0	0	0	0	0	0	0	0	0	1	0	0	0	0	0	0	0	0	0	0	0	0	0	0	0	0	0	0	0	0	0	0	0
1708	BritoIL_2016	W2.47	W2.47.SA	oralcavity	FJI	Fiji	Oceania	Melanesia	yes	0	0	0	0	0	0	0	0	0	0	0	0	0	0	0	0	0	0	0	0	0	0	0	1	0	0	0	0	0	0	0	0	0	0	0	0	0	0	0	0
1709	BritoIL_2016	W2.47	W2.47.ST	stool	FJI	Fiji	Oceania	Melanesia	yes	0	0	0	0	0	0	0	0	0	0	0	0	0	0	0	0	0	0	0	0	0	0	0	1	0	1	0	0	0	0	0	0	0	0	0	0	0	0	0	0
1710	BritoIL_2016	W2.48	W2.48.SA	oralcavity	FJI	Fiji	Oceania	Melanesia	yes	0	0	0	0	0	0	0	0	0	0	0	0	0	0	0	0	0	0	0	0	0	0	0	1	0	0	0	0	0	0	0	0	0	0	0	0	0	0	0	0
1711	BritoIL_2016	W2.48	W2.48.ST	stool	FJI	Fiji	Oceania	Melanesia	yes	0	0	0	0	0	0	0	0	0	0	0	0	0	0	0	0	0	0	0	0	0	0	1	1	0	0	0	0	0	0	0	0	0	0	0	0	0	0	0	0
1712	BritoIL_2016	W2.49	W2.49.SA	oralcavity	FJI	Fiji	Oceania	Melanesia	yes	0	0	0	0	0	0	0	0	0	0	0	0	0	0	0	0	0	0	0	0	0	0	0	1	0	0	0	0	0	0	0	0	0	0	0	0	0	0	0	0
1713	BritoIL_2016	W2.49	W2.49.ST	stool	FJI	Fiji	Oceania	Melanesia	yes	0	0	0	0	0	0	0	0	0	0	0	0	0	0	0	0	0	0	0	0	0	0	0	0	0	0	0	0	0	0	0	0	0	0	0	0	0	0	0	0
1714	BritoIL_2016	W2.5	W2.5.ST	stool	FJI	Fiji	Oceania	Melanesia	yes	0	0	0	0	0	0	0	0	0	0	0	0	0	0	0	0	0	0	0	0	0	0	0	1	0	1	0	0	0	0	0	0	0	0	0	0	0	0	0	0
1715	BritoIL_2016	W2.52	W2.52.ST	stool	FJI	Fiji	Oceania	Melanesia	yes	0	0	0	0	0	0	0	0	0	0	0	0	0	0	0	0	0	0	0	0	0	0	0	0	0	0	0	0	0	0	0	0	0	0	0	0	0	0	0	0
1716	BritoIL_2016	W2.53	W2.53.SA	oralcavity	FJI	Fiji	Oceania	Melanesia	yes	0	0	0	0	0	0	0	0	0	0	0	0	0	0	0	0	0	0	0	0	0	0	0	1	0	0	0	0	0	0	0	0	0	0	0	0	0	0	0	0
1717	BritoIL_2016	W2.53	W2.53.ST	stool	FJI	Fiji	Oceania	Melanesia	yes	0	0	0	0	0	0	0	0	0	0	0	0	0	0	0	0	1	0	0	1	0	0	1	1	0	1	0	0	0	0	0	0	0	0	0	0	0	0	0	0
1718	BritoIL_2016	W2.54	W2.54.SA	oralcavity	FJI	Fiji	Oceania	Melanesia	yes	0	0	0	0	0	0	0	0	0	0	0	0	0	0	0	0	0	0	0	0	0	0	0	1	0	0	0	0	0	0	0	0	0	0	0	0	0	0	0	0
1719	BritoIL_2016	W2.54	W2.54.ST	stool	FJI	Fiji	Oceania	Melanesia	yes	0	0	0	0	0	0	0	0	0	0	0	0	0	0	0	0	0	0	0	0	0	0	0	1	0	1	0	0	0	0	0	0	0	0	0	0	0	0	0	1
1720	BritoIL_2016	W2.56	W2.56.SA	oralcavity	FJI	Fiji	Oceania	Melanesia	yes	0	0	0	0	0	0	0	0	0	0	0	0	0	0	0	0	0	0	0	0	0	0	0	1	0	0	0	0	0	0	0	0	0	0	0	0	0	0	0	0
1721	BritoIL_2016	W2.56	W2.56.ST	stool	FJI	Fiji	Oceania	Melanesia	yes	0	0	0	0	0	0	0	0	0	0	1	0	0	0	0	0	0	0	0	1	0	0	1	1	0	1	0	0	0	0	0	0	0	0	0	0	0	0	0	0
1722	BritoIL_2016	W2.59	W2.59.SA	oralcavity	FJI	Fiji	Oceania	Melanesia	yes	0	0	0	0	0	0	0	0	0	0	0	0	0	0	0	0	0	0	0	0	0	0	0	1	0	0	0	0	0	0	0	0	0	0	0	0	0	0	0	0
1723	BritoIL_2016	W2.59	W2.59.ST	stool	FJI	Fiji	Oceania	Melanesia	yes	0	0	0	0	0	0	0	0	0	0	0	0	0	0	0	0	0	0	0	0	0	0	0	0	0	0	0	0	0	0	0	0	0	0	0	0	0	0	0	0
1724	BritoIL_2016	W2.6	W2.6.ST	stool	FJI	Fiji	Oceania	Melanesia	yes	0	0	0	0	0	0	0	0	0	0	0	0	0	0	0	0	0	0	0	0	0	0	0	1	0	1	0	0	0	0	0	0	0	0	0	0	0	0	0	0
1725	BritoIL_2016	W2.61	W2.61.SA	oralcavity	FJI	Fiji	Oceania	Melanesia	yes	0	0	0	0	0	0	0	0	0	0	0	0	0	0	0	0	0	0	0	0	0	0	0	1	0	0	0	0	0	0	0	0	0	0	0	0	0	0	0	0
1726	BritoIL_2016	W2.61	W2.61.ST	stool	FJI	Fiji	Oceania	Melanesia	yes	0	0	0	0	0	0	0	0	0	0	1	0	0	0	0	0	0	0	0	0	0	0	0	1	0	1	0	0	0	0	0	0	0	0	0	0	0	0	0	0
1727	BritoIL_2016	W2.62	W2.62.ST	stool	FJI	Fiji	Oceania	Melanesia	yes	0	0	0	0	0	0	0	0	0	0	0	0	0	0	0	0	0	0	0	0	0	0	0	1	0	1	0	0	0	0	0	0	0	0	0	0	0	0	0	0
1728	BritoIL_2016	W2.63	W2.63.SA	oralcavity	FJI	Fiji	Oceania	Melanesia	yes	0	0	0	0	0	0	0	0	0	0	0	0	0	0	0	0	0	0	0	0	0	0	0	1	0	0	0	0	0	0	0	0	0	0	0	0	0	0	0	0
1729	BritoIL_2016	W2.63	W2.63.ST	stool	FJI	Fiji	Oceania	Melanesia	yes	0	0	0	0	0	0	0	0	0	0	0	0	0	0	1	0	0	0	0	1	0	0	1	1	0	1	0	0	0	0	0	0	0	0	0	0	0	0	0	0
1730	BritoIL_2016	W2.65	W2.65.SA	oralcavity	FJI	Fiji	Oceania	Melanesia	yes	0	0	0	0	0	0	0	0	0	0	0	0	0	0	0	0	0	0	0	0	0	0	0	1	0	0	0	0	0	0	0	0	0	0	0	0	0	0	0	0
1731	BritoIL_2016	W2.65	W2.65.ST	stool	FJI	Fiji	Oceania	Melanesia	yes	0	0	0	0	0	0	0	0	0	1	0	0	0	0	0	0	1	0	0	0	0	0	0	1	0	1	0	0	0	0	0	0	0	0	0	0	0	0	0	0
1732	BritoIL_2016	W2.67	W2.67.SA	oralcavity	FJI	Fiji	Oceania	Melanesia	yes	0	0	0	0	0	0	0	0	0	0	0	0	0	0	0	0	0	0	0	0	0	0	0	1	0	0	0	0	0	0	0	0	0	0	0	0	0	0	0	0
1733	BritoIL_2016	W2.67	W2.67.ST	stool	FJI	Fiji	Oceania	Melanesia	yes	0	0	0	0	0	0	0	0	0	0	0	0	0	0	0	0	0	0	0	0	0	0	0	1	0	1	0	0	0	0	0	0	0	0	0	0	0	0	0	1
1734	BritoIL_2016	W2.68	W2.68.SA	oralcavity	FJI	Fiji	Oceania	Melanesia	yes	0	0	0	0	0	0	0	0	0	0	0	0	0	0	0	0	0	0	0	0	0	0	0	1	0	0	0	0	0	0	0	0	0	0	0	0	0	0	0	0
1735	BritoIL_2016	W2.68	W2.68.ST	stool	FJI	Fiji	Oceania	Melanesia	yes	0	0	0	0	0	0	0	0	0	0	0	0	0	0	0	0	1	0	0	0	0	0	0	0	0	0	0	0	0	0	0	0	0	0	0	0	0	0	0	1
1736	BritoIL_2016	W2.69	W2.69.SA	oralcavity	FJI	Fiji	Oceania	Melanesia	yes	0	0	0	0	0	0	0	0	0	0	0	0	0	0	0	0	0	0	0	0	0	0	0	1	0	0	0	0	0	0	0	0	0	0	0	0	0	0	0	0
1737	BritoIL_2016	W2.69	W2.69.ST	stool	FJI	Fiji	Oceania	Melanesia	yes	0	0	0	0	0	0	0	0	0	0	0	0	0	0	0	0	1	0	0	0	0	0	0	0	0	0	0	0	0	0	0	0	0	0	0	0	0	0	0	0
1738	BritoIL_2016	W2.7	W2.7.ST	stool	FJI	Fiji	Oceania	Melanesia	yes	0	0	0	0	0	0	0	0	0	0	0	0	0	0	0	0	0	0	0	0	0	0	0	1	0	1	0	0	0	0	0	0	0	0	0	0	0	0	0	0
1739	BritoIL_2016	W2.8	W2.8.SA	oralcavity	FJI	Fiji	Oceania	Melanesia	yes	0	0	0	0	0	0	0	0	0	0	0	0	0	0	0	0	0	0	0	0	0	0	0	1	0	0	0	0	0	0	0	0	0	0	0	0	0	0	0	0
1740	BritoIL_2016	W2.8	W2.8.ST	stool	FJI	Fiji	Oceania	Melanesia	yes	0	0	0	0	0	0	0	0	0	0	0	0	0	0	0	0	1	0	0	0	0	0	0	0	0	0	0	0	0	0	0	0	0	0	0	0	0	0	0	0
1741	BritoIL_2016	W2.9	W2.9.ST	stool	FJI	Fiji	Oceania	Melanesia	yes	0	1	0	0	0	0	0	0	0	0	0	0	0	0	0	0	0	0	0	0	0	0	0	1	0	1	0	0	0	0	0	0	0	0	0	0	0	0	0	0
1742	BritoIL_2016	W3.1	W3.1.SA	oralcavity	FJI	Fiji	Oceania	Melanesia	yes	0	0	0	0	0	0	0	0	0	0	0	0	0	0	0	0	0	0	0	0	0	0	0	1	0	0	0	0	0	0	0	0	0	0	0	0	0	0	0	0
1743	BritoIL_2016	W3.1	W3.1.ST	stool	FJI	Fiji	Oceania	Melanesia	yes	0	0	0	0	0	0	0	0	0	0	0	0	0	0	0	0	0	0	0	0	0	0	0	0	0	0	0	0	0	0	0	0	0	0	0	0	0	0	0	0
1744	BritoIL_2016	W3.16	W3.16.SA	oralcavity	FJI	Fiji	Oceania	Melanesia	yes	0	0	0	0	0	0	0	0	0	0	0	0	0	0	0	0	0	0	0	0	0	0	1	1	0	0	0	0	0	0	0	0	0	0	0	0	0	0	0	0
1745	BritoIL_2016	W3.16	W3.16.ST	stool	FJI	Fiji	Oceania	Melanesia	yes	0	0	0	0	0	0	0	0	0	0	0	0	0	0	0	0	0	0	0	1	0	0	1	1	0	1	0	0	0	0	0	0	0	0	0	0	0	0	0	1
1746	BritoIL_2016	W3.17	W3.17.ST	stool	FJI	Fiji	Oceania	Melanesia	yes	0	0	0	0	0	0	0	0	0	0	0	0	0	0	0	0	0	0	0	0	0	0	0	1	0	1	0	0	0	0	0	0	0	0	0	0	0	0	0	0
1747	BritoIL_2016	W3.18	W3.18.ST	stool	FJI	Fiji	Oceania	Melanesia	yes	0	0	0	0	0	0	0	0	0	0	0	0	0	0	0	0	0	0	0	0	0	0	0	0	0	0	0	0	0	0	0	0	0	0	0	0	0	0	0	0
1748	BritoIL_2016	W3.19	W3.19.SA	oralcavity	FJI	Fiji	Oceania	Melanesia	yes	0	0	0	0	0	0	0	0	0	0	0	0	0	0	0	0	0	0	0	0	0	0	0	1	0	0	0	0	0	0	0	0	0	0	0	0	0	0	0	0
1749	BritoIL_2016	W3.19	W3.19.ST	stool	FJI	Fiji	Oceania	Melanesia	yes	0	0	0	0	0	0	0	0	0	0	0	0	0	0	0	0	0	0	0	0	0	0	0	1	0	0	0	0	0	0	0	0	0	0	0	0	0	0	0	0
1750	BritoIL_2016	W3.20	W3.20.SA	oralcavity	FJI	Fiji	Oceania	Melanesia	yes	0	0	0	0	0	0	0	0	0	0	0	0	0	0	0	0	0	0	0	0	0	0	0	1	0	0	0	0	0	0	0	0	0	0	0	0	0	0	0	0
1751	BritoIL_2016	W3.20	W3.20.ST	stool	FJI	Fiji	Oceania	Melanesia	yes	0	0	0	0	0	0	0	0	0	0	0	0	0	0	0	0	0	0	0	0	0	0	0	0	0	0	0	0	0	0	0	0	0	0	0	0	0	0	0	0
1752	BritoIL_2016	W3.21	W3.21.ST	stool	FJI	Fiji	Oceania	Melanesia	yes	0	0	0	0	0	0	0	0	0	0	0	0	0	0	0	0	0	0	0	0	0	0	0	1	0	0	0	0	0	0	0	0	0	0	0	0	0	0	0	0
1753	BritoIL_2016	W3.22	W3.22.SA	oralcavity	FJI	Fiji	Oceania	Melanesia	yes	0	0	0	0	0	0	0	0	0	0	0	0	0	0	0	0	0	0	0	0	0	0	0	1	0	0	0	0	0	0	0	0	0	0	0	0	0	0	0	0
1754	BritoIL_2016	W3.22	W3.22.ST	stool	FJI	Fiji	Oceania	Melanesia	yes	0	1	0	0	0	0	0	0	0	0	0	0	0	0	0	0	0	0	0	0	0	0	0	1	0	1	0	0	0	0	0	0	0	0	0	0	0	0	0	1
1755	BritoIL_2016	W3.23	W3.23.SA	oralcavity	FJI	Fiji	Oceania	Melanesia	yes	0	0	0	0	0	0	0	0	0	0	0	0	0	0	0	0	0	0	0	0	0	0	0	1	0	0	0	0	0	0	0	0	0	0	0	0	0	0	0	0
1756	BritoIL_2016	W3.23	W3.23.ST	stool	FJI	Fiji	Oceania	Melanesia	yes	0	0	0	0	0	0	0	0	0	0	0	0	0	0	0	0	0	0	0	0	0	0	0	1	0	0	0	0	0	0	0	0	0	0	0	0	0	0	0	0
1757	BritoIL_2016	WL.1	WL.1.SA	oralcavity	FJI	Fiji	Oceania	Melanesia	yes	0	0	0	0	0	0	0	0	0	0	0	0	0	0	0	0	0	0	0	1	0	0	1	1	0	0	0	0	0	0	0	0	0	0	0	0	0	0	0	0
1758	BritoIL_2016	WL.1	WL.1.ST	stool	FJI	Fiji	Oceania	Melanesia	yes	0	0	0	0	0	0	0	0	0	0	0	0	0	0	0	0	1	0	0	0	0	0	0	0	0	0	0	0	0	0	0	0	0	0	0	0	0	0	0	1
1759	BritoIL_2016	WL.10	WL.10.SA	oralcavity	FJI	Fiji	Oceania	Melanesia	yes	0	0	0	0	0	0	0	0	0	0	0	0	0	0	0	0	0	0	0	0	0	0	0	1	0	0	0	0	0	0	0	0	0	0	0	0	0	0	0	0
1760	BritoIL_2016	WL.10	WL.10.ST	stool	FJI	Fiji	Oceania	Melanesia	yes	0	0	0	0	0	0	0	0	0	0	0	0	0	0	0	0	1	0	0	0	0	0	0	0	0	0	0	0	0	0	0	0	0	0	0	0	0	0	0	0
1761	BritoIL_2016	WL.11	WL.11.SA	oralcavity	FJI	Fiji	Oceania	Melanesia	yes	0	0	0	0	0	0	0	0	0	0	0	0	0	0	0	0	0	0	0	0	0	0	0	1	0	0	0	0	0	0	0	0	0	0	0	0	0	0	0	0
1762	BritoIL_2016	WL.11	WL.11.ST	stool	FJI	Fiji	Oceania	Melanesia	yes	0	0	0	0	0	0	0	0	0	0	0	0	0	0	0	0	0	0	0	0	0	0	0	1	0	0	0	0	0	0	0	0	0	0	0	0	0	0	0	0
1763	BritoIL_2016	WL.12	WL.12.SA	oralcavity	FJI	Fiji	Oceania	Melanesia	yes	0	0	0	0	0	0	0	0	0	0	0	0	0	0	0	0	0	0	0	0	0	0	0	1	0	0	0	0	0	0	0	0	0	0	0	0	0	0	0	0
1764	BritoIL_2016	WL.12	WL.12.ST	stool	FJI	Fiji	Oceania	Melanesia	yes	0	0	0	0	0	0	0	0	0	0	0	0	0	0	0	0	0	0	0	1	0	0	1	1	0	1	0	0	0	0	0	0	0	0	0	0	0	0	0	1
1765	BritoIL_2016	WL.13	WL.13.SA	oralcavity	FJI	Fiji	Oceania	Melanesia	yes	0	0	0	0	0	0	0	0	0	0	0	0	0	0	0	0	0	0	0	0	0	0	0	1	0	0	0	0	0	0	0	0	0	0	0	0	0	0	0	0
1766	BritoIL_2016	WL.13	WL.13.ST	stool	FJI	Fiji	Oceania	Melanesia	yes	0	0	0	0	0	0	0	0	0	0	0	0	0	0	0	0	0	0	0	0	0	0	0	0	0	0	0	0	0	0	0	0	0	0	0	0	0	0	0	0
1767	BritoIL_2016	WL.14	WL.14.ST	stool	FJI	Fiji	Oceania	Melanesia	yes	0	0	0	0	0	0	0	0	0	0	0	0	0	0	0	0	0	0	0	0	0	0	0	0	0	0	0	0	0	0	0	0	0	0	0	0	0	0	0	0
1768	BritoIL_2016	WL.15	WL.15.SA	oralcavity	FJI	Fiji	Oceania	Melanesia	yes	0	0	0	0	0	0	0	0	0	0	0	0	0	0	0	0	0	0	0	0	0	0	0	1	0	0	0	0	0	0	0	0	0	0	0	0	0	0	0	0
1769	BritoIL_2016	WL.15	WL.15.ST	stool	FJI	Fiji	Oceania	Melanesia	yes	0	0	0	0	0	0	0	0	0	0	0	0	0	0	0	0	0	0	0	0	0	0	1	1	0	1	0	0	0	0	0	0	0	0	0	0	0	0	0	1
1770	BritoIL_2016	WL.17	WL.17.SA	oralcavity	FJI	Fiji	Oceania	Melanesia	yes	0	0	0	0	0	0	0	0	0	0	0	0	0	0	0	0	0	0	0	0	0	0	0	1	0	0	0	0	0	0	0	0	0	0	0	0	0	0	0	0
1771	BritoIL_2016	WL.17	WL.17.ST	stool	FJI	Fiji	Oceania	Melanesia	yes	0	0	0	0	0	0	0	0	0	0	0	0	0	0	0	0	1	0	0	0	0	0	0	1	0	1	0	0	0	0	0	0	0	0	0	0	0	0	0	1
1772	BritoIL_2016	WL.2	WL.2.SA	oralcavity	FJI	Fiji	Oceania	Melanesia	yes	0	0	0	0	0	0	0	0	0	0	0	0	0	0	0	0	0	0	0	0	0	0	0	1	0	0	0	0	0	0	0	0	0	0	0	0	0	0	0	0
1773	BritoIL_2016	WL.2	WL.2.ST	stool	FJI	Fiji	Oceania	Melanesia	yes	0	0	0	0	0	0	0	0	0	0	0	0	0	0	0	0	1	0	0	0	0	0	0	0	0	0	0	0	0	0	0	0	0	0	0	0	0	0	0	0
1774	BritoIL_2016	WL.20	WL.20.ST	stool	FJI	Fiji	Oceania	Melanesia	yes	0	0	0	0	0	0	0	0	0	0	0	0	0	0	0	0	0	0	0	0	0	0	0	0	0	0	0	0	0	0	0	0	0	0	0	0	0	0	0	0
1775	BritoIL_2016	WL.25	WL.25.SA	oralcavity	FJI	Fiji	Oceania	Melanesia	yes	0	0	0	0	0	0	0	0	0	0	0	0	0	0	0	0	0	0	0	0	0	0	0	1	0	0	0	0	0	0	0	0	0	0	0	0	0	0	0	0
1776	BritoIL_2016	WL.25	WL.25.ST	stool	FJI	Fiji	Oceania	Melanesia	yes	0	0	0	0	0	0	0	0	0	0	0	0	0	0	0	0	1	0	0	0	0	0	0	1	0	0	0	0	0	0	0	0	0	0	0	0	0	0	0	0
1777	BritoIL_2016	WL.26	WL.26.SA	oralcavity	FJI	Fiji	Oceania	Melanesia	yes	0	0	0	0	0	0	0	0	0	0	0	0	0	0	0	0	0	0	0	0	0	0	0	1	0	0	0	0	0	0	0	0	0	0	0	0	0	0	0	0
1778	BritoIL_2016	WL.26	WL.26.ST	stool	FJI	Fiji	Oceania	Melanesia	yes	0	0	0	0	0	0	0	0	0	0	0	0	0	0	0	0	1	0	0	0	0	0	0	1	0	1	0	0	0	0	0	0	0	0	0	0	0	0	0	1
1779	BritoIL_2016	WL.28	WL.28.SA	oralcavity	FJI	Fiji	Oceania	Melanesia	yes	0	0	0	0	0	0	0	0	0	0	0	0	0	0	0	0	0	0	0	0	0	0	0	1	0	0	0	0	0	0	0	0	0	0	0	0	0	0	0	0
1780	BritoIL_2016	WL.28	WL.28.ST	stool	FJI	Fiji	Oceania	Melanesia	yes	0	0	0	0	0	0	0	0	0	0	0	0	0	0	0	0	0	0	0	0	0	0	0	0	0	0	0	0	0	0	0	0	0	0	0	0	0	0	0	0
1781	BritoIL_2016	WL.3	WL.3.ST	stool	FJI	Fiji	Oceania	Melanesia	yes	0	0	0	0	0	0	0	0	0	0	0	0	0	0	0	0	0	0	0	0	0	0	0	1	0	1	0	0	0	0	0	0	0	0	0	0	0	0	0	0
1782	BritoIL_2016	WL.30	WL.30.SA	oralcavity	FJI	Fiji	Oceania	Melanesia	yes	0	0	0	0	0	0	0	0	0	0	0	0	0	0	0	0	0	0	0	0	0	0	0	1	0	0	0	0	0	0	0	0	0	0	0	0	0	0	0	0
1783	BritoIL_2016	WL.30	WL.30.ST	stool	FJI	Fiji	Oceania	Melanesia	yes	0	0	0	0	0	0	0	0	0	0	0	0	0	0	0	0	1	0	0	0	0	0	0	1	0	0	0	0	0	0	0	0	0	0	0	0	0	0	0	0
1784	BritoIL_2016	WL.32	WL.32.SA	oralcavity	FJI	Fiji	Oceania	Melanesia	yes	0	0	0	0	0	0	0	0	0	0	0	0	0	0	0	0	0	0	0	0	0	0	0	1	0	0	0	0	0	0	0	0	0	0	0	0	0	0	0	0
1785	BritoIL_2016	WL.32	WL.32.ST	stool	FJI	Fiji	Oceania	Melanesia	yes	0	0	0	0	0	0	0	0	0	0	1	0	0	0	0	0	0	0	0	0	0	0	0	1	0	0	0	0	0	0	0	0	0	0	0	0	0	0	0	0
1786	BritoIL_2016	WL.33	WL.33.SA	oralcavity	FJI	Fiji	Oceania	Melanesia	yes	0	0	0	0	0	0	0	0	0	0	0	0	0	0	0	0	0	0	0	0	0	0	0	1	0	0	0	0	0	0	0	0	0	0	0	0	0	0	0	0
1787	BritoIL_2016	WL.33	WL.33.ST	stool	FJI	Fiji	Oceania	Melanesia	yes	0	0	0	0	0	0	0	0	0	0	1	0	0	0	0	0	0	0	0	0	0	0	0	1	0	1	0	0	0	0	0	0	0	0	0	0	0	0	0	0
1788	BritoIL_2016	WL.34	WL.34.SA	oralcavity	FJI	Fiji	Oceania	Melanesia	yes	0	0	0	0	0	0	0	0	0	0	0	0	0	0	0	0	0	0	0	0	0	0	0	1	0	0	0	0	0	0	0	0	0	0	0	0	0	0	0	0
1789	BritoIL_2016	WL.34	WL.34.ST	stool	FJI	Fiji	Oceania	Melanesia	yes	0	0	0	0	0	0	0	0	0	0	0	0	0	0	0	0	0	0	0	0	0	0	0	0	0	0	0	0	0	0	0	0	0	0	0	0	0	0	0	0
1790	BritoIL_2016	WL.35	WL.35.SA	oralcavity	FJI	Fiji	Oceania	Melanesia	yes	0	0	0	0	0	0	0	0	0	0	0	0	0	0	0	0	0	0	0	0	0	0	0	1	0	0	0	0	0	0	0	0	0	0	0	0	0	0	0	0
1791	BritoIL_2016	WL.35	WL.35.ST	stool	FJI	Fiji	Oceania	Melanesia	yes	0	0	0	0	0	0	0	0	0	0	1	0	0	0	0	0	0	0	0	0	0	0	0	1	0	0	0	0	0	0	0	0	0	0	0	0	0	0	0	0
1792	BritoIL_2016	WL.36	WL.36.SA	oralcavity	FJI	Fiji	Oceania	Melanesia	yes	0	0	0	0	0	0	0	0	0	0	0	0	0	0	0	0	0	0	0	0	0	0	0	1	0	0	0	0	0	0	0	0	0	0	0	0	0	0	0	0
1793	BritoIL_2016	WL.36	WL.36.ST	stool	FJI	Fiji	Oceania	Melanesia	yes	0	0	0	0	0	0	0	0	0	0	1	0	0	0	0	0	0	0	0	0	0	0	0	1	0	0	0	0	0	0	0	0	0	0	0	0	0	0	0	1
1794	BritoIL_2016	WL.37	WL.37.SA	oralcavity	FJI	Fiji	Oceania	Melanesia	yes	0	0	0	0	0	0	0	0	0	0	0	0	0	0	0	0	0	0	0	1	0	0	0	1	0	0	0	0	0	0	0	0	0	0	0	0	0	0	0	0
1795	BritoIL_2016	WL.37	WL.37.ST	stool	FJI	Fiji	Oceania	Melanesia	yes	0	1	0	0	0	0	0	0	0	0	1	0	0	0	0	0	1	0	0	0	0	0	1	1	0	0	0	0	0	0	0	0	0	0	0	0	0	0	0	0
1796	BritoIL_2016	WL.39	WL.39.SA	oralcavity	FJI	Fiji	Oceania	Melanesia	yes	0	0	0	0	0	0	0	0	0	0	0	0	0	0	0	0	0	0	0	0	0	0	0	1	0	0	0	0	0	0	0	0	0	0	0	0	0	0	0	0
1797	BritoIL_2016	WL.39	WL.39.ST	stool	FJI	Fiji	Oceania	Melanesia	yes	0	0	0	0	0	0	0	0	0	0	0	0	0	0	0	0	0	0	0	0	0	0	0	0	0	0	0	0	0	0	0	0	0	0	0	0	0	0	0	0
1798	BritoIL_2016	WL.43	WL.43.SA	oralcavity	FJI	Fiji	Oceania	Melanesia	yes	0	0	0	0	0	0	0	0	0	0	0	0	0	0	0	0	0	0	0	0	0	0	0	1	0	0	0	0	0	0	0	0	0	0	0	0	0	0	0	0
1799	BritoIL_2016	WL.43	WL.43.ST	stool	FJI	Fiji	Oceania	Melanesia	yes	0	0	0	0	0	0	0	0	0	0	0	0	0	0	1	0	1	0	0	0	0	0	0	1	0	1	0	0	0	0	0	0	0	0	0	0	0	0	0	0
1800	BritoIL_2016	WL.44	WL.44.SA	oralcavity	FJI	Fiji	Oceania	Melanesia	yes	0	0	0	0	0	0	0	0	0	0	0	0	0	0	0	0	1	0	0	0	0	0	0	1	0	0	0	0	0	0	0	0	0	0	0	0	0	1	0	0
1801	BritoIL_2016	WL.44	WL.44.ST	stool	FJI	Fiji	Oceania	Melanesia	yes	0	0	0	0	0	0	0	0	0	0	0	0	0	0	0	0	0	0	0	0	0	0	0	0	0	0	0	0	0	0	0	0	0	0	0	0	0	0	0	0
1802	BritoIL_2016	WL.45	WL.45.SA	oralcavity	FJI	Fiji	Oceania	Melanesia	yes	0	0	0	0	0	0	0	0	0	0	0	0	0	0	0	0	0	0	0	0	0	0	0	1	0	0	0	0	0	0	0	0	0	0	0	0	0	0	0	0
1803	BritoIL_2016	WL.45	WL.45.ST	stool	FJI	Fiji	Oceania	Melanesia	yes	0	0	0	0	0	0	0	0	0	0	0	0	0	0	0	0	1	0	0	0	0	0	0	1	0	0	0	0	0	0	0	0	0	0	0	0	0	0	0	0
1804	BritoIL_2016	WL.5	WL.5.SA	oralcavity	FJI	Fiji	Oceania	Melanesia	yes	0	0	0	0	0	0	0	0	0	0	0	0	0	0	0	0	0	0	0	0	0	0	0	1	0	0	0	0	0	0	0	0	0	0	0	0	0	0	0	0
1805	BritoIL_2016	WL.5	WL.5.ST	stool	FJI	Fiji	Oceania	Melanesia	yes	0	0	0	0	0	0	0	0	0	0	0	0	0	0	0	0	0	0	0	0	0	0	0	1	0	1	0	0	0	0	0	0	0	0	0	0	0	0	0	0
1806	BritoIL_2016	WL.7	WL.7.ST	stool	FJI	Fiji	Oceania	Melanesia	yes	0	0	0	0	0	0	0	0	0	0	0	0	0	0	0	0	0	0	0	0	0	0	0	1	0	0	0	0	0	0	0	0	0	0	0	0	0	0	0	0
1807	BritoIL_2016	WL.8	WL.8.SA	oralcavity	FJI	Fiji	Oceania	Melanesia	yes	0	0	0	0	0	0	0	0	0	0	0	0	0	0	0	0	0	0	0	0	0	0	0	1	0	0	0	0	0	0	0	0	0	0	0	0	0	0	0	0
1808	BritoIL_2016	WL.8	WL.8.ST	stool	FJI	Fiji	Oceania	Melanesia	yes	0	0	0	0	0	0	0	0	0	0	0	0	0	0	0	0	1	0	0	0	0	0	0	1	0	1	0	0	0	0	0	0	0	0	0	0	0	0	0	0
1809	BritoIL_2016	WL.9	WL.9.SA	oralcavity	FJI	Fiji	Oceania	Melanesia	yes	0	0	0	0	0	0	0	0	0	0	0	0	0	0	0	0	1	0	0	0	0	0	0	1	0	0	0	0	0	0	0	0	0	0	0	0	0	0	0	0
1810	BritoIL_2016	WL.9	WL.9.ST	stool	FJI	Fiji	Oceania	Melanesia	yes	0	0	0	0	0	0	0	0	0	0	0	0	0	0	0	0	1	0	0	0	0	0	0	0	0	0	0	0	0	0	0	0	0	0	0	0	0	0	0	0
1811	BrooksB_2017	N2_031	N2_031_008G1	stool	USA	United States of America	Americas	North America	no	0	0	0	0	0	0	0	0	0	0	0	0	0	0	0	0	0	0	0	0	0	0	0	1	0	0	0	0	0	0	0	0	0	0	0	0	0	0	0	0
1812	BrooksB_2017	N2_031	N2_031_010G1	stool	USA	United States of America	Americas	North America	no	0	0	0	0	0	0	0	0	0	0	0	0	0	0	0	0	0	0	0	0	0	0	0	1	0	0	0	0	0	0	0	0	0	0	0	0	0	0	0	0
1813	BrooksB_2017	N2_031	N2_031_012G1	stool	USA	United States of America	Americas	North America	no	0	0	0	0	0	0	0	0	0	0	0	0	0	0	0	0	0	0	0	0	0	0	0	1	0	0	0	0	0	0	0	0	0	0	0	0	0	0	0	0
1814	BrooksB_2017	N2_031	N2_031_014G1	stool	USA	United States of America	Americas	North America	no	0	0	0	0	0	0	0	1	0	0	0	0	0	0	0	0	0	0	0	0	0	0	0	1	0	0	0	0	0	0	0	0	0	0	0	0	0	0	0	0
1815	BrooksB_2017	N2_031	N2_031_016G1	stool	USA	United States of America	Americas	North America	no	0	0	0	0	0	0	0	0	0	0	0	0	0	0	0	0	0	0	0	0	0	0	0	1	0	0	0	0	0	0	0	0	0	0	0	0	0	0	0	0
1816	BrooksB_2017	N2_031	N2_031_018G1	stool	USA	United States of America	Americas	North America	no	0	0	0	0	0	0	0	0	0	0	0	0	0	0	0	0	0	0	0	0	0	0	0	1	0	0	0	0	0	0	0	0	0	0	0	0	0	0	0	0
1817	BrooksB_2017	N2_031	N2_031_020G1	stool	USA	United States of America	Americas	North America	no	0	0	0	0	0	0	0	0	0	0	0	0	0	0	0	0	0	0	0	0	0	0	0	1	0	0	0	0	0	0	0	0	0	0	0	0	0	0	0	0
1818	BrooksB_2017	N2_031	N2_031_021G1	stool	USA	United States of America	Americas	North America	no	0	0	0	0	0	0	0	0	0	0	0	0	0	0	0	0	0	0	0	0	0	0	0	1	0	0	0	0	0	0	0	0	0	0	0	0	0	0	0	0
1819	BrooksB_2017	N2_031	N2_031_023G1	stool	USA	United States of America	Americas	North America	no	0	0	0	0	0	0	0	0	0	0	0	0	0	0	0	0	0	0	0	0	0	0	0	1	0	0	0	0	0	0	0	0	0	0	0	0	0	0	0	0
1820	BrooksB_2017	N2_031	N2_031_027G1	stool	USA	United States of America	Americas	North America	no	0	0	0	0	0	0	0	0	0	0	0	0	0	0	0	0	0	0	0	0	0	0	0	1	0	0	0	0	0	0	0	0	0	0	0	0	0	0	0	0
1821	BrooksB_2017	N2_031	N2_031_033G1	stool	USA	United States of America	Americas	North America	no	0	0	0	0	0	0	0	0	0	0	0	0	0	0	0	0	0	0	0	0	0	0	0	1	0	0	0	0	0	0	0	0	0	0	0	0	0	0	0	0
1822	BrooksB_2017	N2_031	N2_031_055G1	stool	USA	United States of America	Americas	North America	no	0	0	0	0	0	0	0	0	0	0	0	0	0	0	0	0	0	0	0	0	0	0	0	1	0	0	0	0	0	0	0	0	0	0	0	0	0	0	0	0
1823	BrooksB_2017	N2_035	N2_035_010G1	stool	USA	United States of America	Americas	North America	no	0	0	0	1	1	0	0	0	0	0	0	0	0	0	0	0	0	0	0	1	1	0	1	1	0	1	0	0	0	0	0	0	0	0	0	0	0	0	1	0
1824	BrooksB_2017	N2_035	N2_035_012G1	stool	USA	United States of America	Americas	North America	no	0	0	0	1	1	0	0	1	0	0	0	0	0	0	1	0	0	0	0	1	1	0	1	1	0	1	0	0	1	0	0	0	0	0	0	0	0	0	1	0
1825	BrooksB_2017	N2_035	N2_035_014G1	stool	USA	United States of America	Americas	North America	no	0	0	0	1	1	0	0	1	0	0	0	0	0	0	1	0	0	0	0	1	1	0	1	1	0	1	0	0	1	0	0	0	0	0	0	1	0	0	1	0
1826	BrooksB_2017	N2_035	N2_035_016G1	stool	USA	United States of America	Americas	North America	no	0	0	0	1	1	0	0	1	0	0	0	0	0	0	0	0	0	0	0	1	1	0	1	1	0	1	0	0	1	0	0	0	0	0	0	1	0	0	0	0
1827	BrooksB_2017	N2_035	N2_035_018G1	stool	USA	United States of America	Americas	North America	no	0	0	0	1	1	0	0	0	0	0	0	0	0	0	1	0	0	0	0	1	1	0	1	1	0	1	0	0	1	0	0	0	0	0	0	1	0	0	1	0
1828	BrooksB_2017	N2_035	N2_035_020G1	stool	USA	United States of America	Americas	North America	no	0	0	0	1	1	0	0	0	0	0	0	0	0	0	0	0	0	0	0	1	1	0	1	1	0	1	0	0	1	0	0	0	0	0	0	1	0	0	1	0
1829	BrooksB_2017	N2_035	N2_035_022G1	stool	USA	United States of America	Americas	North America	no	0	0	0	1	1	0	0	0	0	0	0	0	0	0	1	0	0	0	0	1	1	0	1	1	0	1	0	0	0	0	0	0	0	0	0	1	0	0	1	0
1830	BrooksB_2017	N2_035	N2_035_025G1	stool	USA	United States of America	Americas	North America	no	0	0	0	1	1	0	0	1	0	0	0	0	0	0	0	0	0	0	0	1	1	0	1	1	0	1	0	0	1	0	0	0	0	0	0	1	0	0	1	0
1831	BrooksB_2017	N2_035	N2_035_027G1	stool	USA	United States of America	Americas	North America	no	0	0	0	1	1	0	0	0	0	0	0	0	0	0	1	0	0	0	0	1	1	0	1	1	0	1	0	0	1	0	0	0	0	0	0	1	0	0	1	0
1832	BrooksB_2017	N2_035	N2_035_032G1	stool	USA	United States of America	Americas	North America	no	0	0	0	1	1	0	0	0	0	0	0	0	0	0	0	0	0	0	0	1	1	0	1	1	0	1	0	0	1	0	0	0	0	0	0	1	0	0	1	0
1833	BrooksB_2017	N2_035	N2_035_039G1	stool	USA	United States of America	Americas	North America	no	0	0	0	1	1	0	0	0	0	0	0	0	0	0	1	0	0	0	0	1	1	0	1	1	0	1	0	0	0	0	0	0	0	0	0	1	0	0	1	0
1834	BrooksB_2017	N2_035	N2_035_046G1	stool	USA	United States of America	Americas	North America	no	0	0	0	1	1	0	0	0	0	0	0	0	0	0	0	0	0	0	0	1	1	0	1	1	0	1	0	0	0	0	0	0	0	0	0	1	0	0	1	0
1835	BrooksB_2017	N2_035	N2_035_053G1	stool	USA	United States of America	Americas	North America	no	0	0	0	0	1	0	0	0	0	0	0	0	0	0	0	0	0	0	0	1	1	0	1	1	0	1	0	0	0	0	0	0	0	0	0	1	1	0	0	0
1836	BrooksB_2017	N2_038	N2_038_009G1	stool	USA	United States of America	Americas	North America	no	0	0	0	0	0	0	0	1	0	0	0	0	0	0	0	0	1	0	0	0	1	0	0	1	0	0	0	0	1	0	0	0	0	0	0	1	0	0	0	0
1837	BrooksB_2017	N2_038	N2_038_011G1	stool	USA	United States of America	Americas	North America	no	0	0	0	0	0	0	0	1	0	0	0	0	0	0	0	0	1	0	0	0	1	0	0	1	0	0	0	0	1	0	0	0	0	0	0	1	0	0	0	0
1838	BrooksB_2017	N2_038	N2_038_013G1	stool	USA	United States of America	Americas	North America	no	0	0	0	0	0	0	0	1	0	0	0	0	0	0	0	0	1	0	0	0	1	0	0	1	0	0	0	0	1	0	0	0	0	0	0	1	0	0	0	0
1839	BrooksB_2017	N2_038	N2_038_015G1	stool	USA	United States of America	Americas	North America	no	0	0	0	0	0	0	0	0	0	0	0	0	0	0	0	0	1	0	0	0	1	0	0	1	0	0	0	0	1	0	0	0	0	0	0	1	0	0	0	0
1840	BrooksB_2017	N2_038	N2_038_018G1	stool	USA	United States of America	Americas	North America	no	0	0	0	0	0	0	0	0	0	0	1	0	0	0	0	0	1	0	0	0	1	0	0	1	0	0	0	0	1	0	0	0	0	0	0	1	0	0	0	0
1841	BrooksB_2017	N2_038	N2_038_020G1	stool	USA	United States of America	Americas	North America	no	0	0	0	0	0	0	0	0	0	0	1	0	0	0	0	0	1	0	0	0	1	0	0	1	0	0	0	0	1	0	0	0	0	0	0	1	0	0	0	0
1842	BrooksB_2017	N2_038	N2_038_026G1	stool	USA	United States of America	Americas	North America	no	0	0	0	0	0	0	0	0	0	0	0	0	0	0	0	0	0	0	0	0	0	0	0	1	0	0	0	0	0	0	0	0	0	0	0	1	0	0	0	0
1843	BrooksB_2017	N2_038	N2_038_030G1	stool	USA	United States of America	Americas	North America	no	0	0	0	0	0	0	0	0	0	0	1	0	0	0	0	0	0	0	0	0	0	0	0	1	0	0	0	0	0	0	0	0	0	0	0	1	0	0	0	0
1844	BrooksB_2017	N2_038	N2_038_036G1	stool	USA	United States of America	Americas	North America	no	0	0	0	0	1	0	0	0	0	0	1	0	0	0	0	0	0	0	1	0	0	0	0	1	0	0	0	0	0	0	0	0	0	0	0	1	0	0	0	0
1845	BrooksB_2017	N2_038	N2_038_039G1	stool	USA	United States of America	Americas	North America	no	0	0	0	0	1	0	0	0	0	0	0	0	0	0	0	0	0	0	1	0	0	0	0	1	0	0	0	0	0	0	0	0	0	0	0	1	0	0	0	0
1846	BrooksB_2017	N2_038	N2_038_044G1	stool	USA	United States of America	Americas	North America	no	0	0	0	0	1	0	0	0	0	0	0	0	0	0	0	0	0	0	1	0	0	0	0	1	0	0	0	0	0	0	0	0	0	0	0	1	0	0	0	0
1847	BrooksB_2017	N2_039	N2_039_008G1	stool	USA	United States of America	Americas	North America	no	0	0	0	0	0	0	0	1	0	0	0	0	0	0	0	0	0	0	0	0	0	0	0	1	0	0	0	0	1	0	0	0	0	0	0	0	0	0	0	0
1848	BrooksB_2017	N2_039	N2_039_011G1	stool	USA	United States of America	Americas	North America	no	0	0	0	0	0	0	0	1	0	0	0	0	0	0	0	0	0	0	0	0	1	0	0	1	0	0	0	0	1	0	0	0	0	0	0	0	0	0	0	0
1849	BrooksB_2017	N2_039	N2_039_013G1	stool	USA	United States of America	Americas	North America	no	0	0	0	0	0	0	0	0	0	0	0	0	0	0	0	0	0	0	0	0	1	0	0	1	0	0	0	0	1	0	0	0	0	0	0	0	0	0	0	0
1850	BrooksB_2017	N2_039	N2_039_015G1	stool	USA	United States of America	Americas	North America	no	0	0	0	0	0	0	0	1	0	0	1	0	0	0	0	0	0	0	0	0	1	0	0	1	0	0	0	0	1	0	0	0	0	0	0	0	0	0	0	0
1851	BrooksB_2017	N2_039	N2_039_018G1	stool	USA	United States of America	Americas	North America	no	0	0	0	0	0	0	0	0	0	0	1	0	0	0	0	0	0	0	0	0	0	0	0	1	0	0	0	0	1	0	0	0	0	0	0	0	0	0	0	0
1852	BrooksB_2017	N2_039	N2_039_020G1	stool	USA	United States of America	Americas	North America	no	0	0	0	0	0	0	0	0	0	0	1	0	0	0	0	0	0	0	0	0	0	0	0	1	0	0	0	0	0	0	0	0	0	0	0	1	0	0	0	0
1853	BrooksB_2017	N2_039	N2_039_021G1	stool	USA	United States of America	Americas	North America	no	0	0	0	0	0	0	0	0	0	0	1	0	1	0	0	0	0	0	0	0	0	0	0	1	0	0	0	0	0	0	0	0	0	0	0	1	0	0	0	0
1854	BrooksB_2017	N2_039	N2_039_035G1	stool	USA	United States of America	Americas	North America	no	0	0	0	0	1	0	0	0	0	0	1	0	0	0	0	0	0	0	0	0	0	0	0	1	0	0	0	0	1	0	0	0	0	0	0	1	0	0	0	0
1855	BrooksB_2017	N2_039	N2_039_037G1	stool	USA	United States of America	Americas	North America	no	0	0	0	0	1	0	0	0	0	0	1	0	0	0	0	0	0	0	0	0	0	0	0	1	0	0	0	0	0	0	0	0	0	0	0	1	0	0	0	0
1856	BrooksB_2017	N2_039	N2_039_044G1	stool	USA	United States of America	Americas	North America	no	0	0	0	0	1	0	0	0	0	0	0	0	0	0	0	0	0	0	0	0	0	0	0	1	0	0	0	0	0	0	0	0	0	0	0	1	0	0	0	0
1857	BrooksB_2017	N2_060	N2_060_008G1	stool	USA	United States of America	Americas	North America	no	0	0	0	0	0	0	0	0	0	0	0	0	0	0	0	0	1	0	0	0	1	0	0	1	0	1	0	0	1	0	0	0	0	0	0	0	0	0	0	0
1858	BrooksB_2017	N2_060	N2_060_009G1	stool	USA	United States of America	Americas	North America	no	0	0	0	0	0	0	0	0	0	0	0	0	0	0	0	0	1	0	0	0	1	0	0	1	0	1	0	0	0	0	0	0	0	0	0	0	0	0	0	0
1859	BrooksB_2017	N2_060	N2_060_011G1	stool	USA	United States of America	Americas	North America	no	0	0	0	0	1	0	0	0	0	0	0	0	0	0	0	0	1	0	0	0	0	0	0	1	0	1	0	0	0	0	0	0	0	0	0	0	0	0	0	0
1860	BrooksB_2017	N2_060	N2_060_013G1	stool	USA	United States of America	Americas	North America	no	0	0	0	0	1	0	0	0	0	0	0	0	0	0	0	0	1	0	0	0	1	0	0	1	0	1	0	0	0	0	0	0	0	0	0	0	0	0	0	0
1861	BrooksB_2017	N2_060	N2_060_015G1	stool	USA	United States of America	Americas	North America	no	0	0	0	0	0	0	0	0	0	0	0	0	0	0	0	0	0	0	0	0	0	0	0	1	0	1	0	0	0	0	0	0	0	0	0	0	0	0	0	0
1862	BrooksB_2017	N2_060	N2_060_016G1	stool	USA	United States of America	Americas	North America	no	0	0	0	0	0	0	0	0	0	0	0	0	0	0	0	0	0	0	0	0	0	0	0	1	0	1	0	0	0	0	0	0	0	0	0	0	0	0	0	0
1863	BrooksB_2017	N2_060	N2_060_019G1	stool	USA	United States of America	Americas	North America	no	0	0	0	0	1	0	0	0	0	0	0	0	0	0	0	0	0	0	1	0	0	0	0	1	0	1	0	0	0	0	0	0	0	0	0	0	0	0	0	0
1864	BrooksB_2017	N2_060	N2_060_020G1	stool	USA	United States of America	Americas	North America	no	0	0	0	0	0	0	0	0	0	0	0	0	0	0	0	0	0	0	0	0	0	0	0	1	0	1	0	0	0	0	0	0	0	0	0	0	0	0	0	0
1865	BrooksB_2017	N2_060	N2_060_021G1	stool	USA	United States of America	Americas	North America	no	0	0	0	0	0	0	0	0	0	0	0	0	0	0	0	0	0	0	1	0	0	0	0	1	0	1	0	0	0	0	0	0	0	0	0	0	0	0	0	0
1866	BrooksB_2017	N2_061	N2_061_007G1	stool	USA	United States of America	Americas	North America	no	0	0	0	0	0	0	0	0	0	0	0	0	0	0	0	0	0	0	0	0	1	0	0	1	0	1	0	0	0	0	0	0	0	0	0	0	0	0	0	0
1867	BrooksB_2017	N2_061	N2_061_008G1	stool	USA	United States of America	Americas	North America	no	0	0	0	0	0	0	0	1	0	0	0	0	0	0	0	0	0	0	0	0	1	0	0	1	0	1	0	0	1	0	0	0	0	0	0	0	0	0	0	0
1868	BrooksB_2017	N2_061	N2_061_015G1	stool	USA	United States of America	Americas	North America	no	0	0	0	0	0	0	0	0	0	0	1	0	0	0	0	0	0	0	0	0	0	0	0	0	0	0	0	0	0	0	0	0	0	0	0	0	0	0	0	0
1869	BrooksB_2017	N2_061	N2_061_082G1	stool	USA	United States of America	Americas	North America	no	0	0	0	0	1	0	0	0	0	0	1	0	0	0	0	0	0	0	0	0	0	0	0	0	0	0	0	0	0	0	0	0	0	0	0	0	0	0	0	0
1870	BrooksB_2017	N2_064	N2_064_009G1	stool	USA	United States of America	Americas	North America	no	0	0	0	0	0	0	0	0	0	0	0	0	0	0	0	0	0	0	0	0	0	0	0	0	0	0	0	0	0	0	0	0	0	0	0	1	0	0	0	0
1871	BrooksB_2017	N2_064	N2_064_011G1	stool	USA	United States of America	Americas	North America	no	0	0	0	0	0	0	0	1	0	0	0	0	0	0	0	0	1	0	0	0	1	0	0	0	0	0	0	0	1	0	0	0	0	0	0	1	0	0	0	0
1872	BrooksB_2017	N2_064	N2_064_013G1	stool	USA	United States of America	Americas	North America	no	0	0	0	0	0	0	0	1	0	0	0	0	0	0	0	0	1	0	0	0	1	0	0	1	0	0	0	0	1	0	0	0	0	0	0	1	0	0	0	0
1873	BrooksB_2017	N2_064	N2_064_016G1	stool	USA	United States of America	Americas	North America	no	0	0	0	0	0	0	0	1	0	0	0	0	0	0	0	0	1	0	0	0	1	0	0	1	0	0	0	0	1	0	0	0	0	0	0	1	0	0	0	0
1874	BrooksB_2017	N2_064	N2_064_017G1	stool	USA	United States of America	Americas	North America	no	0	0	0	0	0	0	0	1	0	0	0	0	0	0	0	0	0	0	0	0	0	0	0	0	0	0	0	0	0	0	0	1	0	0	0	1	0	0	0	0
1875	BrooksB_2017	N2_064	N2_064_020G1	stool	USA	United States of America	Americas	North America	no	0	0	0	0	0	0	0	1	0	0	0	0	0	0	0	0	0	0	0	0	1	0	0	1	0	1	0	0	0	0	0	1	0	0	0	1	0	0	0	0
1876	BrooksB_2017	N2_064	N2_064_025G1	stool	USA	United States of America	Americas	North America	no	0	0	0	0	0	0	0	1	0	0	0	0	0	0	0	0	0	0	0	0	1	0	0	1	0	0	0	0	0	0	0	1	0	0	0	1	0	0	0	0
1877	BrooksB_2017	N2_064	N2_064_027G1	stool	USA	United States of America	Americas	North America	no	0	0	0	0	0	0	0	1	0	0	0	0	0	0	0	0	0	0	0	0	0	0	0	1	0	0	0	0	0	0	0	1	0	0	0	1	0	0	0	0
1878	BrooksB_2017	N2_064	N2_064_031G1	stool	USA	United States of America	Americas	North America	no	0	0	0	0	0	0	0	1	0	0	0	0	0	0	0	0	1	0	0	0	1	0	0	1	0	0	0	0	0	0	0	1	0	0	0	1	0	0	0	0
1879	BrooksB_2017	N2_064	N2_064_036G1	stool	USA	United States of America	Americas	North America	no	0	0	0	0	0	0	0	1	0	0	0	0	0	0	0	0	1	0	0	0	1	0	0	1	0	0	0	0	0	0	0	1	0	0	0	1	0	0	0	0
1880	BrooksB_2017	N2_064	N2_064_043G1	stool	USA	United States of America	Americas	North America	no	0	0	0	0	0	0	0	1	0	0	0	0	0	0	0	0	1	0	0	0	1	0	0	1	0	1	0	0	0	0	0	1	0	0	0	1	0	0	0	0
1881	BrooksB_2017	N2_065	N2_065_008G1	stool	USA	United States of America	Americas	North America	no	0	0	0	0	0	0	0	0	0	0	0	0	0	0	0	0	0	0	0	0	0	0	0	1	0	0	0	0	0	0	0	0	0	0	0	0	0	0	0	0
1882	BrooksB_2017	N2_065	N2_065_009G1	stool	USA	United States of America	Americas	North America	no	0	0	0	0	0	0	0	0	0	0	0	0	0	0	0	0	0	0	0	0	1	0	0	1	0	1	0	0	0	0	0	0	0	0	0	0	0	0	0	0
1883	BrooksB_2017	N2_065	N2_065_011G1	stool	USA	United States of America	Americas	North America	no	0	0	0	0	0	0	0	0	0	0	0	0	0	0	0	0	0	0	0	0	1	0	0	1	0	1	0	0	0	0	0	0	0	0	0	0	0	0	0	0
1884	BrooksB_2017	N2_065	N2_065_014G1	stool	USA	United States of America	Americas	North America	no	0	0	0	0	0	0	0	0	0	0	0	0	0	0	0	0	0	0	0	0	0	0	0	1	0	1	0	0	0	0	0	0	0	0	0	0	0	0	0	0
1885	BrooksB_2017	N2_065	N2_065_017G1	stool	USA	United States of America	Americas	North America	no	0	0	0	0	0	0	0	0	0	0	0	0	0	0	0	0	0	0	0	0	1	0	0	1	0	1	0	0	0	0	0	0	0	0	0	0	0	0	0	0
1886	BrooksB_2017	N2_065	N2_065_019G1	stool	USA	United States of America	Americas	North America	no	0	0	0	0	0	0	0	1	0	0	0	0	0	0	0	0	1	0	0	0	1	0	0	1	0	1	0	0	0	0	0	0	0	0	0	0	0	0	0	0
1887	BrooksB_2017	N2_065	N2_065_022G1	stool	USA	United States of America	Americas	North America	no	0	0	0	0	0	0	0	0	0	0	0	0	0	0	0	0	0	0	0	0	1	0	0	1	0	1	0	0	0	0	0	0	0	0	0	0	0	0	0	0
1888	BrooksB_2017	N2_065	N2_065_024G1	stool	USA	United States of America	Americas	North America	no	0	0	0	0	0	0	0	0	0	0	0	0	0	0	0	0	0	0	0	0	0	0	0	1	0	1	0	0	0	0	0	0	0	0	0	0	0	0	0	0
1889	BrooksB_2017	N2_065	N2_065_026G1	stool	USA	United States of America	Americas	North America	no	0	0	0	0	0	0	0	0	0	0	0	0	0	0	0	0	0	0	0	0	0	0	0	1	0	1	0	0	0	0	0	0	0	0	0	0	0	0	0	0
1890	BrooksB_2017	N2_065	N2_065_029G1	stool	USA	United States of America	Americas	North America	no	0	0	0	0	0	0	0	0	0	0	0	0	0	0	0	0	0	0	0	0	0	0	0	1	0	1	0	0	0	0	0	0	0	0	0	0	0	0	0	0
1891	BrooksB_2017	N2_065	N2_065_038G1	stool	USA	United States of America	Americas	North America	no	0	0	0	0	0	0	0	0	0	0	0	0	0	0	0	0	0	0	0	0	0	0	0	1	0	1	0	0	0	0	0	0	0	0	0	0	0	0	0	0
1892	BrooksB_2017	N2_065	N2_065_046G1	stool	USA	United States of America	Americas	North America	no	0	0	0	0	0	0	0	0	0	0	0	0	0	0	0	0	1	0	0	0	1	0	0	1	0	1	0	0	0	0	0	0	0	0	0	0	0	0	0	0
1893	BrooksB_2017	N2_065	N2_065_052G1	stool	USA	United States of America	Americas	North America	no	0	0	0	0	0	0	0	0	0	0	0	0	0	0	0	0	0	0	0	0	0	0	0	1	0	1	0	0	0	0	0	0	0	0	0	0	0	0	0	0
1894	BrooksB_2017	N2_065	N2_065_059G1	stool	USA	United States of America	Americas	North America	no	0	0	0	0	0	0	0	1	0	0	0	0	0	0	0	0	1	0	0	0	1	0	0	1	0	1	0	0	0	0	0	0	0	0	0	0	0	0	0	0
1895	BrooksB_2017	N2_066	N2_066_009G1	stool	USA	United States of America	Americas	North America	no	0	0	0	0	0	0	0	1	0	0	0	0	0	0	0	0	0	0	0	0	0	0	0	0	0	0	0	0	1	0	0	0	0	0	0	0	0	0	0	0
1896	BrooksB_2017	N2_066	N2_066_011G1	stool	USA	United States of America	Americas	North America	no	0	0	0	0	0	0	0	1	0	0	0	0	0	0	0	0	0	0	0	0	0	0	0	1	0	0	0	0	1	0	0	0	0	0	0	0	0	0	0	0
1897	BrooksB_2017	N2_066	N2_066_013G1	stool	USA	United States of America	Americas	North America	no	0	0	0	0	0	0	0	1	0	0	0	0	0	0	0	0	0	0	0	0	0	0	0	1	0	0	0	0	1	0	0	0	0	0	0	0	0	0	0	0
1898	BrooksB_2017	N2_066	N2_066_015G1	stool	USA	United States of America	Americas	North America	no	0	0	0	0	0	0	0	1	0	0	0	0	0	0	0	0	0	0	0	0	0	0	0	1	0	0	0	0	1	0	0	0	0	0	0	0	0	0	0	0
1899	BrooksB_2017	N2_066	N2_066_017G1	stool	USA	United States of America	Americas	North America	no	0	0	0	0	0	0	0	1	0	0	0	0	0	0	0	0	0	0	0	0	0	0	0	1	0	0	0	0	1	0	0	0	0	0	0	0	0	0	0	0
1900	BrooksB_2017	N2_066	N2_066_019G1	stool	USA	United States of America	Americas	North America	no	0	0	0	0	0	0	0	1	0	0	0	0	0	0	0	0	0	0	0	0	0	0	0	1	0	0	0	0	1	0	0	0	0	0	0	0	0	0	0	0
1901	BrooksB_2017	N2_066	N2_066_021G1	stool	USA	United States of America	Americas	North America	no	0	0	0	0	0	0	0	1	0	0	0	0	0	0	0	0	0	0	0	0	0	0	0	1	0	0	0	0	1	0	0	0	0	0	0	0	0	0	0	0
1902	BrooksB_2017	N2_066	N2_066_024G1	stool	USA	United States of America	Americas	North America	no	0	0	0	0	0	0	0	0	0	0	0	0	0	0	0	0	0	0	0	0	0	0	0	1	0	0	0	0	0	0	0	0	0	0	0	0	0	0	0	0
1903	BrooksB_2017	N2_066	N2_066_031G1	stool	USA	United States of America	Americas	North America	no	0	0	0	0	0	0	0	0	0	0	0	0	0	0	0	0	0	0	0	0	0	0	0	1	0	0	0	0	0	0	0	0	0	0	0	0	0	0	0	0
1904	BrooksB_2017	N2_066	N2_066_033G1	stool	USA	United States of America	Americas	North America	no	0	0	0	0	0	0	0	1	0	0	0	0	0	0	0	0	0	0	0	0	0	0	0	1	0	0	0	0	1	0	0	0	0	0	0	0	0	0	0	0
1905	BrooksB_2017	N2_066	N2_066_037G1	stool	USA	United States of America	Americas	North America	no	0	0	0	0	0	0	0	0	0	0	0	0	0	0	0	0	0	0	0	0	0	0	0	1	0	0	0	0	0	0	0	0	0	0	0	0	0	0	0	0
1906	BrooksB_2017	N2_066	N2_066_048G1	stool	USA	United States of America	Americas	North America	no	0	0	0	0	0	0	0	0	0	0	0	0	0	0	0	0	0	0	0	0	0	0	0	1	0	0	0	0	0	0	0	0	0	0	0	0	0	0	0	0
1907	BrooksB_2017	N2_066	N2_066_050G1	stool	USA	United States of America	Americas	North America	no	0	0	0	0	0	0	0	0	0	0	0	0	0	0	0	0	0	0	0	0	0	0	0	1	0	0	0	0	0	0	0	0	0	0	0	0	0	0	0	0
1908	BrooksB_2017	N2_066	N2_066_060G1	stool	USA	United States of America	Americas	North America	no	0	0	0	0	0	0	0	0	0	0	0	0	0	0	0	0	0	0	0	0	0	0	0	1	0	0	0	0	0	0	0	0	0	0	0	0	0	0	0	0
1909	BrooksB_2017	N2_066	N2_066_064G1	stool	USA	United States of America	Americas	North America	no	0	0	0	0	0	0	0	1	0	0	0	0	0	0	0	0	0	0	0	0	0	0	0	1	0	0	0	0	0	0	0	0	0	0	0	0	0	0	0	0
1910	BrooksB_2017	N2_069	N2_069_014G1	stool	USA	United States of America	Americas	North America	no	0	0	0	0	0	0	0	1	0	0	1	0	0	0	0	0	0	0	0	0	0	0	0	1	0	1	0	0	1	0	0	0	0	0	0	0	0	0	0	0
1911	BrooksB_2017	N2_069	N2_069_015G1	stool	USA	United States of America	Americas	North America	no	0	0	0	0	0	0	0	0	0	0	1	0	0	0	0	0	0	0	0	0	0	0	0	1	0	1	0	0	0	0	0	0	0	0	0	0	0	0	0	0
1912	BrooksB_2017	N2_069	N2_069_017G1	stool	USA	United States of America	Americas	North America	no	0	0	0	0	0	0	0	0	0	0	1	0	0	0	0	0	0	0	0	0	0	0	0	1	0	1	0	0	0	0	0	0	0	0	0	0	0	0	0	0
1913	BrooksB_2017	N2_069	N2_069_018G1	stool	USA	United States of America	Americas	North America	no	0	0	0	0	0	0	0	0	0	0	1	0	0	0	0	0	0	0	0	0	0	0	0	1	0	1	0	0	0	0	0	0	0	0	0	0	0	0	0	0
1914	BrooksB_2017	N2_069	N2_069_019G1	stool	USA	United States of America	Americas	North America	no	0	0	0	0	0	0	0	0	0	0	1	0	0	0	0	0	0	0	0	0	0	0	0	1	0	1	0	0	0	0	0	0	0	0	0	0	0	0	0	0
1915	BrooksB_2017	N2_069	N2_069_021G1	stool	USA	United States of America	Americas	North America	no	0	0	0	0	0	0	0	0	0	0	1	0	0	0	0	0	0	0	0	0	0	0	0	1	0	1	0	0	0	0	0	0	0	0	0	0	0	0	0	0
1916	BrooksB_2017	N2_069	N2_069_024G1	stool	USA	United States of America	Americas	North America	no	0	0	0	0	0	0	0	0	0	0	1	0	0	0	0	0	0	0	0	0	0	0	0	1	0	1	0	0	0	0	0	0	0	0	0	0	0	0	0	0
1917	BrooksB_2017	N2_069	N2_069_027G1	stool	USA	United States of America	Americas	North America	no	0	0	0	0	0	0	0	0	0	0	0	0	0	0	0	0	0	0	0	0	0	0	0	1	0	1	0	0	0	0	0	0	0	0	0	0	0	0	0	0
1918	BrooksB_2017	N2_069	N2_069_028G1	stool	USA	United States of America	Americas	North America	no	0	0	0	0	0	0	0	0	0	0	1	0	0	0	0	0	0	0	0	0	0	0	0	1	0	1	0	0	0	0	0	0	0	0	0	0	0	0	0	0
1919	BrooksB_2017	N2_069	N2_069_029G1	stool	USA	United States of America	Americas	North America	no	0	0	0	0	0	0	0	0	0	0	0	0	0	0	0	0	0	0	0	0	0	0	0	1	0	1	0	0	0	0	0	0	0	0	0	0	0	0	0	0
1920	BrooksB_2017	N2_070	N2_070_016G1	stool	USA	United States of America	Americas	North America	no	0	0	0	0	0	0	0	1	0	0	0	0	0	1	0	1	1	0	0	0	1	0	0	0	0	0	0	0	1	0	0	0	0	0	0	0	0	0	0	0
1921	BrooksB_2017	N2_070	N2_070_019G1	stool	USA	United States of America	Americas	North America	no	0	0	0	0	0	0	0	1	0	0	1	0	0	1	1	1	1	0	0	0	1	0	0	0	0	0	0	0	1	0	0	0	0	0	0	0	0	0	0	0
1922	BrooksB_2017	N2_070	N2_070_020G1	stool	USA	United States of America	Americas	North America	no	0	0	0	0	0	0	0	1	0	0	1	0	0	1	0	1	1	0	0	0	1	0	0	0	0	0	0	0	1	0	0	0	0	0	0	0	0	0	0	0
1923	BrooksB_2017	N2_070	N2_070_024G1	stool	USA	United States of America	Americas	North America	no	0	0	0	0	0	0	0	1	0	0	1	0	0	0	0	0	1	0	0	0	1	0	0	0	0	0	0	0	1	0	0	0	0	0	0	0	0	0	0	0
1924	BrooksB_2017	N2_070	N2_070_027G1	stool	USA	United States of America	Americas	North America	no	0	0	0	0	0	0	0	1	0	0	1	0	0	0	0	0	1	0	0	0	1	0	0	1	0	0	0	0	1	0	0	0	0	0	0	0	0	0	0	0
1925	BrooksB_2017	N2_070	N2_070_030G1	stool	USA	United States of America	Americas	North America	no	0	0	0	0	0	0	0	0	0	0	0	0	0	0	0	0	0	0	0	0	1	0	0	1	0	0	0	0	0	0	0	0	0	0	0	0	0	0	0	0
1926	BrooksB_2017	N2_070	N2_070_036G1	stool	USA	United States of America	Americas	North America	no	0	0	0	0	0	0	0	1	0	0	0	0	0	0	0	0	1	0	0	0	1	0	0	1	0	0	0	0	1	0	0	0	0	0	0	0	0	0	0	0
1927	BrooksB_2017	N2_070	N2_070_042G1	stool	USA	United States of America	Americas	North America	no	0	0	0	0	0	0	0	0	0	0	1	0	0	0	0	0	0	0	0	0	0	0	0	1	0	0	0	0	0	0	0	0	0	0	0	0	0	0	0	0
1928	BrooksB_2017	N2_070	N2_070_057G1	stool	USA	United States of America	Americas	North America	no	0	0	0	0	0	0	0	0	0	0	0	0	0	0	0	0	0	0	0	0	0	0	0	1	0	0	0	0	0	0	0	0	0	0	0	0	0	0	0	0
1929	BrooksB_2017	N2_070	N2_070_060G1	stool	USA	United States of America	Americas	North America	no	0	0	0	0	0	0	0	1	0	0	0	0	0	0	0	0	0	0	0	0	0	0	0	1	0	0	0	0	0	0	0	0	0	0	0	0	0	0	0	0
1930	BrooksB_2017	N2_071	N2_071_007G1	stool	USA	United States of America	Americas	North America	no	0	0	0	0	0	0	0	0	0	0	0	0	0	0	0	0	0	0	0	0	0	0	0	1	0	1	0	0	0	0	0	0	0	0	0	0	0	0	0	0
1931	BrooksB_2017	N2_071	N2_071_008G1	stool	USA	United States of America	Americas	North America	no	0	0	0	0	0	0	0	0	0	0	0	0	0	0	0	0	0	0	0	0	0	0	0	1	0	1	0	0	1	0	0	0	0	0	0	0	0	0	0	0
1932	BrooksB_2017	N2_071	N2_071_010G1	stool	USA	United States of America	Americas	North America	no	0	0	0	0	1	0	0	1	0	0	0	0	0	0	0	0	0	0	0	0	0	0	0	1	0	1	0	0	1	0	0	0	0	0	0	0	0	0	0	0
1933	BrooksB_2017	N2_071	N2_071_013G1	stool	USA	United States of America	Americas	North America	no	0	0	0	0	1	0	0	1	0	0	0	0	0	0	0	0	0	0	0	0	0	0	0	1	0	1	0	0	1	0	0	0	0	0	0	0	0	0	0	0
1934	BrooksB_2017	N2_071	N2_071_015G1	stool	USA	United States of America	Americas	North America	no	0	0	0	0	0	0	0	1	0	0	0	0	0	0	0	0	0	0	0	0	0	0	0	1	0	1	0	0	1	0	0	0	0	0	0	0	0	0	0	0
1935	BrooksB_2017	N2_071	N2_071_017G1	stool	USA	United States of America	Americas	North America	no	0	0	0	0	0	0	0	1	0	0	0	0	0	0	0	0	0	0	0	0	0	0	0	1	0	1	0	0	1	0	0	0	0	0	0	0	0	0	0	0
1936	BrooksB_2017	N2_071	N2_071_019G1	stool	USA	United States of America	Americas	North America	no	0	0	0	0	1	0	0	1	0	0	0	0	0	0	0	0	0	0	0	0	0	0	0	1	0	1	0	0	0	0	0	0	0	0	0	0	0	0	0	0
1937	BrooksB_2017	N2_071	N2_071_021G1	stool	USA	United States of America	Americas	North America	no	0	0	0	0	0	0	0	1	0	0	0	0	0	0	0	0	0	0	0	0	0	0	0	1	0	1	0	0	1	0	0	0	0	0	0	0	0	0	0	0
1938	BrooksB_2017	N2_071	N2_071_023G1	stool	USA	United States of America	Americas	North America	no	0	0	0	0	0	0	0	0	0	0	0	0	0	0	0	0	0	0	0	0	0	0	0	1	0	1	0	0	0	0	0	0	0	0	0	0	0	0	0	0
1939	BrooksB_2017	N2_071	N2_071_025G1	stool	USA	United States of America	Americas	North America	no	0	0	0	0	0	0	0	0	0	0	0	0	0	0	0	0	0	0	0	0	1	0	0	1	0	1	0	0	0	0	0	0	0	0	0	0	0	0	0	0
1940	BrooksB_2017	N2_071	N2_071_027G1	stool	USA	United States of America	Americas	North America	no	0	0	0	0	0	0	0	0	0	0	0	0	0	0	0	0	0	0	0	0	0	0	0	1	0	1	0	0	0	0	0	0	0	0	0	0	0	0	0	0
1941	BrooksB_2017	N2_071	N2_071_029G1	stool	USA	United States of America	Americas	North America	no	0	0	0	0	0	0	0	1	0	0	0	0	0	0	0	0	0	0	0	0	0	0	0	1	0	1	0	0	1	0	0	0	0	0	0	0	0	0	0	0
1942	BrooksB_2017	N2_071	N2_071_030G1	stool	USA	United States of America	Americas	North America	no	0	0	0	0	0	0	0	0	0	0	0	0	0	0	0	0	0	0	0	0	0	0	0	1	0	1	0	0	0	0	0	0	0	0	0	0	0	0	0	0
1943	BrooksB_2017	N2_088	N2_088_008G1	stool	USA	United States of America	Americas	North America	no	0	0	0	0	0	0	0	1	0	0	0	0	0	0	0	0	0	0	0	0	0	0	0	1	0	0	0	0	1	0	0	0	0	0	0	0	0	0	0	0
1944	BrooksB_2017	N2_088	N2_088_010G1	stool	USA	United States of America	Americas	North America	no	0	0	0	0	0	0	0	0	0	0	0	0	0	0	0	0	0	0	0	0	0	0	0	1	0	0	0	0	0	0	0	0	0	0	0	0	0	0	0	0
1945	BrooksB_2017	N2_088	N2_088_013G1	stool	USA	United States of America	Americas	North America	no	0	0	0	0	0	0	0	0	0	0	0	0	0	0	0	0	0	0	0	0	0	0	0	1	0	0	0	0	0	0	0	0	0	0	0	0	0	0	0	0
1946	BrooksB_2017	N2_088	N2_088_015G1	stool	USA	United States of America	Americas	North America	no	0	0	0	0	0	0	0	0	0	0	0	0	0	0	0	0	0	0	0	0	0	0	0	1	0	0	0	0	0	0	0	0	0	0	0	0	0	0	0	0
1947	BrooksB_2017	N2_088	N2_088_018G1	stool	USA	United States of America	Americas	North America	no	0	0	0	0	0	0	0	0	0	0	0	0	0	0	0	0	0	0	0	0	0	0	0	1	0	0	0	0	0	0	0	0	0	0	0	0	0	0	0	0
1948	BrooksB_2017	N2_088	N2_088_022G1	stool	USA	United States of America	Americas	North America	no	0	0	0	0	0	0	0	0	0	0	0	0	0	0	0	0	0	0	0	0	0	0	0	1	0	0	0	0	0	0	0	0	0	0	0	0	0	0	0	0
1949	BrooksB_2017	N2_088	N2_088_027G1	stool	USA	United States of America	Americas	North America	no	0	0	0	0	0	0	0	0	0	0	0	0	0	0	0	0	0	0	0	0	0	0	0	1	0	0	0	0	0	0	0	0	0	0	0	0	0	0	0	0
1950	BrooksB_2017	N2_088	N2_088_034G1	stool	USA	United States of America	Americas	North America	no	0	0	0	0	0	0	0	0	0	0	0	0	0	0	0	0	0	0	0	0	0	0	0	1	0	0	0	0	0	0	0	0	0	0	0	0	0	0	0	0
1951	BrooksB_2017	N2_088	N2_088_042G1	stool	USA	United States of America	Americas	North America	no	0	0	0	0	0	0	0	0	0	0	0	0	0	0	0	0	0	0	1	0	0	0	0	1	0	0	0	0	0	0	0	0	0	0	0	0	0	0	0	0
1952	BrooksB_2017	N2_093	N2_093_007G1	stool	USA	United States of America	Americas	North America	no	0	0	0	0	0	0	0	1	0	0	1	0	0	0	0	1	1	0	0	0	1	0	0	1	0	0	0	0	1	0	0	0	0	0	0	0	0	0	0	0
1953	BrooksB_2017	N2_093	N2_093_008G1	stool	USA	United States of America	Americas	North America	no	0	0	0	0	0	0	0	1	0	0	0	0	0	0	0	0	1	0	0	0	1	0	0	1	0	0	0	0	1	0	0	0	0	0	0	0	0	0	0	0
1954	BrooksB_2017	N2_093	N2_093_008G2	stool	USA	United States of America	Americas	North America	no	0	0	0	0	0	0	0	1	0	0	0	0	0	0	0	0	1	0	0	0	1	0	0	1	0	0	0	0	1	0	0	0	0	0	0	0	0	0	0	0
1955	BrooksB_2017	N2_093	N2_093_009G1	stool	USA	United States of America	Americas	North America	no	0	0	0	0	0	0	0	1	0	0	0	0	0	0	0	0	1	0	0	0	1	0	0	1	0	0	0	0	1	0	0	0	0	0	0	0	0	0	0	0
1956	BrooksB_2017	N2_093	N2_093_010G1	stool	USA	United States of America	Americas	North America	no	0	0	0	0	0	0	0	0	0	0	0	0	0	0	0	0	0	0	0	0	1	0	0	1	0	0	0	0	0	0	0	0	0	0	0	0	0	0	0	0
1957	BrooksB_2017	S2_002	S2_002_010G1	stool	USA	United States of America	Americas	North America	no	0	0	0	0	0	0	0	1	0	0	0	0	0	0	0	0	1	0	0	0	1	0	0	0	0	0	0	0	1	0	0	0	0	0	0	0	0	0	0	0
1958	BrooksB_2017	S2_002	S2_002_011G1	stool	USA	United States of America	Americas	North America	no	0	0	0	0	0	0	0	1	0	0	0	0	0	0	0	0	1	0	0	0	1	0	0	0	1	0	0	0	1	0	0	0	0	0	0	0	0	0	0	0
1959	BrooksB_2017	S2_002	S2_002_012G1	stool	USA	United States of America	Americas	North America	no	0	0	0	0	0	0	0	1	0	0	0	0	0	0	0	0	1	0	0	0	1	0	0	0	1	0	0	0	1	0	0	0	0	0	0	0	0	0	0	0
1960	BrooksB_2017	S2_002	S2_002_013G1	stool	USA	United States of America	Americas	North America	no	0	0	0	0	0	0	0	1	0	0	0	0	0	0	0	0	1	0	0	0	1	0	0	0	1	0	0	0	1	0	0	0	0	0	0	0	0	0	0	0
1961	BrooksB_2017	S2_002	S2_002_014G1	stool	USA	United States of America	Americas	North America	no	0	0	0	0	0	0	0	1	0	0	0	0	0	1	0	0	1	0	0	0	1	0	0	0	1	0	0	0	1	0	0	0	0	0	0	0	0	0	0	0
1962	BrooksB_2017	S2_002	S2_002_015G1	stool	USA	United States of America	Americas	North America	no	0	0	0	0	0	0	0	1	0	0	0	0	0	0	0	0	1	0	0	0	1	0	0	0	1	0	0	0	1	0	0	0	0	0	0	0	0	0	0	0
1963	BrooksB_2017	S2_002	S2_002_017G1	stool	USA	United States of America	Americas	North America	no	0	0	0	0	0	0	0	1	0	0	0	0	0	1	1	0	1	0	0	0	1	0	0	0	1	0	0	0	1	0	0	0	0	0	0	0	0	0	0	0
1964	BrooksB_2017	S2_002	S2_002_018G1	stool	USA	United States of America	Americas	North America	no	0	0	0	0	0	0	0	1	0	0	0	0	0	1	1	0	1	0	0	0	1	0	0	1	1	0	0	0	1	0	0	0	0	0	0	0	0	0	0	0
1965	BrooksB_2017	S2_002	S2_002_019G1	stool	USA	United States of America	Americas	North America	no	0	0	0	0	0	0	0	1	0	0	0	0	0	0	0	0	1	0	0	0	1	0	0	0	1	0	0	0	1	0	0	0	0	0	0	0	0	0	0	0
1966	BrooksB_2017	S2_002	S2_002_020G1	stool	USA	United States of America	Americas	North America	no	0	0	0	0	0	0	0	1	0	0	0	0	0	0	0	0	1	0	0	0	1	0	0	1	1	0	0	0	1	0	0	0	0	0	0	0	0	0	0	0
1967	BrooksB_2017	S2_002	S2_002_022G1	stool	USA	United States of America	Americas	North America	no	0	0	0	0	0	0	0	1	0	0	1	0	0	0	0	0	1	0	0	0	1	0	0	1	1	0	0	0	1	0	0	0	0	0	0	0	0	0	0	0
1968	BrooksB_2017	S2_002	S2_002_023G1	stool	USA	United States of America	Americas	North America	no	0	0	0	0	0	0	0	1	0	0	1	0	0	0	0	0	0	0	0	0	0	0	0	1	1	0	0	0	1	0	0	0	0	0	0	0	0	0	0	0
1969	BrooksB_2017	S2_002	S2_002_024G1	stool	USA	United States of America	Americas	North America	no	0	0	0	0	0	0	0	0	0	0	1	0	0	0	0	0	0	0	0	0	0	0	0	1	1	0	0	0	1	0	0	0	0	0	0	0	0	0	0	0
1970	BrooksB_2017	S2_002	S2_002_026G1	stool	USA	United States of America	Americas	North America	no	0	0	0	0	0	0	0	1	0	0	1	0	0	0	0	0	0	0	0	0	0	0	0	1	1	0	0	0	1	0	0	1	0	0	0	0	0	0	0	0
1971	BrooksB_2017	S2_002	S2_002_027G1	stool	USA	United States of America	Americas	North America	no	0	0	0	0	0	0	0	1	0	0	1	0	0	0	0	0	0	0	0	0	0	0	0	1	1	0	0	0	1	0	0	1	0	0	0	0	0	0	0	0
1972	BrooksB_2017	S2_002	S2_002_028G1	stool	USA	United States of America	Americas	North America	no	0	0	0	0	0	0	0	1	0	0	0	0	0	0	0	0	0	0	0	0	0	0	0	1	1	0	0	0	1	0	0	1	0	0	0	0	0	0	0	0
1973	BrooksB_2017	S2_003	S2_003_005G1	stool	USA	United States of America	Americas	North America	no	0	0	0	0	0	0	0	1	0	0	0	0	0	0	0	0	0	0	0	0	0	0	0	1	1	0	0	0	1	0	0	1	0	0	0	0	0	0	0	0
1974	BrooksB_2017	S2_003	S2_003_007G1	stool	USA	United States of America	Americas	North America	no	0	0	0	0	0	0	0	1	0	0	0	0	0	0	0	0	0	0	0	0	0	0	0	0	1	0	0	0	1	0	0	1	0	0	0	0	0	0	0	0
1975	BrooksB_2017	S2_003	S2_003_008G1	stool	USA	United States of America	Americas	North America	no	0	0	0	0	0	0	0	1	0	0	0	0	0	0	0	0	1	0	0	0	1	0	0	0	1	0	0	0	1	0	0	0	0	0	0	0	0	0	0	0
1976	BrooksB_2017	S2_003	S2_003_009G1	stool	USA	United States of America	Americas	North America	no	0	0	0	0	0	0	0	1	0	0	0	0	0	0	0	0	0	0	0	0	0	0	0	0	1	0	0	0	1	0	0	0	0	0	0	0	0	0	0	0
1977	BrooksB_2017	S2_003	S2_003_010G1	stool	USA	United States of America	Americas	North America	no	0	0	0	0	0	0	0	1	0	0	0	0	0	0	0	0	0	0	0	0	0	0	0	0	0	0	0	0	1	0	0	0	0	0	0	0	0	0	0	0
1978	BrooksB_2017	S2_003	S2_003_012G1	stool	USA	United States of America	Americas	North America	no	0	0	0	0	0	0	0	1	0	0	0	0	0	0	0	0	0	0	0	0	0	0	0	0	1	0	0	0	1	0	0	1	0	0	0	0	0	0	0	0
1979	BrooksB_2017	S2_003	S2_003_013G1	stool	USA	United States of America	Americas	North America	no	0	0	0	0	0	0	0	1	0	0	0	0	0	0	0	0	0	0	0	0	0	0	0	0	1	0	0	0	1	0	0	1	0	0	0	0	0	0	0	0
1980	BrooksB_2017	S2_003	S2_003_014G1	stool	USA	United States of America	Americas	North America	no	0	0	0	0	0	0	0	1	0	0	0	0	0	0	0	0	0	0	0	0	0	0	0	0	1	0	0	0	1	0	0	1	0	0	0	0	0	0	0	0
1981	BrooksB_2017	S2_003	S2_003_015G1	stool	USA	United States of America	Americas	North America	no	0	0	0	0	0	0	0	1	0	0	0	0	0	0	0	0	0	0	0	0	0	0	0	0	1	0	0	0	1	0	0	1	0	0	0	0	0	0	0	0
1982	BrooksB_2017	S2_003	S2_003_016G1	stool	USA	United States of America	Americas	North America	no	0	0	0	0	0	0	0	1	0	0	0	0	0	0	0	0	0	0	0	0	0	0	0	0	0	0	0	0	1	0	0	1	0	0	0	0	0	0	0	0
1983	BrooksB_2017	S2_003	S2_003_017G1	stool	USA	United States of America	Americas	North America	no	0	0	0	0	0	0	0	1	0	0	0	0	0	0	0	0	0	0	0	0	0	0	0	0	1	0	0	0	1	0	0	1	0	0	0	0	0	0	0	0
1984	BrooksB_2017	S2_003	S2_003_018G1	stool	USA	United States of America	Americas	North America	no	0	0	0	0	0	0	0	1	0	0	0	0	0	0	0	0	0	0	0	0	0	0	0	0	0	0	0	0	1	0	0	1	0	0	0	0	0	0	0	0
1985	BrooksB_2017	S2_003	S2_003_019G1	stool	USA	United States of America	Americas	North America	no	0	0	0	0	0	0	0	1	0	0	0	0	0	0	0	0	0	0	0	0	0	0	0	0	1	0	0	0	1	0	0	1	0	0	0	0	0	0	0	0
1986	BrooksB_2017	S2_003	S2_003_020G1	stool	USA	United States of America	Americas	North America	no	0	0	0	0	0	0	0	1	0	0	0	0	0	0	0	0	0	0	0	0	0	0	0	1	0	0	0	0	1	0	0	1	0	0	0	0	0	0	0	0
1987	BrooksB_2017	S2_003	S2_003_021G1	stool	USA	United States of America	Americas	North America	no	0	0	0	0	0	0	0	1	0	0	0	0	0	0	0	0	0	0	0	0	0	0	0	1	1	0	0	0	1	0	0	1	0	0	0	0	0	0	0	0
1988	BrooksB_2017	S2_004	S2_004_006G1	stool	USA	United States of America	Americas	North America	no	0	0	0	0	0	0	0	1	0	0	0	0	0	0	0	1	0	0	0	0	0	0	0	1	0	0	0	0	1	0	0	0	0	0	0	0	0	0	0	0
1989	BrooksB_2017	S2_004	S2_004_007G1	stool	USA	United States of America	Americas	North America	no	0	0	0	0	0	0	0	1	0	0	0	0	0	0	0	0	0	0	0	0	1	0	0	1	0	0	0	0	1	0	0	0	0	0	0	0	0	0	0	0
1990	BrooksB_2017	S2_004	S2_004_008G1	stool	USA	United States of America	Americas	North America	no	0	0	0	0	0	0	0	1	0	0	0	0	0	0	0	0	0	0	0	0	0	0	0	1	0	0	0	0	1	0	0	0	0	0	0	0	0	0	0	0
1991	BrooksB_2017	S2_004	S2_004_009G1	stool	USA	United States of America	Americas	North America	no	0	0	0	0	0	0	0	1	0	0	0	0	0	0	0	0	0	0	0	0	0	0	0	1	0	0	0	0	1	0	0	0	0	0	0	0	0	0	0	0
1992	BrooksB_2017	S2_004	S2_004_010G1	stool	USA	United States of America	Americas	North America	no	0	0	0	0	0	0	0	1	0	0	0	0	0	0	0	0	0	0	0	0	1	0	0	1	0	0	0	0	1	0	0	0	0	0	0	0	0	0	0	0
1993	BrooksB_2017	S2_004	S2_004_011G1	stool	USA	United States of America	Americas	North America	no	0	0	0	0	0	0	0	1	0	0	1	0	0	0	0	0	0	0	0	1	1	0	1	1	0	0	0	0	1	0	0	0	0	0	0	0	0	0	0	0
1994	BrooksB_2017	S2_004	S2_004_012G1	stool	USA	United States of America	Americas	North America	no	0	0	0	0	0	0	0	1	0	0	1	0	0	0	0	0	0	0	0	1	1	0	1	1	0	1	0	0	1	0	0	0	0	0	0	0	0	0	0	0
1995	BrooksB_2017	S2_004	S2_004_013G1	stool	USA	United States of America	Americas	North America	no	0	0	0	0	0	0	0	0	0	0	0	0	0	0	0	0	0	0	0	1	1	0	1	1	0	0	0	0	1	0	0	0	0	0	0	0	0	0	0	0
1996	BrooksB_2017	S2_004	S2_004_014G1	stool	USA	United States of America	Americas	North America	no	0	0	0	0	0	0	0	1	0	0	0	0	0	0	0	0	0	0	0	1	1	0	1	1	0	1	0	0	1	0	0	0	0	0	0	0	0	0	0	0
1997	BrooksB_2017	S2_004	S2_004_015G1	stool	USA	United States of America	Americas	North America	no	0	0	0	0	0	0	0	0	0	0	0	0	0	0	0	0	0	0	0	1	1	0	1	1	0	1	0	0	1	0	0	0	0	0	0	0	0	0	0	0
1998	BrooksB_2017	S2_004	S2_004_016G1	stool	USA	United States of America	Americas	North America	no	0	0	0	0	0	0	0	0	0	0	0	0	0	0	0	0	0	0	0	1	1	0	1	1	0	1	0	0	1	0	0	0	0	0	0	0	0	0	0	0
[truncated: 12,739 more rows]
[truncated: 98 more columns]
