# Supplementary material for: Clinically relevant antibiotic resistance genes are linked to a limited set of taxa within gut microbiome worldwide
Source: Nat Commun. 2023 Nov 14;14:7366. doi: 10.1038/s41467-023-42998-6 (PMC10645880; doi:10.1038/s41467-023-42998-6)
Supplement: Supplementary file 8 — Supplementary Data 5 [file 41467_2023_42998_MOESM8_ESM.zip]

Archive with 2 entries (1 files):
- supp_data_5_genome_rgi_results.txt/
- supp_data_5_genome_rgi_results.txt/supp_data_5_genome_rgi_results.txt
