# Supplementary material for: Clinically relevant antibiotic resistance genes are linked to a limited set of taxa within gut microbiome worldwide
Source: Nat Commun. 2023 Nov 14;14:7366. doi: 10.1038/s41467-023-42998-6 (PMC10645880; doi:10.1038/s41467-023-42998-6)
Supplement: Supplementary file 9 — Supplementary Data 6 [file 41467_2023_42998_MOESM9_ESM.xlsx]

## Sheet: all_gene_families
AMR Gene Family	display_name	Resistance Mechanism	antibioitc_classes	clinical_relevance	grouped_family	Antibioitic Types	mechansim_and_beta_lactams
ACI beta-lactamase	ACI	antibiotic inactivation	cephalosporin,penam	yes	Class A beta-lactamase	beta-lactams	beta-lactams
AXC beta-lactamase	AXC	antibiotic inactivation	carbapenem	no	Class A beta-lactamase	beta-lactams	beta-lactams
BlaZ beta-lactamase	BlaZ	antibiotic inactivation	penam	no	Class A beta-lactamase	beta-lactams	beta-lactams
CARB beta-lactamase	CARB	antibiotic inactivation	penam	no	Class A beta-lactamase	beta-lactams	beta-lactams
CblA beta-lactamase	CblA	antibiotic inactivation	cephalosporin	yes	Class A beta-lactamase	beta-lactams	beta-lactams
CepA beta-lactamase	CepA	antibiotic inactivation	cephalosporin	yes	Class A beta-lactamase	beta-lactams	beta-lactams
CfxA beta-lactamase	CfxA	antibiotic inactivation	cephamycin	yes	Class A beta-lactamase	beta-lactams	beta-lactams
CKO beta-lactamase	CKO	antibiotic inactivation	penam	no	Class A beta-lactamase	beta-lactams	beta-lactams
CTX-M beta-lactamase	CTX-M	antibiotic inactivation	cephalosporin	yes	Class A beta-lactamase	beta-lactams	beta-lactams
GIL beta-lactamase	GIL	antibiotic inactivation	carbapenem,cephalosporin	no	Class A beta-lactamase	beta-lactams	beta-lactams
HERA beta-lactamase	HERA	antibiotic inactivation	penam	no	Class A beta-lactamase	beta-lactams	beta-lactams
KLUC beta-lactamase	KLUC	antibiotic inactivation	cephalosporin	no	Class A beta-lactamase	beta-lactams	beta-lactams
KPC beta-lactamase	KPC	antibiotic inactivation	monobactam,carbapenem,cephalosporin,penam	yes	Class A beta-lactamase	beta-lactams	beta-lactams
LAP beta-lactamase	LAP	antibiotic inactivation	cephalosporin,penam	no	Class A beta-lactamase	beta-lactams	beta-lactams
LEN beta-lactamase	LEN	antibiotic inactivation	penam	no	Class A beta-lactamase	beta-lactams	beta-lactams
OKP beta-lactamase	OKP	antibiotic inactivation	cephalosporin,penam	no	Class A beta-lactamase	beta-lactams	beta-lactams
ORN beta-lactamase	ORN	antibiotic inactivation	carbapenem,cephalosporin	no	Class A beta-lactamase	beta-lactams	beta-lactams
OXY beta-lactamase	OXY	antibiotic inactivation	monobactam,cephalosporin,penam	no	Class A beta-lactamase	beta-lactams	beta-lactams
PLA beta-lactamase	PLA	antibiotic inactivation	carbapenem,cephalosporin	no	Class A beta-lactamase	beta-lactams	beta-lactams
RCP beta-lactamase	RCP	antibiotic inactivation	penam	no	Class A beta-lactamase	beta-lactams	beta-lactams
ROB beta-lactamase	ROB	antibiotic inactivation	cephalosporin,penam	no	Class A beta-lactamase	beta-lactams	beta-lactams
RUB beta-lactamase	RUB	antibiotic inactivation	cephalosporin	no	Class A beta-lactamase	beta-lactams	beta-lactams
Sed beta-lactamase	Sed	antibiotic inactivation	cephalosporin,penam	no	Class A beta-lactamase	beta-lactams	beta-lactams
SHV beta-lactamase	SHV	antibiotic inactivation	carbapenem,cephalosporin,penam	yes	Class A beta-lactamase	beta-lactams	beta-lactams
TEM beta-lactamase	TEM	antibiotic inactivation	penam,monobactam,cephalosporin,penem	yes	Class A beta-lactamase	beta-lactams	beta-lactams
TER beta-lactamase	TER	antibiotic inactivation	carbapenem,cephalosporin	no	Class A beta-lactamase	beta-lactams	beta-lactams
subclass B1 Bacillus cereus Bc beta-lactamase	Bc	antibiotic inactivation	cephalosporin,penam	no	Class B1 metallo-beta-lactamase	beta-lactams	beta-lactams
CfiA beta-lactamase	CfiA	antibiotic inactivation	carbapenem	yes	Class B1 metallo-beta-lactamase	beta-lactams	beta-lactams
subclass B1 Bacteroides xylanisolvens crx beta-lactamase	crx	antibiotic inactivation	carbapenem	no	Class B1 metallo-beta-lactamase	beta-lactams	beta-lactams
IMP beta-lactamase	IMP	antibiotic inactivation	carbapenem,cephalosporin,cephamycin,penam	yes	Class B1 metallo-beta-lactamase	beta-lactams	beta-lactams
NDM beta-lactamase	NDM	antibiotic inactivation	carbapenem,cephalosporin,cephamycin,penam	yes	Class B1 metallo-beta-lactamase	beta-lactams	beta-lactams
VIM beta-lactamase	VIM	antibiotic inactivation	carbapenem,cephalosporin,cephamycin,penam	yes	Class B1 metallo-beta-lactamase	beta-lactams	beta-lactams
Subclass B1 Vibrio cholerae varG beta-lactamase	varG	antibiotic inactivation	carbapenem,cephalosporin,penam	no	Class B1 metallo-beta-lactamase	beta-lactams	beta-lactams
ACC beta-lactamase	ACC	antibiotic inactivation	monobactam,cephalosporin,penam	no	Class C beta-lactamase	beta-lactams	beta-lactams
ACT beta-lactamase	ACT	antibiotic inactivation	carbapenem,cephalosporin,cephamycin,penam	yes	Class C beta-lactamase	beta-lactams	beta-lactams
ampC-type beta-lactamase	ampC-type	antibiotic inactivation	cephalosporin,penam	yes	Class C beta-lactamase	beta-lactams	beta-lactams
CMA beta-lactamase	CMA	antibiotic inactivation	cephalosporin	no	Class C beta-lactamase	beta-lactams	beta-lactams
CMH beta-lactamase	CMH	antibiotic inactivation	cephalosporin	no	Class C beta-lactamase	beta-lactams	beta-lactams
CMY beta-lactamase	CMY	antibiotic inactivation	cephamycin	yes	Class C beta-lactamase	beta-lactams	beta-lactams
CSA beta-lactamase	CSA	antibiotic inactivation	cephalosporin	no	Class C beta-lactamase	beta-lactams	beta-lactams
DHA beta-lactamase	DHA	antibiotic inactivation	cephalosporin, cephamycin	no	Class C beta-lactamase	beta-lactams	beta-lactams
MIR beta-lactamase	MIR	antibiotic inactivation	monobactam,cephalosporin	no	Class C beta-lactamase	beta-lactams	beta-lactams
MOX beta-lactamase	MOX	antibiotic inactivation	cephalosporin,cephamycin,penam	no	Class C beta-lactamase	beta-lactams	beta-lactams
PDC beta-lactamase	PDC	antibiotic inactivation	monobactam,carbapenem,cephalosporin	no	Class C beta-lactamase	beta-lactams	beta-lactams
SRT beta-lactamase	SRT	antibiotic inactivation	cephalosporin	no	Class C beta-lactamase	beta-lactams	beta-lactams
CDD beta-lactamase	CDD	antibiotic inactivation	carbapenem	no	Class D beta-lactamase	beta-lactams	beta-lactams
OXA beta-lactamase	OXA	antibiotic inactivation	carbapenem, cephalosporin, penam	yes	Class D beta-lactamase	beta-lactams	beta-lactams
16S rRNA methyltransferase (A1408)	16S methyltransferase (A1408)	antibiotic inactivation	aminoglycoside	no	aminoglycoside acetyltransferase	aminoglycosides	antibiotic inactivation
16S rRNA methyltransferase (G1405)	16S methyltransferase (G1405)	antibiotic inactivation	aminoglycoside	no	aminoglycoside acetyltransferase	aminoglycosides	antibiotic inactivation
AAC(2')	AAC(2')	antibiotic inactivation	aminoglycoside	no	aminoglycoside acetyltransferase	aminoglycosides	antibiotic inactivation
AAC(3)	AAC(3)	antibiotic inactivation	aminoglycoside	yes	aminoglycoside acetyltransferase	aminoglycosides	antibiotic inactivation
AAC(6')	AAC(6')	antibiotic inactivation	aminoglycoside	yes	aminoglycoside acetyltransferase	aminoglycosides	antibiotic inactivation
ANT(3'')	ANT(3'')	antibiotic inactivation	aminoglycoside	yes	aminoglycoside acetyltransferase	aminoglycosides	antibiotic inactivation
APH(2'')	APH(2'')	antibiotic inactivation	aminoglycoside	no	aminoglycoside acetyltransferase	aminoglycosides	antibiotic inactivation
amp acetyltransferase	amp acetyltransferase	antibiotic inactivation	aminoglycoside	no	aminoglycoside acetyltransferase	aminoglycosides	antibiotic inactivation
ANT(2'')	ANT(2'')	antibiotic inactivation	aminoglycoside	no	aminoglycoside nucleotidyltransferase	aminoglycosides	antibiotic inactivation
ANT(3'')	ANT(3'')	antibiotic inactivation	aminoglycoside	no	aminoglycoside nucleotidyltransferase	aminoglycosides	antibiotic inactivation
ANT(4')	ANT(4')	antibiotic inactivation	aminoglycoside	yes	aminoglycoside nucleotidyltransferase	aminoglycosides	antibiotic inactivation
ANT(6)	ANT(6)	antibiotic inactivation	aminoglycoside	yes	aminoglycoside nucleotidyltransferase	aminoglycosides	antibiotic inactivation
ANT(9)	ANT(9)	antibiotic inactivation	aminoglycoside	no	aminoglycoside nucleotidyltransferase	aminoglycosides	antibiotic inactivation
APH(2'')	APH(2'')	antibiotic inactivation	aminoglycoside	yes	aminoglycoside phosphotransferase	aminoglycosides	antibiotic inactivation
APH(2'')	AAC(6')	APH(2'')	AAC(6')	no	antibiotic inactivation	aminoglycoside	aminoglycosides	antibiotic inactivation	aminoglycosides
APH(3')	APH(3')	antibiotic inactivation	aminoglycoside	yes	aminoglycoside phosphotransferase	aminoglycosides	antibiotic inactivation
APH(3'')	APH(3'')	antibiotic inactivation	aminoglycoside	yes	aminoglycoside phosphotransferase	aminoglycosides	antibiotic inactivation
APH(6)	APH(6)	antibiotic inactivation	aminoglycoside	yes	aminoglycoside phosphotransferase	aminoglycosides	antibiotic inactivation
Bleomycin resistant protein	Bleomycin resistant protein	antibiotic inactivation	glycopeptide	no	glycopeptide	glycopeptide	antibiotic inactivation
Van ligase	glycopeptide resistance gene cluster	Van ligase	antibiotic target alteration	no	glycopeptide	glycopeptide resistance gene cluster	C1	vancomycin
glycopeptide resistance gene cluster	vanH	vanH	antibiotic target alteration	yes	glycopeptide	glycopeptide resistance gene cluster	C1	vancomycin
glycopeptide resistance gene cluster	vanR	vanR	antibiotic target alteration	yes	glycopeptide	glycopeptide resistance gene cluster	C1	vancomycin
glycopeptide resistance gene cluster	vanS	vanS	antibiotic target alteration	no	glycopeptide	glycopeptide resistance gene cluster	C1	vancomycin
glycopeptide resistance gene cluster	vanT	vanT	antibiotic target alteration	no	glycopeptide	glycopeptide resistance gene cluster	C1	vancomycin
glycopeptide resistance gene cluster	vanU	vanU	antibiotic target alteration	yes	glycopeptide	glycopeptide resistance gene cluster	C1	vancomycin
glycopeptide resistance gene cluster	vanW	vanW	antibiotic target alteration	yes	glycopeptide	glycopeptide resistance gene cluster	C1	vancomycin
glycopeptide resistance gene cluster	vanX	vanX	antibiotic target alteration	yes	glycopeptide	glycopeptide resistance gene cluster	C1	vancomycin
glycopeptide resistance gene cluster	vanXY	vanXY	antibiotic target alteration	yes	glycopeptide	glycopeptide resistance gene cluster	C1	vancomycin
glycopeptide resistance gene cluster	vanY	vanY	antibiotic target alteration	yes	glycopeptide	glycopeptide resistance gene cluster	C1	vancomycin
glycopeptide resistance gene cluster	vanZ	vanZ	antibiotic target alteration	no	glycopeptide	glycopeptide resistance gene cluster	C1	vancomycin
quinolone resistance protein (qnr)	quinolone resistance protein (qnr)	antibiotic target protection	fluoroquinolone	yes	quinolone resistance protein (qnr)	quinolone	antibiotic target protection
defensin resistant mprF	defensin resistant mprF	antibiotic target alteration	peptide	no	peptide	peptide	antibiotic target alteration
lipid A acyltransferase	lipid A acyltransferase	antibiotic target alteration	peptide	no	peptide	peptide	antibiotic target alteration
lipid A phosphatase	lipid A phosphatase	antibiotic target alteration	peptide	no	peptide	peptide	antibiotic target alteration
MCR phosphoethanolamine transferase	MCR	antibiotic target alteration	peptide	yes	phosphoethanolamine transferase	colisitin	antibiotic target alteration
pmr phosphoethanolamine transferase	pmr phosphoethanolamine transferase	antibiotic target alteration	peptide	yes	phosphoethanolamine transferase	colisitin	antibiotic target alteration
fosfomycin thiol transferase	fosfomycin thiol transferase	antibiotic inactivation	phosphonic acid	yes	fosfomycin	fosfomycin	antibiotic inactivation
chloramphenicol acetyltransferase (CAT)	chloramphenicolacetyltransferase(CAT)	antibiotic inactivation	phenicol	yes	chloramphenicol	phenicol antibiotic	antibiotic inactivation
tetracycline-resistant ribosomal protection protein	tetracycline-resistant ribosomal protection protein	antibiotic target protection	tetracycline	yes	tetracycline	tetracycline	antibiotic target protection
tetracycline inactivation enzyme	tetracycline inactivation enzyme	antibiotic inactivation	tetracycline	yes	tetracycline	tetracycline	antibiotic inactivation
Cfr 23S ribosomal RNA methyltransferase	Cfr 23S ribosomal RNA methyltransferase	antibiotic target alteration	oxazolidinone,streptogramin,phenicol,lincosamide	yes	23S ribosomal RNA methyltransferase	streptogramins, chloramphenicols, florfenicols, linezolids, clindamycin	antibiotic target alteration
Erm 23S ribosomal RNA methyltransferase	Erm ribosomal methyltransferase	antibiotic target alteration	macrolide, lincosamide, streptogramin	yes	23S ribosomal RNA methyltransferase	Macrolides, Lincosamides and Streptogramin b	antibiotic target alteration
FusB-type protein	FusB-type protein	antibiotic target protection	fusidane	no	fusidane	fusidane	antibiotic target protection
lincosamide nucleotidyltransferase (LNU)	lincosamide nucleotidyltransferase (LNU)	antibiotic inactivation	lincosamide	yes	lincosamide	lincosamide	antibiotic inactivation
macrolide esterase	macrolide esterase	antibiotic inactivation	macrolide	yes	macrolides	macrolides	antibiotic inactivation
macrolide phosphotransferase (MPH)	macrolide phosphotransferase (MPH)	antibiotic inactivation	macrolide	yes	macrolides	macrolides	antibiotic inactivation
non-erm 23S ribosomal RNA methyltransferase (G748)	non-erm 23S ribosomal RNA methyltransferase	antibiotic target alteration	macrolide,lincosamide	no	macrolides	macrolides	antibiotic inactivation
nitroimidazole reductase	nitroimidazole reductase	antibiotic inactivation	nitroimidazole	no	nitroimidazole	nitroimidazole	antibiotic inactivation
rifampin ADP-ribosyltransferase (Arr)	rifampin ADP-ribosyltransferase (Arr)	antibiotic inactivation	rifamycin	yes	rifampin	rifampin	antibiotic inactivation
rifampin monooxygenase	rifampin monooxygenase	antibiotic inactivation	rifamycin	no	rifampin	rifampin	antibiotic inactivation
streptogramin vat acetyltransferase	streptogramin vat acetyltransferase	antibiotic inactivation	streptogramin,streptogramin A	no	streptogramin	streptogramin,streptogramin A	antibiotic inactivation
vga-type ABC-F protein	vga-type ABC-F protein	antibiotic target protection	streptogramin,streptogramin A,pleuromutilin	no	streptogramin	streptogramin,streptogramin A,pleuromutilin	antibiotic target protection
streptothricin acetyltransferase (SAT)	streptothricin acetyltransferase (SAT)	antibiotic inactivation	nucleoside	no	streptothricin acetyltransferase	streptothricins	antibiotic inactivation
sulfonamide resistant sul	sulfonamide resistant sul	antibiotic target replacement	sulfonamide	yes	sulfonamide	sulfonamide	antibiotic target replacement

## Sheet: term_descriptions
antibiotic	Term	category	year	year_PMID	descritpion_from_CARD
beta-lactam	beta-lactam antibiotic				Beta-lactam antibiotics are a broad class of antibiotics that include penams (penicillin derivatives), cephems (cephalosporins), monobactams, and carbapenems. These antibiotic agents contain a beta-lactam nucleus in its molecular structure. They are the most widely-used group of antibiotics.
beta-lactam	class A beta-lactamase				The Class A beta-lactamases are one of the subgroups of beta-lactamases that are classified as serine enzymes. Class A beta-lactamases exhibit a large degree of variability and are known to hydrolyze penicillins.
beta-lactam	class B (metallo-) beta-lactamase				Ambler Class B beta-lactamases are the metallo-beta-lactamases. These enzymes possess one or two zinc ions in the active site, which are used to orient a hydroxide nucleophile to attack the carbonyl on a beta-lactam ring. There are currently no inhibitors in late-stage development for these relatively new beta-lactamases.
beta-lactam	class C beta-lactamase				AmpC type beta-lactamases are commonly isolated from extended-spectrum cephalosporin-resistant Gram-negative bacteria. AmpC beta-lactamases (also termed class C or group 1) are typically encoded on the chromosome of many Gram-negative bacteria including Citrobacter, Serratia, Enterobacter species, and P. aeruginosa where its expression is usually inducible; it may also occur on Escherichia coli b…
beta-lactam	class D beta-lactamase				Class D beta-lactamases are one of the subgroups of beta-lactamases that are classified as serine enzymes.
beta-lactam	penam	drug class	1943	he History of antibiotics: a symposium. American Institute of the History of Pharmacy	Penams are a group of antibiotics derived from Penicillium fungi that share a skeleton beta-lactam moiety fused with a thiazolidine ring. This is the most defining feature of penicillins. Penicillin antibiotics are historically significant because they are the first drugs that were effective against many previously serious diseases such as syphilis and Staphylococcus infections. Penicillins are s…
beta-lactam	monobactam	drug class			Monobactams are a class of beta-lactam antibiotics with a broad spectrum of antibacterial activity, and have a structure which renders them highly resistant to beta-lactamases. Unlike penams and cephems, monobactams do not have any ring fused to its four-member lactam structure. Monobactam antibiotics are bactericidal, and act by inhibiting the synthesis of the peptidoglycan layer of bacterial ce…
beta-lactam	cephalosporin	drug class	1964	Antimicrobial Drugs: Chronicle of a Twentieth Century Medical Triumph.	Cephalosporins are a class of beta-lactam antibiotics, containing the beta-lactam ring fused with a dihydrothiazolidine ring. Together with cephamycins they belong to a sub-group called cephems. Cephalosporin are bactericidal, and act by inhibiting the synthesis of the peptidoglycan layer of bacterial cell walls. The peptidoglycan layer is important for cell wall structural integrity, especially …
beta-lactam	cephamycin	drug class			Cephamycins are a group of beta-lactam antibiotics, very similar to cephalosporins. Together with cephalosporins, they form a sub-group of antibiotics known as cephems. Cephamycins are bactericidal, and act by inhibiting the synthesis of the peptidoglycan layer of bacterial cell walls. The peptidoglycan layer is important for cell wall structural integrity, especially in Gram-positive organisms. …
beta-lactam	carbapenem	drug class	1985	21859938	Carbapenems are a class of beta-lactam antibiotics with a broad spectrum of antibacterial activity, and have a structure which renders them highly resistant to beta-lactamases. Carbapenem antibiotics are bactericidal, and act by inhibiting the synthesis of the peptidoglycan layer of bacterial cell walls. The peptidoglycan layer is important for cell wall structural integrity, especially in Gram-p…
	aminoglycoside	drug class	1940		Aminoglycosides are a group of antibiotics that are mostly effective against Gram-negative bacteria. These molecules consist of aminated sugars attached to a dibasic cyclitol. Aminoglycosides work by binding to the bacterial 30S ribosomal subunit (some work by binding to the 50S subunit), inhibiting the translocation of the peptidyl-tRNA from the A-site to the P-site and also causing misreading o…
	vancomycin	drug class	1957	25401098	Vancomycin is a glycopeptide antibiotic used in the prophylaxis and treatment of infections caused by Gram-positive bacteria. Vancomycin inhibits the synthesis of peptidoglycan, the major component of the cell wall of gram-positive bacteria. Its mechanism of action is unusual in that it acts by binding precursors of peptidoglycan, rather than by interacting with an enzyme.
	fluoroquinolone	drug class	1985	19822894	The fluoroquinolones are a family of synthetic broad-spectrum antibiotics that are 4-quinolone-3-carboxylates. These compounds interact with topoisomerase II (DNA gyrase) to disrupt bacterial DNA replication, damage DNA, and cause cell death.
	quinolone	drug class	1962	19822894
	colistin	drug class	1947	33672663	Colistins are polymyxin antibiotics produced by certain strains of Bacillus polymyxa var. colistinus. Colistin, also referred to as polymyxin E, is a mixture of cyclic polypeptides colistin A and B which disrupt the bacterial cell membrane and is effective against Gram-negative bacteria.
	fosfomycin	drug class	1969	4605290	Fosfomycin (also known as phosphomycin and phosphonomycin) is a broad-spectrum antibiotic produced by certain Streptomyces species. It is effective on gram positive and negative bacteria as it targets the cell wall, an essential feature shared by both bacteria. Its specific target is MurA (MurZ in E.coli), which attaches phosphoenolpyruvate (PEP) to UDP-N-acetylglucosamine, a step of commitment t…
	phenicol	drug class	1949	https://pubs.acs.org/doi/abs/10.1021/ja01175a066	Phenicols are broad spectrum bacteriostatic antibiotics acting on bacterial protein synthesis. More specifically, the phenicols block peptide elongation by binding to the peptidyltansferase centre of the 70S ribosome
	tetracycline	drug class	1948	24497223	These antibiotics are derived from tetracycline, a polyketide antibiotic that inhibits the 30S subunit of bacterial ribosomes.
	lincosamide	drug class			Lincosamides (e.g. lincomycin, clindamycin) are a class of drugs which bind to the 23s portion of the 50S subunit of bacterial ribosomes. This interaction inhibits early elongation of peptide chains by inhibiting the transpeptidase reaction, acting similarly to macrolides.
	macrolides	drug class			Macrolides are a group of drugs (typically antibiotics) that have a large macrocyclic lactone ring of 12-16 carbons to which one or more deoxy sugars, usually cladinose and desosamine, may be attached. Macrolides bind to the 50S-subunit of bacterial ribosomes, inhibiting the synthesis of vital proteins.
	firampin	drug class			Rifampin is a semi-synthetic rifamycin, and inhibits RNA synthesis by binding to RNA polymerase. Rifampin is the mainstay agent for the treatment of tuberculosis, leprosy and complicated Gram-positive infections.
	streptothricin	drug class			Streptothricins are a group of N-glycoside antibiotics that include a carbamoylated D-glucosamine to which are attached a series of L-beta-lysine residues at position 2 and a streptolidine at position 1. Streptothricins vary by the number of beta-lysine residues (from 1 (nourseothricin) to 7) and target protein synthesis in bacteria and eukaryotes.
	sulfonamide	drug class	1935	11432417	Sulfonamides are broad spectrum, synthetic antibiotics that contain the sulfonamide group. Sulfonamides inhibit dihydropteroate synthase, which catalyzes the conversion of p-aminobenzoic acid to dihydropteroic acid as part of the tetrahydrofolic acid biosynthetic pathway. Tetrahydrofolic acid is essential for folate synthesis, a precursor of many nucleotides and amino acids. Many sulfamides are t…
beta-lactams	ACI beta-lactamase	AMR Gene Family	2000	11036038	A family of class A beta-lactamase enzymes described in the gram-negative cocci Acidaminococcus fermentans.
beta-lactams	CblA beta-lactamase	AMR Gene Family	1994	7985999	CblA beta-lactamases are class A beta-lactamases that confer resistance to cephalosporins.
beta-lactams	CepA beta-lactamase	AMR Gene Family	1993	8285623	CepA beta-lactamases are Class A beta-lactamases found in Bateroides fragilis and have the ability to hydrolyze cephalosporin.
beta-lactams	CfxA beta-lactamase	AMR Gene Family	1993	8517690	CfxA beta-lactamases are class A beta-lactamases.
beta-lactams	CTX-M beta-lactamase	AMR Gene Family	1986	3056257,14693512	These enzymes were named for their greater activity against cefotaxime than other oxyimino-beta-lactam substrates (eg, ceftazidime, ceftriaxone, or cefepime). Rather than arising by mutation, they represent examples of plasmid acquisition of beta-lactamase genes normally found on the chromosome of Kluyvera species, a group of rarely pathogenic commensal organisms. These enzymes are not very close…
beta-lactams	KPC beta-lactamase	AMR Gene Family	2001	11257029	Klebsiella pneumoniae carbapenem resistant (KPC) beta-lactamases are notorious for their ability to efficiently hydrolyze carbapenems, unlike other Ambler Class A beta-lactamases. There are currently 9 variants reported worldwide. These enzymes were first isolated from Klebsiella pneumoniae strains in 2001 in the United States. Hospital outbreaks have since been reported in Greece and Israel and …
beta-lactams	SHV beta-lactamase	AMR Gene Family	1979	378931,10511397	SHV-1 shares 68 percent of its amino acids with TEM-1 and has a similar overall structure. The SHV-1 beta-lactamase is most commonly found in K. pneumoniae and is responsible for up to 20% of the plasmid-mediated ampicillin resistance in this species. ESBLs in this family also have amino acid changes around the active site, most commonly at positions 238 or 238 and 240. More than 60 SHV varieties…
beta-lactams	TEM beta-lactamase	AMR Gene Family	1965	5326330,27656166	TEM-1 is the most commonly-encountered beta-lactamase in gram-negative bacteria. Up to 90% of ampicillin resistance in E. coli is due to the production of TEM-1. Also responsible for the ampicillin and penicillin resistance that is seen in H. influenzae and N. gonorrhoeae in increasing numbers. Although TEM-type beta-lactamases are most often found in E. coli and K. pneumoniae, they are also foun…
beta-lactams	CfiA beta-lactamase	AMR Gene Family	1986	3492173	CfiA beta-lactamases are chromosomal-encoded carbapenemase commonly found in Bacteroides fragilis isolates.
beta-lactams	IMP beta-lactamase	AMR Gene Family	1994	8141584	Plasmid mediated IMP-type carbapenemases, of which at least 26 varieties are currently known, became established in Japan in the 1990s in enteric gram-negative organisms, Pseudomonas and Acinetobacter species. Integron-associated, sometimes within plasmids. Hydrolyses all beta-lactams except monobactams, and evades all beta-lactam inhibitors.
beta-lactams	NDM beta-lactamase	AMR Gene Family	2009	19770275	NDM beta-lactamases or New Delhi metallo-beta-lactamases are class B beta-lactamases that confer resistance to a broad range of antibiotics including carbapenems, cephalosporins and penicillins.
beta-lactams	VIM beta-lactamase	AMR Gene Family	1999	10390207	The Verone integron-encoded metallo-beta-lactamase (VIM) family was reported from Italy in 1999. There are, to date, 23 reported variants. VIM enzymes mostly occur in P. aeruginosa, also P. putida and, very rarely, Enterobacteriaceae. Integron-associated, sometimes within plasmids. Hydrolyses all beta-lactams except monobactams, and evades all beta-lactam inhibitors. There is a strong incidence o…
beta-lactams	ACT beta-lactamase	AMR Gene Family	1997	9055993	ACT beta-lactamases, also known as AmpC beta-lactamases, are cephalosporinases that cannot be inhibited by clavulanate. These enzymes are encoded by genes located on the chromosome and can be induced by the presence of beta-lactam antibiotics. However recently, these genes have been found on plasmids and expressed at high constitutive levels in Escherichia coli and Klebsiella pneumoniae.
beta-lactams	ampC-type beta-lactamase	AMR Gene Family			AmpC beta-lactamases are clinically important class C beta-lactamase enzymes which confer resistance to cephalosporins and penicillin-like antibiotics. AmpC beta-lactamases are typically found in Enterobacteriaceae, and were described in Escherichia coli in 1940 as the first reported enzymatic deactivation of penicillin. The name AmpC connects these enzymes functionally across many species, howev…
beta-lactams	CMY beta-lactamase	AMR Gene Family	1989	2689349,8843306	CMY beta-lactamases are plasmid-mediated class C beta-lactamases that encodes for resistance to cephamycins.
beta-lactams	OXA beta-lactamase	AMR Gene Family			OXA beta-lactamases were long recognized as a less common but also plasmid-mediated beta-lactamase variety that could hydrolyze oxacillin and related anti-staphylococcal penicillins. These beta-lactamases differ from the TEM and SHV enzymes in that they belong to molecular class D and functional group 2d. The OXA-type beta-lactamases confer resistance to ampicillin and cephalothin and are charact…
aminoglycoside	AAC(3)	AMR Gene Family	1972	4621822	Acetylation of the aminoglycoside antibiotic on the amino group at position 3.
aminoglycoside	AAC(6')	AMR Gene Family	1965	4935296	Acetylation of the aminoglycoside antibiotic on the amino group at position 6'.
aminoglycoside	ANT(3'')	AMR Gene Family			Nucleotidylylation of streptomycin at the hydroxyl group at position 3''.
aminoglycoside	ANT(4')	AMR Gene Family	1976	972283	Nucleotidylylation of 2-deoxystreptamine aminoglycosides at the hydroxyl group at position 4'.
aminoglycoside	ANT(6)	AMR Gene Family	1987	https://doi.org/10.1111/j.1574-6968.1987.tb02029.x	Nucelotidylylation of streptomycin at the hydroxyl group at position 6.
aminoglycoside	APH(2'')	AMR Gene Family			Phosphorylation of 2-deoxystreptamine aminoglycosides on the hydroxyl group at position 2''.
aminoglycoside	APH(3'')	AMR Gene Family			Phosphorylation of 2-deoxystreptamine aminoglycosides on the hydroxyl group at position 3'.
aminoglycoside	APH(3')	AMR Gene Family	1969	4902391	Phosphorylation of streptomycin on the hydroxyl group at position 3''.
aminoglycoside	APH(6)	AMR Gene Family			Phosphorylation of streptomycin on the hydroxyl group at position 6.
vancomycin	VanH	AMR Gene Family	1988	16323116	VanH is a D-specific alpha-ketoacid dehydrogenase that synthesizes D-lactate. D-lactate is incorporated into the end of the peptidoglycan subunits, decreasing vancomycin binding affinity.
vancomycin	VanR	AMR Gene Family	1988	16323116	VanR is a OmpR-family transcriptional activator in the VanSR regulatory system. When activated by VanS, it promotes cotranscription of VanA, VanH, and VanX.
vancomycin	VanU	AMR Gene Family	1988	16323116	VanU is a transcriptional activator of vancomycin resistance genes.
vancomycin	VanW	AMR Gene Family	1988	16323116	vanW is an accessory gene, with unknown function, found on vancomycin resistance operons.
vancomycin	VanX	AMR Gene Family	1988	16323116	VanX is a D,D-dipeptidase that cleaves D-Ala-D-Ala but not D-Ala-D-Lac, ensuring that the latter dipeptide that has reduced binding affinity with vancomycin is used to synthesize peptidoglycan substrate.
vancomycin	VanXY	AMR Gene Family	1988	16323116	VanXY is a protein with both D,D-carboxypeptidase and D,D-dipeptidase activity, found in Enterococcus gallinarum. It cleaves and removes the terminal D-Ala of peptidoglycan subunits for the incorporation of D-Ser by VanC. D-Ala-D-Ser has low binding affinity with vancomycin.
vancomycin	VanY	AMR Gene Family	1988	16323116	VanY is a D,D-carboxypeptidase that cleaves removes the terminal D-Ala from peptidoglycan for the addition of D-Lactate. The D-Ala-D-Lac peptidoglycan subunits have reduced binding affinity with vancomycin compared to D-Ala-D-Ala.
quinolones	quinolone resistance protein (qnr)	AMR Gene Family	1998	19822894	Qnr proteins are pentapeptide repeat proteins that mimic DNA and protect the cell from the activity of fluoroquinolone antibiotics.
colisitin	MCR phosphoethanolamine transferase	AMR Gene Family	2015	26603172	A group of mobile colistin resistance genes encode the MCR family of phosphoethanolamine transferases, which catalyze the addition of phosphoethanolamine onto lipid A, thus interfering with the binding of colistin to the cell membrane.
colisitin	pmr phosphoethanolamine transferase	AMR Gene Family			This family of phosphoethanolamine transferase catalyze the addition of 4-amino-4-deoxy-L-arabinose (L-Ara4N) and phosphoethanolamine to lipid A, which impedes the binding of colistin to the cell membrane.
fosfomycin	fosfomycin thiol transferase	AMR Gene Family	1980	7004337	Catalyzes the addition of a thiol group from a nucleophilic molecule to fosfomycin.
chloramphenicols	chloramphenicol acetyltransferase (CAT)	AMR Gene Family	1971	84327650	Inactivates chloramphenicol by addition of an acyl group. CAT is used to describe many variants of the chloramphenicol acetyltransferase gene in a range of organisms including Acinetobacter calcoaceticus, Agrobacterium tumefaciens, Alkalihalobacillus clausii, Bacillus subtilis, Campylobacter coli, Enterococcus faecalis, Enterococcus faecium, Lactococcus lactis, Listeria monocytogenes, Listonella …
tetracycline	tetracycline inactivation enzyme	AMR Gene Family	1984	6379711	Enzymes or other gene products which hydroxylate tetracycline and other tetracycline derivatives. Hydroxylation inactivates tetracycline-like antibiotics, thus conferring resistance to these compounds.
tetracycline	tetracycline-resistant ribosomal protection protein	AMR Gene Family	1987	Nucleotide sequence and distribution of gene tetO encoding tetracycline resistance in Campylobacter coli
streptogramins, chloramphenicols, florfenicols, linezolids and clindamycin.	Cfr 23S ribosomal RNA methyltransferase	AMR Gene Family			Cfr genes produce enzymes which catalyze the methylation of the 23S rRNA subunit at position 8 of adenine-2503. Methylation of 23S rRNA at this site confers resistance to some classes of antibiotics, including streptogramins, chloramphenicols, florfenicols, linezolids and clindamycin.
Macrolides, Lincosamides and Streptogramin b	Erm 23S ribosomal RNA methyltransferase	AMR Gene Family			Erm proteins are part of the RNA methyltransferase family and methylate A2058 (E. coli nomenclature) of the 23S ribosomal RNA conferring degrees of resistance to Macrolides, Lincosamides and Streptogramin b. This is called the MLSb phenotype.
lincosamide	lincosamide nucleotidyltransferase (LNU)	AMR Gene Family			Resistance to the lincosamide antibiotic by ATP-dependent modification of the 3' and/or 4'-hydroxyl groups of the methylthiolincosamide sugar.
macrolides	macrolide esterase	AMR Gene Family			Hydrolytic enzymes that cleave the macrocycle lactone ring of macrolide antibiotics.
macrolides	macrolide phosphotransferase (MPH)	AMR Gene Family			Macrolide phosphotransferases (MPH) are enzymes encoded by macrolide phosphotransferase genes (mph genes). These enzymes phosphorylate macrolides in GTP dependent manner at 2'-OH of desosamine sugar thereby inactivating them. Characterized MPH's are differentiated based on their substrate specificity.
rifampin	rifampin ADP-ribosyltransferase (Arr)	AMR Gene Family			Enzyme responsible for the ADP-ribosylative inactivation of rifampin at the 23-OH position using NAD+.
streptothricin	streptothricin acetyltransferase (SAT)	AMR Gene Family			AcetylCoA dependent acetyltransferase that acetylate streptothricins such as nourseothricin at position 16 (beta position of beta-lysine).
sulfonamide	sulfonamide resistant sul	AMR Gene Family	1971	1101260	The sul genes encode forms of dihydropteroate synthase that confer resistance to sulfonamide.

## Sheet: emergence_dates
antibiotic	AMR Gene Family	display_name		Resistance Mechanism	antibioitc_classes	grouped_family	Antibioitic Types	Grouping	mechansim_and_beta_lactams	scatter_groups	gene_year	drug_year	year_source_PMID_or_title
beta-lactams	ACI beta-lactamase	ACI		antibiotic inactivation	cephalosporin,penam	Class A beta-lactamase	beta-lactams	A	beta-lactams	Class A beta-lactamase	2000	1964	11036038
beta-lactams	CblA beta-lactamase	CblA		antibiotic inactivation	cephalosporin	Class A beta-lactamase	beta-lactams	A	beta-lactams	Class A beta-lactamase	1994	1964	7985999
beta-lactams	CepA beta-lactamase	CepA		antibiotic inactivation	cephalosporin	Class A beta-lactamase	beta-lactams	A	beta-lactams	Class A beta-lactamase	1993	1964	8285623
beta-lactams	CfxA beta-lactamase	CfxA		antibiotic inactivation	cephamycin	Class A beta-lactamase	beta-lactams	A	beta-lactams	Class A beta-lactamase	1993	1964	8517690
beta-lactams	CTX-M beta-lactamase	CTX-M		antibiotic inactivation	cephalosporin	Class A beta-lactamase	beta-lactams	A	beta-lactams	Class A beta-lactamase	1986	1964	3056257,14693512
beta-lactams	KPC beta-lactamase	KPC		antibiotic inactivation	monobactam,carbapenem,cephalosporin,penam	Class A beta-lactamase	beta-lactams	A	beta-lactams	Class A beta-lactamase	2001	1985	11257029
beta-lactams	SHV beta-lactamase	SHV		antibiotic inactivation	carbapenem,cephalosporin,penam	Class A beta-lactamase	beta-lactams	A	beta-lactams	Class A beta-lactamase	1979	1943	378931,10511397
beta-lactams	TEM beta-lactamase	TEM		antibiotic inactivation	penam,monobactam,cephalosporin,penem	Class A beta-lactamase	beta-lactams	A	beta-lactams	Class A beta-lactamase	1965	1943	5326330,27656166
beta-lactams	CfiA beta-lactamase	CfiA		antibiotic inactivation	carbapenem	Class B1 metallo-beta-lactamase	beta-lactams	A	beta-lactams	Class B/C/D beta-lactams	1986	1985	3492173
beta-lactams	IMP beta-lactamase	IMP		antibiotic inactivation	carbapenem,cephalosporin,cephamycin,penam	Class B1 metallo-beta-lactamase	beta-lactams	A	beta-lactams	Class B/C/D beta-lactams	1994	1985	8141584
beta-lactams	NDM beta-lactamase	NDM		antibiotic inactivation	carbapenem,cephalosporin,cephamycin,penam	Class B1 metallo-beta-lactamase	beta-lactams	A	beta-lactams	Class B/C/D beta-lactams	2009	1985	19770275
beta-lactams	VIM beta-lactamase	VIM		antibiotic inactivation	carbapenem,cephalosporin,cephamycin,penam	Class B1 metallo-beta-lactamase	beta-lactams	A	beta-lactams	Class B/C/D beta-lactams	1999	1985	10390207
beta-lactams	ACT beta-lactamase	ACT		antibiotic inactivation	carbapenem,cephalosporin,cephamycin,penam	Class C beta-lactamase	beta-lactams	A	beta-lactams	Class B/C/D beta-lactams	1997	1985	9055993
aminoglycoside	AAC(3)	AAC(3)		antibiotic inactivation	aminoglycoside	aminoglycoside acetyltransferase	aminoglycosides	B1	antibiotic inactivation	aminoglycosides	1972	1940	4621822
aminoglycoside	AAC(6')	AAC(6')		antibiotic inactivation	aminoglycoside	aminoglycoside acetyltransferase	aminoglycosides	B1	antibiotic inactivation	aminoglycosides	1965	1940	4935296
vancomycin	vanH	vanH		antibiotic target alteration	glycopeptide	glycopeptide resistance gene cluster	vancomycin	C1	antibiotic target alteration		1988	1957	16323116
vancomycin	vanR	vanR		antibiotic target alteration	glycopeptide	glycopeptide resistance gene cluster	vancomycin	C1	antibiotic target alteration		1988	1957	16323116
vancomycin	vanU	vanU		antibiotic target alteration	glycopeptide	glycopeptide resistance gene cluster	vancomycin	C1	antibiotic target alteration		1988	1957	16323116
vancomycin	vanW	vanW		antibiotic target alteration	glycopeptide	glycopeptide resistance gene cluster	vancomycin	C1	antibiotic target alteration		1988	1957	16323116
vancomycin	vanX	vanX		antibiotic target alteration	glycopeptide	glycopeptide resistance gene cluster	vancomycin	C1	antibiotic target alteration		1988	1957	16323116
vancomycin	vanXY	vanXY		antibiotic target alteration	glycopeptide	glycopeptide resistance gene cluster	vancomycin	C1	antibiotic target alteration		1988	1957	16323116
vancomycin	vanY	vanY		antibiotic target alteration	glycopeptide	glycopeptide resistance gene cluster	vancomycin	C1	antibiotic target alteration		1988	1957	16323116
quinolones	quinolone resistance protein (qnr)	quinolone resistance protein (qnr)		antibiotic target protection	fluoroquinolone	quinolone resistance protein (qnr)	quinolone	D	antibiotic target protection	chlor, tet, quin, rif, fos, sulf	1998	1985	19822894
colisitin	MCR phosphoethanolamine transferase	MCR		antibiotic target alteration	peptide	phosphoethanolamine transferase	colisitin	E	antibiotic target alteration	macrolide, colistin, other	2015	1947	26603172
fosfomycin	fosfomycin thiol transferase	fosfomycin thiol transferase		antibiotic inactivation	phosphonic acid	fosfomycin	fosfomycin	F	antibiotic inactivation	chlor, tet, quin, rif, fos, sulf	1980	1969	7004337
chloramphenicols	chloramphenicol acetyltransferase (CAT)	chloramphenicolacetyltransferase(CAT)		antibiotic inactivation	phenicol	chloramphenicol	phenicol antibiotic	G	antibiotic inactivation	chlor, tet, quin, rif, fos, sulf	1971	1949	84327650
tetracycline	tetracycline inactivation enzyme	tetracycline inactivation enzyme		antibiotic inactivation	tetracycline	tetracycline	tetracycline	H	antibiotic inactivation	chlor, tet, quin, rif, fos, sulf	1984	1948	6379711
tetracycline	tetracycline-resistant ribosomal protection protein	tetracycline-resistant ribosomal protection protein		antibiotic target protection	tetracycline	tetracycline	tetracycline	H	antibiotic target protection	chlor, tet, quin, rif, fos, sulf	1987	1948	Nucleotide sequence and distribution of gene tetO encoding tetracycline resistance in Campylobacter coli
sulfonamide	sulfonamide resistant sul	sulfonamide resistant sul		antibiotic target replacement	sulfonamide	sulfonamide	sulfonamide	I	antibiotic target replacement	chlor, tet, quin, rif, fos, sulf	1971	1935	1101260
aminoglycoside	ANT(4')	ANT(4')		antibiotic inactivation	aminoglycoside	aminoglycoside nucleotidyltransferase	aminoglycosides	B1	antibiotic inactivation	aminoglycosides	1976	1940	972283
aminoglycoside	ANT(6)	ANT(6)		antibiotic inactivation	aminoglycoside	aminoglycoside nucleotidyltransferase	aminoglycosides	B1	antibiotic inactivation	aminoglycosides	1987	1940	https://doi.org/10.1111/j.1574-6968.1987.tb02029.x
aminoglycoside	APH(3')	APH(3')		antibiotic inactivation	aminoglycoside	aminoglycoside phosphotransferase	aminoglycosides	B1	antibiotic inactivation	aminoglycosides	1969	1940	4902391
