# Supplementary material for: Clinically relevant antibiotic resistance genes are linked to a limited set of taxa within gut microbiome worldwide
Source: Nat Commun. 2023 Nov 14;14:7366. doi: 10.1038/s41467-023-42998-6 (PMC10645880; doi:10.1038/s41467-023-42998-6)
Supplement: Supplementary file 10 — Supplementary Data 7 [file 41467_2023_42998_MOESM10_ESM.xlsx]

## Sheet: Sheet1
study_name	country	sample_id	subject_id	source	sample_type	condition	disease	study_condition	Run	ReleaseDate	LoadDate	spots	bases	spots_with_mates	avgLength	size_MB	AssemblyName	download_path	Experiment	LibraryName	LibraryStrategy	LibrarySelection	LibrarySource	LibraryLayout	InsertSize	InsertDev	Platform	Model	SRAStudy	BioProject	Study_Pubmed_id	ProjectID	Sample	BioSample	SampleType	TaxID	ScientificName	SampleName	g1k_pop_code	source	g1k_analysis_group	Sex	Disease	Tumor	Affection_Status	Analyte_Type	Histological_Type	Body_Site	CenterName
Yokoyama_2023	GBR	ARK_Bath_1117	SRS16268655	Human	stool	inpatient	suspected_c_diff	na	SRR22877767	44936.3	44918.3	12513690	3779134380	12513690	302	1232		https://sra-downloadb.be-md.ncbi.nlm.nih.gov/sos2/sra-pub-zq-20/SRR022/22877/SRR22877767/SRR22877767.lite.1	SRX18836614	ARK_Bath_1117	WGS	RANDOM	METAGENOMIC	PAIRED	0	0	ILLUMINA	Illumina HiSeq 3000	SRP414603	PRJNA915251		915251	SRS16268655	SAMN32383428	simple	1861841	feces metagenome	ARK_Bath_1117						no					UNIVERSITY OF READING
Yokoyama_2023	GBR	ARK_Bath_1209	SRS16268629	Human	stool	inpatient	suspected_c_diff	na	SRR22877793	44936.3	44918.3	18567019	5607239738	18567019	302	1697		https://sra-downloadb.be-md.ncbi.nlm.nih.gov/sos2/sra-pub-zq-20/SRR022/22877/SRR22877793/SRR22877793.lite.1	SRX18836588	ARK_Bath_1209	WGS	RANDOM	METAGENOMIC	PAIRED	0	0	ILLUMINA	Illumina HiSeq 3000	SRP414603	PRJNA915251		915251	SRS16268629	SAMN32383443	simple	1861841	feces metagenome	ARK_Bath_1209						no					UNIVERSITY OF READING
Yokoyama_2023	GBR	ARK_Bath_121	SRS16268640	Human	stool	inpatient	suspected_c_diff	na	SRR22877782	44936.3	44918.3	14303985	4319803470	14303985	302	1377		https://sra-downloadb.be-md.ncbi.nlm.nih.gov/sos2/sra-pub-zq-20/SRR022/22877/SRR22877782/SRR22877782.lite.1	SRX18836599	ARK_Bath_121	WGS	RANDOM	METAGENOMIC	PAIRED	0	0	ILLUMINA	Illumina HiSeq 3000	SRP414603	PRJNA915251		915251	SRS16268640	SAMN32383444	simple	1861841	feces metagenome	ARK_Bath_121						no					UNIVERSITY OF READING
Yokoyama_2023	GBR	ARK_Bath_122	SRS16268651	Human	stool	inpatient	suspected_c_diff	na	SRR22877771	44936.3	44918.3	14540092	4391107784	14540092	302	1396		https://sra-downloadb.be-md.ncbi.nlm.nih.gov/sos2/sra-pub-zq-20/SRR022/22877/SRR22877771/SRR22877771.lite.1	SRX18836610	ARK_Bath_122	WGS	RANDOM	METAGENOMIC	PAIRED	0	0	ILLUMINA	Illumina HiSeq 3000	SRP414603	PRJNA915251		915251	SRS16268651	SAMN32383445	simple	1861841	feces metagenome	ARK_Bath_122						no					UNIVERSITY OF READING
Yokoyama_2023	GBR	ARK_Bath_1345	SRS16268664	Human	stool	inpatient	suspected_c_diff	na	SRR22878105	44936.3	44918.3	17448363	5269405626	17448363	302	1647		https://sra-downloadb.be-md.ncbi.nlm.nih.gov/sos2/sra-pub-zq-20/SRR022/22878/SRR22878105/SRR22878105.lite.1	SRX18836623	ARK_Bath_1345	WGS	RANDOM	METAGENOMIC	PAIRED	0	0	ILLUMINA	Illumina HiSeq 3000	SRP414603	PRJNA915251		915251	SRS16268664	SAMN32383470	simple	1861841	feces metagenome	ARK_Bath_1345						no					UNIVERSITY OF READING
Yokoyama_2023	GBR	ARK_Bath_1822	SRS16268615	Human	stool	inpatient	suspected_c_diff	na	SRR22877807	44936.3	44918.3	16566339	5003034378	16566339	302	1478		https://sra-downloadb.be-md.ncbi.nlm.nih.gov/sos2/sra-pub-zq-20/SRR022/22877/SRR22877807/SRR22877807.lite.1	SRX18836574	ARK_Bath_1822	WGS	RANDOM	METAGENOMIC	PAIRED	0	0	ILLUMINA	Illumina HiSeq 3000	SRP414603	PRJNA915251		915251	SRS16268615	SAMN32383618	simple	1861841	feces metagenome	ARK_Bath_1822						no					UNIVERSITY OF READING
Yokoyama_2023	GBR	ARK_Bath_1825	SRS16268616	Human	stool	inpatient	suspected_c_diff	na	SRR22877806	44936.3	44918.3	19010328	5741119056	19010328	302	1710		https://sra-downloadb.be-md.ncbi.nlm.nih.gov/sos2/sra-pub-zq-20/SRR022/22877/SRR22877806/SRR22877806.lite.1	SRX18836575	ARK_Bath_1825	WGS	RANDOM	METAGENOMIC	PAIRED	0	0	ILLUMINA	Illumina HiSeq 3000	SRP414603	PRJNA915251		915251	SRS16268616	SAMN32383619	simple	1861841	feces metagenome	ARK_Bath_1825						no					UNIVERSITY OF READING
Yokoyama_2023	GBR	ARK_Bath_1827	SRS16268617	Human	stool	inpatient	suspected_c_diff	na	SRR22877805	44936.3	44918.3	25276773	7633585446	25276773	302	2308		https://sra-downloadb.be-md.ncbi.nlm.nih.gov/sos2/sra-pub-zq-20/SRR022/22877/SRR22877805/SRR22877805.lite.1	SRX18836576	ARK_Bath_1827	WGS	RANDOM	METAGENOMIC	PAIRED	0	0	ILLUMINA	Illumina HiSeq 3000	SRP414603	PRJNA915251		915251	SRS16268617	SAMN32383620	simple	1861841	feces metagenome	ARK_Bath_1827						no					UNIVERSITY OF READING
Yokoyama_2023	GBR	ARK_Bath_1829	SRS16268618	Human	stool	inpatient	suspected_c_diff	na	SRR22877804	44936.3	44918.3	17115349	5168835398	17115349	302	1620		https://sra-downloadb.be-md.ncbi.nlm.nih.gov/sos2/sra-pub-zq-20/SRR022/22877/SRR22877804/SRR22877804.lite.1	SRX18836577	ARK_Bath_1829	WGS	RANDOM	METAGENOMIC	PAIRED	0	0	ILLUMINA	Illumina HiSeq 3000	SRP414603	PRJNA915251		915251	SRS16268618	SAMN32383621	simple	1861841	feces metagenome	ARK_Bath_1829						no					UNIVERSITY OF READING
Yokoyama_2023	GBR	ARK_Bath_1831	SRS16268619	Human	stool	inpatient	suspected_c_diff	na	SRR22877803	44936.3	44918.3	18433767	5566997634	18433767	302	1718		https://sra-downloadb.be-md.ncbi.nlm.nih.gov/sos2/sra-pub-zq-20/SRR022/22877/SRR22877803/SRR22877803.lite.1	SRX18836578	ARK_Bath_1831	WGS	RANDOM	METAGENOMIC	PAIRED	0	0	ILLUMINA	Illumina HiSeq 3000	SRP414603	PRJNA915251		915251	SRS16268619	SAMN32383622	simple	1861841	feces metagenome	ARK_Bath_1831						no					UNIVERSITY OF READING
Yokoyama_2023	GBR	ARK_Bath_1834	SRS16268652	Human	stool	inpatient	suspected_c_diff	na	SRR22877770	44936.3	44918.3	13688027	4133784154	13688027	302	1274		https://sra-downloadb.be-md.ncbi.nlm.nih.gov/sos2/sra-pub-zq-20/SRR022/22877/SRR22877770/SRR22877770.lite.1	SRX18836611	ARK_Bath_1834	WGS	RANDOM	METAGENOMIC	PAIRED	0	0	ILLUMINA	Illumina HiSeq 3000	SRP414603	PRJNA915251		915251	SRS16268652	SAMN32383623	simple	1861841	feces metagenome	ARK_Bath_1834						no					UNIVERSITY OF READING
Yokoyama_2023	GBR	ARK_Bath_1835	SRS16268653	Human	stool	inpatient	suspected_c_diff	na	SRR22877769	44936.3	44918.3	17304291	5225895882	17304291	302	1612		https://sra-downloadb.be-md.ncbi.nlm.nih.gov/sos2/sra-pub-zq-20/SRR022/22877/SRR22877769/SRR22877769.lite.1	SRX18836612	ARK_Bath_1835	WGS	RANDOM	METAGENOMIC	PAIRED	0	0	ILLUMINA	Illumina HiSeq 3000	SRP414603	PRJNA915251		915251	SRS16268653	SAMN32383624	simple	1861841	feces metagenome	ARK_Bath_1835						no					UNIVERSITY OF READING
Yokoyama_2023	GBR	ARK_Bath_1841	SRS16268654	Human	stool	inpatient	suspected_c_diff	na	SRR22877768	44936.3	44918.3	19481994	5883562188	19481994	302	1793		https://sra-downloadb.be-md.ncbi.nlm.nih.gov/sos2/sra-pub-zq-20/SRR022/22877/SRR22877768/SRR22877768.lite.1	SRX18836613	ARK_Bath_1841	WGS	RANDOM	METAGENOMIC	PAIRED	0	0	ILLUMINA	Illumina HiSeq 3000	SRP414603	PRJNA915251		915251	SRS16268654	SAMN32383625	simple	1861841	feces metagenome	ARK_Bath_1841						no					UNIVERSITY OF READING
Yokoyama_2023	GBR	ARK_Bath_1844	SRS16268656	Human	stool	inpatient	suspected_c_diff	na	SRR22877766	44936.3	44918.3	16966306	5123824412	16966306	302	1602		https://sra-downloadb.be-md.ncbi.nlm.nih.gov/sos2/sra-pub-zq-20/SRR022/22877/SRR22877766/SRR22877766.lite.1	SRX18836615	ARK_Bath_1844	WGS	RANDOM	METAGENOMIC	PAIRED	0	0	ILLUMINA	Illumina HiSeq 3000	SRP414603	PRJNA915251		915251	SRS16268656	SAMN32383626	simple	1861841	feces metagenome	ARK_Bath_1844						no					UNIVERSITY OF READING
Yokoyama_2023	GBR	ARK_Bath_1845	SRS16268657	Human	stool	inpatient	suspected_c_diff	na	SRR22877765	44936.3	44918.3	17221896	5201012592	17221896	302	1539		https://sra-downloadb.be-md.ncbi.nlm.nih.gov/sos2/sra-pub-zq-20/SRR022/22877/SRR22877765/SRR22877765.lite.1	SRX18836616	ARK_Bath_1845	WGS	RANDOM	METAGENOMIC	PAIRED	0	0	ILLUMINA	Illumina HiSeq 3000	SRP414603	PRJNA915251		915251	SRS16268657	SAMN32383627	simple	1861841	feces metagenome	ARK_Bath_1845						no					UNIVERSITY OF READING
Yokoyama_2023	GBR	ARK_Bath_1846	SRS16268658	Human	stool	inpatient	suspected_c_diff	na	SRR22877764	44936.3	44918.3	18569193	5607896286	18569193	302	1655		https://sra-downloadb.be-md.ncbi.nlm.nih.gov/sos2/sra-pub-zq-20/SRR022/22877/SRR22877764/SRR22877764.lite.1	SRX18836617	ARK_Bath_1846	WGS	RANDOM	METAGENOMIC	PAIRED	0	0	ILLUMINA	Illumina HiSeq 3000	SRP414603	PRJNA915251		915251	SRS16268658	SAMN32383628	simple	1861841	feces metagenome	ARK_Bath_1846						no					UNIVERSITY OF READING
Yokoyama_2023	GBR	ARK_Bath_1847	SRS16268659	Human	stool	inpatient	suspected_c_diff	na	SRR22877763	44936.3	44918.3	18849466	5692538732	18849466	302	1764		https://sra-downloadb.be-md.ncbi.nlm.nih.gov/sos2/sra-pub-zq-20/SRR022/22877/SRR22877763/SRR22877763.lite.1	SRX18836618	ARK_Bath_1847	WGS	RANDOM	METAGENOMIC	PAIRED	0	0	ILLUMINA	Illumina HiSeq 3000	SRP414603	PRJNA915251		915251	SRS16268659	SAMN32383629	simple	1861841	feces metagenome	ARK_Bath_1847						no					UNIVERSITY OF READING
Yokoyama_2023	GBR	ARK_Bath_1848	SRS16268660	Human	stool	inpatient	suspected_c_diff	na	SRR22877762	44936.3	44918.3	18348987	5541394074	18348987	302	1647		https://sra-downloadb.be-md.ncbi.nlm.nih.gov/sos2/sra-pub-zq-20/SRR022/22877/SRR22877762/SRR22877762.lite.1	SRX18836619	ARK_Bath_1848	WGS	RANDOM	METAGENOMIC	PAIRED	0	0	ILLUMINA	Illumina HiSeq 3000	SRP414603	PRJNA915251		915251	SRS16268660	SAMN32383630	simple	1861841	feces metagenome	ARK_Bath_1848						no					UNIVERSITY OF READING
Yokoyama_2023	GBR	ARK_Bath_1849	SRS16268661	Human	stool	inpatient	suspected_c_diff	na	SRR22877761	44936.3	44918.3	20446399	6174812498	20446399	302	1811		https://sra-downloadb.be-md.ncbi.nlm.nih.gov/sos2/sra-pub-zq-20/SRR022/22877/SRR22877761/SRR22877761.lite.1	SRX18836620	ARK_Bath_1849	WGS	RANDOM	METAGENOMIC	PAIRED	0	0	ILLUMINA	Illumina HiSeq 3000	SRP414603	PRJNA915251		915251	SRS16268661	SAMN32383631	simple	1861841	feces metagenome	ARK_Bath_1849						no					UNIVERSITY OF READING
Yokoyama_2023	GBR	ARK_Bath_1850	SRS16268662	Human	stool	inpatient	suspected_c_diff	na	SRR22877760	44936.3	44918.3	15641379	4723696458	15641379	302	1454		https://sra-downloadb.be-md.ncbi.nlm.nih.gov/sos2/sra-pub-zq-20/SRR022/22877/SRR22877760/SRR22877760.lite.1	SRX18836621	ARK_Bath_1850	WGS	RANDOM	METAGENOMIC	PAIRED	0	0	ILLUMINA	Illumina HiSeq 3000	SRP414603	PRJNA915251		915251	SRS16268662	SAMN32383632	simple	1861841	feces metagenome	ARK_Bath_1850						no					UNIVERSITY OF READING
Yokoyama_2023	GBR	ARK_Bath_1854	SRS16268663	Human	stool	inpatient	suspected_c_diff	na	SRR22877759	44936.3	44918.3	16841138	5086023676	16841138	302	1593		https://sra-downloadb.be-md.ncbi.nlm.nih.gov/sos2/sra-pub-zq-20/SRR022/22877/SRR22877759/SRR22877759.lite.1	SRX18836622	ARK_Bath_1854	WGS	RANDOM	METAGENOMIC	PAIRED	0	0	ILLUMINA	Illumina HiSeq 3000	SRP414603	PRJNA915251		915251	SRS16268663	SAMN32383633	simple	1861841	feces metagenome	ARK_Bath_1854						no					UNIVERSITY OF READING
Yokoyama_2023	GBR	ARK_Bath_93	SRS16268620	Human	stool	inpatient	suspected_c_diff	na	SRR22877802	44936.3	44918.3	13687199	4133534098	13687199	302	1303		https://sra-downloadb.be-md.ncbi.nlm.nih.gov/sos2/sra-pub-zq-20/SRR022/22877/SRR22877802/SRR22877802.lite.1	SRX18836579	ARK_Bath_93	WGS	RANDOM	METAGENOMIC	PAIRED	0	0	ILLUMINA	Illumina HiSeq 3000	SRP414603	PRJNA915251		915251	SRS16268620	SAMN32383767	simple	1861841	feces metagenome	ARK_Bath_93						no					UNIVERSITY OF READING
Yokoyama_2023	GBR	ARK_Bath_934	SRS16268621	Human	stool	inpatient	suspected_c_diff	na	SRR22877801	44936.3	44918.3	22725782	6863186164	22725782	302	2019		https://sra-downloadb.be-md.ncbi.nlm.nih.gov/sos2/sra-pub-zq-20/SRR022/22877/SRR22877801/SRR22877801.lite.1	SRX18836580	ARK_Bath_934	WGS	RANDOM	METAGENOMIC	PAIRED	0	0	ILLUMINA	Illumina HiSeq 3000	SRP414603	PRJNA915251		915251	SRS16268621	SAMN32383768	simple	1861841	feces metagenome	ARK_Bath_934						no					UNIVERSITY OF READING
Yokoyama_2023	GBR	ARK_Bath_943	SRS16268622	Human	stool	inpatient	suspected_c_diff	na	SRR22877800	44936.3	44918.3	16505043	4984522986	16505043	302	1550		https://sra-downloadb.be-md.ncbi.nlm.nih.gov/sos2/sra-pub-zq-20/SRR022/22877/SRR22877800/SRR22877800.lite.1	SRX18836581	ARK_Bath_943	WGS	RANDOM	METAGENOMIC	PAIRED	0	0	ILLUMINA	Illumina HiSeq 3000	SRP414603	PRJNA915251		915251	SRS16268622	SAMN32383769	simple	1861841	feces metagenome	ARK_Bath_943						no					UNIVERSITY OF READING
Yokoyama_2023	GBR	ARK_Bath_962	SRS16268623	Human	stool	inpatient	suspected_c_diff	na	SRR22877799	44936.3	44918.3	18332112	5536297824	18332112	302	1730		https://sra-downloadb.be-md.ncbi.nlm.nih.gov/sos2/sra-pub-zq-20/SRR022/22877/SRR22877799/SRR22877799.lite.1	SRX18836582	ARK_Bath_962	WGS	RANDOM	METAGENOMIC	PAIRED	0	0	ILLUMINA	Illumina HiSeq 3000	SRP414603	PRJNA915251		915251	SRS16268623	SAMN32383770	simple	1861841	feces metagenome	ARK_Bath_962						no					UNIVERSITY OF READING
Yokoyama_2023	GBR	ARK_Bath_971	SRS16268625	Human	stool	inpatient	suspected_c_diff	na	SRR22877798	44936.3	44918.3	14681790	4433900580	14681790	302	1380		https://sra-downloadb.be-md.ncbi.nlm.nih.gov/sos2/sra-pub-zq-20/SRR022/22877/SRR22877798/SRR22877798.lite.1	SRX18836583	ARK_Bath_971	WGS	RANDOM	METAGENOMIC	PAIRED	0	0	ILLUMINA	Illumina HiSeq 3000	SRP414603	PRJNA915251		915251	SRS16268625	SAMN32383771	simple	1861841	feces metagenome	ARK_Bath_971						no					UNIVERSITY OF READING
Yokoyama_2023	GBR	ARK_Bath_974	SRS16268624	Human	stool	inpatient	suspected_c_diff	na	SRR22877797	44936.3	44918.3	17234372	5204780344	17234372	302	1636		https://sra-downloadb.be-md.ncbi.nlm.nih.gov/sos2/sra-pub-zq-20/SRR022/22877/SRR22877797/SRR22877797.lite.1	SRX18836584	ARK_Bath_974	WGS	RANDOM	METAGENOMIC	PAIRED	0	0	ILLUMINA	Illumina HiSeq 3000	SRP414603	PRJNA915251		915251	SRS16268624	SAMN32383772	simple	1861841	feces metagenome	ARK_Bath_974						no					UNIVERSITY OF READING
Yokoyama_2023	GBR	ARK_Bath_992	SRS16268626	Human	stool	inpatient	suspected_c_diff	na	SRR22877796	44936.3	44918.3	19132673	5778067246	19132673	302	1753		https://sra-downloadb.be-md.ncbi.nlm.nih.gov/sos2/sra-pub-zq-20/SRR022/22877/SRR22877796/SRR22877796.lite.1	SRX18836585	ARK_Bath_992	WGS	RANDOM	METAGENOMIC	PAIRED	0	0	ILLUMINA	Illumina HiSeq 3000	SRP414603	PRJNA915251		915251	SRS16268626	SAMN32383773	simple	1861841	feces metagenome	ARK_Bath_992						no					UNIVERSITY OF READING
Yokoyama_2023	GBR	ARK_Bath_994	SRS16268627	Human	stool	inpatient	suspected_c_diff	na	SRR22877795	44936.3	44918.3	19789775	5976512050	19789775	302	1855		https://sra-downloadb.be-md.ncbi.nlm.nih.gov/sos2/sra-pub-zq-20/SRR022/22877/SRR22877795/SRR22877795.lite.1	SRX18836586	ARK_Bath_994	WGS	RANDOM	METAGENOMIC	PAIRED	0	0	ILLUMINA	Illumina HiSeq 3000	SRP414603	PRJNA915251		915251	SRS16268627	SAMN32383774	simple	1861841	feces metagenome	ARK_Bath_994						no					UNIVERSITY OF READING
Yokoyama_2023	GBR	ARK_Oxford_10	SRS16268628	Human	stool	inpatient	suspected_c_diff	na	SRR22877794	44936.3	44918.3	16861141	5092064582	16861141	302	1643		https://sra-downloadb.be-md.ncbi.nlm.nih.gov/sos2/sra-pub-zq-20/SRR022/22877/SRR22877794/SRR22877794.lite.1	SRX18836587	ARK_Oxford_10	WGS	RANDOM	METAGENOMIC	PAIRED	0	0	ILLUMINA	Illumina HiSeq 3000	SRP414603	PRJNA915251		915251	SRS16268628	SAMN32383775	simple	1861841	feces metagenome	ARK_Oxford_10						no					UNIVERSITY OF READING
Yokoyama_2023	GBR	ARK_Oxford_100	SRS16268630	Human	stool	inpatient	suspected_c_diff	na	SRR22877792	44936.3	44918.3	21200915	6402676330	21200915	302	2094		https://sra-downloadb.be-md.ncbi.nlm.nih.gov/sos2/sra-pub-zq-20/SRR022/22877/SRR22877792/SRR22877792.lite.1	SRX18836589	ARK_Oxford_100	WGS	RANDOM	METAGENOMIC	PAIRED	0	0	ILLUMINA	Illumina HiSeq 3000	SRP414603	PRJNA915251		915251	SRS16268630	SAMN32383776	simple	1861841	feces metagenome	ARK_Oxford_100						no					UNIVERSITY OF READING
Yokoyama_2023	GBR	ARK_Oxford_101	SRS16268631	Human	stool	inpatient	suspected_c_diff	na	SRR22877791	44936.3	44918.3	13673315	4129341130	13673315	302	1347		https://sra-downloadb.be-md.ncbi.nlm.nih.gov/sos2/sra-pub-zq-20/SRR022/22877/SRR22877791/SRR22877791.lite.1	SRX18836590	ARK_Oxford_101	WGS	RANDOM	METAGENOMIC	PAIRED	0	0	ILLUMINA	Illumina HiSeq 3000	SRP414603	PRJNA915251		915251	SRS16268631	SAMN32383777	simple	1861841	feces metagenome	ARK_Oxford_101						no					UNIVERSITY OF READING
Yokoyama_2023	GBR	ARK_Oxford_102	SRS16268632	Human	stool	inpatient	suspected_c_diff	na	SRR22877790	44936.3	44918.3	12372519	3736500738	12372519	302	1227		https://sra-downloadb.be-md.ncbi.nlm.nih.gov/sos2/sra-pub-zq-20/SRR022/22877/SRR22877790/SRR22877790.lite.1	SRX18836591	ARK_Oxford_102	WGS	RANDOM	METAGENOMIC	PAIRED	0	0	ILLUMINA	Illumina HiSeq 3000	SRP414603	PRJNA915251		915251	SRS16268632	SAMN32383778	simple	1861841	feces metagenome	ARK_Oxford_102						no					UNIVERSITY OF READING
Yokoyama_2023	GBR	ARK_Oxford_104	SRS16268633	Human	stool	inpatient	suspected_c_diff	na	SRR22877789	44936.3	44918.3	12203054	3685322308	12203054	302	1233		https://sra-downloadb.be-md.ncbi.nlm.nih.gov/sos2/sra-pub-zq-20/SRR022/22877/SRR22877789/SRR22877789.lite.1	SRX18836592	ARK_Oxford_104	WGS	RANDOM	METAGENOMIC	PAIRED	0	0	ILLUMINA	Illumina HiSeq 3000	SRP414603	PRJNA915251		915251	SRS16268633	SAMN32383779	simple	1861841	feces metagenome	ARK_Oxford_104						no					UNIVERSITY OF READING
Yokoyama_2023	GBR	ARK_Oxford_105	SRS16268634	Human	stool	inpatient	suspected_c_diff	na	SRR22877788	44936.3	44918.3	14114054	4262444308	14114054	302	1387		https://sra-downloadb.be-md.ncbi.nlm.nih.gov/sos2/sra-pub-zq-20/SRR022/22877/SRR22877788/SRR22877788.lite.1	SRX18836593	ARK_Oxford_105	WGS	RANDOM	METAGENOMIC	PAIRED	0	0	ILLUMINA	Illumina HiSeq 3000	SRP414603	PRJNA915251		915251	SRS16268634	SAMN32383780	simple	1861841	feces metagenome	ARK_Oxford_105						no					UNIVERSITY OF READING
Yokoyama_2023	GBR	ARK_Oxford_106	SRS16268635	Human	stool	inpatient	suspected_c_diff	na	SRR22877787	44936.3	44918.3	15590523	4708337946	15590523	302	1550		https://sra-downloadb.be-md.ncbi.nlm.nih.gov/sos2/sra-pub-zq-20/SRR022/22877/SRR22877787/SRR22877787.lite.1	SRX18836594	ARK_Oxford_106	WGS	RANDOM	METAGENOMIC	PAIRED	0	0	ILLUMINA	Illumina HiSeq 3000	SRP414603	PRJNA915251		915251	SRS16268635	SAMN32383781	simple	1861841	feces metagenome	ARK_Oxford_106						no					UNIVERSITY OF READING
Yokoyama_2023	GBR	ARK_Oxford_108	SRS16268636	Human	stool	inpatient	suspected_c_diff	na	SRR22877786	44936.3	44918.3	15711791	4744960882	15711791	302	1573		https://sra-downloadb.be-md.ncbi.nlm.nih.gov/sos2/sra-pub-zq-20/SRR022/22877/SRR22877786/SRR22877786.lite.1	SRX18836595	ARK_Oxford_108	WGS	RANDOM	METAGENOMIC	PAIRED	0	0	ILLUMINA	Illumina HiSeq 3000	SRP414603	PRJNA915251		915251	SRS16268636	SAMN32383782	simple	1861841	feces metagenome	ARK_Oxford_108						no					UNIVERSITY OF READING
Yokoyama_2023	GBR	ARK_Oxford_109	SRS16268637	Human	stool	inpatient	suspected_c_diff	na	SRR22877785	44936.3	44918.3	11234030	3392677060	11234030	302	1126		https://sra-downloadb.be-md.ncbi.nlm.nih.gov/sos2/sra-pub-zq-20/SRR022/22877/SRR22877785/SRR22877785.lite.1	SRX18836596	ARK_Oxford_109	WGS	RANDOM	METAGENOMIC	PAIRED	0	0	ILLUMINA	Illumina HiSeq 3000	SRP414603	PRJNA915251		915251	SRS16268637	SAMN32383783	simple	1861841	feces metagenome	ARK_Oxford_109						no					UNIVERSITY OF READING
Yokoyama_2023	GBR	ARK_Oxford_113	SRS16268638	Human	stool	inpatient	suspected_c_diff	na	SRR22877784	44936.3	44918.3	12792989	3863482678	12792989	302	1282		https://sra-downloadb.be-md.ncbi.nlm.nih.gov/sos2/sra-pub-zq-20/SRR022/22877/SRR22877784/SRR22877784.lite.1	SRX18836597	ARK_Oxford_113	WGS	RANDOM	METAGENOMIC	PAIRED	0	0	ILLUMINA	Illumina HiSeq 3000	SRP414603	PRJNA915251		915251	SRS16268638	SAMN32383784	simple	1861841	feces metagenome	ARK_Oxford_113						no					UNIVERSITY OF READING
Yokoyama_2023	GBR	ARK_Oxford_114	SRS16268639	Human	stool	inpatient	suspected_c_diff	na	SRR22877783	44936.3	44918.3	14830150	4478705300	14830150	302	1481		https://sra-downloadb.be-md.ncbi.nlm.nih.gov/sos2/sra-pub-zq-20/SRR022/22877/SRR22877783/SRR22877783.lite.1	SRX18836598	ARK_Oxford_114	WGS	RANDOM	METAGENOMIC	PAIRED	0	0	ILLUMINA	Illumina HiSeq 3000	SRP414603	PRJNA915251		915251	SRS16268639	SAMN32383785	simple	1861841	feces metagenome	ARK_Oxford_114						no					UNIVERSITY OF READING
Yokoyama_2023	GBR	ARK_Oxford_115	SRS16268641	Human	stool	inpatient	suspected_c_diff	na	SRR22877781	44936.3	44918.3	19195468	5797031336	19195468	302	1886		https://sra-downloadb.be-md.ncbi.nlm.nih.gov/sos2/sra-pub-zq-20/SRR022/22877/SRR22877781/SRR22877781.lite.1	SRX18836600	ARK_Oxford_115	WGS	RANDOM	METAGENOMIC	PAIRED	0	0	ILLUMINA	Illumina HiSeq 3000	SRP414603	PRJNA915251		915251	SRS16268641	SAMN32383786	simple	1861841	feces metagenome	ARK_Oxford_115						no					UNIVERSITY OF READING
Yokoyama_2023	GBR	ARK_Oxford_116	SRS16268642	Human	stool	inpatient	suspected_c_diff	na	SRR22877780	44936.3	44918.3	16167010	4882437020	16167010	302	1603		https://sra-downloadb.be-md.ncbi.nlm.nih.gov/sos2/sra-pub-zq-20/SRR022/22877/SRR22877780/SRR22877780.lite.1	SRX18836601	ARK_Oxford_116	WGS	RANDOM	METAGENOMIC	PAIRED	0	0	ILLUMINA	Illumina HiSeq 3000	SRP414603	PRJNA915251		915251	SRS16268642	SAMN32383787	simple	1861841	feces metagenome	ARK_Oxford_116						no					UNIVERSITY OF READING
Yokoyama_2023	GBR	ARK_Oxford_117	SRS16268643	Human	stool	inpatient	suspected_c_diff	na	SRR22877779	44936.3	44918.3	12158249	3671791198	12158249	302	1219		https://sra-downloadb.be-md.ncbi.nlm.nih.gov/sos2/sra-pub-zq-20/SRR022/22877/SRR22877779/SRR22877779.lite.1	SRX18836602	ARK_Oxford_117	WGS	RANDOM	METAGENOMIC	PAIRED	0	0	ILLUMINA	Illumina HiSeq 3000	SRP414603	PRJNA915251		915251	SRS16268643	SAMN32383788	simple	1861841	feces metagenome	ARK_Oxford_117						no					UNIVERSITY OF READING
Yokoyama_2023	GBR	ARK_Oxford_118	SRS16268644	Human	stool	inpatient	suspected_c_diff	na	SRR22877778	44936.3	44918.3	14356412	4335636424	14356412	302	1439		https://sra-downloadb.be-md.ncbi.nlm.nih.gov/sos2/sra-pub-zq-20/SRR022/22877/SRR22877778/SRR22877778.lite.1	SRX18836603	ARK_Oxford_118	WGS	RANDOM	METAGENOMIC	PAIRED	0	0	ILLUMINA	Illumina HiSeq 3000	SRP414603	PRJNA915251		915251	SRS16268644	SAMN32383789	simple	1861841	feces metagenome	ARK_Oxford_118						no					UNIVERSITY OF READING
Yokoyama_2023	GBR	ARK_Oxford_120	SRS16268645	Human	stool	inpatient	suspected_c_diff	na	SRR22877777	44936.3	44918.3	13676575	4130325650	13676575	302	1339		https://sra-downloadb.be-md.ncbi.nlm.nih.gov/sos2/sra-pub-zq-20/SRR022/22877/SRR22877777/SRR22877777.lite.1	SRX18836604	ARK_Oxford_120	WGS	RANDOM	METAGENOMIC	PAIRED	0	0	ILLUMINA	Illumina HiSeq 3000	SRP414603	PRJNA915251		915251	SRS16268645	SAMN32383790	simple	1861841	feces metagenome	ARK_Oxford_120						no					UNIVERSITY OF READING
Yokoyama_2023	GBR	ARK_Oxford_121	SRS16268646	Human	stool	inpatient	suspected_c_diff	na	SRR22877776	44936.3	44918.3	15238069	4601896838	15238069	302	1501		https://sra-downloadb.be-md.ncbi.nlm.nih.gov/sos2/sra-pub-zq-20/SRR022/22877/SRR22877776/SRR22877776.lite.1	SRX18836605	ARK_Oxford_121	WGS	RANDOM	METAGENOMIC	PAIRED	0	0	ILLUMINA	Illumina HiSeq 3000	SRP414603	PRJNA915251		915251	SRS16268646	SAMN32383791	simple	1861841	feces metagenome	ARK_Oxford_121						no					UNIVERSITY OF READING
Yokoyama_2023	GBR	ARK_Oxford_122	SRS16268647	Human	stool	inpatient	suspected_c_diff	na	SRR22877775	44936.3	44918.3	14724897	4446918894	14724897	302	1447		https://sra-downloadb.be-md.ncbi.nlm.nih.gov/sos2/sra-pub-zq-20/SRR022/22877/SRR22877775/SRR22877775.lite.1	SRX18836606	ARK_Oxford_122	WGS	RANDOM	METAGENOMIC	PAIRED	0	0	ILLUMINA	Illumina HiSeq 3000	SRP414603	PRJNA915251		915251	SRS16268647	SAMN32383792	simple	1861841	feces metagenome	ARK_Oxford_122						no					UNIVERSITY OF READING
Yokoyama_2023	GBR	ARK_Oxford_123	SRS16268648	Human	stool	inpatient	suspected_c_diff	na	SRR22877774	44936.3	44918.3	12758247	3852990594	12758247	302	1293		https://sra-downloadb.be-md.ncbi.nlm.nih.gov/sos2/sra-pub-zq-20/SRR022/22877/SRR22877774/SRR22877774.lite.1	SRX18836607	ARK_Oxford_123	WGS	RANDOM	METAGENOMIC	PAIRED	0	0	ILLUMINA	Illumina HiSeq 3000	SRP414603	PRJNA915251		915251	SRS16268648	SAMN32383793	simple	1861841	feces metagenome	ARK_Oxford_123						no					UNIVERSITY OF READING
Yokoyama_2023	GBR	ARK_Oxford_125	SRS16268649	Human	stool	inpatient	suspected_c_diff	na	SRR22877773	44936.3	44918.3	13392952	4044671504	13392952	302	1324		https://sra-downloadb.be-md.ncbi.nlm.nih.gov/sos2/sra-pub-zq-20/SRR022/22877/SRR22877773/SRR22877773.lite.1	SRX18836608	ARK_Oxford_125	WGS	RANDOM	METAGENOMIC	PAIRED	0	0	ILLUMINA	Illumina HiSeq 3000	SRP414603	PRJNA915251		915251	SRS16268649	SAMN32383794	simple	1861841	feces metagenome	ARK_Oxford_125						no					UNIVERSITY OF READING
Yokoyama_2023	GBR	ARK_Oxford_126	SRS16268650	Human	stool	inpatient	suspected_c_diff	na	SRR22877772	44936.3	44918.3	16468988	4973634376	16468988	302	1623		https://sra-downloadb.be-md.ncbi.nlm.nih.gov/sos2/sra-pub-zq-20/SRR022/22877/SRR22877772/SRR22877772.lite.1	SRX18836609	ARK_Oxford_126	WGS	RANDOM	METAGENOMIC	PAIRED	0	0	ILLUMINA	Illumina HiSeq 3000	SRP414603	PRJNA915251		915251	SRS16268650	SAMN32383795	simple	1861841	feces metagenome	ARK_Oxford_126						no					UNIVERSITY OF READING
Yokoyama_2023	GBR	ARK_Poole_45	SRS16268665	Human	stool	inpatient	suspected_c_diff	na	SRR22878104	44936.3	44918.3	15137887	4571641874	15137887	302	1452		https://sra-downloadb.be-md.ncbi.nlm.nih.gov/sos2/sra-pub-zq-20/SRR022/22878/SRR22878104/SRR22878104.lite.1	SRX18836624	ARK_Poole_45	WGS	RANDOM	METAGENOMIC	PAIRED	0	0	ILLUMINA	Illumina HiSeq 3000	SRP414603	PRJNA915251		915251	SRS16268665	SAMN32384046	simple	1861841	feces metagenome	ARK_Poole_45						no					UNIVERSITY OF READING
Yokoyama_2023	GBR	ARK_Poole_46	SRS16268666	Human	stool	inpatient	suspected_c_diff	na	SRR22878103	44936.3	44918.3	15686798	4737412996	15686798	302	1524		https://sra-downloadb.be-md.ncbi.nlm.nih.gov/sos2/sra-pub-zq-20/SRR022/22878/SRR22878103/SRR22878103.lite.1	SRX18836625	ARK_Poole_46	WGS	RANDOM	METAGENOMIC	PAIRED	0	0	ILLUMINA	Illumina HiSeq 3000	SRP414603	PRJNA915251		915251	SRS16268666	SAMN32384047	simple	1861841	feces metagenome	ARK_Poole_46						no					UNIVERSITY OF READING
Yokoyama_2023	GBR	ARK_Poole_47	SRS16268667	Human	stool	inpatient	suspected_c_diff	na	SRR22878102	44936.3	44918.3	19690948	5946666296	19690948	302	1876		https://sra-downloadb.be-md.ncbi.nlm.nih.gov/sos2/sra-pub-zq-20/SRR022/22878/SRR22878102/SRR22878102.lite.1	SRX18836626	ARK_Poole_47	WGS	RANDOM	METAGENOMIC	PAIRED	0	0	ILLUMINA	Illumina HiSeq 3000	SRP414603	PRJNA915251		915251	SRS16268667	SAMN32384048	simple	1861841	feces metagenome	ARK_Poole_47						no					UNIVERSITY OF READING
Yokoyama_2023	GBR	ARK_Poole_48	SRS16268668	Human	stool	inpatient	suspected_c_diff	na	SRR22878101	44936.3	44918.3	20711581	6254897462	20711581	302	1925		https://sra-downloadb.be-md.ncbi.nlm.nih.gov/sos2/sra-pub-zq-20/SRR022/22878/SRR22878101/SRR22878101.lite.1	SRX18836627	ARK_Poole_48	WGS	RANDOM	METAGENOMIC	PAIRED	0	0	ILLUMINA	Illumina HiSeq 3000	SRP414603	PRJNA915251		915251	SRS16268668	SAMN32384049	simple	1861841	feces metagenome	ARK_Poole_48						no					UNIVERSITY OF READING
Yokoyama_2023	GBR	ARK_Poole_49	SRS16268669	Human	stool	inpatient	suspected_c_diff	na	SRR22878100	44936.3	44918.3	16878150	5097201300	16878150	302	1590		https://sra-downloadb.be-md.ncbi.nlm.nih.gov/sos2/sra-pub-zq-20/SRR022/22878/SRR22878100/SRR22878100.lite.1	SRX18836628	ARK_Poole_49	WGS	RANDOM	METAGENOMIC	PAIRED	0	0	ILLUMINA	Illumina HiSeq 3000	SRP414603	PRJNA915251		915251	SRS16268669	SAMN32384050	simple	1861841	feces metagenome	ARK_Poole_49						no					UNIVERSITY OF READING
Yokoyama_2023	GBR	ARK_Poole_50	SRS16268670	Human	stool	inpatient	suspected_c_diff	na	SRR22878099	44936.3	44918.3	17441658	5267380716	17441658	302	1642		https://sra-downloadb.be-md.ncbi.nlm.nih.gov/sos2/sra-pub-zq-20/SRR022/22878/SRR22878099/SRR22878099.lite.1	SRX18836629	ARK_Poole_50	WGS	RANDOM	METAGENOMIC	PAIRED	0	0	ILLUMINA	Illumina HiSeq 3000	SRP414603	PRJNA915251		915251	SRS16268670	SAMN32384051	simple	1861841	feces metagenome	ARK_Poole_50						no					UNIVERSITY OF READING
Yokoyama_2023	GBR	ARK_Poole_51	SRS16268671	Human	stool	inpatient	suspected_c_diff	na	SRR22878098	44936.3	44918.3	18504964	5588499128	18504964	302	1757		https://sra-downloadb.be-md.ncbi.nlm.nih.gov/sos2/sra-pub-zq-20/SRR022/22878/SRR22878098/SRR22878098.lite.1	SRX18836630	ARK_Poole_51	WGS	RANDOM	METAGENOMIC	PAIRED	0	0	ILLUMINA	Illumina HiSeq 3000	SRP414603	PRJNA915251		915251	SRS16268671	SAMN32384052	simple	1861841	feces metagenome	ARK_Poole_51						no					UNIVERSITY OF READING
Yokoyama_2023	GBR	ARK_Poole_52	SRS16268672	Human	stool	inpatient	suspected_c_diff	na	SRR22878097	44936.3	44918.3	12102949	3655090598	12102949	302	1151		https://sra-downloadb.be-md.ncbi.nlm.nih.gov/sos2/sra-pub-zq-20/SRR022/22878/SRR22878097/SRR22878097.lite.1	SRX18836631	ARK_Poole_52	WGS	RANDOM	METAGENOMIC	PAIRED	0	0	ILLUMINA	Illumina HiSeq 3000	SRP414603	PRJNA915251		915251	SRS16268672	SAMN32384053	simple	1861841	feces metagenome	ARK_Poole_52						no					UNIVERSITY OF READING
Yokoyama_2023	GBR	ARK_Poole_53	SRS16268673	Human	stool	inpatient	suspected_c_diff	na	SRR22878096	44936.3	44918.3	18601068	5617522536	18601068	302	1747		https://sra-downloadb.be-md.ncbi.nlm.nih.gov/sos2/sra-pub-zq-20/SRR022/22878/SRR22878096/SRR22878096.lite.1	SRX18836632	ARK_Poole_53	WGS	RANDOM	METAGENOMIC	PAIRED	0	0	ILLUMINA	Illumina HiSeq 3000	SRP414603	PRJNA915251		915251	SRS16268673	SAMN32384054	simple	1861841	feces metagenome	ARK_Poole_53						no					UNIVERSITY OF READING
Yokoyama_2023	GBR	ARK_Poole_54	SRS16268674	Human	stool	inpatient	suspected_c_diff	na	SRR22878095	44936.3	44918.3	16300390	4922717780	16300390	302	1529		https://sra-downloadb.be-md.ncbi.nlm.nih.gov/sos2/sra-pub-zq-20/SRR022/22878/SRR22878095/SRR22878095.lite.1	SRX18836633	ARK_Poole_54	WGS	RANDOM	METAGENOMIC	PAIRED	0	0	ILLUMINA	Illumina HiSeq 3000	SRP414603	PRJNA915251		915251	SRS16268674	SAMN32384055	simple	1861841	feces metagenome	ARK_Poole_54						no					UNIVERSITY OF READING
Yokoyama_2023	GBR	ARK_Bath_1005	SRS16268601	Human	stool	inpatient	suspected_c_diff	na	SRR22877822	44936.3	44918.3	19751726	5965021252	19751726	302	1827		https://sra-downloadb.be-md.ncbi.nlm.nih.gov/sos2/sra-pub-zq-20/SRR022/22877/SRR22877822/SRR22877822.lite.1	SRX18836559	ARK_Bath_1005	WGS	RANDOM	METAGENOMIC	PAIRED	0	0	ILLUMINA	Illumina HiSeq 3000	SRP414603	PRJNA915251		915251	SRS16268601	SAMN32383408	simple	1861841	feces metagenome	ARK_Bath_1005						no					UNIVERSITY OF READING
Yokoyama_2023	GBR	ARK_Bath_1086	SRS16268556	Human	stool	inpatient	suspected_c_diff	na	SRR22877866	44936.3	44918.3	18093533	5464246966	18093533	302	1625		https://sra-downloadb.be-md.ncbi.nlm.nih.gov/sos2/sra-pub-zq-20/SRR022/22877/SRR22877866/SRR22877866.lite.1	SRX18836515	ARK_Bath_1086	WGS	RANDOM	METAGENOMIC	PAIRED	0	0	ILLUMINA	Illumina HiSeq 3000	SRP414603	PRJNA915251		915251	SRS16268556	SAMN32383422	simple	1861841	feces metagenome	ARK_Bath_1086						no					UNIVERSITY OF READING
Yokoyama_2023	GBR	ARK_Bath_1087	SRS16268567	Human	stool	inpatient	suspected_c_diff	na	SRR22877855	44936.3	44918.3	17712636	5349216072	17712636	302	1599		https://sra-downloadb.be-md.ncbi.nlm.nih.gov/sos2/sra-pub-zq-20/SRR022/22877/SRR22877855/SRR22877855.lite.1	SRX18836526	ARK_Bath_1087	WGS	RANDOM	METAGENOMIC	PAIRED	0	0	ILLUMINA	Illumina HiSeq 3000	SRP414603	PRJNA915251		915251	SRS16268567	SAMN32383423	simple	1861841	feces metagenome	ARK_Bath_1087						no					UNIVERSITY OF READING
Yokoyama_2023	GBR	ARK_Bath_109	SRS16268578	Human	stool	inpatient	suspected_c_diff	na	SRR22877844	44936.3	44918.3	13813576	4171699952	13813576	302	1327		https://sra-downloadb.be-md.ncbi.nlm.nih.gov/sos2/sra-pub-zq-20/SRR022/22877/SRR22877844/SRR22877844.lite.1	SRX18836537	ARK_Bath_109	WGS	RANDOM	METAGENOMIC	PAIRED	0	0	ILLUMINA	Illumina HiSeq 3000	SRP414603	PRJNA915251		915251	SRS16268578	SAMN32383424	simple	1861841	feces metagenome	ARK_Bath_109						no					UNIVERSITY OF READING
Yokoyama_2023	GBR	ARK_Bath_1095	SRS16268589	Human	stool	inpatient	suspected_c_diff	na	SRR22877833	44936.3	44918.3	16563040	5002038080	16563040	302	1579		https://sra-downloadb.be-md.ncbi.nlm.nih.gov/sos2/sra-pub-zq-20/SRR022/22877/SRR22877833/SRR22877833.lite.1	SRX18836548	ARK_Bath_1095	WGS	RANDOM	METAGENOMIC	PAIRED	0	0	ILLUMINA	Illumina HiSeq 3000	SRP414603	PRJNA915251		915251	SRS16268589	SAMN32383425	simple	1861841	feces metagenome	ARK_Bath_1095						no					UNIVERSITY OF READING
Yokoyama_2023	GBR	ARK_Bath_11	SRS16268600	Human	stool	inpatient	suspected_c_diff	na	SRR22877821	44936.3	44918.3	15098665	4559796830	15098665	302	1471		https://sra-downloadb.be-md.ncbi.nlm.nih.gov/sos2/sra-pub-zq-20/SRR022/22877/SRR22877821/SRR22877821.lite.1	SRX18836560	ARK_Bath_11	WGS	RANDOM	METAGENOMIC	PAIRED	0	0	ILLUMINA	Illumina HiSeq 3000	SRP414603	PRJNA915251		915251	SRS16268600	SAMN32383426	simple	1861841	feces metagenome	ARK_Bath_11						no					UNIVERSITY OF READING
Yokoyama_2023	GBR	ARK_Bath_110	SRS16268612	Human	stool	inpatient	suspected_c_diff	na	SRR22877810	44936.3	44918.3	13609654	4110115508	13609654	302	1295		https://sra-downloadb.be-md.ncbi.nlm.nih.gov/sos2/sra-pub-zq-20/SRR022/22877/SRR22877810/SRR22877810.lite.1	SRX18836571	ARK_Bath_110	WGS	RANDOM	METAGENOMIC	PAIRED	0	0	ILLUMINA	Illumina HiSeq 3000	SRP414603	PRJNA915251		915251	SRS16268612	SAMN32383427	simple	1861841	feces metagenome	ARK_Bath_110						no					UNIVERSITY OF READING
Yokoyama_2023	GBR	ARK_Bath_1649	SRS16268555	Human	stool	inpatient	suspected_c_diff	na	SRR22877867	44936.3	44918.3	16446734	4966913668	16446734	302	1553		https://sra-downloadb.be-md.ncbi.nlm.nih.gov/sos2/sra-pub-zq-20/SRR022/22877/SRR22877867/SRR22877867.lite.1	SRX18836514	ARK_Bath_1649	WGS	RANDOM	METAGENOMIC	PAIRED	0	0	ILLUMINA	Illumina HiSeq 3000	SRP414603	PRJNA915251		915251	SRS16268555	SAMN32383565	simple	1861841	feces metagenome	ARK_Bath_1649						no					UNIVERSITY OF READING
Yokoyama_2023	GBR	ARK_Bath_165	SRS16268557	Human	stool	inpatient	suspected_c_diff	na	SRR22877865	44936.3	44918.3	18793490	5675633980	18793490	302	1753		https://sra-downloadb.be-md.ncbi.nlm.nih.gov/sos2/sra-pub-zq-20/SRR022/22877/SRR22877865/SRR22877865.lite.1	SRX18836516	ARK_Bath_165	WGS	RANDOM	METAGENOMIC	PAIRED	0	0	ILLUMINA	Illumina HiSeq 3000	SRP414603	PRJNA915251		915251	SRS16268557	SAMN32383566	simple	1861841	feces metagenome	ARK_Bath_165						no					UNIVERSITY OF READING
Yokoyama_2023	GBR	ARK_Bath_1650	SRS16268558	Human	stool	inpatient	suspected_c_diff	na	SRR22877864	44936.3	44918.3	14163469	4277367638	14163469	302	1325		https://sra-downloadb.be-md.ncbi.nlm.nih.gov/sos2/sra-pub-zq-20/SRR022/22877/SRR22877864/SRR22877864.lite.1	SRX18836517	ARK_Bath_1650	WGS	RANDOM	METAGENOMIC	PAIRED	0	0	ILLUMINA	Illumina HiSeq 3000	SRP414603	PRJNA915251		915251	SRS16268558	SAMN32383567	simple	1861841	feces metagenome	ARK_Bath_1650						no					UNIVERSITY OF READING
Yokoyama_2023	GBR	ARK_Bath_1654	SRS16268559	Human	stool	inpatient	suspected_c_diff	na	SRR22877863	44936.3	44918.3	18110480	5469364960	18110480	302	1657		https://sra-downloadb.be-md.ncbi.nlm.nih.gov/sos2/sra-pub-zq-20/SRR022/22877/SRR22877863/SRR22877863.lite.1	SRX18836518	ARK_Bath_1654	WGS	RANDOM	METAGENOMIC	PAIRED	0	0	ILLUMINA	Illumina HiSeq 3000	SRP414603	PRJNA915251		915251	SRS16268559	SAMN32383568	simple	1861841	feces metagenome	ARK_Bath_1654						no					UNIVERSITY OF READING
Yokoyama_2023	GBR	ARK_Bath_1658	SRS16268560	Human	stool	inpatient	suspected_c_diff	na	SRR22877862	44936.3	44918.3	18011706	5439535212	18011706	302	1605		https://sra-downloadb.be-md.ncbi.nlm.nih.gov/sos2/sra-pub-zq-20/SRR022/22877/SRR22877862/SRR22877862.lite.1	SRX18836519	ARK_Bath_1658	WGS	RANDOM	METAGENOMIC	PAIRED	0	0	ILLUMINA	Illumina HiSeq 3000	SRP414603	PRJNA915251		915251	SRS16268560	SAMN32383569	simple	1861841	feces metagenome	ARK_Bath_1658						no					UNIVERSITY OF READING
Yokoyama_2023	GBR	ARK_Bath_1665	SRS16268561	Human	stool	inpatient	suspected_c_diff	na	SRR22877861	44936.3	44918.3	22906381	6917727062	22906381	302	2104		https://sra-downloadb.be-md.ncbi.nlm.nih.gov/sos2/sra-pub-zq-20/SRR022/22877/SRR22877861/SRR22877861.lite.1	SRX18836520	ARK_Bath_1665	WGS	RANDOM	METAGENOMIC	PAIRED	0	0	ILLUMINA	Illumina HiSeq 3000	SRP414603	PRJNA915251		915251	SRS16268561	SAMN32383570	simple	1861841	feces metagenome	ARK_Bath_1665						no					UNIVERSITY OF READING
Yokoyama_2023	GBR	ARK_Bath_1672	SRS16268562	Human	stool	inpatient	suspected_c_diff	na	SRR22877860	44936.3	44918.3	20615893	6225999686	20615893	302	1823		https://sra-downloadb.be-md.ncbi.nlm.nih.gov/sos2/sra-pub-zq-20/SRR022/22877/SRR22877860/SRR22877860.lite.1	SRX18836521	ARK_Bath_1672	WGS	RANDOM	METAGENOMIC	PAIRED	0	0	ILLUMINA	Illumina HiSeq 3000	SRP414603	PRJNA915251		915251	SRS16268562	SAMN32383571	simple	1861841	feces metagenome	ARK_Bath_1672						no					UNIVERSITY OF READING
Yokoyama_2023	GBR	ARK_Bath_1679	SRS16268563	Human	stool	inpatient	suspected_c_diff	na	SRR22877859	44936.3	44918.3	21656892	6540381384	21656892	302	1915		https://sra-downloadb.be-md.ncbi.nlm.nih.gov/sos2/sra-pub-zq-20/SRR022/22877/SRR22877859/SRR22877859.lite.1	SRX18836522	ARK_Bath_1679	WGS	RANDOM	METAGENOMIC	PAIRED	0	0	ILLUMINA	Illumina HiSeq 3000	SRP414603	PRJNA915251		915251	SRS16268563	SAMN32383572	simple	1861841	feces metagenome	ARK_Bath_1679						no					UNIVERSITY OF READING
Yokoyama_2023	GBR	ARK_Bath_1680	SRS16268564	Human	stool	inpatient	suspected_c_diff	na	SRR22877858	44936.3	44918.3	15469682	4671843964	15469682	302	1475		https://sra-downloadb.be-md.ncbi.nlm.nih.gov/sos2/sra-pub-zq-20/SRR022/22877/SRR22877858/SRR22877858.lite.1	SRX18836523	ARK_Bath_1680	WGS	RANDOM	METAGENOMIC	PAIRED	0	0	ILLUMINA	Illumina HiSeq 3000	SRP414603	PRJNA915251		915251	SRS16268564	SAMN32383573	simple	1861841	feces metagenome	ARK_Bath_1680						no					UNIVERSITY OF READING
Yokoyama_2023	GBR	ARK_Bath_1684	SRS16268565	Human	stool	inpatient	suspected_c_diff	na	SRR22877857	44936.3	44918.3	13609934	4110200068	13609934	302	1231		https://sra-downloadb.be-md.ncbi.nlm.nih.gov/sos2/sra-pub-zq-20/SRR022/22877/SRR22877857/SRR22877857.lite.1	SRX18836524	ARK_Bath_1684	WGS	RANDOM	METAGENOMIC	PAIRED	0	0	ILLUMINA	Illumina HiSeq 3000	SRP414603	PRJNA915251		915251	SRS16268565	SAMN32383574	simple	1861841	feces metagenome	ARK_Bath_1684						no					UNIVERSITY OF READING
Yokoyama_2023	GBR	ARK_Bath_1685	SRS16268566	Human	stool	inpatient	suspected_c_diff	na	SRR22877856	44936.3	44918.3	18378260	5550234520	18378260	302	1753		https://sra-downloadb.be-md.ncbi.nlm.nih.gov/sos2/sra-pub-zq-20/SRR022/22877/SRR22877856/SRR22877856.lite.1	SRX18836525	ARK_Bath_1685	WGS	RANDOM	METAGENOMIC	PAIRED	0	0	ILLUMINA	Illumina HiSeq 3000	SRP414603	PRJNA915251		915251	SRS16268566	SAMN32383575	simple	1861841	feces metagenome	ARK_Bath_1685						no					UNIVERSITY OF READING
Yokoyama_2023	GBR	ARK_Bath_1686	SRS16268568	Human	stool	inpatient	suspected_c_diff	na	SRR22877854	44936.3	44918.3	26838971	8105369242	26838971	302	2371		https://sra-downloadb.be-md.ncbi.nlm.nih.gov/sos2/sra-pub-zq-20/SRR022/22877/SRR22877854/SRR22877854.lite.1	SRX18836527	ARK_Bath_1686	WGS	RANDOM	METAGENOMIC	PAIRED	0	0	ILLUMINA	Illumina HiSeq 3000	SRP414603	PRJNA915251		915251	SRS16268568	SAMN32383576	simple	1861841	feces metagenome	ARK_Bath_1686						no					UNIVERSITY OF READING
Yokoyama_2023	GBR	ARK_Bath_1688	SRS16268569	Human	stool	inpatient	suspected_c_diff	na	SRR22877853	44936.3	44918.3	23669561	7148207422	23669561	302	2185		https://sra-downloadb.be-md.ncbi.nlm.nih.gov/sos2/sra-pub-zq-20/SRR022/22877/SRR22877853/SRR22877853.lite.1	SRX18836528	ARK_Bath_1688	WGS	RANDOM	METAGENOMIC	PAIRED	0	0	ILLUMINA	Illumina HiSeq 3000	SRP414603	PRJNA915251		915251	SRS16268569	SAMN32383577	simple	1861841	feces metagenome	ARK_Bath_1688						no					UNIVERSITY OF READING
Yokoyama_2023	GBR	ARK_Bath_17	SRS16268570	Human	stool	inpatient	suspected_c_diff	na	SRR22877852	44936.3	44918.3	19202354	5799110908	19202354	302	1811		https://sra-downloadb.be-md.ncbi.nlm.nih.gov/sos2/sra-pub-zq-20/SRR022/22877/SRR22877852/SRR22877852.lite.1	SRX18836529	ARK_Bath_17	WGS	RANDOM	METAGENOMIC	PAIRED	0	0	ILLUMINA	Illumina HiSeq 3000	SRP414603	PRJNA915251		915251	SRS16268570	SAMN32383578	simple	1861841	feces metagenome	ARK_Bath_17						no					UNIVERSITY OF READING
Yokoyama_2023	GBR	ARK_Bath_1707	SRS16268571	Human	stool	inpatient	suspected_c_diff	na	SRR22877851	44936.3	44918.3	20365011	6150233322	20365011	302	1883		https://sra-downloadb.be-md.ncbi.nlm.nih.gov/sos2/sra-pub-zq-20/SRR022/22877/SRR22877851/SRR22877851.lite.1	SRX18836530	ARK_Bath_1707	WGS	RANDOM	METAGENOMIC	PAIRED	0	0	ILLUMINA	Illumina HiSeq 3000	SRP414603	PRJNA915251		915251	SRS16268571	SAMN32383579	simple	1861841	feces metagenome	ARK_Bath_1707						no					UNIVERSITY OF READING
Yokoyama_2023	GBR	ARK_Bath_1712	SRS16268572	Human	stool	inpatient	suspected_c_diff	na	SRR22877850	44936.3	44918.3	14346371	4332604042	14346371	302	1306		https://sra-downloadb.be-md.ncbi.nlm.nih.gov/sos2/sra-pub-zq-20/SRR022/22877/SRR22877850/SRR22877850.lite.1	SRX18836531	ARK_Bath_1712	WGS	RANDOM	METAGENOMIC	PAIRED	0	0	ILLUMINA	Illumina HiSeq 3000	SRP414603	PRJNA915251		915251	SRS16268572	SAMN32383580	simple	1861841	feces metagenome	ARK_Bath_1712						no					UNIVERSITY OF READING
Yokoyama_2023	GBR	ARK_Bath_1715	SRS16268573	Human	stool	inpatient	suspected_c_diff	na	SRR22877849	44936.3	44918.3	17529607	5293941314	17529607	302	1576		https://sra-downloadb.be-md.ncbi.nlm.nih.gov/sos2/sra-pub-zq-20/SRR022/22877/SRR22877849/SRR22877849.lite.1	SRX18836532	ARK_Bath_1715	WGS	RANDOM	METAGENOMIC	PAIRED	0	0	ILLUMINA	Illumina HiSeq 3000	SRP414603	PRJNA915251		915251	SRS16268573	SAMN32383581	simple	1861841	feces metagenome	ARK_Bath_1715						no					UNIVERSITY OF READING
Yokoyama_2023	GBR	ARK_Bath_1721	SRS16268574	Human	stool	inpatient	suspected_c_diff	na	SRR22877848	44936.3	44918.3	23428391	7075374082	23428391	302	2171		https://sra-downloadb.be-md.ncbi.nlm.nih.gov/sos2/sra-pub-zq-20/SRR022/22877/SRR22877848/SRR22877848.lite.1	SRX18836533	ARK_Bath_1721	WGS	RANDOM	METAGENOMIC	PAIRED	0	0	ILLUMINA	Illumina HiSeq 3000	SRP414603	PRJNA915251		915251	SRS16268574	SAMN32383582	simple	1861841	feces metagenome	ARK_Bath_1721						no					UNIVERSITY OF READING
Yokoyama_2023	GBR	ARK_Bath_1722	SRS16268575	Human	stool	inpatient	suspected_c_diff	na	SRR22877847	44936.3	44918.3	13949055	4212614610	13949055	302	1301		https://sra-downloadb.be-md.ncbi.nlm.nih.gov/sos2/sra-pub-zq-20/SRR022/22877/SRR22877847/SRR22877847.lite.1	SRX18836534	ARK_Bath_1722	WGS	RANDOM	METAGENOMIC	PAIRED	0	0	ILLUMINA	Illumina HiSeq 3000	SRP414603	PRJNA915251		915251	SRS16268575	SAMN32383583	simple	1861841	feces metagenome	ARK_Bath_1722						no					UNIVERSITY OF READING
Yokoyama_2023	GBR	ARK_Bath_1723	SRS16268577	Human	stool	inpatient	suspected_c_diff	na	SRR22877846	44936.3	44918.3	21081499	6366612698	21081499	302	1938		https://sra-downloadb.be-md.ncbi.nlm.nih.gov/sos2/sra-pub-zq-20/SRR022/22877/SRR22877846/SRR22877846.lite.1	SRX18836535	ARK_Bath_1723	WGS	RANDOM	METAGENOMIC	PAIRED	0	0	ILLUMINA	Illumina HiSeq 3000	SRP414603	PRJNA915251		915251	SRS16268577	SAMN32383584	simple	1861841	feces metagenome	ARK_Bath_1723						no					UNIVERSITY OF READING
Yokoyama_2023	GBR	ARK_Bath_1725	SRS16268576	Human	stool	inpatient	suspected_c_diff	na	SRR22877845	44936.3	44918.3	16940780	5116115560	16940780	302	1524		https://sra-downloadb.be-md.ncbi.nlm.nih.gov/sos2/sra-pub-zq-20/SRR022/22877/SRR22877845/SRR22877845.lite.1	SRX18836536	ARK_Bath_1725	WGS	RANDOM	METAGENOMIC	PAIRED	0	0	ILLUMINA	Illumina HiSeq 3000	SRP414603	PRJNA915251		915251	SRS16268576	SAMN32383585	simple	1861841	feces metagenome	ARK_Bath_1725						no					UNIVERSITY OF READING
Yokoyama_2023	GBR	ARK_Bath_1727	SRS16268579	Human	stool	inpatient	suspected_c_diff	na	SRR22877843	44936.3	44918.3	22370104	6755771408	22370104	302	2000		https://sra-downloadb.be-md.ncbi.nlm.nih.gov/sos2/sra-pub-zq-20/SRR022/22877/SRR22877843/SRR22877843.lite.1	SRX18836538	ARK_Bath_1727	WGS	RANDOM	METAGENOMIC	PAIRED	0	0	ILLUMINA	Illumina HiSeq 3000	SRP414603	PRJNA915251		915251	SRS16268579	SAMN32383586	simple	1861841	feces metagenome	ARK_Bath_1727						no					UNIVERSITY OF READING
Yokoyama_2023	GBR	ARK_Bath_1728	SRS16268581	Human	stool	inpatient	suspected_c_diff	na	SRR22877842	44936.3	44918.3	18566669	5607134038	18566669	302	1728		https://sra-downloadb.be-md.ncbi.nlm.nih.gov/sos2/sra-pub-zq-20/SRR022/22877/SRR22877842/SRR22877842.lite.1	SRX18836539	ARK_Bath_1728	WGS	RANDOM	METAGENOMIC	PAIRED	0	0	ILLUMINA	Illumina HiSeq 3000	SRP414603	PRJNA915251		915251	SRS16268581	SAMN32383587	simple	1861841	feces metagenome	ARK_Bath_1728						no					UNIVERSITY OF READING
Yokoyama_2023	GBR	ARK_Bath_1733	SRS16268580	Human	stool	inpatient	suspected_c_diff	na	SRR22877841	44936.3	44918.3	17538536	5296637872	17538536	302	1589		https://sra-downloadb.be-md.ncbi.nlm.nih.gov/sos2/sra-pub-zq-20/SRR022/22877/SRR22877841/SRR22877841.lite.1	SRX18836540	ARK_Bath_1733	WGS	RANDOM	METAGENOMIC	PAIRED	0	0	ILLUMINA	Illumina HiSeq 3000	SRP414603	PRJNA915251		915251	SRS16268580	SAMN32383588	simple	1861841	feces metagenome	ARK_Bath_1733						no					UNIVERSITY OF READING
Yokoyama_2023	GBR	ARK_Bath_1735	SRS16268582	Human	stool	inpatient	suspected_c_diff	na	SRR22877840	44936.3	44918.3	21818668	6589237736	21818668	302	2015		https://sra-downloadb.be-md.ncbi.nlm.nih.gov/sos2/sra-pub-zq-20/SRR022/22877/SRR22877840/SRR22877840.lite.1	SRX18836541	ARK_Bath_1735	WGS	RANDOM	METAGENOMIC	PAIRED	0	0	ILLUMINA	Illumina HiSeq 3000	SRP414603	PRJNA915251		915251	SRS16268582	SAMN32383589	simple	1861841	feces metagenome	ARK_Bath_1735						no					UNIVERSITY OF READING
Yokoyama_2023	GBR	ARK_Bath_1736	SRS16268583	Human	stool	inpatient	suspected_c_diff	na	SRR22877839	44936.3	44918.3	17986763	5432002426	17986763	302	1626		https://sra-downloadb.be-md.ncbi.nlm.nih.gov/sos2/sra-pub-zq-20/SRR022/22877/SRR22877839/SRR22877839.lite.1	SRX18836542	ARK_Bath_1736	WGS	RANDOM	METAGENOMIC	PAIRED	0	0	ILLUMINA	Illumina HiSeq 3000	SRP414603	PRJNA915251		915251	SRS16268583	SAMN32383590	simple	1861841	feces metagenome	ARK_Bath_1736						no					UNIVERSITY OF READING
Yokoyama_2023	GBR	ARK_Bath_1737	SRS16268584	Human	stool	inpatient	suspected_c_diff	na	SRR22877838	44936.3	44918.3	22126054	6682068308	22126054	302	2051		https://sra-downloadb.be-md.ncbi.nlm.nih.gov/sos2/sra-pub-zq-20/SRR022/22877/SRR22877838/SRR22877838.lite.1	SRX18836543	ARK_Bath_1737	WGS	RANDOM	METAGENOMIC	PAIRED	0	0	ILLUMINA	Illumina HiSeq 3000	SRP414603	PRJNA915251		915251	SRS16268584	SAMN32383591	simple	1861841	feces metagenome	ARK_Bath_1737						no					UNIVERSITY OF READING
Yokoyama_2023	GBR	ARK_Bath_1738	SRS16268585	Human	stool	inpatient	suspected_c_diff	na	SRR22877837	44936.3	44918.3	16261302	4910913204	16261302	302	1459		https://sra-downloadb.be-md.ncbi.nlm.nih.gov/sos2/sra-pub-zq-20/SRR022/22877/SRR22877837/SRR22877837.lite.1	SRX18836544	ARK_Bath_1738	WGS	RANDOM	METAGENOMIC	PAIRED	0	0	ILLUMINA	Illumina HiSeq 3000	SRP414603	PRJNA915251		915251	SRS16268585	SAMN32383592	simple	1861841	feces metagenome	ARK_Bath_1738						no					UNIVERSITY OF READING
Yokoyama_2023	GBR	ARK_Bath_1739	SRS16268586	Human	stool	inpatient	suspected_c_diff	na	SRR22877836	44936.3	44918.3	18793288	5675572976	18793288	302	1727		https://sra-downloadb.be-md.ncbi.nlm.nih.gov/sos2/sra-pub-zq-20/SRR022/22877/SRR22877836/SRR22877836.lite.1	SRX18836545	ARK_Bath_1739	WGS	RANDOM	METAGENOMIC	PAIRED	0	0	ILLUMINA	Illumina HiSeq 3000	SRP414603	PRJNA915251		915251	SRS16268586	SAMN32383593	simple	1861841	feces metagenome	ARK_Bath_1739						no					UNIVERSITY OF READING
Yokoyama_2023	GBR	ARK_Bath_1740	SRS16268587	Human	stool	inpatient	suspected_c_diff	na	SRR22877835	44936.3	44918.3	14577091	4402281482	14577091	302	1365		https://sra-downloadb.be-md.ncbi.nlm.nih.gov/sos2/sra-pub-zq-20/SRR022/22877/SRR22877835/SRR22877835.lite.1	SRX18836546	ARK_Bath_1740	WGS	RANDOM	METAGENOMIC	PAIRED	0	0	ILLUMINA	Illumina HiSeq 3000	SRP414603	PRJNA915251		915251	SRS16268587	SAMN32383594	simple	1861841	feces metagenome	ARK_Bath_1740						no					UNIVERSITY OF READING
Yokoyama_2023	GBR	ARK_Bath_1741	SRS16268588	Human	stool	inpatient	suspected_c_diff	na	SRR22877834	44936.3	44918.3	20107759	6072543218	20107759	302	1768		https://sra-downloadb.be-md.ncbi.nlm.nih.gov/sos2/sra-pub-zq-20/SRR022/22877/SRR22877834/SRR22877834.lite.1	SRX18836547	ARK_Bath_1741	WGS	RANDOM	METAGENOMIC	PAIRED	0	0	ILLUMINA	Illumina HiSeq 3000	SRP414603	PRJNA915251		915251	SRS16268588	SAMN32383595	simple	1861841	feces metagenome	ARK_Bath_1741						no					UNIVERSITY OF READING
Yokoyama_2023	GBR	ARK_Bath_1744	SRS16268590	Human	stool	inpatient	suspected_c_diff	na	SRR22877832	44936.3	44918.3	14922132	4506483864	14922132	302	1398		https://sra-downloadb.be-md.ncbi.nlm.nih.gov/sos2/sra-pub-zq-20/SRR022/22877/SRR22877832/SRR22877832.lite.1	SRX18836549	ARK_Bath_1744	WGS	RANDOM	METAGENOMIC	PAIRED	0	0	ILLUMINA	Illumina HiSeq 3000	SRP414603	PRJNA915251		915251	SRS16268590	SAMN32383596	simple	1861841	feces metagenome	ARK_Bath_1744						no					UNIVERSITY OF READING
Yokoyama_2023	GBR	ARK_Bath_1747	SRS16268591	Human	stool	inpatient	suspected_c_diff	na	SRR22877831	44936.3	44918.3	16571100	5004472200	16571100	302	1535		https://sra-downloadb.be-md.ncbi.nlm.nih.gov/sos2/sra-pub-zq-20/SRR022/22877/SRR22877831/SRR22877831.lite.1	SRX18836550	ARK_Bath_1747	WGS	RANDOM	METAGENOMIC	PAIRED	0	0	ILLUMINA	Illumina HiSeq 3000	SRP414603	PRJNA915251		915251	SRS16268591	SAMN32383597	simple	1861841	feces metagenome	ARK_Bath_1747						no					UNIVERSITY OF READING
Yokoyama_2023	GBR	ARK_Bath_1749	SRS16268592	Human	stool	inpatient	suspected_c_diff	na	SRR22877830	44936.3	44918.3	16768527	5064095154	16768527	302	1586		https://sra-downloadb.be-md.ncbi.nlm.nih.gov/sos2/sra-pub-zq-20/SRR022/22877/SRR22877830/SRR22877830.lite.1	SRX18836551	ARK_Bath_1749	WGS	RANDOM	METAGENOMIC	PAIRED	0	0	ILLUMINA	Illumina HiSeq 3000	SRP414603	PRJNA915251		915251	SRS16268592	SAMN32383598	simple	1861841	feces metagenome	ARK_Bath_1749						no					UNIVERSITY OF READING
Yokoyama_2023	GBR	ARK_Bath_1754	SRS16268593	Human	stool	inpatient	suspected_c_diff	na	SRR22877829	44936.3	44918.3	13879710	4191672420	13879710	302	1317		https://sra-downloadb.be-md.ncbi.nlm.nih.gov/sos2/sra-pub-zq-20/SRR022/22877/SRR22877829/SRR22877829.lite.1	SRX18836552	ARK_Bath_1754	WGS	RANDOM	METAGENOMIC	PAIRED	0	0	ILLUMINA	Illumina HiSeq 3000	SRP414603	PRJNA915251		915251	SRS16268593	SAMN32383599	simple	1861841	feces metagenome	ARK_Bath_1754						no					UNIVERSITY OF READING
Yokoyama_2023	GBR	ARK_Bath_1758	SRS16268594	Human	stool	inpatient	suspected_c_diff	na	SRR22877828	44936.3	44918.3	18934526	5718226852	18934526	302	1695		https://sra-downloadb.be-md.ncbi.nlm.nih.gov/sos2/sra-pub-zq-20/SRR022/22877/SRR22877828/SRR22877828.lite.1	SRX18836553	ARK_Bath_1758	WGS	RANDOM	METAGENOMIC	PAIRED	0	0	ILLUMINA	Illumina HiSeq 3000	SRP414603	PRJNA915251		915251	SRS16268594	SAMN32383600	simple	1861841	feces metagenome	ARK_Bath_1758						no					UNIVERSITY OF READING
Yokoyama_2023	GBR	ARK_Bath_1761	SRS16268595	Human	stool	inpatient	suspected_c_diff	na	SRR22877827	44936.3	44918.3	12498517	3774552134	12498517	302	1200		https://sra-downloadb.be-md.ncbi.nlm.nih.gov/sos2/sra-pub-zq-20/SRR022/22877/SRR22877827/SRR22877827.lite.1	SRX18836554	ARK_Bath_1761	WGS	RANDOM	METAGENOMIC	PAIRED	0	0	ILLUMINA	Illumina HiSeq 3000	SRP414603	PRJNA915251		915251	SRS16268595	SAMN32383601	simple	1861841	feces metagenome	ARK_Bath_1761						no					UNIVERSITY OF READING
Yokoyama_2023	GBR	ARK_Bath_1774	SRS16268596	Human	stool	inpatient	suspected_c_diff	na	SRR22877826	44936.3	44918.3	18944450	5721223900	18944450	302	1760		https://sra-downloadb.be-md.ncbi.nlm.nih.gov/sos2/sra-pub-zq-20/SRR022/22877/SRR22877826/SRR22877826.lite.1	SRX18836555	ARK_Bath_1774	WGS	RANDOM	METAGENOMIC	PAIRED	0	0	ILLUMINA	Illumina HiSeq 3000	SRP414603	PRJNA915251		915251	SRS16268596	SAMN32383602	simple	1861841	feces metagenome	ARK_Bath_1774						no					UNIVERSITY OF READING
Yokoyama_2023	GBR	ARK_Bath_1776	SRS16268597	Human	stool	inpatient	suspected_c_diff	na	SRR22877825	44936.3	44918.3	15837792	4783013184	15837792	302	1468		https://sra-downloadb.be-md.ncbi.nlm.nih.gov/sos2/sra-pub-zq-20/SRR022/22877/SRR22877825/SRR22877825.lite.1	SRX18836556	ARK_Bath_1776	WGS	RANDOM	METAGENOMIC	PAIRED	0	0	ILLUMINA	Illumina HiSeq 3000	SRP414603	PRJNA915251		915251	SRS16268597	SAMN32383603	simple	1861841	feces metagenome	ARK_Bath_1776						no					UNIVERSITY OF READING
Yokoyama_2023	GBR	ARK_Bath_1778	SRS16268599	Human	stool	inpatient	suspected_c_diff	na	SRR22877824	44936.3	44918.3	14824976	4477142752	14824976	302	1428		https://sra-downloadb.be-md.ncbi.nlm.nih.gov/sos2/sra-pub-zq-20/SRR022/22877/SRR22877824/SRR22877824.lite.1	SRX18836557	ARK_Bath_1778	WGS	RANDOM	METAGENOMIC	PAIRED	0	0	ILLUMINA	Illumina HiSeq 3000	SRP414603	PRJNA915251		915251	SRS16268599	SAMN32383604	simple	1861841	feces metagenome	ARK_Bath_1778						no					UNIVERSITY OF READING
Yokoyama_2023	GBR	ARK_Bath_1786	SRS16268598	Human	stool	inpatient	suspected_c_diff	na	SRR22877823	44936.3	44918.3	18665389	5636947478	18665389	302	1684		https://sra-downloadb.be-md.ncbi.nlm.nih.gov/sos2/sra-pub-zq-20/SRR022/22877/SRR22877823/SRR22877823.lite.1	SRX18836558	ARK_Bath_1786	WGS	RANDOM	METAGENOMIC	PAIRED	0	0	ILLUMINA	Illumina HiSeq 3000	SRP414603	PRJNA915251		915251	SRS16268598	SAMN32383605	simple	1861841	feces metagenome	ARK_Bath_1786						no					UNIVERSITY OF READING
Yokoyama_2023	GBR	ARK_Bath_1789	SRS16268602	Human	stool	inpatient	suspected_c_diff	na	SRR22877820	44936.3	44918.3	15265460	4610168920	15265460	302	1407		https://sra-downloadb.be-md.ncbi.nlm.nih.gov/sos2/sra-pub-zq-20/SRR022/22877/SRR22877820/SRR22877820.lite.1	SRX18836561	ARK_Bath_1789	WGS	RANDOM	METAGENOMIC	PAIRED	0	0	ILLUMINA	Illumina HiSeq 3000	SRP414603	PRJNA915251		915251	SRS16268602	SAMN32383606	simple	1861841	feces metagenome	ARK_Bath_1789						no					UNIVERSITY OF READING
Yokoyama_2023	GBR	ARK_Bath_1795	SRS16268603	Human	stool	inpatient	suspected_c_diff	na	SRR22877819	44936.3	44918.3	25236448	7621407296	25236448	302	2322		https://sra-downloadb.be-md.ncbi.nlm.nih.gov/sos2/sra-pub-zq-20/SRR022/22877/SRR22877819/SRR22877819.lite.1	SRX18836562	ARK_Bath_1795	WGS	RANDOM	METAGENOMIC	PAIRED	0	0	ILLUMINA	Illumina HiSeq 3000	SRP414603	PRJNA915251		915251	SRS16268603	SAMN32383607	simple	1861841	feces metagenome	ARK_Bath_1795						no					UNIVERSITY OF READING
Yokoyama_2023	GBR	ARK_Bath_18	SRS16268604	Human	stool	inpatient	suspected_c_diff	na	SRR22877818	44936.3	44918.3	16321150	4928987300	16321150	302	1519		https://sra-downloadb.be-md.ncbi.nlm.nih.gov/sos2/sra-pub-zq-20/SRR022/22877/SRR22877818/SRR22877818.lite.1	SRX18836563	ARK_Bath_18	WGS	RANDOM	METAGENOMIC	PAIRED	0	0	ILLUMINA	Illumina HiSeq 3000	SRP414603	PRJNA915251		915251	SRS16268604	SAMN32383608	simple	1861841	feces metagenome	ARK_Bath_18						no					UNIVERSITY OF READING
Yokoyama_2023	GBR	ARK_Bath_1801	SRS16268605	Human	stool	inpatient	suspected_c_diff	na	SRR22877817	44936.3	44918.3	17903129	5406744958	17903129	302	1601		https://sra-downloadb.be-md.ncbi.nlm.nih.gov/sos2/sra-pub-zq-20/SRR022/22877/SRR22877817/SRR22877817.lite.1	SRX18836564	ARK_Bath_1801	WGS	RANDOM	METAGENOMIC	PAIRED	0	0	ILLUMINA	Illumina HiSeq 3000	SRP414603	PRJNA915251		915251	SRS16268605	SAMN32383609	simple	1861841	feces metagenome	ARK_Bath_1801						no					UNIVERSITY OF READING
Yokoyama_2023	GBR	ARK_Bath_1802	SRS16268606	Human	stool	inpatient	suspected_c_diff	na	SRR22877816	44936.3	44918.3	19803305	5980598110	19803305	302	1827		https://sra-downloadb.be-md.ncbi.nlm.nih.gov/sos2/sra-pub-zq-20/SRR022/22877/SRR22877816/SRR22877816.lite.1	SRX18836565	ARK_Bath_1802	WGS	RANDOM	METAGENOMIC	PAIRED	0	0	ILLUMINA	Illumina HiSeq 3000	SRP414603	PRJNA915251		915251	SRS16268606	SAMN32383610	simple	1861841	feces metagenome	ARK_Bath_1802						no					UNIVERSITY OF READING
Yokoyama_2023	GBR	ARK_Bath_1804	SRS16268607	Human	stool	inpatient	suspected_c_diff	na	SRR22877815	44936.3	44918.3	18587307	5613366714	18587307	302	1737		https://sra-downloadb.be-md.ncbi.nlm.nih.gov/sos2/sra-pub-zq-20/SRR022/22877/SRR22877815/SRR22877815.lite.1	SRX18836566	ARK_Bath_1804	WGS	RANDOM	METAGENOMIC	PAIRED	0	0	ILLUMINA	Illumina HiSeq 3000	SRP414603	PRJNA915251		915251	SRS16268607	SAMN32383611	simple	1861841	feces metagenome	ARK_Bath_1804						no					UNIVERSITY OF READING
Yokoyama_2023	GBR	ARK_Bath_1806	SRS16268608	Human	stool	inpatient	suspected_c_diff	na	SRR22877814	44936.3	44918.3	15911305	4805214110	15911305	302	1431		https://sra-downloadb.be-md.ncbi.nlm.nih.gov/sos2/sra-pub-zq-20/SRR022/22877/SRR22877814/SRR22877814.lite.1	SRX18836567	ARK_Bath_1806	WGS	RANDOM	METAGENOMIC	PAIRED	0	0	ILLUMINA	Illumina HiSeq 3000	SRP414603	PRJNA915251		915251	SRS16268608	SAMN32383612	simple	1861841	feces metagenome	ARK_Bath_1806						no					UNIVERSITY OF READING
Yokoyama_2023	GBR	ARK_Bath_1807	SRS16268609	Human	stool	inpatient	suspected_c_diff	na	SRR22877813	44936.3	44918.3	18989671	5734880642	18989671	302	1752		https://sra-downloadb.be-md.ncbi.nlm.nih.gov/sos2/sra-pub-zq-20/SRR022/22877/SRR22877813/SRR22877813.lite.1	SRX18836568	ARK_Bath_1807	WGS	RANDOM	METAGENOMIC	PAIRED	0	0	ILLUMINA	Illumina HiSeq 3000	SRP414603	PRJNA915251		915251	SRS16268609	SAMN32383613	simple	1861841	feces metagenome	ARK_Bath_1807						no					UNIVERSITY OF READING
Yokoyama_2023	GBR	ARK_Bath_1811	SRS16268610	Human	stool	inpatient	suspected_c_diff	na	SRR22877812	44936.3	44918.3	13723535	4144507570	13723535	302	1273		https://sra-downloadb.be-md.ncbi.nlm.nih.gov/sos2/sra-pub-zq-20/SRR022/22877/SRR22877812/SRR22877812.lite.1	SRX18836569	ARK_Bath_1811	WGS	RANDOM	METAGENOMIC	PAIRED	0	0	ILLUMINA	Illumina HiSeq 3000	SRP414603	PRJNA915251		915251	SRS16268610	SAMN32383614	simple	1861841	feces metagenome	ARK_Bath_1811						no					UNIVERSITY OF READING
Yokoyama_2023	GBR	ARK_Bath_1815	SRS16268611	Human	stool	inpatient	suspected_c_diff	na	SRR22877811	44936.3	44918.3	16031441	4841495182	16031441	302	1470		https://sra-downloadb.be-md.ncbi.nlm.nih.gov/sos2/sra-pub-zq-20/SRR022/22877/SRR22877811/SRR22877811.lite.1	SRX18836570	ARK_Bath_1815	WGS	RANDOM	METAGENOMIC	PAIRED	0	0	ILLUMINA	Illumina HiSeq 3000	SRP414603	PRJNA915251		915251	SRS16268611	SAMN32383615	simple	1861841	feces metagenome	ARK_Bath_1815						no					UNIVERSITY OF READING
Yokoyama_2023	GBR	ARK_Bath_1820	SRS16268613	Human	stool	inpatient	suspected_c_diff	na	SRR22877809	44936.3	44918.3	24202965	7309295430	24202965	302	2220		https://sra-downloadb.be-md.ncbi.nlm.nih.gov/sos2/sra-pub-zq-20/SRR022/22877/SRR22877809/SRR22877809.lite.1	SRX18836572	ARK_Bath_1820	WGS	RANDOM	METAGENOMIC	PAIRED	0	0	ILLUMINA	Illumina HiSeq 3000	SRP414603	PRJNA915251		915251	SRS16268613	SAMN32383616	simple	1861841	feces metagenome	ARK_Bath_1820						no					UNIVERSITY OF READING
Yokoyama_2023	GBR	ARK_Bath_1821	SRS16268614	Human	stool	inpatient	suspected_c_diff	na	SRR22877808	44936.3	44918.3	19089483	5765023866	19089483	302	1775		https://sra-downloadb.be-md.ncbi.nlm.nih.gov/sos2/sra-pub-zq-20/SRR022/22877/SRR22877808/SRR22877808.lite.1	SRX18836573	ARK_Bath_1821	WGS	RANDOM	METAGENOMIC	PAIRED	0	0	ILLUMINA	Illumina HiSeq 3000	SRP414603	PRJNA915251		915251	SRS16268614	SAMN32383617	simple	1861841	feces metagenome	ARK_Bath_1821						no					UNIVERSITY OF READING
Yokoyama_2023	GBR	ARK_Bath_108	SRS16268534	Human	stool	inpatient	suspected_c_diff	na	SRR22877888	44936.3	44918.3	12786467	3861513034	12786467	302	1223		https://sra-downloadb.be-md.ncbi.nlm.nih.gov/sos2/sra-pub-zq-20/SRR022/22877/SRR22877888/SRR22877888.lite.1	SRX18836493	ARK_Bath_108	WGS	RANDOM	METAGENOMIC	PAIRED	0	0	ILLUMINA	Illumina HiSeq 3000	SRP414603	PRJNA915251		915251	SRS16268534	SAMN32383420	simple	1861841	feces metagenome	ARK_Bath_108						no					UNIVERSITY OF READING
Yokoyama_2023	GBR	ARK_Bath_1082	SRS16268545	Human	stool	inpatient	suspected_c_diff	na	SRR22877877	44936.3	44918.3	20056479	6057056658	20056479	302	1918		https://sra-downloadb.be-md.ncbi.nlm.nih.gov/sos2/sra-pub-zq-20/SRR022/22877/SRR22877877/SRR22877877.lite.1	SRX18836504	ARK_Bath_1082	WGS	RANDOM	METAGENOMIC	PAIRED	0	0	ILLUMINA	Illumina HiSeq 3000	SRP414603	PRJNA915251		915251	SRS16268545	SAMN32383421	simple	1861841	feces metagenome	ARK_Bath_1082						no					UNIVERSITY OF READING
Yokoyama_2023	GBR	ARK_Bath_1349	SRS16268503	Human	stool	inpatient	suspected_c_diff	na	SRR22877919	44936.3	44918.3	19107001	5770314302	19107001	302	1699		https://sra-downloadb.be-md.ncbi.nlm.nih.gov/sos2/sra-pub-zq-20/SRR022/22877/SRR22877919/SRR22877919.lite.1	SRX18836462	ARK_Bath_1349	WGS	RANDOM	METAGENOMIC	PAIRED	0	0	ILLUMINA	Illumina HiSeq 3000	SRP414603	PRJNA915251		915251	SRS16268503	SAMN32383472	simple	1861841	feces metagenome	ARK_Bath_1349						no					UNIVERSITY OF READING
Yokoyama_2023	GBR	ARK_Bath_1350	SRS16268514	Human	stool	inpatient	suspected_c_diff	na	SRR22877908	44936.3	44918.3	17467392	5275152384	17467392	302	1642		https://sra-downloadb.be-md.ncbi.nlm.nih.gov/sos2/sra-pub-zq-20/SRR022/22877/SRR22877908/SRR22877908.lite.1	SRX18836473	ARK_Bath_1350	WGS	RANDOM	METAGENOMIC	PAIRED	0	0	ILLUMINA	Illumina HiSeq 3000	SRP414603	PRJNA915251		915251	SRS16268514	SAMN32383473	simple	1861841	feces metagenome	ARK_Bath_1350						no					UNIVERSITY OF READING
Yokoyama_2023	GBR	ARK_Bath_156	SRS16268524	Human	stool	inpatient	suspected_c_diff	na	SRR22877898	44936.3	44918.3	11022720	3328861440	11022720	302	1087		https://sra-downloadb.be-md.ncbi.nlm.nih.gov/sos2/sra-pub-zq-20/SRR022/22877/SRR22877898/SRR22877898.lite.1	SRX18836483	ARK_Bath_156	WGS	RANDOM	METAGENOMIC	PAIRED	0	0	ILLUMINA	Illumina HiSeq 3000	SRP414603	PRJNA915251		915251	SRS16268524	SAMN32383536	simple	1861841	feces metagenome	ARK_Bath_156						no					UNIVERSITY OF READING
Yokoyama_2023	GBR	ARK_Bath_1563	SRS16268525	Human	stool	inpatient	suspected_c_diff	na	SRR22877897	44936.3	44918.3	22303644	6735700488	22303644	302	1975		https://sra-downloadb.be-md.ncbi.nlm.nih.gov/sos2/sra-pub-zq-20/SRR022/22877/SRR22877897/SRR22877897.lite.1	SRX18836484	ARK_Bath_1563	WGS	RANDOM	METAGENOMIC	PAIRED	0	0	ILLUMINA	Illumina HiSeq 3000	SRP414603	PRJNA915251		915251	SRS16268525	SAMN32383537	simple	1861841	feces metagenome	ARK_Bath_1563						no					UNIVERSITY OF READING
Yokoyama_2023	GBR	ARK_Bath_1564	SRS16268526	Human	stool	inpatient	suspected_c_diff	na	SRR22877896	44936.3	44918.3	25600489	7731347678	25600489	302	2347		https://sra-downloadb.be-md.ncbi.nlm.nih.gov/sos2/sra-pub-zq-20/SRR022/22877/SRR22877896/SRR22877896.lite.1	SRX18836485	ARK_Bath_1564	WGS	RANDOM	METAGENOMIC	PAIRED	0	0	ILLUMINA	Illumina HiSeq 3000	SRP414603	PRJNA915251		915251	SRS16268526	SAMN32383538	simple	1861841	feces metagenome	ARK_Bath_1564						no					UNIVERSITY OF READING
Yokoyama_2023	GBR	ARK_Bath_1568	SRS16268527	Human	stool	inpatient	suspected_c_diff	na	SRR22877895	44936.3	44918.3	19893131	6007725562	19893131	302	1831		https://sra-downloadb.be-md.ncbi.nlm.nih.gov/sos2/sra-pub-zq-20/SRR022/22877/SRR22877895/SRR22877895.lite.1	SRX18836486	ARK_Bath_1568	WGS	RANDOM	METAGENOMIC	PAIRED	0	0	ILLUMINA	Illumina HiSeq 3000	SRP414603	PRJNA915251		915251	SRS16268527	SAMN32383539	simple	1861841	feces metagenome	ARK_Bath_1568						no					UNIVERSITY OF READING
Yokoyama_2023	GBR	ARK_Bath_1569	SRS16268528	Human	stool	inpatient	suspected_c_diff	na	SRR22877894	44936.3	44918.3	18897760	5707123520	18897760	302	1738		https://sra-downloadb.be-md.ncbi.nlm.nih.gov/sos2/sra-pub-zq-20/SRR022/22877/SRR22877894/SRR22877894.lite.1	SRX18836487	ARK_Bath_1569	WGS	RANDOM	METAGENOMIC	PAIRED	0	0	ILLUMINA	Illumina HiSeq 3000	SRP414603	PRJNA915251		915251	SRS16268528	SAMN32383540	simple	1861841	feces metagenome	ARK_Bath_1569						no					UNIVERSITY OF READING
Yokoyama_2023	GBR	ARK_Bath_157	SRS16268529	Human	stool	inpatient	suspected_c_diff	na	SRR22877893	44936.3	44918.3	16169321	4883134942	16169321	302	1572		https://sra-downloadb.be-md.ncbi.nlm.nih.gov/sos2/sra-pub-zq-20/SRR022/22877/SRR22877893/SRR22877893.lite.1	SRX18836488	ARK_Bath_157	WGS	RANDOM	METAGENOMIC	PAIRED	0	0	ILLUMINA	Illumina HiSeq 3000	SRP414603	PRJNA915251		915251	SRS16268529	SAMN32383541	simple	1861841	feces metagenome	ARK_Bath_157						no					UNIVERSITY OF READING
Yokoyama_2023	GBR	ARK_Bath_1574	SRS16268530	Human	stool	inpatient	suspected_c_diff	na	SRR22877892	44936.3	44918.3	19547389	5903311478	19547389	302	1726		https://sra-downloadb.be-md.ncbi.nlm.nih.gov/sos2/sra-pub-zq-20/SRR022/22877/SRR22877892/SRR22877892.lite.1	SRX18836489	ARK_Bath_1574	WGS	RANDOM	METAGENOMIC	PAIRED	0	0	ILLUMINA	Illumina HiSeq 3000	SRP414603	PRJNA915251		915251	SRS16268530	SAMN32383542	simple	1861841	feces metagenome	ARK_Bath_1574						no					UNIVERSITY OF READING
Yokoyama_2023	GBR	ARK_Bath_1575	SRS16268531	Human	stool	inpatient	suspected_c_diff	na	SRR22877891	44936.3	44918.3	22210889	6707688478	22210889	302	2051		https://sra-downloadb.be-md.ncbi.nlm.nih.gov/sos2/sra-pub-zq-20/SRR022/22877/SRR22877891/SRR22877891.lite.1	SRX18836490	ARK_Bath_1575	WGS	RANDOM	METAGENOMIC	PAIRED	0	0	ILLUMINA	Illumina HiSeq 3000	SRP414603	PRJNA915251		915251	SRS16268531	SAMN32383543	simple	1861841	feces metagenome	ARK_Bath_1575						no					UNIVERSITY OF READING
Yokoyama_2023	GBR	ARK_Bath_1577	SRS16268532	Human	stool	inpatient	suspected_c_diff	na	SRR22877890	44936.3	44918.3	20801374	6282014948	20801374	302	1917		https://sra-downloadb.be-md.ncbi.nlm.nih.gov/sos2/sra-pub-zq-20/SRR022/22877/SRR22877890/SRR22877890.lite.1	SRX18836491	ARK_Bath_1577	WGS	RANDOM	METAGENOMIC	PAIRED	0	0	ILLUMINA	Illumina HiSeq 3000	SRP414603	PRJNA915251		915251	SRS16268532	SAMN32383544	simple	1861841	feces metagenome	ARK_Bath_1577						no					UNIVERSITY OF READING
Yokoyama_2023	GBR	ARK_Bath_1583	SRS16268533	Human	stool	inpatient	suspected_c_diff	na	SRR22877889	44936.3	44918.3	23851607	7203185314	23851607	302	2186		https://sra-downloadb.be-md.ncbi.nlm.nih.gov/sos2/sra-pub-zq-20/SRR022/22877/SRR22877889/SRR22877889.lite.1	SRX18836492	ARK_Bath_1583	WGS	RANDOM	METAGENOMIC	PAIRED	0	0	ILLUMINA	Illumina HiSeq 3000	SRP414603	PRJNA915251		915251	SRS16268533	SAMN32383545	simple	1861841	feces metagenome	ARK_Bath_1583						no					UNIVERSITY OF READING
Yokoyama_2023	GBR	ARK_Bath_1589	SRS16268535	Human	stool	inpatient	suspected_c_diff	na	SRR22877887	44936.3	44918.3	21696195	6552250890	21696195	302	1922		https://sra-downloadb.be-md.ncbi.nlm.nih.gov/sos2/sra-pub-zq-20/SRR022/22877/SRR22877887/SRR22877887.lite.1	SRX18836494	ARK_Bath_1589	WGS	RANDOM	METAGENOMIC	PAIRED	0	0	ILLUMINA	Illumina HiSeq 3000	SRP414603	PRJNA915251		915251	SRS16268535	SAMN32383546	simple	1861841	feces metagenome	ARK_Bath_1589						no					UNIVERSITY OF READING
Yokoyama_2023	GBR	ARK_Bath_1591	SRS16268536	Human	stool	inpatient	suspected_c_diff	na	SRR22877886	44936.3	44918.3	13042872	3938947344	13042872	302	1249		https://sra-downloadb.be-md.ncbi.nlm.nih.gov/sos2/sra-pub-zq-20/SRR022/22877/SRR22877886/SRR22877886.lite.1	SRX18836495	ARK_Bath_1591	WGS	RANDOM	METAGENOMIC	PAIRED	0	0	ILLUMINA	Illumina HiSeq 3000	SRP414603	PRJNA915251		915251	SRS16268536	SAMN32383547	simple	1861841	feces metagenome	ARK_Bath_1591						no					UNIVERSITY OF READING
Yokoyama_2023	GBR	ARK_Bath_1593	SRS16268537	Human	stool	inpatient	suspected_c_diff	na	SRR22877885	44936.3	44918.3	24036381	7258987062	24036381	302	2201		https://sra-downloadb.be-md.ncbi.nlm.nih.gov/sos2/sra-pub-zq-20/SRR022/22877/SRR22877885/SRR22877885.lite.1	SRX18836496	ARK_Bath_1593	WGS	RANDOM	METAGENOMIC	PAIRED	0	0	ILLUMINA	Illumina HiSeq 3000	SRP414603	PRJNA915251		915251	SRS16268537	SAMN32383548	simple	1861841	feces metagenome	ARK_Bath_1593						no					UNIVERSITY OF READING
Yokoyama_2023	GBR	ARK_Bath_1596	SRS16268538	Human	stool	inpatient	suspected_c_diff	na	SRR22877884	44936.3	44918.3	13511973	4080615846	13511973	302	1294		https://sra-downloadb.be-md.ncbi.nlm.nih.gov/sos2/sra-pub-zq-20/SRR022/22877/SRR22877884/SRR22877884.lite.1	SRX18836497	ARK_Bath_1596	WGS	RANDOM	METAGENOMIC	PAIRED	0	0	ILLUMINA	Illumina HiSeq 3000	SRP414603	PRJNA915251		915251	SRS16268538	SAMN32383549	simple	1861841	feces metagenome	ARK_Bath_1596						no					UNIVERSITY OF READING
Yokoyama_2023	GBR	ARK_Bath_1597	SRS16268539	Human	stool	inpatient	suspected_c_diff	na	SRR22877883	44936.3	44918.3	23272145	7028187790	23272145	302	2136		https://sra-downloadb.be-md.ncbi.nlm.nih.gov/sos2/sra-pub-zq-20/SRR022/22877/SRR22877883/SRR22877883.lite.1	SRX18836498	ARK_Bath_1597	WGS	RANDOM	METAGENOMIC	PAIRED	0	0	ILLUMINA	Illumina HiSeq 3000	SRP414603	PRJNA915251		915251	SRS16268539	SAMN32383550	simple	1861841	feces metagenome	ARK_Bath_1597						no					UNIVERSITY OF READING
Yokoyama_2023	GBR	ARK_Bath_16	SRS16268540	Human	stool	inpatient	suspected_c_diff	na	SRR22877882	44936.3	44918.3	14595352	4407796304	14595352	302	1427		https://sra-downloadb.be-md.ncbi.nlm.nih.gov/sos2/sra-pub-zq-20/SRR022/22877/SRR22877882/SRR22877882.lite.1	SRX18836499	ARK_Bath_16	WGS	RANDOM	METAGENOMIC	PAIRED	0	0	ILLUMINA	Illumina HiSeq 3000	SRP414603	PRJNA915251		915251	SRS16268540	SAMN32383551	simple	1861841	feces metagenome	ARK_Bath_16						no					UNIVERSITY OF READING
Yokoyama_2023	GBR	ARK_Bath_1607	SRS16268541	Human	stool	inpatient	suspected_c_diff	na	SRR22877881	44936.3	44918.3	14889131	4496517562	14889131	302	1418		https://sra-downloadb.be-md.ncbi.nlm.nih.gov/sos2/sra-pub-zq-20/SRR022/22877/SRR22877881/SRR22877881.lite.1	SRX18836500	ARK_Bath_1607	WGS	RANDOM	METAGENOMIC	PAIRED	0	0	ILLUMINA	Illumina HiSeq 3000	SRP414603	PRJNA915251		915251	SRS16268541	SAMN32383552	simple	1861841	feces metagenome	ARK_Bath_1607						no					UNIVERSITY OF READING
Yokoyama_2023	GBR	ARK_Bath_1609	SRS16268542	Human	stool	inpatient	suspected_c_diff	na	SRR22877880	44936.3	44918.3	18235537	5507132174	18235537	302	1680		https://sra-downloadb.be-md.ncbi.nlm.nih.gov/sos2/sra-pub-zq-20/SRR022/22877/SRR22877880/SRR22877880.lite.1	SRX18836501	ARK_Bath_1609	WGS	RANDOM	METAGENOMIC	PAIRED	0	0	ILLUMINA	Illumina HiSeq 3000	SRP414603	PRJNA915251		915251	SRS16268542	SAMN32383553	simple	1861841	feces metagenome	ARK_Bath_1609						no					UNIVERSITY OF READING
Yokoyama_2023	GBR	ARK_Bath_1613	SRS16268543	Human	stool	inpatient	suspected_c_diff	na	SRR22877879	44936.3	44918.3	12384012	3739971624	12384012	302	1198		https://sra-downloadb.be-md.ncbi.nlm.nih.gov/sos2/sra-pub-zq-20/SRR022/22877/SRR22877879/SRR22877879.lite.1	SRX18836502	ARK_Bath_1613	WGS	RANDOM	METAGENOMIC	PAIRED	0	0	ILLUMINA	Illumina HiSeq 3000	SRP414603	PRJNA915251		915251	SRS16268543	SAMN32383554	simple	1861841	feces metagenome	ARK_Bath_1613						no					UNIVERSITY OF READING
Yokoyama_2023	GBR	ARK_Bath_1615	SRS16268544	Human	stool	inpatient	suspected_c_diff	na	SRR22877878	44936.3	44918.3	19606222	5921079044	19606222	302	1745		https://sra-downloadb.be-md.ncbi.nlm.nih.gov/sos2/sra-pub-zq-20/SRR022/22877/SRR22877878/SRR22877878.lite.1	SRX18836503	ARK_Bath_1615	WGS	RANDOM	METAGENOMIC	PAIRED	0	0	ILLUMINA	Illumina HiSeq 3000	SRP414603	PRJNA915251		915251	SRS16268544	SAMN32383555	simple	1861841	feces metagenome	ARK_Bath_1615						no					UNIVERSITY OF READING
Yokoyama_2023	GBR	ARK_Bath_1621	SRS16268546	Human	stool	inpatient	suspected_c_diff	na	SRR22877876	44936.3	44918.3	14572223	4400811346	14572223	302	1366		https://sra-downloadb.be-md.ncbi.nlm.nih.gov/sos2/sra-pub-zq-20/SRR022/22877/SRR22877876/SRR22877876.lite.1	SRX18836505	ARK_Bath_1621	WGS	RANDOM	METAGENOMIC	PAIRED	0	0	ILLUMINA	Illumina HiSeq 3000	SRP414603	PRJNA915251		915251	SRS16268546	SAMN32383556	simple	1861841	feces metagenome	ARK_Bath_1621						no					UNIVERSITY OF READING
Yokoyama_2023	GBR	ARK_Bath_1628	SRS16268547	Human	stool	inpatient	suspected_c_diff	na	SRR22877875	44936.3	44918.3	17535706	5295783212	17535706	302	1566		https://sra-downloadb.be-md.ncbi.nlm.nih.gov/sos2/sra-pub-zq-20/SRR022/22877/SRR22877875/SRR22877875.lite.1	SRX18836506	ARK_Bath_1628	WGS	RANDOM	METAGENOMIC	PAIRED	0	0	ILLUMINA	Illumina HiSeq 3000	SRP414603	PRJNA915251		915251	SRS16268547	SAMN32383557	simple	1861841	feces metagenome	ARK_Bath_1628						no					UNIVERSITY OF READING
Yokoyama_2023	GBR	ARK_Bath_1633	SRS16268548	Human	stool	inpatient	suspected_c_diff	na	SRR22877874	44936.3	44918.3	15882295	4796453090	15882295	302	1501		https://sra-downloadb.be-md.ncbi.nlm.nih.gov/sos2/sra-pub-zq-20/SRR022/22877/SRR22877874/SRR22877874.lite.1	SRX18836507	ARK_Bath_1633	WGS	RANDOM	METAGENOMIC	PAIRED	0	0	ILLUMINA	Illumina HiSeq 3000	SRP414603	PRJNA915251		915251	SRS16268548	SAMN32383558	simple	1861841	feces metagenome	ARK_Bath_1633						no					UNIVERSITY OF READING
Yokoyama_2023	GBR	ARK_Bath_1636	SRS16268549	Human	stool	inpatient	suspected_c_diff	na	SRR22877873	44936.3	44918.3	16135698	4872980796	16135698	302	1540		https://sra-downloadb.be-md.ncbi.nlm.nih.gov/sos2/sra-pub-zq-20/SRR022/22877/SRR22877873/SRR22877873.lite.1	SRX18836508	ARK_Bath_1636	WGS	RANDOM	METAGENOMIC	PAIRED	0	0	ILLUMINA	Illumina HiSeq 3000	SRP414603	PRJNA915251		915251	SRS16268549	SAMN32383559	simple	1861841	feces metagenome	ARK_Bath_1636						no					UNIVERSITY OF READING
Yokoyama_2023	GBR	ARK_Bath_1637	SRS16268550	Human	stool	inpatient	suspected_c_diff	na	SRR22877872	44936.3	44918.3	17136716	5175288232	17136716	302	1558		https://sra-downloadb.be-md.ncbi.nlm.nih.gov/sos2/sra-pub-zq-20/SRR022/22877/SRR22877872/SRR22877872.lite.1	SRX18836509	ARK_Bath_1637	WGS	RANDOM	METAGENOMIC	PAIRED	0	0	ILLUMINA	Illumina HiSeq 3000	SRP414603	PRJNA915251		915251	SRS16268550	SAMN32383560	simple	1861841	feces metagenome	ARK_Bath_1637						no					UNIVERSITY OF READING
Yokoyama_2023	GBR	ARK_Bath_164	SRS16268551	Human	stool	inpatient	suspected_c_diff	na	SRR22877871	44936.3	44918.3	18833214	5687630628	18833214	302	1756		https://sra-downloadb.be-md.ncbi.nlm.nih.gov/sos2/sra-pub-zq-20/SRR022/22877/SRR22877871/SRR22877871.lite.1	SRX18836510	ARK_Bath_164	WGS	RANDOM	METAGENOMIC	PAIRED	0	0	ILLUMINA	Illumina HiSeq 3000	SRP414603	PRJNA915251		915251	SRS16268551	SAMN32383561	simple	1861841	feces metagenome	ARK_Bath_164						no					UNIVERSITY OF READING
Yokoyama_2023	GBR	ARK_Bath_1642	SRS16268552	Human	stool	inpatient	suspected_c_diff	na	SRR22877870	44936.3	44918.3	15054017	4546313134	15054017	302	1407		https://sra-downloadb.be-md.ncbi.nlm.nih.gov/sos2/sra-pub-zq-20/SRR022/22877/SRR22877870/SRR22877870.lite.1	SRX18836511	ARK_Bath_1642	WGS	RANDOM	METAGENOMIC	PAIRED	0	0	ILLUMINA	Illumina HiSeq 3000	SRP414603	PRJNA915251		915251	SRS16268552	SAMN32383562	simple	1861841	feces metagenome	ARK_Bath_1642						no					UNIVERSITY OF READING
Yokoyama_2023	GBR	ARK_Bath_1643	SRS16268553	Human	stool	inpatient	suspected_c_diff	na	SRR22877869	44936.3	44918.3	16819167	5079388434	16819167	302	1509		https://sra-downloadb.be-md.ncbi.nlm.nih.gov/sos2/sra-pub-zq-20/SRR022/22877/SRR22877869/SRR22877869.lite.1	SRX18836512	ARK_Bath_1643	WGS	RANDOM	METAGENOMIC	PAIRED	0	0	ILLUMINA	Illumina HiSeq 3000	SRP414603	PRJNA915251		915251	SRS16268553	SAMN32383563	simple	1861841	feces metagenome	ARK_Bath_1643						no					UNIVERSITY OF READING
Yokoyama_2023	GBR	ARK_Bath_1648	SRS16268554	Human	stool	inpatient	suspected_c_diff	na	SRR22877868	44936.3	44918.3	17902884	5406670968	17902884	302	1619		https://sra-downloadb.be-md.ncbi.nlm.nih.gov/sos2/sra-pub-zq-20/SRR022/22877/SRR22877868/SRR22877868.lite.1	SRX18836513	ARK_Bath_1648	WGS	RANDOM	METAGENOMIC	PAIRED	0	0	ILLUMINA	Illumina HiSeq 3000	SRP414603	PRJNA915251		915251	SRS16268554	SAMN32383564	simple	1861841	feces metagenome	ARK_Bath_1648						no					UNIVERSITY OF READING
Yokoyama_2023	GBR	ARK_Poole_57	SRS16268495	Human	stool	inpatient	suspected_c_diff	na	SRR22877927	44936.3	44918.3	18528789	5595694278	18528789	302	1697		https://sra-downloadb.be-md.ncbi.nlm.nih.gov/sos2/sra-pub-zq-20/SRR022/22877/SRR22877927/SRR22877927.lite.1	SRX18836454	ARK_Poole_57	WGS	RANDOM	METAGENOMIC	PAIRED	0	0	ILLUMINA	Illumina HiSeq 3000	SRP414603	PRJNA915251		915251	SRS16268495	SAMN32384058	simple	1861841	feces metagenome	ARK_Poole_57						no					UNIVERSITY OF READING
Yokoyama_2023	GBR	ARK_Poole_58	SRS16268496	Human	stool	inpatient	suspected_c_diff	na	SRR22877926	44936.3	44918.3	21963936	6633108672	21963936	302	2071		https://sra-downloadb.be-md.ncbi.nlm.nih.gov/sos2/sra-pub-zq-20/SRR022/22877/SRR22877926/SRR22877926.lite.1	SRX18836455	ARK_Poole_58	WGS	RANDOM	METAGENOMIC	PAIRED	0	0	ILLUMINA	Illumina HiSeq 3000	SRP414603	PRJNA915251		915251	SRS16268496	SAMN32384059	simple	1861841	feces metagenome	ARK_Poole_58						no					UNIVERSITY OF READING
Yokoyama_2023	GBR	ARK_Poole_59	SRS16268497	Human	stool	inpatient	suspected_c_diff	na	SRR22877925	44936.3	44918.3	19642268	5931964936	19642268	302	1840		https://sra-downloadb.be-md.ncbi.nlm.nih.gov/sos2/sra-pub-zq-20/SRR022/22877/SRR22877925/SRR22877925.lite.1	SRX18836456	ARK_Poole_59	WGS	RANDOM	METAGENOMIC	PAIRED	0	0	ILLUMINA	Illumina HiSeq 3000	SRP414603	PRJNA915251		915251	SRS16268497	SAMN32384060	simple	1861841	feces metagenome	ARK_Poole_59						no					UNIVERSITY OF READING
Yokoyama_2023	GBR	ARK_Poole_61	SRS16268498	Human	stool	inpatient	suspected_c_diff	na	SRR22877924	44936.3	44918.3	17204882	5195874364	17204882	302	1617		https://sra-downloadb.be-md.ncbi.nlm.nih.gov/sos2/sra-pub-zq-20/SRR022/22877/SRR22877924/SRR22877924.lite.1	SRX18836457	ARK_Poole_61	WGS	RANDOM	METAGENOMIC	PAIRED	0	0	ILLUMINA	Illumina HiSeq 3000	SRP414603	PRJNA915251		915251	SRS16268498	SAMN32384061	simple	1861841	feces metagenome	ARK_Poole_61						no					UNIVERSITY OF READING
Yokoyama_2023	GBR	ARK_Poole_62	SRS16268499	Human	stool	inpatient	suspected_c_diff	na	SRR22877923	44936.3	44918.3	19960168	6027970736	19960168	302	1893		https://sra-downloadb.be-md.ncbi.nlm.nih.gov/sos2/sra-pub-zq-20/SRR022/22877/SRR22877923/SRR22877923.lite.1	SRX18836458	ARK_Poole_62	WGS	RANDOM	METAGENOMIC	PAIRED	0	0	ILLUMINA	Illumina HiSeq 3000	SRP414603	PRJNA915251		915251	SRS16268499	SAMN32384062	simple	1861841	feces metagenome	ARK_Poole_62						no					UNIVERSITY OF READING
Yokoyama_2023	GBR	ARK_Poole_64	SRS16268500	Human	stool	inpatient	suspected_c_diff	na	SRR22877922	44936.3	44918.3	17805994	5377410188	17805994	302	1686		https://sra-downloadb.be-md.ncbi.nlm.nih.gov/sos2/sra-pub-zq-20/SRR022/22877/SRR22877922/SRR22877922.lite.1	SRX18836459	ARK_Poole_64	WGS	RANDOM	METAGENOMIC	PAIRED	0	0	ILLUMINA	Illumina HiSeq 3000	SRP414603	PRJNA915251		915251	SRS16268500	SAMN32384063	simple	1861841	feces metagenome	ARK_Poole_64						no					UNIVERSITY OF READING
Yokoyama_2023	GBR	ARK_Poole_65	SRS16268501	Human	stool	inpatient	suspected_c_diff	na	SRR22877921	44936.3	44918.3	16251389	4907919478	16251389	302	1560		https://sra-downloadb.be-md.ncbi.nlm.nih.gov/sos2/sra-pub-zq-20/SRR022/22877/SRR22877921/SRR22877921.lite.1	SRX18836460	ARK_Poole_65	WGS	RANDOM	METAGENOMIC	PAIRED	0	0	ILLUMINA	Illumina HiSeq 3000	SRP414603	PRJNA915251		915251	SRS16268501	SAMN32384064	simple	1861841	feces metagenome	ARK_Poole_65						no					UNIVERSITY OF READING
Yokoyama_2023	GBR	ARK_Poole_66	SRS16268502	Human	stool	inpatient	suspected_c_diff	na	SRR22877920	44936.3	44918.3	18706802	5649454204	18706802	302	1773		https://sra-downloadb.be-md.ncbi.nlm.nih.gov/sos2/sra-pub-zq-20/SRR022/22877/SRR22877920/SRR22877920.lite.1	SRX18836461	ARK_Poole_66	WGS	RANDOM	METAGENOMIC	PAIRED	0	0	ILLUMINA	Illumina HiSeq 3000	SRP414603	PRJNA915251		915251	SRS16268502	SAMN32384065	simple	1861841	feces metagenome	ARK_Poole_66						no					UNIVERSITY OF READING
Yokoyama_2023	GBR	ARK_Poole_67	SRS16268504	Human	stool	inpatient	suspected_c_diff	na	SRR22877918	44936.3	44918.3	19287859	5824933418	19287859	302	1776		https://sra-downloadb.be-md.ncbi.nlm.nih.gov/sos2/sra-pub-zq-20/SRR022/22877/SRR22877918/SRR22877918.lite.1	SRX18836463	ARK_Poole_67	WGS	RANDOM	METAGENOMIC	PAIRED	0	0	ILLUMINA	Illumina HiSeq 3000	SRP414603	PRJNA915251		915251	SRS16268504	SAMN32384066	simple	1861841	feces metagenome	ARK_Poole_67						no					UNIVERSITY OF READING
Yokoyama_2023	GBR	ARK_Poole_68	SRS16268505	Human	stool	inpatient	suspected_c_diff	na	SRR22877917	44936.3	44918.3	14145715	4272005930	14145715	302	1331		https://sra-downloadb.be-md.ncbi.nlm.nih.gov/sos2/sra-pub-zq-20/SRR022/22877/SRR22877917/SRR22877917.lite.1	SRX18836464	ARK_Poole_68	WGS	RANDOM	METAGENOMIC	PAIRED	0	0	ILLUMINA	Illumina HiSeq 3000	SRP414603	PRJNA915251		915251	SRS16268505	SAMN32384067	simple	1861841	feces metagenome	ARK_Poole_68						no					UNIVERSITY OF READING
Yokoyama_2023	GBR	ARK_Poole_69	SRS16268506	Human	stool	inpatient	suspected_c_diff	na	SRR22877916	44936.3	44918.3	17814073	5379850046	17814073	302	1672		https://sra-downloadb.be-md.ncbi.nlm.nih.gov/sos2/sra-pub-zq-20/SRR022/22877/SRR22877916/SRR22877916.lite.1	SRX18836465	ARK_Poole_69	WGS	RANDOM	METAGENOMIC	PAIRED	0	0	ILLUMINA	Illumina HiSeq 3000	SRP414603	PRJNA915251		915251	SRS16268506	SAMN32384068	simple	1861841	feces metagenome	ARK_Poole_69						no					UNIVERSITY OF READING
Yokoyama_2023	GBR	ARK_Poole_70	SRS16268507	Human	stool	inpatient	suspected_c_diff	na	SRR22877915	44936.3	44918.3	16552675	4998907850	16552675	302	1553		https://sra-downloadb.be-md.ncbi.nlm.nih.gov/sos2/sra-pub-zq-20/SRR022/22877/SRR22877915/SRR22877915.lite.1	SRX18836466	ARK_Poole_70	WGS	RANDOM	METAGENOMIC	PAIRED	0	0	ILLUMINA	Illumina HiSeq 3000	SRP414603	PRJNA915251		915251	SRS16268507	SAMN32384069	simple	1861841	feces metagenome	ARK_Poole_70						no					UNIVERSITY OF READING
Yokoyama_2023	GBR	ARK_Poole_72	SRS16268508	Human	stool	inpatient	suspected_c_diff	na	SRR22877914	44936.3	44918.3	20450367	6176010834	20450367	302	1919		https://sra-downloadb.be-md.ncbi.nlm.nih.gov/sos2/sra-pub-zq-20/SRR022/22877/SRR22877914/SRR22877914.lite.1	SRX18836467	ARK_Poole_72	WGS	RANDOM	METAGENOMIC	PAIRED	0	0	ILLUMINA	Illumina HiSeq 3000	SRP414603	PRJNA915251		915251	SRS16268508	SAMN32384070	simple	1861841	feces metagenome	ARK_Poole_72						no					UNIVERSITY OF READING
Yokoyama_2023	GBR	ARK_Poole_73	SRS16268509	Human	stool	inpatient	suspected_c_diff	na	SRR22877913	44936.3	44918.3	15828257	4780133614	15828257	302	1504		https://sra-downloadb.be-md.ncbi.nlm.nih.gov/sos2/sra-pub-zq-20/SRR022/22877/SRR22877913/SRR22877913.lite.1	SRX18836468	ARK_Poole_73	WGS	RANDOM	METAGENOMIC	PAIRED	0	0	ILLUMINA	Illumina HiSeq 3000	SRP414603	PRJNA915251		915251	SRS16268509	SAMN32384071	simple	1861841	feces metagenome	ARK_Poole_73						no					UNIVERSITY OF READING
Yokoyama_2023	GBR	ARK_Poole_74	SRS16268510	Human	stool	inpatient	suspected_c_diff	na	SRR22877912	44936.3	44918.3	17165650	5184026300	17165650	302	1620		https://sra-downloadb.be-md.ncbi.nlm.nih.gov/sos2/sra-pub-zq-20/SRR022/22877/SRR22877912/SRR22877912.lite.1	SRX18836469	ARK_Poole_74	WGS	RANDOM	METAGENOMIC	PAIRED	0	0	ILLUMINA	Illumina HiSeq 3000	SRP414603	PRJNA915251		915251	SRS16268510	SAMN32384072	simple	1861841	feces metagenome	ARK_Poole_74						no					UNIVERSITY OF READING
Yokoyama_2023	GBR	ARK_Poole_75	SRS16268511	Human	stool	inpatient	suspected_c_diff	na	SRR22877911	44936.3	44918.3	11377212	3435918024	11377212	302	1087		https://sra-downloadb.be-md.ncbi.nlm.nih.gov/sos2/sra-pub-zq-20/SRR022/22877/SRR22877911/SRR22877911.lite.1	SRX18836470	ARK_Poole_75	WGS	RANDOM	METAGENOMIC	PAIRED	0	0	ILLUMINA	Illumina HiSeq 3000	SRP414603	PRJNA915251		915251	SRS16268511	SAMN32384073	simple	1861841	feces metagenome	ARK_Poole_75						no					UNIVERSITY OF READING
Yokoyama_2023	GBR	ARK_Poole_79	SRS16268512	Human	stool	inpatient	suspected_c_diff	na	SRR22877910	44936.3	44918.3	21542088	6505710576	21542088	302	2017		https://sra-downloadb.be-md.ncbi.nlm.nih.gov/sos2/sra-pub-zq-20/SRR022/22877/SRR22877910/SRR22877910.lite.1	SRX18836471	ARK_Poole_79	WGS	RANDOM	METAGENOMIC	PAIRED	0	0	ILLUMINA	Illumina HiSeq 3000	SRP414603	PRJNA915251		915251	SRS16268512	SAMN32384074	simple	1861841	feces metagenome	ARK_Poole_79						no					UNIVERSITY OF READING
Yokoyama_2023	GBR	ARK_Poole_80	SRS16268513	Human	stool	inpatient	suspected_c_diff	na	SRR22877909	44936.3	44918.3	15974935	4824430370	15974935	302	1541		https://sra-downloadb.be-md.ncbi.nlm.nih.gov/sos2/sra-pub-zq-20/SRR022/22877/SRR22877909/SRR22877909.lite.1	SRX18836472	ARK_Poole_80	WGS	RANDOM	METAGENOMIC	PAIRED	0	0	ILLUMINA	Illumina HiSeq 3000	SRP414603	PRJNA915251		915251	SRS16268513	SAMN32384075	simple	1861841	feces metagenome	ARK_Poole_80						no					UNIVERSITY OF READING
Yokoyama_2023	GBR	ARK_Poole_81	SRS16268515	Human	stool	inpatient	suspected_c_diff	na	SRR22877907	44936.3	44918.3	15360614	4638905428	15360614	302	1472		https://sra-downloadb.be-md.ncbi.nlm.nih.gov/sos2/sra-pub-zq-20/SRR022/22877/SRR22877907/SRR22877907.lite.1	SRX18836474	ARK_Poole_81	WGS	RANDOM	METAGENOMIC	PAIRED	0	0	ILLUMINA	Illumina HiSeq 3000	SRP414603	PRJNA915251		915251	SRS16268515	SAMN32384076	simple	1861841	feces metagenome	ARK_Poole_81						no					UNIVERSITY OF READING
Yokoyama_2023	GBR	ARK_Poole_82	SRS16268516	Human	stool	inpatient	suspected_c_diff	na	SRR22877906	44936.3	44918.3	15942075	4814506650	15942075	302	1490		https://sra-downloadb.be-md.ncbi.nlm.nih.gov/sos2/sra-pub-zq-20/SRR022/22877/SRR22877906/SRR22877906.lite.1	SRX18836475	ARK_Poole_82	WGS	RANDOM	METAGENOMIC	PAIRED	0	0	ILLUMINA	Illumina HiSeq 3000	SRP414603	PRJNA915251		915251	SRS16268516	SAMN32384077	simple	1861841	feces metagenome	ARK_Poole_82						no					UNIVERSITY OF READING
Yokoyama_2023	GBR	ARK_Poole_83	SRS16268517	Human	stool	inpatient	suspected_c_diff	na	SRR22877905	44936.3	44918.3	16062307	4850816714	16062307	302	1537		https://sra-downloadb.be-md.ncbi.nlm.nih.gov/sos2/sra-pub-zq-20/SRR022/22877/SRR22877905/SRR22877905.lite.1	SRX18836476	ARK_Poole_83	WGS	RANDOM	METAGENOMIC	PAIRED	0	0	ILLUMINA	Illumina HiSeq 3000	SRP414603	PRJNA915251		915251	SRS16268517	SAMN32384078	simple	1861841	feces metagenome	ARK_Poole_83						no					UNIVERSITY OF READING
Yokoyama_2023	GBR	ARK_Poole_84	SRS16268518	Human	stool	inpatient	suspected_c_diff	na	SRR22877904	44936.3	44918.3	21958481	6631461262	21958481	302	2049		https://sra-downloadb.be-md.ncbi.nlm.nih.gov/sos2/sra-pub-zq-20/SRR022/22877/SRR22877904/SRR22877904.lite.1	SRX18836477	ARK_Poole_84	WGS	RANDOM	METAGENOMIC	PAIRED	0	0	ILLUMINA	Illumina HiSeq 3000	SRP414603	PRJNA915251		915251	SRS16268518	SAMN32384079	simple	1861841	feces metagenome	ARK_Poole_84						no					UNIVERSITY OF READING
Yokoyama_2023	GBR	ARK_Poole_85	SRS16268519	Human	stool	inpatient	suspected_c_diff	na	SRR22877903	44936.3	44918.3	15435311	4661463922	15435311	302	1475		https://sra-downloadb.be-md.ncbi.nlm.nih.gov/sos2/sra-pub-zq-20/SRR022/22877/SRR22877903/SRR22877903.lite.1	SRX18836478	ARK_Poole_85	WGS	RANDOM	METAGENOMIC	PAIRED	0	0	ILLUMINA	Illumina HiSeq 3000	SRP414603	PRJNA915251		915251	SRS16268519	SAMN32384080	simple	1861841	feces metagenome	ARK_Poole_85						no					UNIVERSITY OF READING
Yokoyama_2023	GBR	ARK_Poole_86	SRS16268520	Human	stool	inpatient	suspected_c_diff	na	SRR22877902	44936.3	44918.3	17021275	5140425050	17021275	302	1594		https://sra-downloadb.be-md.ncbi.nlm.nih.gov/sos2/sra-pub-zq-20/SRR022/22877/SRR22877902/SRR22877902.lite.1	SRX18836479	ARK_Poole_86	WGS	RANDOM	METAGENOMIC	PAIRED	0	0	ILLUMINA	Illumina HiSeq 3000	SRP414603	PRJNA915251		915251	SRS16268520	SAMN32384081	simple	1861841	feces metagenome	ARK_Poole_86						no					UNIVERSITY OF READING
Yokoyama_2023	GBR	ARK_Poole_87	SRS16268521	Human	stool	inpatient	suspected_c_diff	na	SRR22877901	44936.3	44918.3	20106113	6072046126	20106113	302	1905		https://sra-downloadb.be-md.ncbi.nlm.nih.gov/sos2/sra-pub-zq-20/SRR022/22877/SRR22877901/SRR22877901.lite.1	SRX18836480	ARK_Poole_87	WGS	RANDOM	METAGENOMIC	PAIRED	0	0	ILLUMINA	Illumina HiSeq 3000	SRP414603	PRJNA915251		915251	SRS16268521	SAMN32384082	simple	1861841	feces metagenome	ARK_Poole_87						no					UNIVERSITY OF READING
Yokoyama_2023	GBR	ARK_Poole_88	SRS16268522	Human	stool	inpatient	suspected_c_diff	na	SRR22877900	44936.3	44918.3	19828798	5988296996	19828798	302	1836		https://sra-downloadb.be-md.ncbi.nlm.nih.gov/sos2/sra-pub-zq-20/SRR022/22877/SRR22877900/SRR22877900.lite.1	SRX18836481	ARK_Poole_88	WGS	RANDOM	METAGENOMIC	PAIRED	0	0	ILLUMINA	Illumina HiSeq 3000	SRP414603	PRJNA915251		915251	SRS16268522	SAMN32384083	simple	1861841	feces metagenome	ARK_Poole_88						no					UNIVERSITY OF READING
Yokoyama_2023	GBR	ARK_Poole_89	SRS16268523	Human	stool	inpatient	suspected_c_diff	na	SRR22877899	44936.3	44918.3	17581872	5309725344	17581872	302	1648		https://sra-downloadb.be-md.ncbi.nlm.nih.gov/sos2/sra-pub-zq-20/SRR022/22877/SRR22877899/SRR22877899.lite.1	SRX18836482	ARK_Poole_89	WGS	RANDOM	METAGENOMIC	PAIRED	0	0	ILLUMINA	Illumina HiSeq 3000	SRP414603	PRJNA915251		915251	SRS16268523	SAMN32384084	simple	1861841	feces metagenome	ARK_Poole_89						no					UNIVERSITY OF READING
Yokoyama_2023	GBR	ARK_Bath_1031	SRS16268468	Human	stool	inpatient	suspected_c_diff	na	SRR22877954	44936.3	44918.3	19810341	5982722982	19810341	302	1777		https://sra-downloadb.be-md.ncbi.nlm.nih.gov/sos2/sra-pub-zq-20/SRR022/22877/SRR22877954/SRR22877954.lite.1	SRX18836427	ARK_Bath_1031	WGS	RANDOM	METAGENOMIC	PAIRED	0	0	ILLUMINA	Illumina HiSeq 3000	SRP414603	PRJNA915251		915251	SRS16268468	SAMN32383412	simple	1861841	feces metagenome	ARK_Bath_1031						no					UNIVERSITY OF READING
Yokoyama_2023	GBR	ARK_Bath_1301	SRS16268435	Human	stool	inpatient	suspected_c_diff	na	SRR22877987	44936.3	44918.3	22231755	6713990010	22231755	302	2047		https://sra-downloadb.be-md.ncbi.nlm.nih.gov/sos2/sra-pub-zq-20/SRR022/22877/SRR22877987/SRR22877987.lite.1	SRX18836394	ARK_Bath_1301	WGS	RANDOM	METAGENOMIC	PAIRED	0	0	ILLUMINA	Illumina HiSeq 3000	SRP414603	PRJNA915251		915251	SRS16268435	SAMN32383463	simple	1861841	feces metagenome	ARK_Bath_1301						no					UNIVERSITY OF READING
Yokoyama_2023	GBR	ARK_Bath_1305	SRS16268446	Human	stool	inpatient	suspected_c_diff	na	SRR22877976	44936.3	44918.3	14446439	4362824578	14446439	302	1374		https://sra-downloadb.be-md.ncbi.nlm.nih.gov/sos2/sra-pub-zq-20/SRR022/22877/SRR22877976/SRR22877976.lite.1	SRX18836405	ARK_Bath_1305	WGS	RANDOM	METAGENOMIC	PAIRED	0	0	ILLUMINA	Illumina HiSeq 3000	SRP414603	PRJNA915251		915251	SRS16268446	SAMN32383464	simple	1861841	feces metagenome	ARK_Bath_1305						no					UNIVERSITY OF READING
Yokoyama_2023	GBR	ARK_Bath_131	SRS16268457	Human	stool	inpatient	suspected_c_diff	na	SRR22877965	44936.3	44918.3	12395369	3743401438	12395369	302	1230		https://sra-downloadb.be-md.ncbi.nlm.nih.gov/sos2/sra-pub-zq-20/SRR022/22877/SRR22877965/SRR22877965.lite.1	SRX18836416	ARK_Bath_131	WGS	RANDOM	METAGENOMIC	PAIRED	0	0	ILLUMINA	Illumina HiSeq 3000	SRP414603	PRJNA915251		915251	SRS16268457	SAMN32383465	simple	1861841	feces metagenome	ARK_Bath_131						no					UNIVERSITY OF READING
Yokoyama_2023	GBR	ARK_Bath_132	SRS16268469	Human	stool	inpatient	suspected_c_diff	na	SRR22877953	44936.3	44918.3	14932736	4509686272	14932736	302	1441		https://sra-downloadb.be-md.ncbi.nlm.nih.gov/sos2/sra-pub-zq-20/SRR022/22877/SRR22877953/SRR22877953.lite.1	SRX18836428	ARK_Bath_132	WGS	RANDOM	METAGENOMIC	PAIRED	0	0	ILLUMINA	Illumina HiSeq 3000	SRP414603	PRJNA915251		915251	SRS16268469	SAMN32383466	simple	1861841	feces metagenome	ARK_Bath_132						no					UNIVERSITY OF READING
Yokoyama_2023	GBR	ARK_Bath_1323	SRS16268480	Human	stool	inpatient	suspected_c_diff	na	SRR22877942	44936.3	44918.3	17677169	5338505038	17677169	302	1586		https://sra-downloadb.be-md.ncbi.nlm.nih.gov/sos2/sra-pub-zq-20/SRR022/22877/SRR22877942/SRR22877942.lite.1	SRX18836439	ARK_Bath_1323	WGS	RANDOM	METAGENOMIC	PAIRED	0	0	ILLUMINA	Illumina HiSeq 3000	SRP414603	PRJNA915251		915251	SRS16268480	SAMN32383467	simple	1861841	feces metagenome	ARK_Bath_1323						no					UNIVERSITY OF READING
Yokoyama_2023	GBR	ARK_Bath_1324	SRS16268491	Human	stool	inpatient	suspected_c_diff	na	SRR22877931	44936.3	44918.3	13611290	4110609580	13611290	302	1287		https://sra-downloadb.be-md.ncbi.nlm.nih.gov/sos2/sra-pub-zq-20/SRR022/22877/SRR22877931/SRR22877931.lite.1	SRX18836450	ARK_Bath_1324	WGS	RANDOM	METAGENOMIC	PAIRED	0	0	ILLUMINA	Illumina HiSeq 3000	SRP414603	PRJNA915251		915251	SRS16268491	SAMN32383468	simple	1861841	feces metagenome	ARK_Bath_1324						no					UNIVERSITY OF READING
Yokoyama_2023	GBR	ARK_Bath_1346	SRS16268492	Human	stool	inpatient	suspected_c_diff	na	SRR22877930	44936.3	44918.3	20693323	6249383546	20693323	302	1861		https://sra-downloadb.be-md.ncbi.nlm.nih.gov/sos2/sra-pub-zq-20/SRR022/22877/SRR22877930/SRR22877930.lite.1	SRX18836451	ARK_Bath_1346	WGS	RANDOM	METAGENOMIC	PAIRED	0	0	ILLUMINA	Illumina HiSeq 3000	SRP414603	PRJNA915251		915251	SRS16268492	SAMN32383471	simple	1861841	feces metagenome	ARK_Bath_1346						no					UNIVERSITY OF READING
Yokoyama_2023	GBR	ARK_Oxford_42	SRS16268436	Human	stool	inpatient	suspected_c_diff	na	SRR22877986	44936.3	44918.3	12455913	3761685726	12455913	302	1232		https://sra-downloadb.be-md.ncbi.nlm.nih.gov/sos2/sra-pub-zq-20/SRR022/22877/SRR22877986/SRR22877986.lite.1	SRX18836395	ARK_Oxford_42	WGS	RANDOM	METAGENOMIC	PAIRED	0	0	ILLUMINA	Illumina HiSeq 3000	SRP414603	PRJNA915251		915251	SRS16268436	SAMN32383976	simple	1861841	feces metagenome	ARK_Oxford_42						no					UNIVERSITY OF READING
Yokoyama_2023	GBR	ARK_Oxford_43	SRS16268437	Human	stool	inpatient	suspected_c_diff	na	SRR22877985	44936.3	44918.3	13817118	4172769636	13817118	302	1377		https://sra-downloadb.be-md.ncbi.nlm.nih.gov/sos2/sra-pub-zq-20/SRR022/22877/SRR22877985/SRR22877985.lite.1	SRX18836396	ARK_Oxford_43	WGS	RANDOM	METAGENOMIC	PAIRED	0	0	ILLUMINA	Illumina HiSeq 3000	SRP414603	PRJNA915251		915251	SRS16268437	SAMN32383977	simple	1861841	feces metagenome	ARK_Oxford_43						no					UNIVERSITY OF READING
Yokoyama_2023	GBR	ARK_Oxford_44	SRS16268438	Human	stool	inpatient	suspected_c_diff	na	SRR22877984	44936.3	44918.3	16046354	4845998908	16046354	302	1582		https://sra-downloadb.be-md.ncbi.nlm.nih.gov/sos2/sra-pub-zq-20/SRR022/22877/SRR22877984/SRR22877984.lite.1	SRX18836397	ARK_Oxford_44	WGS	RANDOM	METAGENOMIC	PAIRED	0	0	ILLUMINA	Illumina HiSeq 3000	SRP414603	PRJNA915251		915251	SRS16268438	SAMN32383978	simple	1861841	feces metagenome	ARK_Oxford_44						no					UNIVERSITY OF READING
Yokoyama_2023	GBR	ARK_Oxford_45	SRS16268439	Human	stool	inpatient	suspected_c_diff	na	SRR22877983	44936.3	44918.3	14696785	4438429070	14696785	302	1473		https://sra-downloadb.be-md.ncbi.nlm.nih.gov/sos2/sra-pub-zq-20/SRR022/22877/SRR22877983/SRR22877983.lite.1	SRX18836398	ARK_Oxford_45	WGS	RANDOM	METAGENOMIC	PAIRED	0	0	ILLUMINA	Illumina HiSeq 3000	SRP414603	PRJNA915251		915251	SRS16268439	SAMN32383979	simple	1861841	feces metagenome	ARK_Oxford_45						no					UNIVERSITY OF READING
Yokoyama_2023	GBR	ARK_Oxford_47	SRS16268440	Human	stool	inpatient	suspected_c_diff	na	SRR22877982	44936.3	44918.3	13904936	4199290672	13904936	302	1398		https://sra-downloadb.be-md.ncbi.nlm.nih.gov/sos2/sra-pub-zq-20/SRR022/22877/SRR22877982/SRR22877982.lite.1	SRX18836399	ARK_Oxford_47	WGS	RANDOM	METAGENOMIC	PAIRED	0	0	ILLUMINA	Illumina HiSeq 3000	SRP414603	PRJNA915251		915251	SRS16268440	SAMN32383980	simple	1861841	feces metagenome	ARK_Oxford_47						no					UNIVERSITY OF READING
Yokoyama_2023	GBR	ARK_Oxford_52	SRS16268441	Human	stool	inpatient	suspected_c_diff	na	SRR22877981	44936.3	44918.3	14309472	4321460544	14309472	302	1437		https://sra-downloadb.be-md.ncbi.nlm.nih.gov/sos2/sra-pub-zq-20/SRR022/22877/SRR22877981/SRR22877981.lite.1	SRX18836400	ARK_Oxford_52	WGS	RANDOM	METAGENOMIC	PAIRED	0	0	ILLUMINA	Illumina HiSeq 3000	SRP414603	PRJNA915251		915251	SRS16268441	SAMN32383981	simple	1861841	feces metagenome	ARK_Oxford_52						no					UNIVERSITY OF READING
Yokoyama_2023	GBR	ARK_Oxford_53	SRS16268442	Human	stool	inpatient	suspected_c_diff	na	SRR22877980	44936.3	44918.3	14615989	4414028678	14615989	302	1434		https://sra-downloadb.be-md.ncbi.nlm.nih.gov/sos2/sra-pub-zq-20/SRR022/22877/SRR22877980/SRR22877980.lite.1	SRX18836401	ARK_Oxford_53	WGS	RANDOM	METAGENOMIC	PAIRED	0	0	ILLUMINA	Illumina HiSeq 3000	SRP414603	PRJNA915251		915251	SRS16268442	SAMN32383982	simple	1861841	feces metagenome	ARK_Oxford_53						no					UNIVERSITY OF READING
Yokoyama_2023	GBR	ARK_Oxford_54	SRS16268443	Human	stool	inpatient	suspected_c_diff	na	SRR22877979	44936.3	44918.3	9784600	2954949200	9784600	302	982		https://sra-downloadb.be-md.ncbi.nlm.nih.gov/sos2/sra-pub-zq-20/SRR022/22877/SRR22877979/SRR22877979.lite.1	SRX18836402	ARK_Oxford_54	WGS	RANDOM	METAGENOMIC	PAIRED	0	0	ILLUMINA	Illumina HiSeq 3000	SRP414603	PRJNA915251		915251	SRS16268443	SAMN32383983	simple	1861841	feces metagenome	ARK_Oxford_54						no					UNIVERSITY OF READING
Yokoyama_2023	GBR	ARK_Oxford_55	SRS16268444	Human	stool	inpatient	suspected_c_diff	na	SRR22877978	44936.3	44918.3	11757860	3550873720	11757860	302	1161		https://sra-downloadb.be-md.ncbi.nlm.nih.gov/sos2/sra-pub-zq-20/SRR022/22877/SRR22877978/SRR22877978.lite.1	SRX18836403	ARK_Oxford_55	WGS	RANDOM	METAGENOMIC	PAIRED	0	0	ILLUMINA	Illumina HiSeq 3000	SRP414603	PRJNA915251		915251	SRS16268444	SAMN32383984	simple	1861841	feces metagenome	ARK_Oxford_55						no					UNIVERSITY OF READING
Yokoyama_2023	GBR	ARK_Oxford_59	SRS16268445	Human	stool	inpatient	suspected_c_diff	na	SRR22877977	44936.3	44918.3	10411975	3144416450	10411975	302	1044		https://sra-downloadb.be-md.ncbi.nlm.nih.gov/sos2/sra-pub-zq-20/SRR022/22877/SRR22877977/SRR22877977.lite.1	SRX18836404	ARK_Oxford_59	WGS	RANDOM	METAGENOMIC	PAIRED	0	0	ILLUMINA	Illumina HiSeq 3000	SRP414603	PRJNA915251		915251	SRS16268445	SAMN32383985	simple	1861841	feces metagenome	ARK_Oxford_59						no					UNIVERSITY OF READING
Yokoyama_2023	GBR	ARK_Oxford_6	SRS16268447	Human	stool	inpatient	suspected_c_diff	na	SRR22877975	44936.3	44918.3	20500608	6191183616	20500608	302	1974		https://sra-downloadb.be-md.ncbi.nlm.nih.gov/sos2/sra-pub-zq-20/SRR022/22877/SRR22877975/SRR22877975.lite.1	SRX18836406	ARK_Oxford_6	WGS	RANDOM	METAGENOMIC	PAIRED	0	0	ILLUMINA	Illumina HiSeq 3000	SRP414603	PRJNA915251		915251	SRS16268447	SAMN32383986	simple	1861841	feces metagenome	ARK_Oxford_6						no					UNIVERSITY OF READING
Yokoyama_2023	GBR	ARK_Oxford_60	SRS16268448	Human	stool	inpatient	suspected_c_diff	na	SRR22877974	44936.3	44918.3	12650323	3820397546	12650323	302	1281		https://sra-downloadb.be-md.ncbi.nlm.nih.gov/sos2/sra-pub-zq-20/SRR022/22877/SRR22877974/SRR22877974.lite.1	SRX18836407	ARK_Oxford_60	WGS	RANDOM	METAGENOMIC	PAIRED	0	0	ILLUMINA	Illumina HiSeq 3000	SRP414603	PRJNA915251		915251	SRS16268448	SAMN32383987	simple	1861841	feces metagenome	ARK_Oxford_60						no					UNIVERSITY OF READING
Yokoyama_2023	GBR	ARK_Oxford_61	SRS16268449	Human	stool	inpatient	suspected_c_diff	na	SRR22877973	44936.3	44918.3	12987091	3922101482	12987091	302	1328		https://sra-downloadb.be-md.ncbi.nlm.nih.gov/sos2/sra-pub-zq-20/SRR022/22877/SRR22877973/SRR22877973.lite.1	SRX18836408	ARK_Oxford_61	WGS	RANDOM	METAGENOMIC	PAIRED	0	0	ILLUMINA	Illumina HiSeq 3000	SRP414603	PRJNA915251		915251	SRS16268449	SAMN32383988	simple	1861841	feces metagenome	ARK_Oxford_61						no					UNIVERSITY OF READING
Yokoyama_2023	GBR	ARK_Oxford_62	SRS16268450	Human	stool	inpatient	suspected_c_diff	na	SRR22877972	44936.3	44918.3	13762237	4156195574	13762237	302	1379		https://sra-downloadb.be-md.ncbi.nlm.nih.gov/sos2/sra-pub-zq-20/SRR022/22877/SRR22877972/SRR22877972.lite.1	SRX18836409	ARK_Oxford_62	WGS	RANDOM	METAGENOMIC	PAIRED	0	0	ILLUMINA	Illumina HiSeq 3000	SRP414603	PRJNA915251		915251	SRS16268450	SAMN32383989	simple	1861841	feces metagenome	ARK_Oxford_62						no					UNIVERSITY OF READING
Yokoyama_2023	GBR	ARK_Oxford_63	SRS16268451	Human	stool	inpatient	suspected_c_diff	na	SRR22877971	44936.3	44918.3	16425591	4960528482	16425591	302	1643		https://sra-downloadb.be-md.ncbi.nlm.nih.gov/sos2/sra-pub-zq-20/SRR022/22877/SRR22877971/SRR22877971.lite.1	SRX18836410	ARK_Oxford_63	WGS	RANDOM	METAGENOMIC	PAIRED	0	0	ILLUMINA	Illumina HiSeq 3000	SRP414603	PRJNA915251		915251	SRS16268451	SAMN32383990	simple	1861841	feces metagenome	ARK_Oxford_63						no					UNIVERSITY OF READING
Yokoyama_2023	GBR	ARK_Oxford_66	SRS16268452	Human	stool	inpatient	suspected_c_diff	na	SRR22877970	44936.3	44918.3	14783054	4464482308	14783054	302	1469		https://sra-downloadb.be-md.ncbi.nlm.nih.gov/sos2/sra-pub-zq-20/SRR022/22877/SRR22877970/SRR22877970.lite.1	SRX18836411	ARK_Oxford_66	WGS	RANDOM	METAGENOMIC	PAIRED	0	0	ILLUMINA	Illumina HiSeq 3000	SRP414603	PRJNA915251		915251	SRS16268452	SAMN32383991	simple	1861841	feces metagenome	ARK_Oxford_66						no					UNIVERSITY OF READING
Yokoyama_2023	GBR	ARK_Oxford_68	SRS16268453	Human	stool	inpatient	suspected_c_diff	na	SRR22877969	44936.3	44918.3	14313074	4322548348	14313074	302	1405		https://sra-downloadb.be-md.ncbi.nlm.nih.gov/sos2/sra-pub-zq-20/SRR022/22877/SRR22877969/SRR22877969.lite.1	SRX18836412	ARK_Oxford_68	WGS	RANDOM	METAGENOMIC	PAIRED	0	0	ILLUMINA	Illumina HiSeq 3000	SRP414603	PRJNA915251		915251	SRS16268453	SAMN32383992	simple	1861841	feces metagenome	ARK_Oxford_68						no					UNIVERSITY OF READING
Yokoyama_2023	GBR	ARK_Oxford_69	SRS16268454	Human	stool	inpatient	suspected_c_diff	na	SRR22877968	44936.3	44918.3	10622693	3208053286	10622693	302	1065		https://sra-downloadb.be-md.ncbi.nlm.nih.gov/sos2/sra-pub-zq-20/SRR022/22877/SRR22877968/SRR22877968.lite.1	SRX18836413	ARK_Oxford_69	WGS	RANDOM	METAGENOMIC	PAIRED	0	0	ILLUMINA	Illumina HiSeq 3000	SRP414603	PRJNA915251		915251	SRS16268454	SAMN32383993	simple	1861841	feces metagenome	ARK_Oxford_69						no					UNIVERSITY OF READING
Yokoyama_2023	GBR	ARK_Oxford_7	SRS16268455	Human	stool	inpatient	suspected_c_diff	na	SRR22877967	44936.3	44918.3	16173939	4884529578	16173939	302	1555		https://sra-downloadb.be-md.ncbi.nlm.nih.gov/sos2/sra-pub-zq-20/SRR022/22877/SRR22877967/SRR22877967.lite.1	SRX18836414	ARK_Oxford_7	WGS	RANDOM	METAGENOMIC	PAIRED	0	0	ILLUMINA	Illumina HiSeq 3000	SRP414603	PRJNA915251		915251	SRS16268455	SAMN32383994	simple	1861841	feces metagenome	ARK_Oxford_7						no					UNIVERSITY OF READING
Yokoyama_2023	GBR	ARK_Oxford_70	SRS16268456	Human	stool	inpatient	suspected_c_diff	na	SRR22877966	44936.3	44918.3	12926501	3903803302	12926501	302	1312		https://sra-downloadb.be-md.ncbi.nlm.nih.gov/sos2/sra-pub-zq-20/SRR022/22877/SRR22877966/SRR22877966.lite.1	SRX18836415	ARK_Oxford_70	WGS	RANDOM	METAGENOMIC	PAIRED	0	0	ILLUMINA	Illumina HiSeq 3000	SRP414603	PRJNA915251		915251	SRS16268456	SAMN32383995	simple	1861841	feces metagenome	ARK_Oxford_70						no					UNIVERSITY OF READING
Yokoyama_2023	GBR	ARK_Oxford_71	SRS16268458	Human	stool	inpatient	suspected_c_diff	na	SRR22877964	44936.3	44918.3	13945609	4211573918	13945609	302	1412		https://sra-downloadb.be-md.ncbi.nlm.nih.gov/sos2/sra-pub-zq-20/SRR022/22877/SRR22877964/SRR22877964.lite.1	SRX18836417	ARK_Oxford_71	WGS	RANDOM	METAGENOMIC	PAIRED	0	0	ILLUMINA	Illumina HiSeq 3000	SRP414603	PRJNA915251		915251	SRS16268458	SAMN32383996	simple	1861841	feces metagenome	ARK_Oxford_71						no					UNIVERSITY OF READING
Yokoyama_2023	GBR	ARK_Oxford_73	SRS16268459	Human	stool	inpatient	suspected_c_diff	na	SRR22877963	44936.3	44918.3	12966554	3915899308	12966554	302	1282		https://sra-downloadb.be-md.ncbi.nlm.nih.gov/sos2/sra-pub-zq-20/SRR022/22877/SRR22877963/SRR22877963.lite.1	SRX18836418	ARK_Oxford_73	WGS	RANDOM	METAGENOMIC	PAIRED	0	0	ILLUMINA	Illumina HiSeq 3000	SRP414603	PRJNA915251		915251	SRS16268459	SAMN32383997	simple	1861841	feces metagenome	ARK_Oxford_73						no					UNIVERSITY OF READING
Yokoyama_2023	GBR	ARK_Oxford_74	SRS16268460	Human	stool	inpatient	suspected_c_diff	na	SRR22877962	44936.3	44918.3	15498212	4680460024	15498212	302	1546		https://sra-downloadb.be-md.ncbi.nlm.nih.gov/sos2/sra-pub-zq-20/SRR022/22877/SRR22877962/SRR22877962.lite.1	SRX18836419	ARK_Oxford_74	WGS	RANDOM	METAGENOMIC	PAIRED	0	0	ILLUMINA	Illumina HiSeq 3000	SRP414603	PRJNA915251		915251	SRS16268460	SAMN32383998	simple	1861841	feces metagenome	ARK_Oxford_74						no					UNIVERSITY OF READING
Yokoyama_2023	GBR	ARK_Oxford_76	SRS16268461	Human	stool	inpatient	suspected_c_diff	na	SRR22877961	44936.3	44918.3	13799621	4167485542	13799621	302	1364		https://sra-downloadb.be-md.ncbi.nlm.nih.gov/sos2/sra-pub-zq-20/SRR022/22877/SRR22877961/SRR22877961.lite.1	SRX18836420	ARK_Oxford_76	WGS	RANDOM	METAGENOMIC	PAIRED	0	0	ILLUMINA	Illumina HiSeq 3000	SRP414603	PRJNA915251		915251	SRS16268461	SAMN32383999	simple	1861841	feces metagenome	ARK_Oxford_76						no					UNIVERSITY OF READING
Yokoyama_2023	GBR	ARK_Oxford_77	SRS16268462	Human	stool	inpatient	suspected_c_diff	na	SRR22877960	44936.3	44918.3	14840398	4481800196	14840398	302	1492		https://sra-downloadb.be-md.ncbi.nlm.nih.gov/sos2/sra-pub-zq-20/SRR022/22877/SRR22877960/SRR22877960.lite.1	SRX18836421	ARK_Oxford_77	WGS	RANDOM	METAGENOMIC	PAIRED	0	0	ILLUMINA	Illumina HiSeq 3000	SRP414603	PRJNA915251		915251	SRS16268462	SAMN32384000	simple	1861841	feces metagenome	ARK_Oxford_77						no					UNIVERSITY OF READING
Yokoyama_2023	GBR	ARK_Oxford_78	SRS16268463	Human	stool	inpatient	suspected_c_diff	na	SRR22877959	44936.3	44918.3	14589676	4406082152	14589676	302	1465		https://sra-downloadb.be-md.ncbi.nlm.nih.gov/sos2/sra-pub-zq-20/SRR022/22877/SRR22877959/SRR22877959.lite.1	SRX18836422	ARK_Oxford_78	WGS	RANDOM	METAGENOMIC	PAIRED	0	0	ILLUMINA	Illumina HiSeq 3000	SRP414603	PRJNA915251		915251	SRS16268463	SAMN32384001	simple	1861841	feces metagenome	ARK_Oxford_78						no					UNIVERSITY OF READING
Yokoyama_2023	GBR	ARK_Oxford_82	SRS16268464	Human	stool	inpatient	suspected_c_diff	na	SRR22877958	44936.3	44918.3	19149778	5783232956	19149778	302	1895		https://sra-downloadb.be-md.ncbi.nlm.nih.gov/sos2/sra-pub-zq-20/SRR022/22877/SRR22877958/SRR22877958.lite.1	SRX18836423	ARK_Oxford_82	WGS	RANDOM	METAGENOMIC	PAIRED	0	0	ILLUMINA	Illumina HiSeq 3000	SRP414603	PRJNA915251		915251	SRS16268464	SAMN32384002	simple	1861841	feces metagenome	ARK_Oxford_82						no					UNIVERSITY OF READING
Yokoyama_2023	GBR	ARK_Oxford_84	SRS16268465	Human	stool	inpatient	suspected_c_diff	na	SRR22877957	44936.3	44918.3	14680962	4433650524	14680962	302	1444		https://sra-downloadb.be-md.ncbi.nlm.nih.gov/sos2/sra-pub-zq-20/SRR022/22877/SRR22877957/SRR22877957.lite.1	SRX18836424	ARK_Oxford_84	WGS	RANDOM	METAGENOMIC	PAIRED	0	0	ILLUMINA	Illumina HiSeq 3000	SRP414603	PRJNA915251		915251	SRS16268465	SAMN32384003	simple	1861841	feces metagenome	ARK_Oxford_84						no					UNIVERSITY OF READING
Yokoyama_2023	GBR	ARK_Oxford_85	SRS16268466	Human	stool	inpatient	suspected_c_diff	na	SRR22877956	44936.3	44918.3	15147052	4574409704	15147052	302	1498		https://sra-downloadb.be-md.ncbi.nlm.nih.gov/sos2/sra-pub-zq-20/SRR022/22877/SRR22877956/SRR22877956.lite.1	SRX18836425	ARK_Oxford_85	WGS	RANDOM	METAGENOMIC	PAIRED	0	0	ILLUMINA	Illumina HiSeq 3000	SRP414603	PRJNA915251		915251	SRS16268466	SAMN32384004	simple	1861841	feces metagenome	ARK_Oxford_85						no					UNIVERSITY OF READING
Yokoyama_2023	GBR	ARK_Oxford_86	SRS16268467	Human	stool	inpatient	suspected_c_diff	na	SRR22877955	44936.3	44918.3	14597575	4408467650	14597575	302	1449		https://sra-downloadb.be-md.ncbi.nlm.nih.gov/sos2/sra-pub-zq-20/SRR022/22877/SRR22877955/SRR22877955.lite.1	SRX18836426	ARK_Oxford_86	WGS	RANDOM	METAGENOMIC	PAIRED	0	0	ILLUMINA	Illumina HiSeq 3000	SRP414603	PRJNA915251		915251	SRS16268467	SAMN32384005	simple	1861841	feces metagenome	ARK_Oxford_86						no					UNIVERSITY OF READING
Yokoyama_2023	GBR	ARK_Oxford_87	SRS16268470	Human	stool	inpatient	suspected_c_diff	na	SRR22877952	44936.3	44918.3	13672322	4129041244	13672322	302	1361		https://sra-downloadb.be-md.ncbi.nlm.nih.gov/sos2/sra-pub-zq-20/SRR022/22877/SRR22877952/SRR22877952.lite.1	SRX18836429	ARK_Oxford_87	WGS	RANDOM	METAGENOMIC	PAIRED	0	0	ILLUMINA	Illumina HiSeq 3000	SRP414603	PRJNA915251		915251	SRS16268470	SAMN32384006	simple	1861841	feces metagenome	ARK_Oxford_87						no					UNIVERSITY OF READING
Yokoyama_2023	GBR	ARK_Oxford_89	SRS16268471	Human	stool	inpatient	suspected_c_diff	na	SRR22877951	44936.3	44918.3	13544365	4090398230	13544365	302	1341		https://sra-downloadb.be-md.ncbi.nlm.nih.gov/sos2/sra-pub-zq-20/SRR022/22877/SRR22877951/SRR22877951.lite.1	SRX18836430	ARK_Oxford_89	WGS	RANDOM	METAGENOMIC	PAIRED	0	0	ILLUMINA	Illumina HiSeq 3000	SRP414603	PRJNA915251		915251	SRS16268471	SAMN32384007	simple	1861841	feces metagenome	ARK_Oxford_89						no					UNIVERSITY OF READING
Yokoyama_2023	GBR	ARK_Oxford_9	SRS16268472	Human	stool	inpatient	suspected_c_diff	na	SRR22877950	44936.3	44918.3	16733712	5053581024	16733712	302	1622		https://sra-downloadb.be-md.ncbi.nlm.nih.gov/sos2/sra-pub-zq-20/SRR022/22877/SRR22877950/SRR22877950.lite.1	SRX18836431	ARK_Oxford_9	WGS	RANDOM	METAGENOMIC	PAIRED	0	0	ILLUMINA	Illumina HiSeq 3000	SRP414603	PRJNA915251		915251	SRS16268472	SAMN32384008	simple	1861841	feces metagenome	ARK_Oxford_9						no					UNIVERSITY OF READING
Yokoyama_2023	GBR	ARK_Oxford_90	SRS16268473	Human	stool	inpatient	suspected_c_diff	na	SRR22877949	44936.3	44918.3	17614513	5319582926	17614513	302	1758		https://sra-downloadb.be-md.ncbi.nlm.nih.gov/sos2/sra-pub-zq-20/SRR022/22877/SRR22877949/SRR22877949.lite.1	SRX18836432	ARK_Oxford_90	WGS	RANDOM	METAGENOMIC	PAIRED	0	0	ILLUMINA	Illumina HiSeq 3000	SRP414603	PRJNA915251		915251	SRS16268473	SAMN32384009	simple	1861841	feces metagenome	ARK_Oxford_90						no					UNIVERSITY OF READING
Yokoyama_2023	GBR	ARK_Oxford_92	SRS16268474	Human	stool	inpatient	suspected_c_diff	na	SRR22877948	44936.3	44918.3	13811099	4170951898	13811099	302	1365		https://sra-downloadb.be-md.ncbi.nlm.nih.gov/sos2/sra-pub-zq-20/SRR022/22877/SRR22877948/SRR22877948.lite.1	SRX18836433	ARK_Oxford_92	WGS	RANDOM	METAGENOMIC	PAIRED	0	0	ILLUMINA	Illumina HiSeq 3000	SRP414603	PRJNA915251		915251	SRS16268474	SAMN32384010	simple	1861841	feces metagenome	ARK_Oxford_92						no					UNIVERSITY OF READING
Yokoyama_2023	GBR	ARK_Oxford_94	SRS16268475	Human	stool	inpatient	suspected_c_diff	na	SRR22877947	44936.3	44918.3	13478835	4070608170	13478835	302	1338		https://sra-downloadb.be-md.ncbi.nlm.nih.gov/sos2/sra-pub-zq-20/SRR022/22877/SRR22877947/SRR22877947.lite.1	SRX18836434	ARK_Oxford_94	WGS	RANDOM	METAGENOMIC	PAIRED	0	0	ILLUMINA	Illumina HiSeq 3000	SRP414603	PRJNA915251		915251	SRS16268475	SAMN32384011	simple	1861841	feces metagenome	ARK_Oxford_94						no					UNIVERSITY OF READING
Yokoyama_2023	GBR	ARK_Oxford_97	SRS16268476	Human	stool	inpatient	suspected_c_diff	na	SRR22877946	44936.3	44918.3	14385431	4344400162	14385431	302	1424		https://sra-downloadb.be-md.ncbi.nlm.nih.gov/sos2/sra-pub-zq-20/SRR022/22877/SRR22877946/SRR22877946.lite.1	SRX18836435	ARK_Oxford_97	WGS	RANDOM	METAGENOMIC	PAIRED	0	0	ILLUMINA	Illumina HiSeq 3000	SRP414603	PRJNA915251		915251	SRS16268476	SAMN32384012	simple	1861841	feces metagenome	ARK_Oxford_97						no					UNIVERSITY OF READING
Yokoyama_2023	GBR	ARK_Oxford_98	SRS16268477	Human	stool	inpatient	suspected_c_diff	na	SRR22877945	44936.3	44918.3	12344790	3728126580	12344790	302	1239		https://sra-downloadb.be-md.ncbi.nlm.nih.gov/sos2/sra-pub-zq-20/SRR022/22877/SRR22877945/SRR22877945.lite.1	SRX18836436	ARK_Oxford_98	WGS	RANDOM	METAGENOMIC	PAIRED	0	0	ILLUMINA	Illumina HiSeq 3000	SRP414603	PRJNA915251		915251	SRS16268477	SAMN32384013	simple	1861841	feces metagenome	ARK_Oxford_98						no					UNIVERSITY OF READING
Yokoyama_2023	GBR	ARK_Oxford_99	SRS16268478	Human	stool	inpatient	suspected_c_diff	na	SRR22877944	44936.3	44918.3	19382822	5853612244	19382822	302	1942		https://sra-downloadb.be-md.ncbi.nlm.nih.gov/sos2/sra-pub-zq-20/SRR022/22877/SRR22877944/SRR22877944.lite.1	SRX18836437	ARK_Oxford_99	WGS	RANDOM	METAGENOMIC	PAIRED	0	0	ILLUMINA	Illumina HiSeq 3000	SRP414603	PRJNA915251		915251	SRS16268478	SAMN32384014	simple	1861841	feces metagenome	ARK_Oxford_99						no					UNIVERSITY OF READING
Yokoyama_2023	GBR	ARK_Poole_02	SRS16268479	Human	stool	inpatient	suspected_c_diff	na	SRR22877943	44936.3	44918.3	17225382	5202065364	17225382	302	1620		https://sra-downloadb.be-md.ncbi.nlm.nih.gov/sos2/sra-pub-zq-20/SRR022/22877/SRR22877943/SRR22877943.lite.1	SRX18836438	ARK_Poole_02	WGS	RANDOM	METAGENOMIC	PAIRED	0	0	ILLUMINA	Illumina HiSeq 3000	SRP414603	PRJNA915251		915251	SRS16268479	SAMN32384015	simple	1861841	feces metagenome	ARK_Poole_02						no					UNIVERSITY OF READING
Yokoyama_2023	GBR	ARK_Poole_03	SRS16268481	Human	stool	inpatient	suspected_c_diff	na	SRR22877941	44936.3	44918.3	20597983	6220590866	20597983	302	1925		https://sra-downloadb.be-md.ncbi.nlm.nih.gov/sos2/sra-pub-zq-20/SRR022/22877/SRR22877941/SRR22877941.lite.1	SRX18836440	ARK_Poole_03	WGS	RANDOM	METAGENOMIC	PAIRED	0	0	ILLUMINA	Illumina HiSeq 3000	SRP414603	PRJNA915251		915251	SRS16268481	SAMN32384016	simple	1861841	feces metagenome	ARK_Poole_03						no					UNIVERSITY OF READING
Yokoyama_2023	GBR	ARK_Poole_04	SRS16268482	Human	stool	inpatient	suspected_c_diff	na	SRR22877940	44936.3	44918.3	18873335	5699747170	18873335	302	1770		https://sra-downloadb.be-md.ncbi.nlm.nih.gov/sos2/sra-pub-zq-20/SRR022/22877/SRR22877940/SRR22877940.lite.1	SRX18836441	ARK_Poole_04	WGS	RANDOM	METAGENOMIC	PAIRED	0	0	ILLUMINA	Illumina HiSeq 3000	SRP414603	PRJNA915251		915251	SRS16268482	SAMN32384017	simple	1861841	feces metagenome	ARK_Poole_04						no					UNIVERSITY OF READING
Yokoyama_2023	GBR	ARK_Poole_05	SRS16268483	Human	stool	inpatient	suspected_c_diff	na	SRR22877939	44936.3	44918.3	17923938	5413029276	17923938	302	1719		https://sra-downloadb.be-md.ncbi.nlm.nih.gov/sos2/sra-pub-zq-20/SRR022/22877/SRR22877939/SRR22877939.lite.1	SRX18836442	ARK_Poole_05	WGS	RANDOM	METAGENOMIC	PAIRED	0	0	ILLUMINA	Illumina HiSeq 3000	SRP414603	PRJNA915251		915251	SRS16268483	SAMN32384018	simple	1861841	feces metagenome	ARK_Poole_05						no					UNIVERSITY OF READING
Yokoyama_2023	GBR	ARK_Poole_06	SRS16268484	Human	stool	inpatient	suspected_c_diff	na	SRR22877938	44936.3	44918.3	14968033	4520345966	14968033	302	1409		https://sra-downloadb.be-md.ncbi.nlm.nih.gov/sos2/sra-pub-zq-20/SRR022/22877/SRR22877938/SRR22877938.lite.1	SRX18836443	ARK_Poole_06	WGS	RANDOM	METAGENOMIC	PAIRED	0	0	ILLUMINA	Illumina HiSeq 3000	SRP414603	PRJNA915251		915251	SRS16268484	SAMN32384019	simple	1861841	feces metagenome	ARK_Poole_06						no					UNIVERSITY OF READING
Yokoyama_2023	GBR	ARK_Poole_08	SRS16268485	Human	stool	inpatient	suspected_c_diff	na	SRR22877937	44936.3	44918.3	17765828	5365280056	17765828	302	1684		https://sra-downloadb.be-md.ncbi.nlm.nih.gov/sos2/sra-pub-zq-20/SRR022/22877/SRR22877937/SRR22877937.lite.1	SRX18836444	ARK_Poole_08	WGS	RANDOM	METAGENOMIC	PAIRED	0	0	ILLUMINA	Illumina HiSeq 3000	SRP414603	PRJNA915251		915251	SRS16268485	SAMN32384020	simple	1861841	feces metagenome	ARK_Poole_08						no					UNIVERSITY OF READING
Yokoyama_2023	GBR	ARK_Poole_09	SRS16268486	Human	stool	inpatient	suspected_c_diff	na	SRR22877936	44936.3	44918.3	17988514	5432531228	17988514	302	1696		https://sra-downloadb.be-md.ncbi.nlm.nih.gov/sos2/sra-pub-zq-20/SRR022/22877/SRR22877936/SRR22877936.lite.1	SRX18836445	ARK_Poole_09	WGS	RANDOM	METAGENOMIC	PAIRED	0	0	ILLUMINA	Illumina HiSeq 3000	SRP414603	PRJNA915251		915251	SRS16268486	SAMN32384021	simple	1861841	feces metagenome	ARK_Poole_09						no					UNIVERSITY OF READING
Yokoyama_2023	GBR	ARK_Poole_10	SRS16268487	Human	stool	inpatient	suspected_c_diff	na	SRR22877935	44936.3	44918.3	16384824	4948216848	16384824	302	1533		https://sra-downloadb.be-md.ncbi.nlm.nih.gov/sos2/sra-pub-zq-20/SRR022/22877/SRR22877935/SRR22877935.lite.1	SRX18836446	ARK_Poole_10	WGS	RANDOM	METAGENOMIC	PAIRED	0	0	ILLUMINA	Illumina HiSeq 3000	SRP414603	PRJNA915251		915251	SRS16268487	SAMN32384022	simple	1861841	feces metagenome	ARK_Poole_10						no					UNIVERSITY OF READING
Yokoyama_2023	GBR	ARK_Poole_12	SRS16268488	Human	stool	inpatient	suspected_c_diff	na	SRR22877934	44936.3	44918.3	18868616	5698322032	18868616	302	1754		https://sra-downloadb.be-md.ncbi.nlm.nih.gov/sos2/sra-pub-zq-20/SRR022/22877/SRR22877934/SRR22877934.lite.1	SRX18836447	ARK_Poole_12	WGS	RANDOM	METAGENOMIC	PAIRED	0	0	ILLUMINA	Illumina HiSeq 3000	SRP414603	PRJNA915251		915251	SRS16268488	SAMN32384023	simple	1861841	feces metagenome	ARK_Poole_12						no					UNIVERSITY OF READING
Yokoyama_2023	GBR	ARK_Poole_13	SRS16268489	Human	stool	inpatient	suspected_c_diff	na	SRR22877933	44936.3	44918.3	25403599	7671886898	25403599	302	2369		https://sra-downloadb.be-md.ncbi.nlm.nih.gov/sos2/sra-pub-zq-20/SRR022/22877/SRR22877933/SRR22877933.lite.1	SRX18836448	ARK_Poole_13	WGS	RANDOM	METAGENOMIC	PAIRED	0	0	ILLUMINA	Illumina HiSeq 3000	SRP414603	PRJNA915251		915251	SRS16268489	SAMN32384024	simple	1861841	feces metagenome	ARK_Poole_13						no					UNIVERSITY OF READING
Yokoyama_2023	GBR	ARK_Poole_15	SRS16268490	Human	stool	inpatient	suspected_c_diff	na	SRR22877932	44936.3	44918.3	17155786	5181047372	17155786	302	1616		https://sra-downloadb.be-md.ncbi.nlm.nih.gov/sos2/sra-pub-zq-20/SRR022/22877/SRR22877932/SRR22877932.lite.1	SRX18836449	ARK_Poole_15	WGS	RANDOM	METAGENOMIC	PAIRED	0	0	ILLUMINA	Illumina HiSeq 3000	SRP414603	PRJNA915251		915251	SRS16268490	SAMN32384025	simple	1861841	feces metagenome	ARK_Poole_15						no					UNIVERSITY OF READING
Yokoyama_2023	GBR	ARK_Poole_55	SRS16268493	Human	stool	inpatient	suspected_c_diff	na	SRR22877929	44936.3	44918.3	15072882	4552010364	15072882	302	1415		https://sra-downloadb.be-md.ncbi.nlm.nih.gov/sos2/sra-pub-zq-20/SRR022/22877/SRR22877929/SRR22877929.lite.1	SRX18836452	ARK_Poole_55	WGS	RANDOM	METAGENOMIC	PAIRED	0	0	ILLUMINA	Illumina HiSeq 3000	SRP414603	PRJNA915251		915251	SRS16268493	SAMN32384056	simple	1861841	feces metagenome	ARK_Poole_55						no					UNIVERSITY OF READING
Yokoyama_2023	GBR	ARK_Poole_56	SRS16268494	Human	stool	inpatient	suspected_c_diff	na	SRR22877928	44936.3	44918.3	15725018	4748955436	15725018	302	1483		https://sra-downloadb.be-md.ncbi.nlm.nih.gov/sos2/sra-pub-zq-20/SRR022/22877/SRR22877928/SRR22877928.lite.1	SRX18836453	ARK_Poole_56	WGS	RANDOM	METAGENOMIC	PAIRED	0	0	ILLUMINA	Illumina HiSeq 3000	SRP414603	PRJNA915251		915251	SRS16268494	SAMN32384057	simple	1861841	feces metagenome	ARK_Poole_56						no					UNIVERSITY OF READING
Yokoyama_2023	GBR	ARK_Bath_124	SRS16268376	Human	stool	inpatient	suspected_c_diff	na	SRR22878046	44936.3	44918.3	11663953	3522513806	11663953	302	1143		https://sra-downloadb.be-md.ncbi.nlm.nih.gov/sos2/sra-pub-zq-20/SRR022/22878/SRR22878046/SRR22878046.lite.1	SRX18836335	ARK_Bath_124	WGS	RANDOM	METAGENOMIC	PAIRED	0	0	ILLUMINA	Illumina HiSeq 3000	SRP414603	PRJNA915251		915251	SRS16268376	SAMN32383449	simple	1861841	feces metagenome	ARK_Bath_124						no					UNIVERSITY OF READING
Yokoyama_2023	GBR	ARK_Bath_1247	SRS16268387	Human	stool	inpatient	suspected_c_diff	na	SRR22878035	44936.3	44918.3	23284026	7031775852	23284026	302	2076		https://sra-downloadb.be-md.ncbi.nlm.nih.gov/sos2/sra-pub-zq-20/SRR022/22878/SRR22878035/SRR22878035.lite.1	SRX18836346	ARK_Bath_1247	WGS	RANDOM	METAGENOMIC	PAIRED	0	0	ILLUMINA	Illumina HiSeq 3000	SRP414603	PRJNA915251		915251	SRS16268387	SAMN32383450	simple	1861841	feces metagenome	ARK_Bath_1247						no					UNIVERSITY OF READING
Yokoyama_2023	GBR	ARK_Bath_1284	SRS16268402	Human	stool	inpatient	suspected_c_diff	na	SRR22878020	44936.3	44918.3	17755542	5362173684	17755542	302	1633		https://sra-downloadb.be-md.ncbi.nlm.nih.gov/sos2/sra-pub-zq-20/SRR022/22878/SRR22878020/SRR22878020.lite.1	SRX18836361	ARK_Bath_1284	WGS	RANDOM	METAGENOMIC	PAIRED	0	0	ILLUMINA	Illumina HiSeq 3000	SRP414603	PRJNA915251		915251	SRS16268402	SAMN32383460	simple	1861841	feces metagenome	ARK_Bath_1284						no					UNIVERSITY OF READING
Yokoyama_2023	GBR	ARK_Bath_1294	SRS16268413	Human	stool	inpatient	suspected_c_diff	na	SRR22878009	44936.3	44918.3	13932281	4207548862	13932281	302	1255		https://sra-downloadb.be-md.ncbi.nlm.nih.gov/sos2/sra-pub-zq-20/SRR022/22878/SRR22878009/SRR22878009.lite.1	SRX18836372	ARK_Bath_1294	WGS	RANDOM	METAGENOMIC	PAIRED	0	0	ILLUMINA	Illumina HiSeq 3000	SRP414603	PRJNA915251		915251	SRS16268413	SAMN32383461	simple	1861841	feces metagenome	ARK_Bath_1294						no					UNIVERSITY OF READING
Yokoyama_2023	GBR	ARK_Bath_13	SRS16268424	Human	stool	inpatient	suspected_c_diff	na	SRR22877998	44936.3	44918.3	12567229	3795303158	12567229	302	1230		https://sra-downloadb.be-md.ncbi.nlm.nih.gov/sos2/sra-pub-zq-20/SRR022/22877/SRR22877998/SRR22877998.lite.1	SRX18836383	ARK_Bath_13	WGS	RANDOM	METAGENOMIC	PAIRED	0	0	ILLUMINA	Illumina HiSeq 3000	SRP414603	PRJNA915251		915251	SRS16268424	SAMN32383462	simple	1861841	feces metagenome	ARK_Bath_13						no					UNIVERSITY OF READING
Yokoyama_2023	GBR	ARK_Oxford_18	SRS16268375	Human	stool	inpatient	suspected_c_diff	na	SRR22878047	44936.3	44918.3	15783435	4766597370	15783435	302	1567		https://sra-downloadb.be-md.ncbi.nlm.nih.gov/sos2/sra-pub-zq-20/SRR022/22878/SRR22878047/SRR22878047.lite.1	SRX18836334	ARK_Oxford_18	WGS	RANDOM	METAGENOMIC	PAIRED	0	0	ILLUMINA	Illumina HiSeq 3000	SRP414603	PRJNA915251		915251	SRS16268375	SAMN32383835	simple	1861841	feces metagenome	ARK_Oxford_18						no					UNIVERSITY OF READING
Yokoyama_2023	GBR	ARK_Oxford_180	SRS16268377	Human	stool	inpatient	suspected_c_diff	na	SRR22878045	44936.3	44918.3	14630083	4418285066	14630083	302	1394		https://sra-downloadb.be-md.ncbi.nlm.nih.gov/sos2/sra-pub-zq-20/SRR022/22878/SRR22878045/SRR22878045.lite.1	SRX18836336	ARK_Oxford_180	WGS	RANDOM	METAGENOMIC	PAIRED	0	0	ILLUMINA	Illumina HiSeq 3000	SRP414603	PRJNA915251		915251	SRS16268377	SAMN32383836	simple	1861841	feces metagenome	ARK_Oxford_180						no					UNIVERSITY OF READING
Yokoyama_2023	GBR	ARK_Oxford_181	SRS16268378	Human	stool	inpatient	suspected_c_diff	na	SRR22878044	44936.3	44918.3	15110510	4563374020	15110510	302	1444		https://sra-downloadb.be-md.ncbi.nlm.nih.gov/sos2/sra-pub-zq-20/SRR022/22878/SRR22878044/SRR22878044.lite.1	SRX18836337	ARK_Oxford_181	WGS	RANDOM	METAGENOMIC	PAIRED	0	0	ILLUMINA	Illumina HiSeq 3000	SRP414603	PRJNA915251		915251	SRS16268378	SAMN32383837	simple	1861841	feces metagenome	ARK_Oxford_181						no					UNIVERSITY OF READING
Yokoyama_2023	GBR	ARK_Oxford_182	SRS16268379	Human	stool	inpatient	suspected_c_diff	na	SRR22878043	44936.3	44918.3	14959299	4517708298	14959299	302	1430		https://sra-downloadb.be-md.ncbi.nlm.nih.gov/sos2/sra-pub-zq-20/SRR022/22878/SRR22878043/SRR22878043.lite.1	SRX18836338	ARK_Oxford_182	WGS	RANDOM	METAGENOMIC	PAIRED	0	0	ILLUMINA	Illumina HiSeq 3000	SRP414603	PRJNA915251		915251	SRS16268379	SAMN32383838	simple	1861841	feces metagenome	ARK_Oxford_182						no					UNIVERSITY OF READING
Yokoyama_2023	GBR	ARK_Oxford_183	SRS16268380	Human	stool	inpatient	suspected_c_diff	na	SRR22878042	44936.3	44918.3	12580023	3799166946	12580023	302	1219		https://sra-downloadb.be-md.ncbi.nlm.nih.gov/sos2/sra-pub-zq-20/SRR022/22878/SRR22878042/SRR22878042.lite.1	SRX18836339	ARK_Oxford_183	WGS	RANDOM	METAGENOMIC	PAIRED	0	0	ILLUMINA	Illumina HiSeq 3000	SRP414603	PRJNA915251		915251	SRS16268380	SAMN32383839	simple	1861841	feces metagenome	ARK_Oxford_183						no					UNIVERSITY OF READING
Yokoyama_2023	GBR	ARK_Oxford_184	SRS16268381	Human	stool	inpatient	suspected_c_diff	na	SRR22878041	44936.3	44918.3	14658878	4426981156	14658878	302	1405		https://sra-downloadb.be-md.ncbi.nlm.nih.gov/sos2/sra-pub-zq-20/SRR022/22878/SRR22878041/SRR22878041.lite.1	SRX18836340	ARK_Oxford_184	WGS	RANDOM	METAGENOMIC	PAIRED	0	0	ILLUMINA	Illumina HiSeq 3000	SRP414603	PRJNA915251		915251	SRS16268381	SAMN32383840	simple	1861841	feces metagenome	ARK_Oxford_184						no					UNIVERSITY OF READING
Yokoyama_2023	GBR	ARK_Oxford_186	SRS16268382	Human	stool	inpatient	suspected_c_diff	na	SRR22878040	44936.3	44918.3	13687374	4133586948	13687374	302	1304		https://sra-downloadb.be-md.ncbi.nlm.nih.gov/sos2/sra-pub-zq-20/SRR022/22878/SRR22878040/SRR22878040.lite.1	SRX18836341	ARK_Oxford_186	WGS	RANDOM	METAGENOMIC	PAIRED	0	0	ILLUMINA	Illumina HiSeq 3000	SRP414603	PRJNA915251		915251	SRS16268382	SAMN32383841	simple	1861841	feces metagenome	ARK_Oxford_186						no					UNIVERSITY OF READING
Yokoyama_2023	GBR	ARK_Oxford_19	SRS16268383	Human	stool	inpatient	suspected_c_diff	na	SRR22878039	44936.3	44918.3	15310924	4623899048	15310924	302	1521		https://sra-downloadb.be-md.ncbi.nlm.nih.gov/sos2/sra-pub-zq-20/SRR022/22878/SRR22878039/SRR22878039.lite.1	SRX18836342	ARK_Oxford_19	WGS	RANDOM	METAGENOMIC	PAIRED	0	0	ILLUMINA	Illumina HiSeq 3000	SRP414603	PRJNA915251		915251	SRS16268383	SAMN32383842	simple	1861841	feces metagenome	ARK_Oxford_19						no					UNIVERSITY OF READING
Yokoyama_2023	GBR	ARK_Oxford_198	SRS16268384	Human	stool	inpatient	suspected_c_diff	na	SRR22878038	44936.3	44918.3	11929366	3602668532	11929366	302	1138		https://sra-downloadb.be-md.ncbi.nlm.nih.gov/sos2/sra-pub-zq-20/SRR022/22878/SRR22878038/SRR22878038.lite.1	SRX18836343	ARK_Oxford_198	WGS	RANDOM	METAGENOMIC	PAIRED	0	0	ILLUMINA	Illumina HiSeq 3000	SRP414603	PRJNA915251		915251	SRS16268384	SAMN32383843	simple	1861841	feces metagenome	ARK_Oxford_198						no					UNIVERSITY OF READING
Yokoyama_2023	GBR	ARK_Oxford_2	SRS16268385	Human	stool	inpatient	suspected_c_diff	na	SRR22878037	44936.3	44918.3	8605757	2598938614	8605757	302	849		https://sra-downloadb.be-md.ncbi.nlm.nih.gov/sos2/sra-pub-zq-20/SRR022/22878/SRR22878037/SRR22878037.lite.1	SRX18836344	ARK_Oxford_2	WGS	RANDOM	METAGENOMIC	PAIRED	0	0	ILLUMINA	Illumina HiSeq 3000	SRP414603	PRJNA915251		915251	SRS16268385	SAMN32383844	simple	1861841	feces metagenome	ARK_Oxford_2						no					UNIVERSITY OF READING
Yokoyama_2023	GBR	ARK_Oxford_200	SRS16268386	Human	stool	inpatient	suspected_c_diff	na	SRR22878036	44936.3	44918.3	11833227	3573634554	11833227	302	1142		https://sra-downloadb.be-md.ncbi.nlm.nih.gov/sos2/sra-pub-zq-20/SRR022/22878/SRR22878036/SRR22878036.lite.1	SRX18836345	ARK_Oxford_200	WGS	RANDOM	METAGENOMIC	PAIRED	0	0	ILLUMINA	Illumina HiSeq 3000	SRP414603	PRJNA915251		915251	SRS16268386	SAMN32383845	simple	1861841	feces metagenome	ARK_Oxford_200						no					UNIVERSITY OF READING
Yokoyama_2023	GBR	ARK_Oxford_201	SRS16268388	Human	stool	inpatient	suspected_c_diff	na	SRR22878034	44936.3	44918.3	13638636	4118868072	13638636	302	1302		https://sra-downloadb.be-md.ncbi.nlm.nih.gov/sos2/sra-pub-zq-20/SRR022/22878/SRR22878034/SRR22878034.lite.1	SRX18836347	ARK_Oxford_201	WGS	RANDOM	METAGENOMIC	PAIRED	0	0	ILLUMINA	Illumina HiSeq 3000	SRP414603	PRJNA915251		915251	SRS16268388	SAMN32383846	simple	1861841	feces metagenome	ARK_Oxford_201						no					UNIVERSITY OF READING
Yokoyama_2023	GBR	ARK_Oxford_205	SRS16268389	Human	stool	inpatient	suspected_c_diff	na	SRR22878033	44936.3	44918.3	13443153	4059832206	13443153	302	1281		https://sra-downloadb.be-md.ncbi.nlm.nih.gov/sos2/sra-pub-zq-20/SRR022/22878/SRR22878033/SRR22878033.lite.1	SRX18836348	ARK_Oxford_205	WGS	RANDOM	METAGENOMIC	PAIRED	0	0	ILLUMINA	Illumina HiSeq 3000	SRP414603	PRJNA915251		915251	SRS16268389	SAMN32383847	simple	1861841	feces metagenome	ARK_Oxford_205						no					UNIVERSITY OF READING
Yokoyama_2023	GBR	ARK_Oxford_206	SRS16268390	Human	stool	inpatient	suspected_c_diff	na	SRR22878032	44936.3	44918.3	11545136	3486631072	11545136	302	1116		https://sra-downloadb.be-md.ncbi.nlm.nih.gov/sos2/sra-pub-zq-20/SRR022/22878/SRR22878032/SRR22878032.lite.1	SRX18836349	ARK_Oxford_206	WGS	RANDOM	METAGENOMIC	PAIRED	0	0	ILLUMINA	Illumina HiSeq 3000	SRP414603	PRJNA915251		915251	SRS16268390	SAMN32383848	simple	1861841	feces metagenome	ARK_Oxford_206						no					UNIVERSITY OF READING
Yokoyama_2023	GBR	ARK_Oxford_208	SRS16268391	Human	stool	inpatient	suspected_c_diff	na	SRR22878031	44936.3	44918.3	13107992	3958613584	13107992	302	1261		https://sra-downloadb.be-md.ncbi.nlm.nih.gov/sos2/sra-pub-zq-20/SRR022/22878/SRR22878031/SRR22878031.lite.1	SRX18836350	ARK_Oxford_208	WGS	RANDOM	METAGENOMIC	PAIRED	0	0	ILLUMINA	Illumina HiSeq 3000	SRP414603	PRJNA915251		915251	SRS16268391	SAMN32383849	simple	1861841	feces metagenome	ARK_Oxford_208						no					UNIVERSITY OF READING
Yokoyama_2023	GBR	ARK_Oxford_210	SRS16268392	Human	stool	inpatient	suspected_c_diff	na	SRR22878030	44936.3	44918.3	15150460	4575438920	15150460	302	1466		https://sra-downloadb.be-md.ncbi.nlm.nih.gov/sos2/sra-pub-zq-20/SRR022/22878/SRR22878030/SRR22878030.lite.1	SRX18836351	ARK_Oxford_210	WGS	RANDOM	METAGENOMIC	PAIRED	0	0	ILLUMINA	Illumina HiSeq 3000	SRP414603	PRJNA915251		915251	SRS16268392	SAMN32383850	simple	1861841	feces metagenome	ARK_Oxford_210						no					UNIVERSITY OF READING
Yokoyama_2023	GBR	ARK_Oxford_212	SRS16268393	Human	stool	inpatient	suspected_c_diff	na	SRR22878029	44936.3	44918.3	16795176	5072143152	16795176	302	1600		https://sra-downloadb.be-md.ncbi.nlm.nih.gov/sos2/sra-pub-zq-20/SRR022/22878/SRR22878029/SRR22878029.lite.1	SRX18836352	ARK_Oxford_212	WGS	RANDOM	METAGENOMIC	PAIRED	0	0	ILLUMINA	Illumina HiSeq 3000	SRP414603	PRJNA915251		915251	SRS16268393	SAMN32383851	simple	1861841	feces metagenome	ARK_Oxford_212						no					UNIVERSITY OF READING
Yokoyama_2023	GBR	ARK_Oxford_214	SRS16268394	Human	stool	inpatient	suspected_c_diff	na	SRR22878028	44936.3	44918.3	12279365	3708368230	12279365	302	1191		https://sra-downloadb.be-md.ncbi.nlm.nih.gov/sos2/sra-pub-zq-20/SRR022/22878/SRR22878028/SRR22878028.lite.1	SRX18836353	ARK_Oxford_214	WGS	RANDOM	METAGENOMIC	PAIRED	0	0	ILLUMINA	Illumina HiSeq 3000	SRP414603	PRJNA915251		915251	SRS16268394	SAMN32383852	simple	1861841	feces metagenome	ARK_Oxford_214						no					UNIVERSITY OF READING
Yokoyama_2023	GBR	ARK_Oxford_217	SRS16268395	Human	stool	inpatient	suspected_c_diff	na	SRR22878027	44936.3	44918.3	12119385	3660054270	12119385	302	1163		https://sra-downloadb.be-md.ncbi.nlm.nih.gov/sos2/sra-pub-zq-20/SRR022/22878/SRR22878027/SRR22878027.lite.1	SRX18836354	ARK_Oxford_217	WGS	RANDOM	METAGENOMIC	PAIRED	0	0	ILLUMINA	Illumina HiSeq 3000	SRP414603	PRJNA915251		915251	SRS16268395	SAMN32383853	simple	1861841	feces metagenome	ARK_Oxford_217						no					UNIVERSITY OF READING
Yokoyama_2023	GBR	ARK_Oxford_334	SRS16268396	Human	stool	inpatient	suspected_c_diff	na	SRR22878026	44936.3	44918.3	13519201	4082798702	13519201	302	1255		https://sra-downloadb.be-md.ncbi.nlm.nih.gov/sos2/sra-pub-zq-20/SRR022/22878/SRR22878026/SRR22878026.lite.1	SRX18836355	ARK_Oxford_334	WGS	RANDOM	METAGENOMIC	PAIRED	0	0	ILLUMINA	Illumina HiSeq 3000	SRP414603	PRJNA915251		915251	SRS16268396	SAMN32383940	simple	1861841	feces metagenome	ARK_Oxford_334						no					UNIVERSITY OF READING
Yokoyama_2023	GBR	ARK_Oxford_335	SRS16268397	Human	stool	inpatient	suspected_c_diff	na	SRR22878025	44936.3	44918.3	20365343	6150333586	20365343	302	1865		https://sra-downloadb.be-md.ncbi.nlm.nih.gov/sos2/sra-pub-zq-20/SRR022/22878/SRR22878025/SRR22878025.lite.1	SRX18836356	ARK_Oxford_335	WGS	RANDOM	METAGENOMIC	PAIRED	0	0	ILLUMINA	Illumina HiSeq 3000	SRP414603	PRJNA915251		915251	SRS16268397	SAMN32383941	simple	1861841	feces metagenome	ARK_Oxford_335						no					UNIVERSITY OF READING
Yokoyama_2023	GBR	ARK_Oxford_337	SRS16268398	Human	stool	inpatient	suspected_c_diff	na	SRR22878024	44936.3	44918.3	17565597	5304810294	17565597	302	1611		https://sra-downloadb.be-md.ncbi.nlm.nih.gov/sos2/sra-pub-zq-20/SRR022/22878/SRR22878024/SRR22878024.lite.1	SRX18836357	ARK_Oxford_337	WGS	RANDOM	METAGENOMIC	PAIRED	0	0	ILLUMINA	Illumina HiSeq 3000	SRP414603	PRJNA915251		915251	SRS16268398	SAMN32383942	simple	1861841	feces metagenome	ARK_Oxford_337						no					UNIVERSITY OF READING
Yokoyama_2023	GBR	ARK_Oxford_338	SRS16268399	Human	stool	inpatient	suspected_c_diff	na	SRR22878023	44936.3	44918.3	24303075	7339528650	24303075	302	2251		https://sra-downloadb.be-md.ncbi.nlm.nih.gov/sos2/sra-pub-zq-20/SRR022/22878/SRR22878023/SRR22878023.lite.1	SRX18836358	ARK_Oxford_338	WGS	RANDOM	METAGENOMIC	PAIRED	0	0	ILLUMINA	Illumina HiSeq 3000	SRP414603	PRJNA915251		915251	SRS16268399	SAMN32383943	simple	1861841	feces metagenome	ARK_Oxford_338						no					UNIVERSITY OF READING
Yokoyama_2023	GBR	ARK_Oxford_34	SRS16268400	Human	stool	inpatient	suspected_c_diff	na	SRR22878022	44936.3	44918.3	15638776	4722910352	15638776	302	1543		https://sra-downloadb.be-md.ncbi.nlm.nih.gov/sos2/sra-pub-zq-20/SRR022/22878/SRR22878022/SRR22878022.lite.1	SRX18836359	ARK_Oxford_34	WGS	RANDOM	METAGENOMIC	PAIRED	0	0	ILLUMINA	Illumina HiSeq 3000	SRP414603	PRJNA915251		915251	SRS16268400	SAMN32383944	simple	1861841	feces metagenome	ARK_Oxford_34						no					UNIVERSITY OF READING
Yokoyama_2023	GBR	ARK_Oxford_340	SRS16268401	Human	stool	inpatient	suspected_c_diff	na	SRR22878021	44936.3	44918.3	16417035	4957944570	16417035	302	1516		https://sra-downloadb.be-md.ncbi.nlm.nih.gov/sos2/sra-pub-zq-20/SRR022/22878/SRR22878021/SRR22878021.lite.1	SRX18836360	ARK_Oxford_340	WGS	RANDOM	METAGENOMIC	PAIRED	0	0	ILLUMINA	Illumina HiSeq 3000	SRP414603	PRJNA915251		915251	SRS16268401	SAMN32383945	simple	1861841	feces metagenome	ARK_Oxford_340						no					UNIVERSITY OF READING
Yokoyama_2023	GBR	ARK_Oxford_341	SRS16268403	Human	stool	inpatient	suspected_c_diff	na	SRR22878019	44936.3	44918.3	15139481	4572123262	15139481	302	1391		https://sra-downloadb.be-md.ncbi.nlm.nih.gov/sos2/sra-pub-zq-20/SRR022/22878/SRR22878019/SRR22878019.lite.1	SRX18836362	ARK_Oxford_341	WGS	RANDOM	METAGENOMIC	PAIRED	0	0	ILLUMINA	Illumina HiSeq 3000	SRP414603	PRJNA915251		915251	SRS16268403	SAMN32383946	simple	1861841	feces metagenome	ARK_Oxford_341						no					UNIVERSITY OF READING
Yokoyama_2023	GBR	ARK_Oxford_342	SRS16268404	Human	stool	inpatient	suspected_c_diff	na	SRR22878018	44936.3	44918.3	16251623	4907990146	16251623	302	1491		https://sra-downloadb.be-md.ncbi.nlm.nih.gov/sos2/sra-pub-zq-20/SRR022/22878/SRR22878018/SRR22878018.lite.1	SRX18836363	ARK_Oxford_342	WGS	RANDOM	METAGENOMIC	PAIRED	0	0	ILLUMINA	Illumina HiSeq 3000	SRP414603	PRJNA915251		915251	SRS16268404	SAMN32383947	simple	1861841	feces metagenome	ARK_Oxford_342						no					UNIVERSITY OF READING
Yokoyama_2023	GBR	ARK_Oxford_344	SRS16268405	Human	stool	inpatient	suspected_c_diff	na	SRR22878017	44936.3	44918.3	17014076	5138250952	17014076	302	1592		https://sra-downloadb.be-md.ncbi.nlm.nih.gov/sos2/sra-pub-zq-20/SRR022/22878/SRR22878017/SRR22878017.lite.1	SRX18836364	ARK_Oxford_344	WGS	RANDOM	METAGENOMIC	PAIRED	0	0	ILLUMINA	Illumina HiSeq 3000	SRP414603	PRJNA915251		915251	SRS16268405	SAMN32383948	simple	1861841	feces metagenome	ARK_Oxford_344						no					UNIVERSITY OF READING
Yokoyama_2023	GBR	ARK_Oxford_346	SRS16268406	Human	stool	inpatient	suspected_c_diff	na	SRR22878016	44936.3	44918.3	14739690	4451386380	14739690	302	1369		https://sra-downloadb.be-md.ncbi.nlm.nih.gov/sos2/sra-pub-zq-20/SRR022/22878/SRR22878016/SRR22878016.lite.1	SRX18836365	ARK_Oxford_346	WGS	RANDOM	METAGENOMIC	PAIRED	0	0	ILLUMINA	Illumina HiSeq 3000	SRP414603	PRJNA915251		915251	SRS16268406	SAMN32383949	simple	1861841	feces metagenome	ARK_Oxford_346						no					UNIVERSITY OF READING
Yokoyama_2023	GBR	ARK_Oxford_348	SRS16268407	Human	stool	inpatient	suspected_c_diff	na	SRR22878015	44936.3	44918.3	14333644	4328760488	14333644	302	1320		https://sra-downloadb.be-md.ncbi.nlm.nih.gov/sos2/sra-pub-zq-20/SRR022/22878/SRR22878015/SRR22878015.lite.1	SRX18836366	ARK_Oxford_348	WGS	RANDOM	METAGENOMIC	PAIRED	0	0	ILLUMINA	Illumina HiSeq 3000	SRP414603	PRJNA915251		915251	SRS16268407	SAMN32383950	simple	1861841	feces metagenome	ARK_Oxford_348						no					UNIVERSITY OF READING
Yokoyama_2023	GBR	ARK_Oxford_349	SRS16268408	Human	stool	inpatient	suspected_c_diff	na	SRR22878014	44936.3	44918.3	17328769	5233288238	17328769	302	1601		https://sra-downloadb.be-md.ncbi.nlm.nih.gov/sos2/sra-pub-zq-20/SRR022/22878/SRR22878014/SRR22878014.lite.1	SRX18836367	ARK_Oxford_349	WGS	RANDOM	METAGENOMIC	PAIRED	0	0	ILLUMINA	Illumina HiSeq 3000	SRP414603	PRJNA915251		915251	SRS16268408	SAMN32383951	simple	1861841	feces metagenome	ARK_Oxford_349						no					UNIVERSITY OF READING
Yokoyama_2023	GBR	ARK_Oxford_35	SRS16268409	Human	stool	inpatient	suspected_c_diff	na	SRR22878013	44936.3	44918.3	13191677	3983886454	13191677	302	1326		https://sra-downloadb.be-md.ncbi.nlm.nih.gov/sos2/sra-pub-zq-20/SRR022/22878/SRR22878013/SRR22878013.lite.1	SRX18836368	ARK_Oxford_35	WGS	RANDOM	METAGENOMIC	PAIRED	0	0	ILLUMINA	Illumina HiSeq 3000	SRP414603	PRJNA915251		915251	SRS16268409	SAMN32383952	simple	1861841	feces metagenome	ARK_Oxford_35						no					UNIVERSITY OF READING
Yokoyama_2023	GBR	ARK_Oxford_350	SRS16268410	Human	stool	inpatient	suspected_c_diff	na	SRR22878012	44936.3	44918.3	19060879	5756385458	19060879	302	1748		https://sra-downloadb.be-md.ncbi.nlm.nih.gov/sos2/sra-pub-zq-20/SRR022/22878/SRR22878012/SRR22878012.lite.1	SRX18836369	ARK_Oxford_350	WGS	RANDOM	METAGENOMIC	PAIRED	0	0	ILLUMINA	Illumina HiSeq 3000	SRP414603	PRJNA915251		915251	SRS16268410	SAMN32383953	simple	1861841	feces metagenome	ARK_Oxford_350						no					UNIVERSITY OF READING
Yokoyama_2023	GBR	ARK_Oxford_352	SRS16268411	Human	stool	inpatient	suspected_c_diff	na	SRR22878011	44936.3	44918.3	19060944	5756405088	19060944	302	1754		https://sra-downloadb.be-md.ncbi.nlm.nih.gov/sos2/sra-pub-zq-20/SRR022/22878/SRR22878011/SRR22878011.lite.1	SRX18836370	ARK_Oxford_352	WGS	RANDOM	METAGENOMIC	PAIRED	0	0	ILLUMINA	Illumina HiSeq 3000	SRP414603	PRJNA915251		915251	SRS16268411	SAMN32383954	simple	1861841	feces metagenome	ARK_Oxford_352						no					UNIVERSITY OF READING
Yokoyama_2023	GBR	ARK_Oxford_353	SRS16268412	Human	stool	inpatient	suspected_c_diff	na	SRR22878010	44936.3	44918.3	18095638	5464882676	18095638	302	1665		https://sra-downloadb.be-md.ncbi.nlm.nih.gov/sos2/sra-pub-zq-20/SRR022/22878/SRR22878010/SRR22878010.lite.1	SRX18836371	ARK_Oxford_353	WGS	RANDOM	METAGENOMIC	PAIRED	0	0	ILLUMINA	Illumina HiSeq 3000	SRP414603	PRJNA915251		915251	SRS16268412	SAMN32383955	simple	1861841	feces metagenome	ARK_Oxford_353						no					UNIVERSITY OF READING
Yokoyama_2023	GBR	ARK_Oxford_354	SRS16268414	Human	stool	inpatient	suspected_c_diff	na	SRR22878008	44936.3	44918.3	17660077	5333343254	17660077	302	1628		https://sra-downloadb.be-md.ncbi.nlm.nih.gov/sos2/sra-pub-zq-20/SRR022/22878/SRR22878008/SRR22878008.lite.1	SRX18836373	ARK_Oxford_354	WGS	RANDOM	METAGENOMIC	PAIRED	0	0	ILLUMINA	Illumina HiSeq 3000	SRP414603	PRJNA915251		915251	SRS16268414	SAMN32383956	simple	1861841	feces metagenome	ARK_Oxford_354						no					UNIVERSITY OF READING
Yokoyama_2023	GBR	ARK_Oxford_355	SRS16268415	Human	stool	inpatient	suspected_c_diff	na	SRR22878007	44936.3	44918.3	17326978	5232747356	17326978	302	1605		https://sra-downloadb.be-md.ncbi.nlm.nih.gov/sos2/sra-pub-zq-20/SRR022/22878/SRR22878007/SRR22878007.lite.1	SRX18836374	ARK_Oxford_355	WGS	RANDOM	METAGENOMIC	PAIRED	0	0	ILLUMINA	Illumina HiSeq 3000	SRP414603	PRJNA915251		915251	SRS16268415	SAMN32383957	simple	1861841	feces metagenome	ARK_Oxford_355						no					UNIVERSITY OF READING
Yokoyama_2023	GBR	ARK_Oxford_356	SRS16268416	Human	stool	inpatient	suspected_c_diff	na	SRR22878006	44936.3	44918.3	20952518	6327660436	20952518	302	1916		https://sra-downloadb.be-md.ncbi.nlm.nih.gov/sos2/sra-pub-zq-20/SRR022/22878/SRR22878006/SRR22878006.lite.1	SRX18836375	ARK_Oxford_356	WGS	RANDOM	METAGENOMIC	PAIRED	0	0	ILLUMINA	Illumina HiSeq 3000	SRP414603	PRJNA915251		915251	SRS16268416	SAMN32383958	simple	1861841	feces metagenome	ARK_Oxford_356						no					UNIVERSITY OF READING
Yokoyama_2023	GBR	ARK_Oxford_357	SRS16268417	Human	stool	inpatient	suspected_c_diff	na	SRR22878005	44936.3	44918.3	18215857	5501188814	18215857	302	1667		https://sra-downloadb.be-md.ncbi.nlm.nih.gov/sos2/sra-pub-zq-20/SRR022/22878/SRR22878005/SRR22878005.lite.1	SRX18836376	ARK_Oxford_357	WGS	RANDOM	METAGENOMIC	PAIRED	0	0	ILLUMINA	Illumina HiSeq 3000	SRP414603	PRJNA915251		915251	SRS16268417	SAMN32383959	simple	1861841	feces metagenome	ARK_Oxford_357						no					UNIVERSITY OF READING
Yokoyama_2023	GBR	ARK_Oxford_358	SRS16268418	Human	stool	inpatient	suspected_c_diff	na	SRR22878004	44936.3	44918.3	19194981	5796884262	19194981	302	1767		https://sra-downloadb.be-md.ncbi.nlm.nih.gov/sos2/sra-pub-zq-20/SRR022/22878/SRR22878004/SRR22878004.lite.1	SRX18836377	ARK_Oxford_358	WGS	RANDOM	METAGENOMIC	PAIRED	0	0	ILLUMINA	Illumina HiSeq 3000	SRP414603	PRJNA915251		915251	SRS16268418	SAMN32383960	simple	1861841	feces metagenome	ARK_Oxford_358						no					UNIVERSITY OF READING
Yokoyama_2023	GBR	ARK_Oxford_359	SRS16268420	Human	stool	inpatient	suspected_c_diff	na	SRR22878003	44936.3	44918.3	14830208	4478722816	14830208	302	1368		https://sra-downloadb.be-md.ncbi.nlm.nih.gov/sos2/sra-pub-zq-20/SRR022/22878/SRR22878003/SRR22878003.lite.1	SRX18836378	ARK_Oxford_359	WGS	RANDOM	METAGENOMIC	PAIRED	0	0	ILLUMINA	Illumina HiSeq 3000	SRP414603	PRJNA915251		915251	SRS16268420	SAMN32383961	simple	1861841	feces metagenome	ARK_Oxford_359						no					UNIVERSITY OF READING
Yokoyama_2023	GBR	ARK_Oxford_36	SRS16268419	Human	stool	inpatient	suspected_c_diff	na	SRR22878002	44936.3	44918.3	12316357	3719539814	12316357	302	1261		https://sra-downloadb.be-md.ncbi.nlm.nih.gov/sos2/sra-pub-zq-20/SRR022/22878/SRR22878002/SRR22878002.lite.1	SRX18836379	ARK_Oxford_36	WGS	RANDOM	METAGENOMIC	PAIRED	0	0	ILLUMINA	Illumina HiSeq 3000	SRP414603	PRJNA915251		915251	SRS16268419	SAMN32383962	simple	1861841	feces metagenome	ARK_Oxford_36						no					UNIVERSITY OF READING
Yokoyama_2023	GBR	ARK_Oxford_360	SRS16268421	Human	stool	inpatient	suspected_c_diff	na	SRR22878001	44936.3	44918.3	16512379	4986738458	16512379	302	1519		https://sra-downloadb.be-md.ncbi.nlm.nih.gov/sos2/sra-pub-zq-20/SRR022/22878/SRR22878001/SRR22878001.lite.1	SRX18836380	ARK_Oxford_360	WGS	RANDOM	METAGENOMIC	PAIRED	0	0	ILLUMINA	Illumina HiSeq 3000	SRP414603	PRJNA915251		915251	SRS16268421	SAMN32383963	simple	1861841	feces metagenome	ARK_Oxford_360						no					UNIVERSITY OF READING
Yokoyama_2023	GBR	ARK_Oxford_362	SRS16268422	Human	stool	inpatient	suspected_c_diff	na	SRR22878000	44936.3	44918.3	14690326	4436478452	14690326	302	1361		https://sra-downloadb.be-md.ncbi.nlm.nih.gov/sos2/sra-pub-zq-20/SRR022/22878/SRR22878000/SRR22878000.lite.1	SRX18836381	ARK_Oxford_362	WGS	RANDOM	METAGENOMIC	PAIRED	0	0	ILLUMINA	Illumina HiSeq 3000	SRP414603	PRJNA915251		915251	SRS16268422	SAMN32383964	simple	1861841	feces metagenome	ARK_Oxford_362						no					UNIVERSITY OF READING
Yokoyama_2023	GBR	ARK_Oxford_364	SRS16268423	Human	stool	inpatient	suspected_c_diff	na	SRR22877999	44936.3	44918.3	17292265	5222264030	17292265	302	1585		https://sra-downloadb.be-md.ncbi.nlm.nih.gov/sos2/sra-pub-zq-20/SRR022/22877/SRR22877999/SRR22877999.lite.1	SRX18836382	ARK_Oxford_364	WGS	RANDOM	METAGENOMIC	PAIRED	0	0	ILLUMINA	Illumina HiSeq 3000	SRP414603	PRJNA915251		915251	SRS16268423	SAMN32383965	simple	1861841	feces metagenome	ARK_Oxford_364						no					UNIVERSITY OF READING
Yokoyama_2023	GBR	ARK_Oxford_365	SRS16268425	Human	stool	inpatient	suspected_c_diff	na	SRR22877997	44936.3	44918.3	12028506	3632608812	12028506	302	1118		https://sra-downloadb.be-md.ncbi.nlm.nih.gov/sos2/sra-pub-zq-20/SRR022/22877/SRR22877997/SRR22877997.lite.1	SRX18836384	ARK_Oxford_365	WGS	RANDOM	METAGENOMIC	PAIRED	0	0	ILLUMINA	Illumina HiSeq 3000	SRP414603	PRJNA915251		915251	SRS16268425	SAMN32383966	simple	1861841	feces metagenome	ARK_Oxford_365						no					UNIVERSITY OF READING
Yokoyama_2023	GBR	ARK_Oxford_366	SRS16268426	Human	stool	inpatient	suspected_c_diff	na	SRR22877996	44936.3	44918.3	15293034	4618496268	15293034	302	1430		https://sra-downloadb.be-md.ncbi.nlm.nih.gov/sos2/sra-pub-zq-20/SRR022/22877/SRR22877996/SRR22877996.lite.1	SRX18836385	ARK_Oxford_366	WGS	RANDOM	METAGENOMIC	PAIRED	0	0	ILLUMINA	Illumina HiSeq 3000	SRP414603	PRJNA915251		915251	SRS16268426	SAMN32383967	simple	1861841	feces metagenome	ARK_Oxford_366						no					UNIVERSITY OF READING
Yokoyama_2023	GBR	ARK_Oxford_367	SRS16268427	Human	stool	inpatient	suspected_c_diff	na	SRR22877995	44936.3	44918.3	18479194	5580716588	18479194	302	1702		https://sra-downloadb.be-md.ncbi.nlm.nih.gov/sos2/sra-pub-zq-20/SRR022/22877/SRR22877995/SRR22877995.lite.1	SRX18836386	ARK_Oxford_367	WGS	RANDOM	METAGENOMIC	PAIRED	0	0	ILLUMINA	Illumina HiSeq 3000	SRP414603	PRJNA915251		915251	SRS16268427	SAMN32383968	simple	1861841	feces metagenome	ARK_Oxford_367						no					UNIVERSITY OF READING
Yokoyama_2023	GBR	ARK_Oxford_369	SRS16268428	Human	stool	inpatient	suspected_c_diff	na	SRR22877994	44936.3	44918.3	23055174	6962662548	23055174	302	2070		https://sra-downloadb.be-md.ncbi.nlm.nih.gov/sos2/sra-pub-zq-20/SRR022/22877/SRR22877994/SRR22877994.lite.1	SRX18836387	ARK_Oxford_369	WGS	RANDOM	METAGENOMIC	PAIRED	0	0	ILLUMINA	Illumina HiSeq 3000	SRP414603	PRJNA915251		915251	SRS16268428	SAMN32383969	simple	1861841	feces metagenome	ARK_Oxford_369						no					UNIVERSITY OF READING
Yokoyama_2023	GBR	ARK_Oxford_370	SRS16268429	Human	stool	inpatient	suspected_c_diff	na	SRR22877993	44936.3	44918.3	20368923	6151414746	20368923	302	1814		https://sra-downloadb.be-md.ncbi.nlm.nih.gov/sos2/sra-pub-zq-20/SRR022/22877/SRR22877993/SRR22877993.lite.1	SRX18836388	ARK_Oxford_370	WGS	RANDOM	METAGENOMIC	PAIRED	0	0	ILLUMINA	Illumina HiSeq 3000	SRP414603	PRJNA915251		915251	SRS16268429	SAMN32383970	simple	1861841	feces metagenome	ARK_Oxford_370						no					UNIVERSITY OF READING
Yokoyama_2023	GBR	ARK_Oxford_38	SRS16268430	Human	stool	inpatient	suspected_c_diff	na	SRR22877992	44936.3	44918.3	14315312	4323224224	14315312	302	1418		https://sra-downloadb.be-md.ncbi.nlm.nih.gov/sos2/sra-pub-zq-20/SRR022/22877/SRR22877992/SRR22877992.lite.1	SRX18836389	ARK_Oxford_38	WGS	RANDOM	METAGENOMIC	PAIRED	0	0	ILLUMINA	Illumina HiSeq 3000	SRP414603	PRJNA915251		915251	SRS16268430	SAMN32383971	simple	1861841	feces metagenome	ARK_Oxford_38						no					UNIVERSITY OF READING
Yokoyama_2023	GBR	ARK_Oxford_39	SRS16268431	Human	stool	inpatient	suspected_c_diff	na	SRR22877991	44936.3	44918.3	14025900	4235821800	14025900	302	1389		https://sra-downloadb.be-md.ncbi.nlm.nih.gov/sos2/sra-pub-zq-20/SRR022/22877/SRR22877991/SRR22877991.lite.1	SRX18836390	ARK_Oxford_39	WGS	RANDOM	METAGENOMIC	PAIRED	0	0	ILLUMINA	Illumina HiSeq 3000	SRP414603	PRJNA915251		915251	SRS16268431	SAMN32383972	simple	1861841	feces metagenome	ARK_Oxford_39						no					UNIVERSITY OF READING
Yokoyama_2023	GBR	ARK_Oxford_4	SRS16268432	Human	stool	inpatient	suspected_c_diff	na	SRR22877990	44936.3	44918.3	17414258	5259105916	17414258	302	1709		https://sra-downloadb.be-md.ncbi.nlm.nih.gov/sos2/sra-pub-zq-20/SRR022/22877/SRR22877990/SRR22877990.lite.1	SRX18836391	ARK_Oxford_4	WGS	RANDOM	METAGENOMIC	PAIRED	0	0	ILLUMINA	Illumina HiSeq 3000	SRP414603	PRJNA915251		915251	SRS16268432	SAMN32383973	simple	1861841	feces metagenome	ARK_Oxford_4						no					UNIVERSITY OF READING
Yokoyama_2023	GBR	ARK_Oxford_40	SRS16268433	Human	stool	inpatient	suspected_c_diff	na	SRR22877989	44936.3	44918.3	14297616	4317880032	14297616	302	1420		https://sra-downloadb.be-md.ncbi.nlm.nih.gov/sos2/sra-pub-zq-20/SRR022/22877/SRR22877989/SRR22877989.lite.1	SRX18836392	ARK_Oxford_40	WGS	RANDOM	METAGENOMIC	PAIRED	0	0	ILLUMINA	Illumina HiSeq 3000	SRP414603	PRJNA915251		915251	SRS16268433	SAMN32383974	simple	1861841	feces metagenome	ARK_Oxford_40						no					UNIVERSITY OF READING
Yokoyama_2023	GBR	ARK_Oxford_41	SRS16268434	Human	stool	inpatient	suspected_c_diff	na	SRR22877988	44936.3	44918.3	11877581	3587029462	11877581	302	1176		https://sra-downloadb.be-md.ncbi.nlm.nih.gov/sos2/sra-pub-zq-20/SRR022/22877/SRR22877988/SRR22877988.lite.1	SRX18836393	ARK_Oxford_41	WGS	RANDOM	METAGENOMIC	PAIRED	0	0	ILLUMINA	Illumina HiSeq 3000	SRP414603	PRJNA915251		915251	SRS16268434	SAMN32383975	simple	1861841	feces metagenome	ARK_Oxford_41						no					UNIVERSITY OF READING
Yokoyama_2023	GBR	ARK_Bath_1	SRS16268328	Human	stool	inpatient	suspected_c_diff	na	SRR22878094	44936.3	44918.3	12278704	3708168608	12278704	302	1197		https://sra-downloadb.be-md.ncbi.nlm.nih.gov/sos2/sra-pub-zq-20/SRR022/22878/SRR22878094/SRR22878094.lite.1	SRX18836287	ARK_Bath_1	WGS	RANDOM	METAGENOMIC	PAIRED	0	0	ILLUMINA	Illumina HiSeq 3000	SRP414603	PRJNA915251		915251	SRS16268328	SAMN32383406	simple	1861841	feces metagenome	ARK_Bath_1						no					UNIVERSITY OF READING
Yokoyama_2023	GBR	ARK_Bath_10	SRS16268329	Human	stool	inpatient	suspected_c_diff	na	SRR22878093	44936.3	44918.3	14003720	4229123440	14003720	302	1397		https://sra-downloadb.be-md.ncbi.nlm.nih.gov/sos2/sra-pub-zq-20/SRR022/22878/SRR22878093/SRR22878093.lite.1	SRX18836288	ARK_Bath_10	WGS	RANDOM	METAGENOMIC	PAIRED	0	0	ILLUMINA	Illumina HiSeq 3000	SRP414603	PRJNA915251		915251	SRS16268329	SAMN32383407	simple	1861841	feces metagenome	ARK_Bath_10						no					UNIVERSITY OF READING
Yokoyama_2023	GBR	ARK_Bath_1042	SRS16268330	Human	stool	inpatient	suspected_c_diff	na	SRR22878092	44936.3	44918.3	14052277	4243787654	14052277	302	1322		https://sra-downloadb.be-md.ncbi.nlm.nih.gov/sos2/sra-pub-zq-20/SRR022/22878/SRR22878092/SRR22878092.lite.1	SRX18836289	ARK_Bath_1042	WGS	RANDOM	METAGENOMIC	PAIRED	0	0	ILLUMINA	Illumina HiSeq 3000	SRP414603	PRJNA915251		915251	SRS16268330	SAMN32383416	simple	1861841	feces metagenome	ARK_Bath_1042						no					UNIVERSITY OF READING
Yokoyama_2023	GBR	ARK_Bath_1056	SRS16268341	Human	stool	inpatient	suspected_c_diff	na	SRR22878081	44936.3	44918.3	15574636	4703540072	15574636	302	1495		https://sra-downloadb.be-md.ncbi.nlm.nih.gov/sos2/sra-pub-zq-20/SRR022/22878/SRR22878081/SRR22878081.lite.1	SRX18836300	ARK_Bath_1056	WGS	RANDOM	METAGENOMIC	PAIRED	0	0	ILLUMINA	Illumina HiSeq 3000	SRP414603	PRJNA915251		915251	SRS16268341	SAMN32383417	simple	1861841	feces metagenome	ARK_Bath_1056						no					UNIVERSITY OF READING
Yokoyama_2023	GBR	ARK_Bath_1064	SRS16268353	Human	stool	inpatient	suspected_c_diff	na	SRR22878070	44936.3	44918.3	25567867	7721495834	25567867	302	2346		https://sra-downloadb.be-md.ncbi.nlm.nih.gov/sos2/sra-pub-zq-20/SRR022/22878/SRR22878070/SRR22878070.lite.1	SRX18836311	ARK_Bath_1064	WGS	RANDOM	METAGENOMIC	PAIRED	0	0	ILLUMINA	Illumina HiSeq 3000	SRP414603	PRJNA915251		915251	SRS16268353	SAMN32383418	simple	1861841	feces metagenome	ARK_Bath_1064						no					UNIVERSITY OF READING
Yokoyama_2023	GBR	ARK_Bath_107	SRS16268363	Human	stool	inpatient	suspected_c_diff	na	SRR22878059	44936.3	44918.3	14706453	4441348806	14706453	302	1398		https://sra-downloadb.be-md.ncbi.nlm.nih.gov/sos2/sra-pub-zq-20/SRR022/22878/SRR22878059/SRR22878059.lite.1	SRX18836322	ARK_Bath_107	WGS	RANDOM	METAGENOMIC	PAIRED	0	0	ILLUMINA	Illumina HiSeq 3000	SRP414603	PRJNA915251		915251	SRS16268363	SAMN32383419	simple	1861841	feces metagenome	ARK_Bath_107						no					UNIVERSITY OF READING
Yokoyama_2023	GBR	ARK_Bath_123	SRS16268365	Human	stool	inpatient	suspected_c_diff	na	SRR22878057	44936.3	44918.3	13163651	3975422602	13163651	302	1275		https://sra-downloadb.be-md.ncbi.nlm.nih.gov/sos2/sra-pub-zq-20/SRR022/22878/SRR22878057/SRR22878057.lite.1	SRX18836324	ARK_Bath_123	WGS	RANDOM	METAGENOMIC	PAIRED	0	0	ILLUMINA	Illumina HiSeq 3000	SRP414603	PRJNA915251		915251	SRS16268365	SAMN32383448	simple	1861841	feces metagenome	ARK_Bath_123						no					UNIVERSITY OF READING
Yokoyama_2023	GBR	ARK_Bath_1330	SRS16268317	Human	stool	inpatient	suspected_c_diff	na	SRR22877433	44936.3	44918.3	17511085	5288347670	17511085	302	1659		https://sra-downloadb.be-md.ncbi.nlm.nih.gov/sos2/sra-pub-zq-20/SRR022/22877/SRR22877433/SRR22877433.lite.1	SRX18836276	ARK_Bath_1330	WGS	RANDOM	METAGENOMIC	PAIRED	0	0	ILLUMINA	Illumina HiSeq 3000	SRP414603	PRJNA915251		915251	SRS16268317	SAMN32383469	simple	1861841	feces metagenome	ARK_Bath_1330						no					UNIVERSITY OF READING
Yokoyama_2023	GBR	ARK_Bath_147	SRS16268331	Human	stool	inpatient	suspected_c_diff	na	SRR22878091	44936.3	44918.3	14094639	4256580978	14094639	302	1380		https://sra-downloadb.be-md.ncbi.nlm.nih.gov/sos2/sra-pub-zq-20/SRR022/22878/SRR22878091/SRR22878091.lite.1	SRX18836290	ARK_Bath_147	WGS	RANDOM	METAGENOMIC	PAIRED	0	0	ILLUMINA	Illumina HiSeq 3000	SRP414603	PRJNA915251		915251	SRS16268331	SAMN32383506	simple	1861841	feces metagenome	ARK_Bath_147						no					UNIVERSITY OF READING
Yokoyama_2023	GBR	ARK_Bath_1471	SRS16268332	Human	stool	inpatient	suspected_c_diff	na	SRR22878090	44936.3	44918.3	17058971	5151809242	17058971	302	1531		https://sra-downloadb.be-md.ncbi.nlm.nih.gov/sos2/sra-pub-zq-20/SRR022/22878/SRR22878090/SRR22878090.lite.1	SRX18836291	ARK_Bath_1471	WGS	RANDOM	METAGENOMIC	PAIRED	0	0	ILLUMINA	Illumina HiSeq 3000	SRP414603	PRJNA915251		915251	SRS16268332	SAMN32383507	simple	1861841	feces metagenome	ARK_Bath_1471						no					UNIVERSITY OF READING
Yokoyama_2023	GBR	ARK_Bath_1472	SRS16268333	Human	stool	inpatient	suspected_c_diff	na	SRR22878089	44936.3	44918.3	15442134	4663524468	15442134	302	1408		https://sra-downloadb.be-md.ncbi.nlm.nih.gov/sos2/sra-pub-zq-20/SRR022/22878/SRR22878089/SRR22878089.lite.1	SRX18836292	ARK_Bath_1472	WGS	RANDOM	METAGENOMIC	PAIRED	0	0	ILLUMINA	Illumina HiSeq 3000	SRP414603	PRJNA915251		915251	SRS16268333	SAMN32383508	simple	1861841	feces metagenome	ARK_Bath_1472						no					UNIVERSITY OF READING
Yokoyama_2023	GBR	ARK_Bath_1474	SRS16268334	Human	stool	inpatient	suspected_c_diff	na	SRR22878088	44936.3	44918.3	18020692	5442248984	18020692	302	1608		https://sra-downloadb.be-md.ncbi.nlm.nih.gov/sos2/sra-pub-zq-20/SRR022/22878/SRR22878088/SRR22878088.lite.1	SRX18836293	ARK_Bath_1474	WGS	RANDOM	METAGENOMIC	PAIRED	0	0	ILLUMINA	Illumina HiSeq 3000	SRP414603	PRJNA915251		915251	SRS16268334	SAMN32383509	simple	1861841	feces metagenome	ARK_Bath_1474						no					UNIVERSITY OF READING
Yokoyama_2023	GBR	ARK_Bath_1480	SRS16268335	Human	stool	inpatient	suspected_c_diff	na	SRR22878087	44936.3	44918.3	19628336	5927757472	19628336	302	1824		https://sra-downloadb.be-md.ncbi.nlm.nih.gov/sos2/sra-pub-zq-20/SRR022/22878/SRR22878087/SRR22878087.lite.1	SRX18836294	ARK_Bath_1480	WGS	RANDOM	METAGENOMIC	PAIRED	0	0	ILLUMINA	Illumina HiSeq 3000	SRP414603	PRJNA915251		915251	SRS16268335	SAMN32383510	simple	1861841	feces metagenome	ARK_Bath_1480						no					UNIVERSITY OF READING
Yokoyama_2023	GBR	ARK_Bath_1486	SRS16268336	Human	stool	inpatient	suspected_c_diff	na	SRR22878086	44936.3	44918.3	15914450	4806163900	15914450	302	1492		https://sra-downloadb.be-md.ncbi.nlm.nih.gov/sos2/sra-pub-zq-20/SRR022/22878/SRR22878086/SRR22878086.lite.1	SRX18836295	ARK_Bath_1486	WGS	RANDOM	METAGENOMIC	PAIRED	0	0	ILLUMINA	Illumina HiSeq 3000	SRP414603	PRJNA915251		915251	SRS16268336	SAMN32383511	simple	1861841	feces metagenome	ARK_Bath_1486						no					UNIVERSITY OF READING
Yokoyama_2023	GBR	ARK_Bath_1488	SRS16268337	Human	stool	inpatient	suspected_c_diff	na	SRR22878085	44936.3	44918.3	20722756	6258272312	20722756	302	1921		https://sra-downloadb.be-md.ncbi.nlm.nih.gov/sos2/sra-pub-zq-20/SRR022/22878/SRR22878085/SRR22878085.lite.1	SRX18836296	ARK_Bath_1488	WGS	RANDOM	METAGENOMIC	PAIRED	0	0	ILLUMINA	Illumina HiSeq 3000	SRP414603	PRJNA915251		915251	SRS16268337	SAMN32383512	simple	1861841	feces metagenome	ARK_Bath_1488						no					UNIVERSITY OF READING
Yokoyama_2023	GBR	ARK_Bath_1489	SRS16268338	Human	stool	inpatient	suspected_c_diff	na	SRR22878084	44936.3	44918.3	13466384	4066847968	13466384	302	1275		https://sra-downloadb.be-md.ncbi.nlm.nih.gov/sos2/sra-pub-zq-20/SRR022/22878/SRR22878084/SRR22878084.lite.1	SRX18836297	ARK_Bath_1489	WGS	RANDOM	METAGENOMIC	PAIRED	0	0	ILLUMINA	Illumina HiSeq 3000	SRP414603	PRJNA915251		915251	SRS16268338	SAMN32383513	simple	1861841	feces metagenome	ARK_Bath_1489						no					UNIVERSITY OF READING
Yokoyama_2023	GBR	ARK_Bath_15	SRS16268339	Human	stool	inpatient	suspected_c_diff	na	SRR22878083	44936.3	44918.3	13681001	4131662302	13681001	302	1327		https://sra-downloadb.be-md.ncbi.nlm.nih.gov/sos2/sra-pub-zq-20/SRR022/22878/SRR22878083/SRR22878083.lite.1	SRX18836298	ARK_Bath_15	WGS	RANDOM	METAGENOMIC	PAIRED	0	0	ILLUMINA	Illumina HiSeq 3000	SRP414603	PRJNA915251		915251	SRS16268339	SAMN32383514	simple	1861841	feces metagenome	ARK_Bath_15						no					UNIVERSITY OF READING
Yokoyama_2023	GBR	ARK_Bath_150	SRS16268340	Human	stool	inpatient	suspected_c_diff	na	SRR22878082	44936.3	44918.3	15844827	4785137754	15844827	302	1563		https://sra-downloadb.be-md.ncbi.nlm.nih.gov/sos2/sra-pub-zq-20/SRR022/22878/SRR22878082/SRR22878082.lite.1	SRX18836299	ARK_Bath_150	WGS	RANDOM	METAGENOMIC	PAIRED	0	0	ILLUMINA	Illumina HiSeq 3000	SRP414603	PRJNA915251		915251	SRS16268340	SAMN32383515	simple	1861841	feces metagenome	ARK_Bath_150						no					UNIVERSITY OF READING
Yokoyama_2023	GBR	ARK_Bath_1500	SRS16268342	Human	stool	inpatient	suspected_c_diff	na	SRR22878080	44936.3	44918.3	19978271	6033437842	19978271	302	1853		https://sra-downloadb.be-md.ncbi.nlm.nih.gov/sos2/sra-pub-zq-20/SRR022/22878/SRR22878080/SRR22878080.lite.1	SRX18836301	ARK_Bath_1500	WGS	RANDOM	METAGENOMIC	PAIRED	0	0	ILLUMINA	Illumina HiSeq 3000	SRP414603	PRJNA915251		915251	SRS16268342	SAMN32383516	simple	1861841	feces metagenome	ARK_Bath_1500						no					UNIVERSITY OF READING
Yokoyama_2023	GBR	ARK_Bath_1501	SRS16268343	Human	stool	inpatient	suspected_c_diff	na	SRR22878079	44936.3	44918.3	19944232	6023158064	19944232	302	1785		https://sra-downloadb.be-md.ncbi.nlm.nih.gov/sos2/sra-pub-zq-20/SRR022/22878/SRR22878079/SRR22878079.lite.1	SRX18836302	ARK_Bath_1501	WGS	RANDOM	METAGENOMIC	PAIRED	0	0	ILLUMINA	Illumina HiSeq 3000	SRP414603	PRJNA915251		915251	SRS16268343	SAMN32383517	simple	1861841	feces metagenome	ARK_Bath_1501						no					UNIVERSITY OF READING
Yokoyama_2023	GBR	ARK_Bath_1505	SRS16268344	Human	stool	inpatient	suspected_c_diff	na	SRR22878078	44936.3	44918.3	23119655	6982135810	23119655	302	2134		https://sra-downloadb.be-md.ncbi.nlm.nih.gov/sos2/sra-pub-zq-20/SRR022/22878/SRR22878078/SRR22878078.lite.1	SRX18836303	ARK_Bath_1505	WGS	RANDOM	METAGENOMIC	PAIRED	0	0	ILLUMINA	Illumina HiSeq 3000	SRP414603	PRJNA915251		915251	SRS16268344	SAMN32383518	simple	1861841	feces metagenome	ARK_Bath_1505						no					UNIVERSITY OF READING
Yokoyama_2023	GBR	ARK_Bath_1508	SRS16268345	Human	stool	inpatient	suspected_c_diff	na	SRR22878077	44936.3	44918.3	19631664	5928762528	19631664	302	1744		https://sra-downloadb.be-md.ncbi.nlm.nih.gov/sos2/sra-pub-zq-20/SRR022/22878/SRR22878077/SRR22878077.lite.1	SRX18836304	ARK_Bath_1508	WGS	RANDOM	METAGENOMIC	PAIRED	0	0	ILLUMINA	Illumina HiSeq 3000	SRP414603	PRJNA915251		915251	SRS16268345	SAMN32383519	simple	1861841	feces metagenome	ARK_Bath_1508						no					UNIVERSITY OF READING
Yokoyama_2023	GBR	ARK_Bath_151	SRS16268346	Human	stool	inpatient	suspected_c_diff	na	SRR22878076	44936.3	44918.3	16315466	4927270732	16315466	302	1584		https://sra-downloadb.be-md.ncbi.nlm.nih.gov/sos2/sra-pub-zq-20/SRR022/22878/SRR22878076/SRR22878076.lite.1	SRX18836305	ARK_Bath_151	WGS	RANDOM	METAGENOMIC	PAIRED	0	0	ILLUMINA	Illumina HiSeq 3000	SRP414603	PRJNA915251		915251	SRS16268346	SAMN32383520	simple	1861841	feces metagenome	ARK_Bath_151						no					UNIVERSITY OF READING
Yokoyama_2023	GBR	ARK_Bath_1511	SRS16268347	Human	stool	inpatient	suspected_c_diff	na	SRR22878075	44936.3	44918.3	15000089	4530026878	15000089	302	1408		https://sra-downloadb.be-md.ncbi.nlm.nih.gov/sos2/sra-pub-zq-20/SRR022/22878/SRR22878075/SRR22878075.lite.1	SRX18836306	ARK_Bath_1511	WGS	RANDOM	METAGENOMIC	PAIRED	0	0	ILLUMINA	Illumina HiSeq 3000	SRP414603	PRJNA915251		915251	SRS16268347	SAMN32383521	simple	1861841	feces metagenome	ARK_Bath_1511						no					UNIVERSITY OF READING
Yokoyama_2023	GBR	ARK_Bath_1517	SRS16268348	Human	stool	inpatient	suspected_c_diff	na	SRR22878074	44936.3	44918.3	18037246	5447248292	18037246	302	1646		https://sra-downloadb.be-md.ncbi.nlm.nih.gov/sos2/sra-pub-zq-20/SRR022/22878/SRR22878074/SRR22878074.lite.1	SRX18836307	ARK_Bath_1517	WGS	RANDOM	METAGENOMIC	PAIRED	0	0	ILLUMINA	Illumina HiSeq 3000	SRP414603	PRJNA915251		915251	SRS16268348	SAMN32383522	simple	1861841	feces metagenome	ARK_Bath_1517						no					UNIVERSITY OF READING
Yokoyama_2023	GBR	ARK_Bath_1518	SRS16268349	Human	stool	inpatient	suspected_c_diff	na	SRR22878073	44936.3	44918.3	14567748	4399459896	14567748	302	1365		https://sra-downloadb.be-md.ncbi.nlm.nih.gov/sos2/sra-pub-zq-20/SRR022/22878/SRR22878073/SRR22878073.lite.1	SRX18836308	ARK_Bath_1518	WGS	RANDOM	METAGENOMIC	PAIRED	0	0	ILLUMINA	Illumina HiSeq 3000	SRP414603	PRJNA915251		915251	SRS16268349	SAMN32383523	simple	1861841	feces metagenome	ARK_Bath_1518						no					UNIVERSITY OF READING
Yokoyama_2023	GBR	ARK_Bath_152	SRS16268350	Human	stool	inpatient	suspected_c_diff	na	SRR22878072	44936.3	44918.3	16899554	5103665308	16899554	302	1650		https://sra-downloadb.be-md.ncbi.nlm.nih.gov/sos2/sra-pub-zq-20/SRR022/22878/SRR22878072/SRR22878072.lite.1	SRX18836309	ARK_Bath_152	WGS	RANDOM	METAGENOMIC	PAIRED	0	0	ILLUMINA	Illumina HiSeq 3000	SRP414603	PRJNA915251		915251	SRS16268350	SAMN32383524	simple	1861841	feces metagenome	ARK_Bath_152						no					UNIVERSITY OF READING
Yokoyama_2023	GBR	ARK_Bath_1522	SRS16268351	Human	stool	inpatient	suspected_c_diff	na	SRR22878071	44936.3	44918.3	13876882	4190818364	13876882	302	1283		https://sra-downloadb.be-md.ncbi.nlm.nih.gov/sos2/sra-pub-zq-20/SRR022/22878/SRR22878071/SRR22878071.lite.1	SRX18836310	ARK_Bath_1522	WGS	RANDOM	METAGENOMIC	PAIRED	0	0	ILLUMINA	Illumina HiSeq 3000	SRP414603	PRJNA915251		915251	SRS16268351	SAMN32383525	simple	1861841	feces metagenome	ARK_Bath_1522						no					UNIVERSITY OF READING
Yokoyama_2023	GBR	ARK_Bath_153	SRS16268352	Human	stool	inpatient	suspected_c_diff	na	SRR22878069	44936.3	44918.3	8937401	2699095102	8937401	302	874		https://sra-downloadb.be-md.ncbi.nlm.nih.gov/sos2/sra-pub-zq-20/SRR022/22878/SRR22878069/SRR22878069.lite.1	SRX18836312	ARK_Bath_153	WGS	RANDOM	METAGENOMIC	PAIRED	0	0	ILLUMINA	Illumina HiSeq 3000	SRP414603	PRJNA915251		915251	SRS16268352	SAMN32383526	simple	1861841	feces metagenome	ARK_Bath_153						no					UNIVERSITY OF READING
Yokoyama_2023	GBR	ARK_Bath_1530	SRS16268354	Human	stool	inpatient	suspected_c_diff	na	SRR22878068	44936.3	44918.3	16040434	4844211068	16040434	302	1508		https://sra-downloadb.be-md.ncbi.nlm.nih.gov/sos2/sra-pub-zq-20/SRR022/22878/SRR22878068/SRR22878068.lite.1	SRX18836313	ARK_Bath_1530	WGS	RANDOM	METAGENOMIC	PAIRED	0	0	ILLUMINA	Illumina HiSeq 3000	SRP414603	PRJNA915251		915251	SRS16268354	SAMN32383527	simple	1861841	feces metagenome	ARK_Bath_1530						no					UNIVERSITY OF READING
Yokoyama_2023	GBR	ARK_Bath_1535	SRS16268355	Human	stool	inpatient	suspected_c_diff	na	SRR22878067	44936.3	44918.3	13011770	3929554540	13011770	302	1224		https://sra-downloadb.be-md.ncbi.nlm.nih.gov/sos2/sra-pub-zq-20/SRR022/22878/SRR22878067/SRR22878067.lite.1	SRX18836314	ARK_Bath_1535	WGS	RANDOM	METAGENOMIC	PAIRED	0	0	ILLUMINA	Illumina HiSeq 3000	SRP414603	PRJNA915251		915251	SRS16268355	SAMN32383528	simple	1861841	feces metagenome	ARK_Bath_1535						no					UNIVERSITY OF READING
Yokoyama_2023	GBR	ARK_Bath_1538	SRS16268356	Human	stool	inpatient	suspected_c_diff	na	SRR22878066	44936.3	44918.3	21698370	6552907740	21698370	302	1918		https://sra-downloadb.be-md.ncbi.nlm.nih.gov/sos2/sra-pub-zq-20/SRR022/22878/SRR22878066/SRR22878066.lite.1	SRX18836315	ARK_Bath_1538	WGS	RANDOM	METAGENOMIC	PAIRED	0	0	ILLUMINA	Illumina HiSeq 3000	SRP414603	PRJNA915251		915251	SRS16268356	SAMN32383529	simple	1861841	feces metagenome	ARK_Bath_1538						no					UNIVERSITY OF READING
Yokoyama_2023	GBR	ARK_Bath_1541	SRS16268357	Human	stool	inpatient	suspected_c_diff	na	SRR22878065	44936.3	44918.3	16697892	5042763384	16697892	302	1579		https://sra-downloadb.be-md.ncbi.nlm.nih.gov/sos2/sra-pub-zq-20/SRR022/22878/SRR22878065/SRR22878065.lite.1	SRX18836316	ARK_Bath_1541	WGS	RANDOM	METAGENOMIC	PAIRED	0	0	ILLUMINA	Illumina HiSeq 3000	SRP414603	PRJNA915251		915251	SRS16268357	SAMN32383530	simple	1861841	feces metagenome	ARK_Bath_1541						no					UNIVERSITY OF READING
Yokoyama_2023	GBR	ARK_Bath_1542	SRS16268358	Human	stool	inpatient	suspected_c_diff	na	SRR22878064	44936.3	44918.3	16952867	5119765834	16952867	302	1590		https://sra-downloadb.be-md.ncbi.nlm.nih.gov/sos2/sra-pub-zq-20/SRR022/22878/SRR22878064/SRR22878064.lite.1	SRX18836317	ARK_Bath_1542	WGS	RANDOM	METAGENOMIC	PAIRED	0	0	ILLUMINA	Illumina HiSeq 3000	SRP414603	PRJNA915251		915251	SRS16268358	SAMN32383531	simple	1861841	feces metagenome	ARK_Bath_1542						no					UNIVERSITY OF READING
Yokoyama_2023	GBR	ARK_Bath_1545	SRS16268359	Human	stool	inpatient	suspected_c_diff	na	SRR22878063	44936.3	44918.3	18012827	5439873754	18012827	302	1604		https://sra-downloadb.be-md.ncbi.nlm.nih.gov/sos2/sra-pub-zq-20/SRR022/22878/SRR22878063/SRR22878063.lite.1	SRX18836318	ARK_Bath_1545	WGS	RANDOM	METAGENOMIC	PAIRED	0	0	ILLUMINA	Illumina HiSeq 3000	SRP414603	PRJNA915251		915251	SRS16268359	SAMN32383532	simple	1861841	feces metagenome	ARK_Bath_1545						no					UNIVERSITY OF READING
Yokoyama_2023	GBR	ARK_Bath_155	SRS16268360	Human	stool	inpatient	suspected_c_diff	na	SRR22878062	44936.3	44918.3	12819178	3871391756	12819178	302	1252		https://sra-downloadb.be-md.ncbi.nlm.nih.gov/sos2/sra-pub-zq-20/SRR022/22878/SRR22878062/SRR22878062.lite.1	SRX18836319	ARK_Bath_155	WGS	RANDOM	METAGENOMIC	PAIRED	0	0	ILLUMINA	Illumina HiSeq 3000	SRP414603	PRJNA915251		915251	SRS16268360	SAMN32383533	simple	1861841	feces metagenome	ARK_Bath_155						no					UNIVERSITY OF READING
Yokoyama_2023	GBR	ARK_Bath_1553	SRS16268361	Human	stool	inpatient	suspected_c_diff	na	SRR22878061	44936.3	44918.3	21915758	6618558916	21915758	302	1935		https://sra-downloadb.be-md.ncbi.nlm.nih.gov/sos2/sra-pub-zq-20/SRR022/22878/SRR22878061/SRR22878061.lite.1	SRX18836320	ARK_Bath_1553	WGS	RANDOM	METAGENOMIC	PAIRED	0	0	ILLUMINA	Illumina HiSeq 3000	SRP414603	PRJNA915251		915251	SRS16268361	SAMN32383534	simple	1861841	feces metagenome	ARK_Bath_1553						no					UNIVERSITY OF READING
Yokoyama_2023	GBR	ARK_Bath_1554	SRS16268362	Human	stool	inpatient	suspected_c_diff	na	SRR22878060	44936.3	44918.3	13490923	4074258746	13490923	302	1279		https://sra-downloadb.be-md.ncbi.nlm.nih.gov/sos2/sra-pub-zq-20/SRR022/22878/SRR22878060/SRR22878060.lite.1	SRX18836321	ARK_Bath_1554	WGS	RANDOM	METAGENOMIC	PAIRED	0	0	ILLUMINA	Illumina HiSeq 3000	SRP414603	PRJNA915251		915251	SRS16268362	SAMN32383535	simple	1861841	feces metagenome	ARK_Bath_1554						no					UNIVERSITY OF READING
Yokoyama_2023	GBR	ARK_Oxford_163	SRS16268364	Human	stool	inpatient	suspected_c_diff	na	SRR22878058	44936.3	44918.3	14235313	4299064526	14235313	302	1377		https://sra-downloadb.be-md.ncbi.nlm.nih.gov/sos2/sra-pub-zq-20/SRR022/22878/SRR22878058/SRR22878058.lite.1	SRX18836323	ARK_Oxford_163	WGS	RANDOM	METAGENOMIC	PAIRED	0	0	ILLUMINA	Illumina HiSeq 3000	SRP414603	PRJNA915251		915251	SRS16268364	SAMN32383825	simple	1861841	feces metagenome	ARK_Oxford_163						no					UNIVERSITY OF READING
Yokoyama_2023	GBR	ARK_Oxford_166	SRS16268366	Human	stool	inpatient	suspected_c_diff	na	SRR22878056	44936.3	44918.3	12707307	3837606714	12707307	302	1228		https://sra-downloadb.be-md.ncbi.nlm.nih.gov/sos2/sra-pub-zq-20/SRR022/22878/SRR22878056/SRR22878056.lite.1	SRX18836325	ARK_Oxford_166	WGS	RANDOM	METAGENOMIC	PAIRED	0	0	ILLUMINA	Illumina HiSeq 3000	SRP414603	PRJNA915251		915251	SRS16268366	SAMN32383826	simple	1861841	feces metagenome	ARK_Oxford_166						no					UNIVERSITY OF READING
Yokoyama_2023	GBR	ARK_Oxford_167	SRS16268367	Human	stool	inpatient	suspected_c_diff	na	SRR22878055	44936.3	44918.3	16037401	4843295102	16037401	302	1541		https://sra-downloadb.be-md.ncbi.nlm.nih.gov/sos2/sra-pub-zq-20/SRR022/22878/SRR22878055/SRR22878055.lite.1	SRX18836326	ARK_Oxford_167	WGS	RANDOM	METAGENOMIC	PAIRED	0	0	ILLUMINA	Illumina HiSeq 3000	SRP414603	PRJNA915251		915251	SRS16268367	SAMN32383827	simple	1861841	feces metagenome	ARK_Oxford_167						no					UNIVERSITY OF READING
Yokoyama_2023	GBR	ARK_Oxford_168	SRS16268368	Human	stool	inpatient	suspected_c_diff	na	SRR22878054	44936.3	44918.3	13371286	4038128372	13371286	302	1338		https://sra-downloadb.be-md.ncbi.nlm.nih.gov/sos2/sra-pub-zq-20/SRR022/22878/SRR22878054/SRR22878054.lite.1	SRX18836327	ARK_Oxford_168	WGS	RANDOM	METAGENOMIC	PAIRED	0	0	ILLUMINA	Illumina HiSeq 3000	SRP414603	PRJNA915251		915251	SRS16268368	SAMN32383828	simple	1861841	feces metagenome	ARK_Oxford_168						no					UNIVERSITY OF READING
Yokoyama_2023	GBR	ARK_Oxford_17	SRS16268369	Human	stool	inpatient	suspected_c_diff	na	SRR22878053	44936.3	44918.3	17529021	5293764342	17529021	302	1705		https://sra-downloadb.be-md.ncbi.nlm.nih.gov/sos2/sra-pub-zq-20/SRR022/22878/SRR22878053/SRR22878053.lite.1	SRX18836328	ARK_Oxford_17	WGS	RANDOM	METAGENOMIC	PAIRED	0	0	ILLUMINA	Illumina HiSeq 3000	SRP414603	PRJNA915251		915251	SRS16268369	SAMN32383829	simple	1861841	feces metagenome	ARK_Oxford_17						no					UNIVERSITY OF READING
Yokoyama_2023	GBR	ARK_Oxford_173	SRS16268370	Human	stool	inpatient	suspected_c_diff	na	SRR22878052	44936.3	44918.3	13578582	4100731764	13578582	302	1293		https://sra-downloadb.be-md.ncbi.nlm.nih.gov/sos2/sra-pub-zq-20/SRR022/22878/SRR22878052/SRR22878052.lite.1	SRX18836329	ARK_Oxford_173	WGS	RANDOM	METAGENOMIC	PAIRED	0	0	ILLUMINA	Illumina HiSeq 3000	SRP414603	PRJNA915251		915251	SRS16268370	SAMN32383830	simple	1861841	feces metagenome	ARK_Oxford_173						no					UNIVERSITY OF READING
Yokoyama_2023	GBR	ARK_Oxford_175	SRS16268371	Human	stool	inpatient	suspected_c_diff	na	SRR22878051	44936.3	44918.3	12516104	3779863408	12516104	302	1195		https://sra-downloadb.be-md.ncbi.nlm.nih.gov/sos2/sra-pub-zq-20/SRR022/22878/SRR22878051/SRR22878051.lite.1	SRX18836330	ARK_Oxford_175	WGS	RANDOM	METAGENOMIC	PAIRED	0	0	ILLUMINA	Illumina HiSeq 3000	SRP414603	PRJNA915251		915251	SRS16268371	SAMN32383831	simple	1861841	feces metagenome	ARK_Oxford_175						no					UNIVERSITY OF READING
Yokoyama_2023	GBR	ARK_Oxford_176	SRS16268372	Human	stool	inpatient	suspected_c_diff	na	SRR22878050	44936.3	44918.3	14176993	4281451886	14176993	302	1360		https://sra-downloadb.be-md.ncbi.nlm.nih.gov/sos2/sra-pub-zq-20/SRR022/22878/SRR22878050/SRR22878050.lite.1	SRX18836331	ARK_Oxford_176	WGS	RANDOM	METAGENOMIC	PAIRED	0	0	ILLUMINA	Illumina HiSeq 3000	SRP414603	PRJNA915251		915251	SRS16268372	SAMN32383832	simple	1861841	feces metagenome	ARK_Oxford_176						no					UNIVERSITY OF READING
Yokoyama_2023	GBR	ARK_Oxford_178	SRS16268373	Human	stool	inpatient	suspected_c_diff	na	SRR22878049	44936.3	44918.3	12397898	3744165196	12397898	302	1189		https://sra-downloadb.be-md.ncbi.nlm.nih.gov/sos2/sra-pub-zq-20/SRR022/22878/SRR22878049/SRR22878049.lite.1	SRX18836332	ARK_Oxford_178	WGS	RANDOM	METAGENOMIC	PAIRED	0	0	ILLUMINA	Illumina HiSeq 3000	SRP414603	PRJNA915251		915251	SRS16268373	SAMN32383833	simple	1861841	feces metagenome	ARK_Oxford_178						no					UNIVERSITY OF READING
Yokoyama_2023	GBR	ARK_Oxford_179	SRS16268374	Human	stool	inpatient	suspected_c_diff	na	SRR22878048	44936.3	44918.3	17387705	5251086910	17387705	302	1661		https://sra-downloadb.be-md.ncbi.nlm.nih.gov/sos2/sra-pub-zq-20/SRR022/22878/SRR22878048/SRR22878048.lite.1	SRX18836333	ARK_Oxford_179	WGS	RANDOM	METAGENOMIC	PAIRED	0	0	ILLUMINA	Illumina HiSeq 3000	SRP414603	PRJNA915251		915251	SRS16268374	SAMN32383834	simple	1861841	feces metagenome	ARK_Oxford_179						no					UNIVERSITY OF READING
Yokoyama_2023	GBR	ARK_Poole_29	SRS16268314	Human	stool	inpatient	suspected_c_diff	na	SRR22877435	44936.3	44918.3	12518522	3780593644	12518522	302	1179		https://sra-downloadb.be-md.ncbi.nlm.nih.gov/sos2/sra-pub-zq-20/SRR022/22877/SRR22877435/SRR22877435.lite.1	SRX18836274	ARK_Poole_29	WGS	RANDOM	METAGENOMIC	PAIRED	0	0	ILLUMINA	Illumina HiSeq 3000	SRP414603	PRJNA915251		915251	SRS16268314	SAMN32384034	simple	1861841	feces metagenome	ARK_Poole_29						no					UNIVERSITY OF READING
Yokoyama_2023	GBR	ARK_Poole_33	SRS16268316	Human	stool	inpatient	suspected_c_diff	na	SRR22877434	44936.3	44918.3	17180972	5188653544	17180972	302	1630		https://sra-downloadb.be-md.ncbi.nlm.nih.gov/sos2/sra-pub-zq-20/SRR022/22877/SRR22877434/SRR22877434.lite.1	SRX18836275	ARK_Poole_33	WGS	RANDOM	METAGENOMIC	PAIRED	0	0	ILLUMINA	Illumina HiSeq 3000	SRP414603	PRJNA915251		915251	SRS16268316	SAMN32384035	simple	1861841	feces metagenome	ARK_Poole_33						no					UNIVERSITY OF READING
Yokoyama_2023	GBR	ARK_Poole_34	SRS16268318	Human	stool	inpatient	suspected_c_diff	na	SRR22877432	44936.3	44918.3	17981366	5430372532	17981366	302	1688		https://sra-downloadb.be-md.ncbi.nlm.nih.gov/sos2/sra-pub-zq-20/SRR022/22877/SRR22877432/SRR22877432.lite.1	SRX18836277	ARK_Poole_34	WGS	RANDOM	METAGENOMIC	PAIRED	0	0	ILLUMINA	Illumina HiSeq 3000	SRP414603	PRJNA915251		915251	SRS16268318	SAMN32384036	simple	1861841	feces metagenome	ARK_Poole_34						no					UNIVERSITY OF READING
Yokoyama_2023	GBR	ARK_Poole_35	SRS16268319	Human	stool	inpatient	suspected_c_diff	na	SRR22877431	44936.3	44918.3	17068730	5154756460	17068730	302	1621		https://sra-downloadb.be-md.ncbi.nlm.nih.gov/sos2/sra-pub-zq-20/SRR022/22877/SRR22877431/SRR22877431.lite.1	SRX18836278	ARK_Poole_35	WGS	RANDOM	METAGENOMIC	PAIRED	0	0	ILLUMINA	Illumina HiSeq 3000	SRP414603	PRJNA915251		915251	SRS16268319	SAMN32384037	simple	1861841	feces metagenome	ARK_Poole_35						no					UNIVERSITY OF READING
Yokoyama_2023	GBR	ARK_Poole_37	SRS16268320	Human	stool	inpatient	suspected_c_diff	na	SRR22877430	44936.3	44918.3	18657945	5634699390	18657945	302	1763		https://sra-downloadb.be-md.ncbi.nlm.nih.gov/sos2/sra-pub-zq-20/SRR022/22877/SRR22877430/SRR22877430.lite.1	SRX18836279	ARK_Poole_37	WGS	RANDOM	METAGENOMIC	PAIRED	0	0	ILLUMINA	Illumina HiSeq 3000	SRP414603	PRJNA915251		915251	SRS16268320	SAMN32384038	simple	1861841	feces metagenome	ARK_Poole_37						no					UNIVERSITY OF READING
Yokoyama_2023	GBR	ARK_Poole_38	SRS16268321	Human	stool	inpatient	suspected_c_diff	na	SRR22877429	44936.3	44918.3	14212966	4292315732	14212966	302	1362		https://sra-downloadb.be-md.ncbi.nlm.nih.gov/sos2/sra-pub-zq-20/SRR022/22877/SRR22877429/SRR22877429.lite.1	SRX18836280	ARK_Poole_38	WGS	RANDOM	METAGENOMIC	PAIRED	0	0	ILLUMINA	Illumina HiSeq 3000	SRP414603	PRJNA915251		915251	SRS16268321	SAMN32384039	simple	1861841	feces metagenome	ARK_Poole_38						no					UNIVERSITY OF READING
Yokoyama_2023	GBR	ARK_Poole_39	SRS16268322	Human	stool	inpatient	suspected_c_diff	na	SRR22877428	44936.3	44918.3	18686277	5643255654	18686277	302	1753		https://sra-downloadb.be-md.ncbi.nlm.nih.gov/sos2/sra-pub-zq-20/SRR022/22877/SRR22877428/SRR22877428.lite.1	SRX18836281	ARK_Poole_39	WGS	RANDOM	METAGENOMIC	PAIRED	0	0	ILLUMINA	Illumina HiSeq 3000	SRP414603	PRJNA915251		915251	SRS16268322	SAMN32384040	simple	1861841	feces metagenome	ARK_Poole_39						no					UNIVERSITY OF READING
Yokoyama_2023	GBR	ARK_Poole_40	SRS16268323	Human	stool	inpatient	suspected_c_diff	na	SRR22877427	44936.3	44918.3	16610290	5016307580	16610290	302	1560		https://sra-downloadb.be-md.ncbi.nlm.nih.gov/sos2/sra-pub-zq-20/SRR022/22877/SRR22877427/SRR22877427.lite.1	SRX18836282	ARK_Poole_40	WGS	RANDOM	METAGENOMIC	PAIRED	0	0	ILLUMINA	Illumina HiSeq 3000	SRP414603	PRJNA915251		915251	SRS16268323	SAMN32384041	simple	1861841	feces metagenome	ARK_Poole_40						no					UNIVERSITY OF READING
Yokoyama_2023	GBR	ARK_Poole_41	SRS16268324	Human	stool	inpatient	suspected_c_diff	na	SRR22877426	44936.3	44918.3	21722401	6560165102	21722401	302	2039		https://sra-downloadb.be-md.ncbi.nlm.nih.gov/sos2/sra-pub-zq-20/SRR022/22877/SRR22877426/SRR22877426.lite.1	SRX18836283	ARK_Poole_41	WGS	RANDOM	METAGENOMIC	PAIRED	0	0	ILLUMINA	Illumina HiSeq 3000	SRP414603	PRJNA915251		915251	SRS16268324	SAMN32384042	simple	1861841	feces metagenome	ARK_Poole_41						no					UNIVERSITY OF READING
Yokoyama_2023	GBR	ARK_Poole_42	SRS16268325	Human	stool	inpatient	suspected_c_diff	na	SRR22877425	44936.3	44918.3	15559498	4698968396	15559498	302	1462		https://sra-downloadb.be-md.ncbi.nlm.nih.gov/sos2/sra-pub-zq-20/SRR022/22877/SRR22877425/SRR22877425.lite.1	SRX18836284	ARK_Poole_42	WGS	RANDOM	METAGENOMIC	PAIRED	0	0	ILLUMINA	Illumina HiSeq 3000	SRP414603	PRJNA915251		915251	SRS16268325	SAMN32384043	simple	1861841	feces metagenome	ARK_Poole_42						no					UNIVERSITY OF READING
Yokoyama_2023	GBR	ARK_Poole_43	SRS16268326	Human	stool	inpatient	suspected_c_diff	na	SRR22877424	44936.3	44918.3	16625696	5020960192	16625696	302	1534		https://sra-downloadb.be-md.ncbi.nlm.nih.gov/sos2/sra-pub-zq-20/SRR022/22877/SRR22877424/SRR22877424.lite.1	SRX18836285	ARK_Poole_43	WGS	RANDOM	METAGENOMIC	PAIRED	0	0	ILLUMINA	Illumina HiSeq 3000	SRP414603	PRJNA915251		915251	SRS16268326	SAMN32384044	simple	1861841	feces metagenome	ARK_Poole_43						no					UNIVERSITY OF READING
Yokoyama_2023	GBR	ARK_Poole_44	SRS16268327	Human	stool	inpatient	suspected_c_diff	na	SRR22877423	44936.3	44918.3	16647468	5027535336	16647468	302	1572		https://sra-downloadb.be-md.ncbi.nlm.nih.gov/sos2/sra-pub-zq-20/SRR022/22877/SRR22877423/SRR22877423.lite.1	SRX18836286	ARK_Poole_44	WGS	RANDOM	METAGENOMIC	PAIRED	0	0	ILLUMINA	Illumina HiSeq 3000	SRP414603	PRJNA915251		915251	SRS16268327	SAMN32384045	simple	1861841	feces metagenome	ARK_Poole_44						no					UNIVERSITY OF READING
Yokoyama_2023	GBR	ARK_Bath_120	SRS16268263	Human	stool	inpatient	suspected_c_diff	na	SRR22877488	44936.3	44918.3	13850274	4182782748	13850274	302	1337		https://sra-downloadb.be-md.ncbi.nlm.nih.gov/sos2/sra-pub-zq-20/SRR022/22877/SRR22877488/SRR22877488.lite.1	SRX18836221	ARK_Bath_120	WGS	RANDOM	METAGENOMIC	PAIRED	0	0	ILLUMINA	Illumina HiSeq 3000	SRP414603	PRJNA915251		915251	SRS16268263	SAMN32383441	simple	1861841	feces metagenome	ARK_Bath_120						no					UNIVERSITY OF READING
Yokoyama_2023	GBR	ARK_Bath_1204	SRS16268273	Human	stool	inpatient	suspected_c_diff	na	SRR22877477	44936.3	44918.3	15069530	4550998060	15069530	302	1396		https://sra-downloadb.be-md.ncbi.nlm.nih.gov/sos2/sra-pub-zq-20/SRR022/22877/SRR22877477/SRR22877477.lite.1	SRX18836232	ARK_Bath_1204	WGS	RANDOM	METAGENOMIC	PAIRED	0	0	ILLUMINA	Illumina HiSeq 3000	SRP414603	PRJNA915251		915251	SRS16268273	SAMN32383442	simple	1861841	feces metagenome	ARK_Bath_1204						no					UNIVERSITY OF READING
Yokoyama_2023	GBR	ARK_Bath_1272	SRS16268280	Human	stool	inpatient	suspected_c_diff	na	SRR22877470	44936.3	44918.3	24702096	7460032992	24702096	302	2164		https://sra-downloadb.be-md.ncbi.nlm.nih.gov/sos2/sra-pub-zq-20/SRR022/22877/SRR22877470/SRR22877470.lite.1	SRX18836239	ARK_Bath_1272	WGS	RANDOM	METAGENOMIC	PAIRED	0	0	ILLUMINA	Illumina HiSeq 3000	SRP414603	PRJNA915251		915251	SRS16268280	SAMN32383457	simple	1861841	feces metagenome	ARK_Bath_1272						no					UNIVERSITY OF READING
Yokoyama_2023	GBR	ARK_Bath_128	SRS16268291	Human	stool	inpatient	suspected_c_diff	na	SRR22877459	44936.3	44918.3	11717307	3538626714	11717307	302	1133		https://sra-downloadb.be-md.ncbi.nlm.nih.gov/sos2/sra-pub-zq-20/SRR022/22877/SRR22877459/SRR22877459.lite.1	SRX18836250	ARK_Bath_128	WGS	RANDOM	METAGENOMIC	PAIRED	0	0	ILLUMINA	Illumina HiSeq 3000	SRP414603	PRJNA915251		915251	SRS16268291	SAMN32383458	simple	1861841	feces metagenome	ARK_Bath_128						no					UNIVERSITY OF READING
Yokoyama_2023	GBR	ARK_Bath_1283	SRS16268302	Human	stool	inpatient	suspected_c_diff	na	SRR22877448	44936.3	44918.3	18663265	5636306030	18663265	302	1664		https://sra-downloadb.be-md.ncbi.nlm.nih.gov/sos2/sra-pub-zq-20/SRR022/22877/SRR22877448/SRR22877448.lite.1	SRX18836261	ARK_Bath_1283	WGS	RANDOM	METAGENOMIC	PAIRED	0	0	ILLUMINA	Illumina HiSeq 3000	SRP414603	PRJNA915251		915251	SRS16268302	SAMN32383459	simple	1861841	feces metagenome	ARK_Bath_1283						no					UNIVERSITY OF READING
Yokoyama_2023	GBR	ARK_Bath_823	SRS16268255	Human	stool	inpatient	suspected_c_diff	na	SRR22877495	44936.3	44918.3	13945877	4211654854	13945877	302	1366		https://sra-downloadb.be-md.ncbi.nlm.nih.gov/sos2/sra-pub-zq-20/SRR022/22877/SRR22877495/SRR22877495.lite.1	SRX18836214	ARK_Bath_823	WGS	RANDOM	METAGENOMIC	PAIRED	0	0	ILLUMINA	Illumina HiSeq 3000	SRP414603	PRJNA915251		915251	SRS16268255	SAMN32383749	simple	1861841	feces metagenome	ARK_Bath_823						no					UNIVERSITY OF READING
Yokoyama_2023	GBR	ARK_Bath_824	SRS16268256	Human	stool	inpatient	suspected_c_diff	na	SRR22877494	44936.3	44918.3	14357817	4336060734	14357817	302	1396		https://sra-downloadb.be-md.ncbi.nlm.nih.gov/sos2/sra-pub-zq-20/SRR022/22877/SRR22877494/SRR22877494.lite.1	SRX18836215	ARK_Bath_824	WGS	RANDOM	METAGENOMIC	PAIRED	0	0	ILLUMINA	Illumina HiSeq 3000	SRP414603	PRJNA915251		915251	SRS16268256	SAMN32383750	simple	1861841	feces metagenome	ARK_Bath_824						no					UNIVERSITY OF READING
Yokoyama_2023	GBR	ARK_Bath_827	SRS16268257	Human	stool	inpatient	suspected_c_diff	na	SRR22877493	44936.3	44918.3	13739982	4149474564	13739982	302	1333		https://sra-downloadb.be-md.ncbi.nlm.nih.gov/sos2/sra-pub-zq-20/SRR022/22877/SRR22877493/SRR22877493.lite.1	SRX18836216	ARK_Bath_827	WGS	RANDOM	METAGENOMIC	PAIRED	0	0	ILLUMINA	Illumina HiSeq 3000	SRP414603	PRJNA915251		915251	SRS16268257	SAMN32383751	simple	1861841	feces metagenome	ARK_Bath_827						no					UNIVERSITY OF READING
Yokoyama_2023	GBR	ARK_Bath_828	SRS16268258	Human	stool	inpatient	suspected_c_diff	na	SRR22877492	44936.3	44918.3	14334129	4328906958	14334129	302	1403		https://sra-downloadb.be-md.ncbi.nlm.nih.gov/sos2/sra-pub-zq-20/SRR022/22877/SRR22877492/SRR22877492.lite.1	SRX18836217	ARK_Bath_828	WGS	RANDOM	METAGENOMIC	PAIRED	0	0	ILLUMINA	Illumina HiSeq 3000	SRP414603	PRJNA915251		915251	SRS16268258	SAMN32383752	simple	1861841	feces metagenome	ARK_Bath_828						no					UNIVERSITY OF READING
Yokoyama_2023	GBR	ARK_Bath_829	SRS16268259	Human	stool	inpatient	suspected_c_diff	na	SRR22877491	44936.3	44918.3	15536163	4691921226	15536163	302	1511		https://sra-downloadb.be-md.ncbi.nlm.nih.gov/sos2/sra-pub-zq-20/SRR022/22877/SRR22877491/SRR22877491.lite.1	SRX18836218	ARK_Bath_829	WGS	RANDOM	METAGENOMIC	PAIRED	0	0	ILLUMINA	Illumina HiSeq 3000	SRP414603	PRJNA915251		915251	SRS16268259	SAMN32383753	simple	1861841	feces metagenome	ARK_Bath_829						no					UNIVERSITY OF READING
Yokoyama_2023	GBR	ARK_Bath_831	SRS16268261	Human	stool	inpatient	suspected_c_diff	na	SRR22877490	44936.3	44918.3	14594561	4407557422	14594561	302	1430		https://sra-downloadb.be-md.ncbi.nlm.nih.gov/sos2/sra-pub-zq-20/SRR022/22877/SRR22877490/SRR22877490.lite.1	SRX18836219	ARK_Bath_831	WGS	RANDOM	METAGENOMIC	PAIRED	0	0	ILLUMINA	Illumina HiSeq 3000	SRP414603	PRJNA915251		915251	SRS16268261	SAMN32383754	simple	1861841	feces metagenome	ARK_Bath_831						no					UNIVERSITY OF READING
Yokoyama_2023	GBR	ARK_Bath_833	SRS16268260	Human	stool	inpatient	suspected_c_diff	na	SRR22877489	44936.3	44918.3	10419335	3146639170	10419335	302	1021		https://sra-downloadb.be-md.ncbi.nlm.nih.gov/sos2/sra-pub-zq-20/SRR022/22877/SRR22877489/SRR22877489.lite.1	SRX18836220	ARK_Bath_833	WGS	RANDOM	METAGENOMIC	PAIRED	0	0	ILLUMINA	Illumina HiSeq 3000	SRP414603	PRJNA915251		915251	SRS16268260	SAMN32383755	simple	1861841	feces metagenome	ARK_Bath_833						no					UNIVERSITY OF READING
Yokoyama_2023	GBR	ARK_Bath_834	SRS16268262	Human	stool	inpatient	suspected_c_diff	na	SRR22877487	44936.3	44918.3	13659841	4125271982	13659841	302	1327		https://sra-downloadb.be-md.ncbi.nlm.nih.gov/sos2/sra-pub-zq-20/SRR022/22877/SRR22877487/SRR22877487.lite.1	SRX18836222	ARK_Bath_834	WGS	RANDOM	METAGENOMIC	PAIRED	0	0	ILLUMINA	Illumina HiSeq 3000	SRP414603	PRJNA915251		915251	SRS16268262	SAMN32383756	simple	1861841	feces metagenome	ARK_Bath_834						no					UNIVERSITY OF READING
Yokoyama_2023	GBR	ARK_Bath_866	SRS16268264	Human	stool	inpatient	suspected_c_diff	na	SRR22877486	44936.3	44918.3	13731488	4146909376	13731488	302	1334		https://sra-downloadb.be-md.ncbi.nlm.nih.gov/sos2/sra-pub-zq-20/SRR022/22877/SRR22877486/SRR22877486.lite.1	SRX18836223	ARK_Bath_866	WGS	RANDOM	METAGENOMIC	PAIRED	0	0	ILLUMINA	Illumina HiSeq 3000	SRP414603	PRJNA915251		915251	SRS16268264	SAMN32383757	simple	1861841	feces metagenome	ARK_Bath_866						no					UNIVERSITY OF READING
Yokoyama_2023	GBR	ARK_Bath_867	SRS16268265	Human	stool	inpatient	suspected_c_diff	na	SRR22877485	44936.3	44918.3	15469535	4671799570	15469535	302	1509		https://sra-downloadb.be-md.ncbi.nlm.nih.gov/sos2/sra-pub-zq-20/SRR022/22877/SRR22877485/SRR22877485.lite.1	SRX18836224	ARK_Bath_867	WGS	RANDOM	METAGENOMIC	PAIRED	0	0	ILLUMINA	Illumina HiSeq 3000	SRP414603	PRJNA915251		915251	SRS16268265	SAMN32383758	simple	1861841	feces metagenome	ARK_Bath_867						no					UNIVERSITY OF READING
Yokoyama_2023	GBR	ARK_Bath_868	SRS16268267	Human	stool	inpatient	suspected_c_diff	na	SRR22877484	44936.3	44918.3	15825969	4779442638	15825969	302	1540		https://sra-downloadb.be-md.ncbi.nlm.nih.gov/sos2/sra-pub-zq-20/SRR022/22877/SRR22877484/SRR22877484.lite.1	SRX18836225	ARK_Bath_868	WGS	RANDOM	METAGENOMIC	PAIRED	0	0	ILLUMINA	Illumina HiSeq 3000	SRP414603	PRJNA915251		915251	SRS16268267	SAMN32383759	simple	1861841	feces metagenome	ARK_Bath_868						no					UNIVERSITY OF READING
Yokoyama_2023	GBR	ARK_Bath_884	SRS16268266	Human	stool	inpatient	suspected_c_diff	na	SRR22877483	44936.3	44918.3	14224915	4295924330	14224915	302	1359		https://sra-downloadb.be-md.ncbi.nlm.nih.gov/sos2/sra-pub-zq-20/SRR022/22877/SRR22877483/SRR22877483.lite.1	SRX18836226	ARK_Bath_884	WGS	RANDOM	METAGENOMIC	PAIRED	0	0	ILLUMINA	Illumina HiSeq 3000	SRP414603	PRJNA915251		915251	SRS16268266	SAMN32383760	simple	1861841	feces metagenome	ARK_Bath_884						no					UNIVERSITY OF READING
Yokoyama_2023	GBR	ARK_Bath_896	SRS16268268	Human	stool	inpatient	suspected_c_diff	na	SRR22877482	44936.3	44918.3	19002789	5738842278	19002789	302	1688		https://sra-downloadb.be-md.ncbi.nlm.nih.gov/sos2/sra-pub-zq-20/SRR022/22877/SRR22877482/SRR22877482.lite.1	SRX18836227	ARK_Bath_896	WGS	RANDOM	METAGENOMIC	PAIRED	0	0	ILLUMINA	Illumina HiSeq 3000	SRP414603	PRJNA915251		915251	SRS16268268	SAMN32383761	simple	1861841	feces metagenome	ARK_Bath_896						no					UNIVERSITY OF READING
Yokoyama_2023	GBR	ARK_Bath_900	SRS16268269	Human	stool	inpatient	suspected_c_diff	na	SRR22877481	44936.3	44918.3	23637185	7138429870	23637185	302	2187		https://sra-downloadb.be-md.ncbi.nlm.nih.gov/sos2/sra-pub-zq-20/SRR022/22877/SRR22877481/SRR22877481.lite.1	SRX18836228	ARK_Bath_900	WGS	RANDOM	METAGENOMIC	PAIRED	0	0	ILLUMINA	Illumina HiSeq 3000	SRP414603	PRJNA915251		915251	SRS16268269	SAMN32383762	simple	1861841	feces metagenome	ARK_Bath_900						no					UNIVERSITY OF READING
Yokoyama_2023	GBR	ARK_Bath_91	SRS16268271	Human	stool	inpatient	suspected_c_diff	na	SRR22877480	44936.3	44918.3	17043344	5147089888	17043344	302	1627		https://sra-downloadb.be-md.ncbi.nlm.nih.gov/sos2/sra-pub-zq-20/SRR022/22877/SRR22877480/SRR22877480.lite.1	SRX18836229	ARK_Bath_91	WGS	RANDOM	METAGENOMIC	PAIRED	0	0	ILLUMINA	Illumina HiSeq 3000	SRP414603	PRJNA915251		915251	SRS16268271	SAMN32383763	simple	1861841	feces metagenome	ARK_Bath_91						no					UNIVERSITY OF READING
Yokoyama_2023	GBR	ARK_Bath_916	SRS16268270	Human	stool	inpatient	suspected_c_diff	na	SRR22877479	44936.3	44918.3	15157850	4577670700	15157850	302	1435		https://sra-downloadb.be-md.ncbi.nlm.nih.gov/sos2/sra-pub-zq-20/SRR022/22877/SRR22877479/SRR22877479.lite.1	SRX18836230	ARK_Bath_916	WGS	RANDOM	METAGENOMIC	PAIRED	0	0	ILLUMINA	Illumina HiSeq 3000	SRP414603	PRJNA915251		915251	SRS16268270	SAMN32383764	simple	1861841	feces metagenome	ARK_Bath_916						no					UNIVERSITY OF READING
Yokoyama_2023	GBR	ARK_Bath_92	SRS16268272	Human	stool	inpatient	suspected_c_diff	na	SRR22877478	44936.3	44918.3	15914358	4806136116	15914358	302	1521		https://sra-downloadb.be-md.ncbi.nlm.nih.gov/sos2/sra-pub-zq-20/SRR022/22877/SRR22877478/SRR22877478.lite.1	SRX18836231	ARK_Bath_92	WGS	RANDOM	METAGENOMIC	PAIRED	0	0	ILLUMINA	Illumina HiSeq 3000	SRP414603	PRJNA915251		915251	SRS16268272	SAMN32383765	simple	1861841	feces metagenome	ARK_Bath_92						no					UNIVERSITY OF READING
Yokoyama_2023	GBR	ARK_Bath_923	SRS16268274	Human	stool	inpatient	suspected_c_diff	na	SRR22877476	44936.3	44918.3	17387814	5251119828	17387814	302	1647		https://sra-downloadb.be-md.ncbi.nlm.nih.gov/sos2/sra-pub-zq-20/SRR022/22877/SRR22877476/SRR22877476.lite.1	SRX18836233	ARK_Bath_923	WGS	RANDOM	METAGENOMIC	PAIRED	0	0	ILLUMINA	Illumina HiSeq 3000	SRP414603	PRJNA915251		915251	SRS16268274	SAMN32383766	simple	1861841	feces metagenome	ARK_Bath_923						no					UNIVERSITY OF READING
Yokoyama_2023	GBR	ARK_Oxford_299	SRS16268276	Human	stool	inpatient	suspected_c_diff	na	SRR22877475	44936.3	44918.3	17225588	5202127576	17225588	302	1591		https://sra-downloadb.be-md.ncbi.nlm.nih.gov/sos2/sra-pub-zq-20/SRR022/22877/SRR22877475/SRR22877475.lite.1	SRX18836234	ARK_Oxford_299	WGS	RANDOM	METAGENOMIC	PAIRED	0	0	ILLUMINA	Illumina HiSeq 3000	SRP414603	PRJNA915251		915251	SRS16268276	SAMN32383911	simple	1861841	feces metagenome	ARK_Oxford_299						no					UNIVERSITY OF READING
Yokoyama_2023	GBR	ARK_Oxford_3	SRS16268275	Human	stool	inpatient	suspected_c_diff	na	SRR22877474	44936.3	44918.3	12846020	3879498040	12846020	302	1282		https://sra-downloadb.be-md.ncbi.nlm.nih.gov/sos2/sra-pub-zq-20/SRR022/22877/SRR22877474/SRR22877474.lite.1	SRX18836235	ARK_Oxford_3	WGS	RANDOM	METAGENOMIC	PAIRED	0	0	ILLUMINA	Illumina HiSeq 3000	SRP414603	PRJNA915251		915251	SRS16268275	SAMN32383912	simple	1861841	feces metagenome	ARK_Oxford_3						no					UNIVERSITY OF READING
Yokoyama_2023	GBR	ARK_Oxford_30	SRS16268277	Human	stool	inpatient	suspected_c_diff	na	SRR22877473	44936.3	44918.3	14861158	4488069716	14861158	302	1472		https://sra-downloadb.be-md.ncbi.nlm.nih.gov/sos2/sra-pub-zq-20/SRR022/22877/SRR22877473/SRR22877473.lite.1	SRX18836236	ARK_Oxford_30	WGS	RANDOM	METAGENOMIC	PAIRED	0	0	ILLUMINA	Illumina HiSeq 3000	SRP414603	PRJNA915251		915251	SRS16268277	SAMN32383913	simple	1861841	feces metagenome	ARK_Oxford_30						no					UNIVERSITY OF READING
Yokoyama_2023	GBR	ARK_Oxford_300	SRS16268278	Human	stool	inpatient	suspected_c_diff	na	SRR22877472	44936.3	44918.3	19665491	5938978282	19665491	302	1789		https://sra-downloadb.be-md.ncbi.nlm.nih.gov/sos2/sra-pub-zq-20/SRR022/22877/SRR22877472/SRR22877472.lite.1	SRX18836237	ARK_Oxford_300	WGS	RANDOM	METAGENOMIC	PAIRED	0	0	ILLUMINA	Illumina HiSeq 3000	SRP414603	PRJNA915251		915251	SRS16268278	SAMN32383914	simple	1861841	feces metagenome	ARK_Oxford_300						no					UNIVERSITY OF READING
Yokoyama_2023	GBR	ARK_Oxford_301	SRS16268279	Human	stool	inpatient	suspected_c_diff	na	SRR22877471	44936.3	44918.3	15786836	4767624472	15786836	302	1457		https://sra-downloadb.be-md.ncbi.nlm.nih.gov/sos2/sra-pub-zq-20/SRR022/22877/SRR22877471/SRR22877471.lite.1	SRX18836238	ARK_Oxford_301	WGS	RANDOM	METAGENOMIC	PAIRED	0	0	ILLUMINA	Illumina HiSeq 3000	SRP414603	PRJNA915251		915251	SRS16268279	SAMN32383915	simple	1861841	feces metagenome	ARK_Oxford_301						no					UNIVERSITY OF READING
Yokoyama_2023	GBR	ARK_Oxford_303	SRS16268281	Human	stool	inpatient	suspected_c_diff	na	SRR22877469	44936.3	44918.3	15399976	4650792752	15399976	302	1416		https://sra-downloadb.be-md.ncbi.nlm.nih.gov/sos2/sra-pub-zq-20/SRR022/22877/SRR22877469/SRR22877469.lite.1	SRX18836240	ARK_Oxford_303	WGS	RANDOM	METAGENOMIC	PAIRED	0	0	ILLUMINA	Illumina HiSeq 3000	SRP414603	PRJNA915251		915251	SRS16268281	SAMN32383916	simple	1861841	feces metagenome	ARK_Oxford_303						no					UNIVERSITY OF READING
Yokoyama_2023	GBR	ARK_Oxford_306	SRS16268282	Human	stool	inpatient	suspected_c_diff	na	SRR22877468	44936.3	44918.3	15173183	4582301266	15173183	302	1412		https://sra-downloadb.be-md.ncbi.nlm.nih.gov/sos2/sra-pub-zq-20/SRR022/22877/SRR22877468/SRR22877468.lite.1	SRX18836241	ARK_Oxford_306	WGS	RANDOM	METAGENOMIC	PAIRED	0	0	ILLUMINA	Illumina HiSeq 3000	SRP414603	PRJNA915251		915251	SRS16268282	SAMN32383917	simple	1861841	feces metagenome	ARK_Oxford_306						no					UNIVERSITY OF READING
Yokoyama_2023	GBR	ARK_Oxford_308	SRS16268283	Human	stool	inpatient	suspected_c_diff	na	SRR22877467	44936.3	44918.3	16368843	4943390586	16368843	302	1509		https://sra-downloadb.be-md.ncbi.nlm.nih.gov/sos2/sra-pub-zq-20/SRR022/22877/SRR22877467/SRR22877467.lite.1	SRX18836242	ARK_Oxford_308	WGS	RANDOM	METAGENOMIC	PAIRED	0	0	ILLUMINA	Illumina HiSeq 3000	SRP414603	PRJNA915251		915251	SRS16268283	SAMN32383918	simple	1861841	feces metagenome	ARK_Oxford_308						no					UNIVERSITY OF READING
Yokoyama_2023	GBR	ARK_Oxford_309	SRS16268284	Human	stool	inpatient	suspected_c_diff	na	SRR22877466	44936.3	44918.3	19703925	5950585350	19703925	302	1809		https://sra-downloadb.be-md.ncbi.nlm.nih.gov/sos2/sra-pub-zq-20/SRR022/22877/SRR22877466/SRR22877466.lite.1	SRX18836243	ARK_Oxford_309	WGS	RANDOM	METAGENOMIC	PAIRED	0	0	ILLUMINA	Illumina HiSeq 3000	SRP414603	PRJNA915251		915251	SRS16268284	SAMN32383919	simple	1861841	feces metagenome	ARK_Oxford_309						no					UNIVERSITY OF READING
Yokoyama_2023	GBR	ARK_Oxford_311	SRS16268285	Human	stool	inpatient	suspected_c_diff	na	SRR22877465	44936.3	44918.3	19189236	5795149272	19189236	302	1787		https://sra-downloadb.be-md.ncbi.nlm.nih.gov/sos2/sra-pub-zq-20/SRR022/22877/SRR22877465/SRR22877465.lite.1	SRX18836244	ARK_Oxford_311	WGS	RANDOM	METAGENOMIC	PAIRED	0	0	ILLUMINA	Illumina HiSeq 3000	SRP414603	PRJNA915251		915251	SRS16268285	SAMN32383920	simple	1861841	feces metagenome	ARK_Oxford_311						no					UNIVERSITY OF READING
Yokoyama_2023	GBR	ARK_Oxford_313	SRS16268286	Human	stool	inpatient	suspected_c_diff	na	SRR22877464	44936.3	44918.3	18024129	5443286958	18024129	302	1656		https://sra-downloadb.be-md.ncbi.nlm.nih.gov/sos2/sra-pub-zq-20/SRR022/22877/SRR22877464/SRR22877464.lite.1	SRX18836245	ARK_Oxford_313	WGS	RANDOM	METAGENOMIC	PAIRED	0	0	ILLUMINA	Illumina HiSeq 3000	SRP414603	PRJNA915251		915251	SRS16268286	SAMN32383921	simple	1861841	feces metagenome	ARK_Oxford_313						no					UNIVERSITY OF READING
Yokoyama_2023	GBR	ARK_Oxford_315	SRS16268287	Human	stool	inpatient	suspected_c_diff	na	SRR22877463	44936.3	44918.3	16926271	5111733842	16926271	302	1566		https://sra-downloadb.be-md.ncbi.nlm.nih.gov/sos2/sra-pub-zq-20/SRR022/22877/SRR22877463/SRR22877463.lite.1	SRX18836246	ARK_Oxford_315	WGS	RANDOM	METAGENOMIC	PAIRED	0	0	ILLUMINA	Illumina HiSeq 3000	SRP414603	PRJNA915251		915251	SRS16268287	SAMN32383922	simple	1861841	feces metagenome	ARK_Oxford_315						no					UNIVERSITY OF READING
Yokoyama_2023	GBR	ARK_Oxford_316	SRS16268288	Human	stool	inpatient	suspected_c_diff	na	SRR22877462	44936.3	44918.3	21316643	6437626186	21316643	302	1973		https://sra-downloadb.be-md.ncbi.nlm.nih.gov/sos2/sra-pub-zq-20/SRR022/22877/SRR22877462/SRR22877462.lite.1	SRX18836247	ARK_Oxford_316	WGS	RANDOM	METAGENOMIC	PAIRED	0	0	ILLUMINA	Illumina HiSeq 3000	SRP414603	PRJNA915251		915251	SRS16268288	SAMN32383923	simple	1861841	feces metagenome	ARK_Oxford_316						no					UNIVERSITY OF READING
Yokoyama_2023	GBR	ARK_Oxford_317	SRS16268289	Human	stool	inpatient	suspected_c_diff	na	SRR22877461	44936.3	44918.3	13443254	4059862708	13443254	302	1248		https://sra-downloadb.be-md.ncbi.nlm.nih.gov/sos2/sra-pub-zq-20/SRR022/22877/SRR22877461/SRR22877461.lite.1	SRX18836248	ARK_Oxford_317	WGS	RANDOM	METAGENOMIC	PAIRED	0	0	ILLUMINA	Illumina HiSeq 3000	SRP414603	PRJNA915251		915251	SRS16268289	SAMN32383924	simple	1861841	feces metagenome	ARK_Oxford_317						no					UNIVERSITY OF READING
Yokoyama_2023	GBR	ARK_Oxford_318	SRS16268290	Human	stool	inpatient	suspected_c_diff	na	SRR22877460	44936.3	44918.3	25007787	7552351674	25007787	302	2308		https://sra-downloadb.be-md.ncbi.nlm.nih.gov/sos2/sra-pub-zq-20/SRR022/22877/SRR22877460/SRR22877460.lite.1	SRX18836249	ARK_Oxford_318	WGS	RANDOM	METAGENOMIC	PAIRED	0	0	ILLUMINA	Illumina HiSeq 3000	SRP414603	PRJNA915251		915251	SRS16268290	SAMN32383925	simple	1861841	feces metagenome	ARK_Oxford_318						no					UNIVERSITY OF READING
Yokoyama_2023	GBR	ARK_Oxford_319	SRS16268292	Human	stool	inpatient	suspected_c_diff	na	SRR22877458	44936.3	44918.3	14968448	4520471296	14968448	302	1383		https://sra-downloadb.be-md.ncbi.nlm.nih.gov/sos2/sra-pub-zq-20/SRR022/22877/SRR22877458/SRR22877458.lite.1	SRX18836251	ARK_Oxford_319	WGS	RANDOM	METAGENOMIC	PAIRED	0	0	ILLUMINA	Illumina HiSeq 3000	SRP414603	PRJNA915251		915251	SRS16268292	SAMN32383926	simple	1861841	feces metagenome	ARK_Oxford_319						no					UNIVERSITY OF READING
Yokoyama_2023	GBR	ARK_Oxford_32	SRS16268293	Human	stool	inpatient	suspected_c_diff	na	SRR22877457	44936.3	44918.3	12602407	3805926914	12602407	302	1252		https://sra-downloadb.be-md.ncbi.nlm.nih.gov/sos2/sra-pub-zq-20/SRR022/22877/SRR22877457/SRR22877457.lite.1	SRX18836252	ARK_Oxford_32	WGS	RANDOM	METAGENOMIC	PAIRED	0	0	ILLUMINA	Illumina HiSeq 3000	SRP414603	PRJNA915251		915251	SRS16268293	SAMN32383927	simple	1861841	feces metagenome	ARK_Oxford_32						no					UNIVERSITY OF READING
Yokoyama_2023	GBR	ARK_Oxford_320	SRS16268294	Human	stool	inpatient	suspected_c_diff	na	SRR22877456	44936.3	44918.3	18326311	5534545922	18326311	302	1692		https://sra-downloadb.be-md.ncbi.nlm.nih.gov/sos2/sra-pub-zq-20/SRR022/22877/SRR22877456/SRR22877456.lite.1	SRX18836253	ARK_Oxford_320	WGS	RANDOM	METAGENOMIC	PAIRED	0	0	ILLUMINA	Illumina HiSeq 3000	SRP414603	PRJNA915251		915251	SRS16268294	SAMN32383928	simple	1861841	feces metagenome	ARK_Oxford_320						no					UNIVERSITY OF READING
Yokoyama_2023	GBR	ARK_Oxford_321	SRS16268295	Human	stool	inpatient	suspected_c_diff	na	SRR22877455	44936.3	44918.3	14822293	4476332486	14822293	302	1366		https://sra-downloadb.be-md.ncbi.nlm.nih.gov/sos2/sra-pub-zq-20/SRR022/22877/SRR22877455/SRR22877455.lite.1	SRX18836254	ARK_Oxford_321	WGS	RANDOM	METAGENOMIC	PAIRED	0	0	ILLUMINA	Illumina HiSeq 3000	SRP414603	PRJNA915251		915251	SRS16268295	SAMN32383929	simple	1861841	feces metagenome	ARK_Oxford_321						no					UNIVERSITY OF READING
Yokoyama_2023	GBR	ARK_Oxford_323	SRS16268296	Human	stool	inpatient	suspected_c_diff	na	SRR22877454	44936.3	44918.3	17700919	5345677538	17700919	302	1629		https://sra-downloadb.be-md.ncbi.nlm.nih.gov/sos2/sra-pub-zq-20/SRR022/22877/SRR22877454/SRR22877454.lite.1	SRX18836255	ARK_Oxford_323	WGS	RANDOM	METAGENOMIC	PAIRED	0	0	ILLUMINA	Illumina HiSeq 3000	SRP414603	PRJNA915251		915251	SRS16268296	SAMN32383930	simple	1861841	feces metagenome	ARK_Oxford_323						no					UNIVERSITY OF READING
Yokoyama_2023	GBR	ARK_Oxford_325	SRS16268297	Human	stool	inpatient	suspected_c_diff	na	SRR22877453	44936.3	44918.3	20313723	6134744346	20313723	302	1863		https://sra-downloadb.be-md.ncbi.nlm.nih.gov/sos2/sra-pub-zq-20/SRR022/22877/SRR22877453/SRR22877453.lite.1	SRX18836256	ARK_Oxford_325	WGS	RANDOM	METAGENOMIC	PAIRED	0	0	ILLUMINA	Illumina HiSeq 3000	SRP414603	PRJNA915251		915251	SRS16268297	SAMN32383931	simple	1861841	feces metagenome	ARK_Oxford_325						no					UNIVERSITY OF READING
Yokoyama_2023	GBR	ARK_Oxford_326	SRS16268298	Human	stool	inpatient	suspected_c_diff	na	SRR22877452	44936.3	44918.3	12252360	3700212720	12252360	302	1131		https://sra-downloadb.be-md.ncbi.nlm.nih.gov/sos2/sra-pub-zq-20/SRR022/22877/SRR22877452/SRR22877452.lite.1	SRX18836257	ARK_Oxford_326	WGS	RANDOM	METAGENOMIC	PAIRED	0	0	ILLUMINA	Illumina HiSeq 3000	SRP414603	PRJNA915251		915251	SRS16268298	SAMN32383932	simple	1861841	feces metagenome	ARK_Oxford_326						no					UNIVERSITY OF READING
Yokoyama_2023	GBR	ARK_Oxford_327	SRS16268299	Human	stool	inpatient	suspected_c_diff	na	SRR22877451	44936.3	44918.3	15143070	4573207140	15143070	302	1391		https://sra-downloadb.be-md.ncbi.nlm.nih.gov/sos2/sra-pub-zq-20/SRR022/22877/SRR22877451/SRR22877451.lite.1	SRX18836258	ARK_Oxford_327	WGS	RANDOM	METAGENOMIC	PAIRED	0	0	ILLUMINA	Illumina HiSeq 3000	SRP414603	PRJNA915251		915251	SRS16268299	SAMN32383933	simple	1861841	feces metagenome	ARK_Oxford_327						no					UNIVERSITY OF READING
Yokoyama_2023	GBR	ARK_Oxford_328	SRS16268300	Human	stool	inpatient	suspected_c_diff	na	SRR22877450	44936.3	44918.3	17453741	5271029782	17453741	302	1604		https://sra-downloadb.be-md.ncbi.nlm.nih.gov/sos2/sra-pub-zq-20/SRR022/22877/SRR22877450/SRR22877450.lite.1	SRX18836259	ARK_Oxford_328	WGS	RANDOM	METAGENOMIC	PAIRED	0	0	ILLUMINA	Illumina HiSeq 3000	SRP414603	PRJNA915251		915251	SRS16268300	SAMN32383934	simple	1861841	feces metagenome	ARK_Oxford_328						no					UNIVERSITY OF READING
Yokoyama_2023	GBR	ARK_Oxford_329	SRS16268301	Human	stool	inpatient	suspected_c_diff	na	SRR22877449	44936.3	44918.3	16510674	4986223548	16510674	302	1522		https://sra-downloadb.be-md.ncbi.nlm.nih.gov/sos2/sra-pub-zq-20/SRR022/22877/SRR22877449/SRR22877449.lite.1	SRX18836260	ARK_Oxford_329	WGS	RANDOM	METAGENOMIC	PAIRED	0	0	ILLUMINA	Illumina HiSeq 3000	SRP414603	PRJNA915251		915251	SRS16268301	SAMN32383935	simple	1861841	feces metagenome	ARK_Oxford_329						no					UNIVERSITY OF READING
Yokoyama_2023	GBR	ARK_Oxford_33	SRS16268303	Human	stool	inpatient	suspected_c_diff	na	SRR22877447	44936.3	44918.3	14572148	4400788696	14572148	302	1429		https://sra-downloadb.be-md.ncbi.nlm.nih.gov/sos2/sra-pub-zq-20/SRR022/22877/SRR22877447/SRR22877447.lite.1	SRX18836262	ARK_Oxford_33	WGS	RANDOM	METAGENOMIC	PAIRED	0	0	ILLUMINA	Illumina HiSeq 3000	SRP414603	PRJNA915251		915251	SRS16268303	SAMN32383936	simple	1861841	feces metagenome	ARK_Oxford_33						no					UNIVERSITY OF READING
Yokoyama_2023	GBR	ARK_Oxford_331	SRS16268304	Human	stool	inpatient	suspected_c_diff	na	SRR22877446	44936.3	44918.3	23487937	7093356974	23487937	302	2136		https://sra-downloadb.be-md.ncbi.nlm.nih.gov/sos2/sra-pub-zq-20/SRR022/22877/SRR22877446/SRR22877446.lite.1	SRX18836263	ARK_Oxford_331	WGS	RANDOM	METAGENOMIC	PAIRED	0	0	ILLUMINA	Illumina HiSeq 3000	SRP414603	PRJNA915251		915251	SRS16268304	SAMN32383937	simple	1861841	feces metagenome	ARK_Oxford_331						no					UNIVERSITY OF READING
Yokoyama_2023	GBR	ARK_Oxford_332	SRS16268305	Human	stool	inpatient	suspected_c_diff	na	SRR22877445	44936.3	44918.3	17720424	5351568048	17720424	302	1636		https://sra-downloadb.be-md.ncbi.nlm.nih.gov/sos2/sra-pub-zq-20/SRR022/22877/SRR22877445/SRR22877445.lite.1	SRX18836264	ARK_Oxford_332	WGS	RANDOM	METAGENOMIC	PAIRED	0	0	ILLUMINA	Illumina HiSeq 3000	SRP414603	PRJNA915251		915251	SRS16268305	SAMN32383938	simple	1861841	feces metagenome	ARK_Oxford_332						no					UNIVERSITY OF READING
Yokoyama_2023	GBR	ARK_Oxford_333	SRS16268306	Human	stool	inpatient	suspected_c_diff	na	SRR22877444	44936.3	44918.3	12874651	3888144602	12874651	302	1195		https://sra-downloadb.be-md.ncbi.nlm.nih.gov/sos2/sra-pub-zq-20/SRR022/22877/SRR22877444/SRR22877444.lite.1	SRX18836265	ARK_Oxford_333	WGS	RANDOM	METAGENOMIC	PAIRED	0	0	ILLUMINA	Illumina HiSeq 3000	SRP414603	PRJNA915251		915251	SRS16268306	SAMN32383939	simple	1861841	feces metagenome	ARK_Oxford_333						no					UNIVERSITY OF READING
Yokoyama_2023	GBR	ARK_Poole_16	SRS16268307	Human	stool	inpatient	suspected_c_diff	na	SRR22877443	44936.3	44918.3	15758612	4759100824	15758612	302	1492		https://sra-downloadb.be-md.ncbi.nlm.nih.gov/sos2/sra-pub-zq-20/SRR022/22877/SRR22877443/SRR22877443.lite.1	SRX18836266	ARK_Poole_16	WGS	RANDOM	METAGENOMIC	PAIRED	0	0	ILLUMINA	Illumina HiSeq 3000	SRP414603	PRJNA915251		915251	SRS16268307	SAMN32384026	simple	1861841	feces metagenome	ARK_Poole_16						no					UNIVERSITY OF READING
Yokoyama_2023	GBR	ARK_Poole_18	SRS16268308	Human	stool	inpatient	suspected_c_diff	na	SRR22877442	44936.3	44918.3	12204917	3685884934	12204917	302	1154		https://sra-downloadb.be-md.ncbi.nlm.nih.gov/sos2/sra-pub-zq-20/SRR022/22877/SRR22877442/SRR22877442.lite.1	SRX18836267	ARK_Poole_18	WGS	RANDOM	METAGENOMIC	PAIRED	0	0	ILLUMINA	Illumina HiSeq 3000	SRP414603	PRJNA915251		915251	SRS16268308	SAMN32384027	simple	1861841	feces metagenome	ARK_Poole_18						no					UNIVERSITY OF READING
Yokoyama_2023	GBR	ARK_Poole_19	SRS16268309	Human	stool	inpatient	suspected_c_diff	na	SRR22877441	44936.3	44918.3	16851288	5089088976	16851288	302	1580		https://sra-downloadb.be-md.ncbi.nlm.nih.gov/sos2/sra-pub-zq-20/SRR022/22877/SRR22877441/SRR22877441.lite.1	SRX18836268	ARK_Poole_19	WGS	RANDOM	METAGENOMIC	PAIRED	0	0	ILLUMINA	Illumina HiSeq 3000	SRP414603	PRJNA915251		915251	SRS16268309	SAMN32384028	simple	1861841	feces metagenome	ARK_Poole_19						no					UNIVERSITY OF READING
Yokoyama_2023	GBR	ARK_Poole_21	SRS16268310	Human	stool	inpatient	suspected_c_diff	na	SRR22877440	44936.3	44918.3	14727956	4447842712	14727956	302	1400		https://sra-downloadb.be-md.ncbi.nlm.nih.gov/sos2/sra-pub-zq-20/SRR022/22877/SRR22877440/SRR22877440.lite.1	SRX18836269	ARK_Poole_21	WGS	RANDOM	METAGENOMIC	PAIRED	0	0	ILLUMINA	Illumina HiSeq 3000	SRP414603	PRJNA915251		915251	SRS16268310	SAMN32384029	simple	1861841	feces metagenome	ARK_Poole_21						no					UNIVERSITY OF READING
Yokoyama_2023	GBR	ARK_Poole_23	SRS16268311	Human	stool	inpatient	suspected_c_diff	na	SRR22877439	44936.3	44918.3	14046375	4242005250	14046375	302	1317		https://sra-downloadb.be-md.ncbi.nlm.nih.gov/sos2/sra-pub-zq-20/SRR022/22877/SRR22877439/SRR22877439.lite.1	SRX18836270	ARK_Poole_23	WGS	RANDOM	METAGENOMIC	PAIRED	0	0	ILLUMINA	Illumina HiSeq 3000	SRP414603	PRJNA915251		915251	SRS16268311	SAMN32384030	simple	1861841	feces metagenome	ARK_Poole_23						no					UNIVERSITY OF READING
Yokoyama_2023	GBR	ARK_Poole_24	SRS16268312	Human	stool	inpatient	suspected_c_diff	na	SRR22877438	44936.3	44918.3	15032404	4539786008	15032404	302	1468		https://sra-downloadb.be-md.ncbi.nlm.nih.gov/sos2/sra-pub-zq-20/SRR022/22877/SRR22877438/SRR22877438.lite.1	SRX18836271	ARK_Poole_24	WGS	RANDOM	METAGENOMIC	PAIRED	0	0	ILLUMINA	Illumina HiSeq 3000	SRP414603	PRJNA915251		915251	SRS16268312	SAMN32384031	simple	1861841	feces metagenome	ARK_Poole_24						no					UNIVERSITY OF READING
Yokoyama_2023	GBR	ARK_Poole_25	SRS16268313	Human	stool	inpatient	suspected_c_diff	na	SRR22877437	44936.3	44918.3	16065608	4851813616	16065608	302	1531		https://sra-downloadb.be-md.ncbi.nlm.nih.gov/sos2/sra-pub-zq-20/SRR022/22877/SRR22877437/SRR22877437.lite.1	SRX18836272	ARK_Poole_25	WGS	RANDOM	METAGENOMIC	PAIRED	0	0	ILLUMINA	Illumina HiSeq 3000	SRP414603	PRJNA915251		915251	SRS16268313	SAMN32384032	simple	1861841	feces metagenome	ARK_Poole_25						no					UNIVERSITY OF READING
Yokoyama_2023	GBR	ARK_Poole_27	SRS16268315	Human	stool	inpatient	suspected_c_diff	na	SRR22877436	44936.3	44918.3	19180151	5792405602	19180151	302	1831		https://sra-downloadb.be-md.ncbi.nlm.nih.gov/sos2/sra-pub-zq-20/SRR022/22877/SRR22877436/SRR22877436.lite.1	SRX18836273	ARK_Poole_27	WGS	RANDOM	METAGENOMIC	PAIRED	0	0	ILLUMINA	Illumina HiSeq 3000	SRP414603	PRJNA915251		915251	SRS16268315	SAMN32384033	simple	1861841	feces metagenome	ARK_Poole_27						no					UNIVERSITY OF READING
Yokoyama_2023	GBR	ARK_Bath_1144	SRS16268205	Human	stool	inpatient	suspected_c_diff	na	SRR22877545	44936.3	44918.3	15865146	4791274092	15865146	302	1479		https://sra-downloadb.be-md.ncbi.nlm.nih.gov/sos2/sra-pub-zq-20/SRR022/22877/SRR22877545/SRR22877545.lite.1	SRX18836164	ARK_Bath_1144	WGS	RANDOM	METAGENOMIC	PAIRED	0	0	ILLUMINA	Illumina HiSeq 3000	SRP414603	PRJNA915251		915251	SRS16268205	SAMN32383433	simple	1861841	feces metagenome	ARK_Bath_1144						no					UNIVERSITY OF READING
Yokoyama_2023	GBR	ARK_Bath_1167	SRS16268218	Human	stool	inpatient	suspected_c_diff	na	SRR22877532	44936.3	44918.3	17134239	5174540178	17134239	302	1540		https://sra-downloadb.be-md.ncbi.nlm.nih.gov/sos2/sra-pub-zq-20/SRR022/22877/SRR22877532/SRR22877532.lite.1	SRX18836177	ARK_Bath_1167	WGS	RANDOM	METAGENOMIC	PAIRED	0	0	ILLUMINA	Illumina HiSeq 3000	SRP414603	PRJNA915251		915251	SRS16268218	SAMN32383437	simple	1861841	feces metagenome	ARK_Bath_1167						no					UNIVERSITY OF READING
Yokoyama_2023	GBR	ARK_Bath_117	SRS16268229	Human	stool	inpatient	suspected_c_diff	na	SRR22877521	44936.3	44918.3	13916317	4202727734	13916317	302	1354		https://sra-downloadb.be-md.ncbi.nlm.nih.gov/sos2/sra-pub-zq-20/SRR022/22877/SRR22877521/SRR22877521.lite.1	SRX18836188	ARK_Bath_117	WGS	RANDOM	METAGENOMIC	PAIRED	0	0	ILLUMINA	Illumina HiSeq 3000	SRP414603	PRJNA915251		915251	SRS16268229	SAMN32383438	simple	1861841	feces metagenome	ARK_Bath_117						no					UNIVERSITY OF READING
Yokoyama_2023	GBR	ARK_Bath_1170	SRS16268240	Human	stool	inpatient	suspected_c_diff	na	SRR22877510	44936.3	44918.3	19772989	5971442678	19772989	302	1825		https://sra-downloadb.be-md.ncbi.nlm.nih.gov/sos2/sra-pub-zq-20/SRR022/22877/SRR22877510/SRR22877510.lite.1	SRX18836199	ARK_Bath_1170	WGS	RANDOM	METAGENOMIC	PAIRED	0	0	ILLUMINA	Illumina HiSeq 3000	SRP414603	PRJNA915251		915251	SRS16268240	SAMN32383439	simple	1861841	feces metagenome	ARK_Bath_1170						no					UNIVERSITY OF READING
Yokoyama_2023	GBR	ARK_Bath_12	SRS16268251	Human	stool	inpatient	suspected_c_diff	na	SRR22877499	44936.3	44918.3	15748501	4756047302	15748501	302	1519		https://sra-downloadb.be-md.ncbi.nlm.nih.gov/sos2/sra-pub-zq-20/SRR022/22877/SRR22877499/SRR22877499.lite.1	SRX18836210	ARK_Bath_12	WGS	RANDOM	METAGENOMIC	PAIRED	0	0	ILLUMINA	Illumina HiSeq 3000	SRP414603	PRJNA915251		915251	SRS16268251	SAMN32383440	simple	1861841	feces metagenome	ARK_Bath_12						no					UNIVERSITY OF READING
Yokoyama_2023	GBR	ARK_Bath_342	SRS16268196	Human	stool	inpatient	suspected_c_diff	na	SRR22877555	44936.3	44918.3	22513356	6799033512	22513356	302	2011		https://sra-downloadb.be-md.ncbi.nlm.nih.gov/sos2/sra-pub-zq-20/SRR022/22877/SRR22877555/SRR22877555.lite.1	SRX18836154	ARK_Bath_342	WGS	RANDOM	METAGENOMIC	PAIRED	0	0	ILLUMINA	Illumina HiSeq 3000	SRP414603	PRJNA915251		915251	SRS16268196	SAMN32383666	simple	1861841	feces metagenome	ARK_Bath_342						no					UNIVERSITY OF READING
Yokoyama_2023	GBR	ARK_Bath_344	SRS16268195	Human	stool	inpatient	suspected_c_diff	na	SRR22877554	44936.3	44918.3	14058317	4245611734	14058317	302	1322		https://sra-downloadb.be-md.ncbi.nlm.nih.gov/sos2/sra-pub-zq-20/SRR022/22877/SRR22877554/SRR22877554.lite.1	SRX18836155	ARK_Bath_344	WGS	RANDOM	METAGENOMIC	PAIRED	0	0	ILLUMINA	Illumina HiSeq 3000	SRP414603	PRJNA915251		915251	SRS16268195	SAMN32383667	simple	1861841	feces metagenome	ARK_Bath_344						no					UNIVERSITY OF READING
Yokoyama_2023	GBR	ARK_Bath_364	SRS16268197	Human	stool	inpatient	suspected_c_diff	na	SRR22877553	44936.3	44918.3	21615025	6527737550	21615025	302	1935		https://sra-downloadb.be-md.ncbi.nlm.nih.gov/sos2/sra-pub-zq-20/SRR022/22877/SRR22877553/SRR22877553.lite.1	SRX18836156	ARK_Bath_364	WGS	RANDOM	METAGENOMIC	PAIRED	0	0	ILLUMINA	Illumina HiSeq 3000	SRP414603	PRJNA915251		915251	SRS16268197	SAMN32383668	simple	1861841	feces metagenome	ARK_Bath_364						no					UNIVERSITY OF READING
Yokoyama_2023	GBR	ARK_Bath_366	SRS16268198	Human	stool	inpatient	suspected_c_diff	na	SRR22877552	44936.3	44918.3	15773362	4763555324	15773362	302	1478		https://sra-downloadb.be-md.ncbi.nlm.nih.gov/sos2/sra-pub-zq-20/SRR022/22877/SRR22877552/SRR22877552.lite.1	SRX18836157	ARK_Bath_366	WGS	RANDOM	METAGENOMIC	PAIRED	0	0	ILLUMINA	Illumina HiSeq 3000	SRP414603	PRJNA915251		915251	SRS16268198	SAMN32383669	simple	1861841	feces metagenome	ARK_Bath_366						no					UNIVERSITY OF READING
Yokoyama_2023	GBR	ARK_Bath_372	SRS16268199	Human	stool	inpatient	suspected_c_diff	na	SRR22877551	44936.3	44918.3	17166369	5184243438	17166369	302	1627		https://sra-downloadb.be-md.ncbi.nlm.nih.gov/sos2/sra-pub-zq-20/SRR022/22877/SRR22877551/SRR22877551.lite.1	SRX18836158	ARK_Bath_372	WGS	RANDOM	METAGENOMIC	PAIRED	0	0	ILLUMINA	Illumina HiSeq 3000	SRP414603	PRJNA915251		915251	SRS16268199	SAMN32383670	simple	1861841	feces metagenome	ARK_Bath_372						no					UNIVERSITY OF READING
Yokoyama_2023	GBR	ARK_Bath_378	SRS16268200	Human	stool	inpatient	suspected_c_diff	na	SRR22877550	44936.3	44918.3	10711906	3234995612	10711906	302	1030		https://sra-downloadb.be-md.ncbi.nlm.nih.gov/sos2/sra-pub-zq-20/SRR022/22877/SRR22877550/SRR22877550.lite.1	SRX18836159	ARK_Bath_378	WGS	RANDOM	METAGENOMIC	PAIRED	0	0	ILLUMINA	Illumina HiSeq 3000	SRP414603	PRJNA915251		915251	SRS16268200	SAMN32383671	simple	1861841	feces metagenome	ARK_Bath_378						no					UNIVERSITY OF READING
Yokoyama_2023	GBR	ARK_Bath_4	SRS16268201	Human	stool	inpatient	suspected_c_diff	na	SRR22877549	44936.3	44918.3	19045380	5751704760	19045380	302	1801		https://sra-downloadb.be-md.ncbi.nlm.nih.gov/sos2/sra-pub-zq-20/SRR022/22877/SRR22877549/SRR22877549.lite.1	SRX18836160	ARK_Bath_4	WGS	RANDOM	METAGENOMIC	PAIRED	0	0	ILLUMINA	Illumina HiSeq 3000	SRP414603	PRJNA915251		915251	SRS16268201	SAMN32383672	simple	1861841	feces metagenome	ARK_Bath_4						no					UNIVERSITY OF READING
Yokoyama_2023	GBR	ARK_Bath_400	SRS16268202	Human	stool	inpatient	suspected_c_diff	na	SRR22877548	44936.3	44918.3	14194236	4286659272	14194236	302	1337		https://sra-downloadb.be-md.ncbi.nlm.nih.gov/sos2/sra-pub-zq-20/SRR022/22877/SRR22877548/SRR22877548.lite.1	SRX18836161	ARK_Bath_400	WGS	RANDOM	METAGENOMIC	PAIRED	0	0	ILLUMINA	Illumina HiSeq 3000	SRP414603	PRJNA915251		915251	SRS16268202	SAMN32383673	simple	1861841	feces metagenome	ARK_Bath_400						no					UNIVERSITY OF READING
Yokoyama_2023	GBR	ARK_Bath_404	SRS16268203	Human	stool	inpatient	suspected_c_diff	na	SRR22877547	44936.3	44918.3	15069172	4550889944	15069172	302	1430		https://sra-downloadb.be-md.ncbi.nlm.nih.gov/sos2/sra-pub-zq-20/SRR022/22877/SRR22877547/SRR22877547.lite.1	SRX18836162	ARK_Bath_404	WGS	RANDOM	METAGENOMIC	PAIRED	0	0	ILLUMINA	Illumina HiSeq 3000	SRP414603	PRJNA915251		915251	SRS16268203	SAMN32383674	simple	1861841	feces metagenome	ARK_Bath_404						no					UNIVERSITY OF READING
Yokoyama_2023	GBR	ARK_Bath_418	SRS16268204	Human	stool	inpatient	suspected_c_diff	na	SRR22877546	44936.3	44918.3	17919155	5411584810	17919155	302	1664		https://sra-downloadb.be-md.ncbi.nlm.nih.gov/sos2/sra-pub-zq-20/SRR022/22877/SRR22877546/SRR22877546.lite.1	SRX18836163	ARK_Bath_418	WGS	RANDOM	METAGENOMIC	PAIRED	0	0	ILLUMINA	Illumina HiSeq 3000	SRP414603	PRJNA915251		915251	SRS16268204	SAMN32383675	simple	1861841	feces metagenome	ARK_Bath_418						no					UNIVERSITY OF READING
Yokoyama_2023	GBR	ARK_Bath_422	SRS16268206	Human	stool	inpatient	suspected_c_diff	na	SRR22877544	44936.3	44918.3	18502652	5587800904	18502652	302	1668		https://sra-downloadb.be-md.ncbi.nlm.nih.gov/sos2/sra-pub-zq-20/SRR022/22877/SRR22877544/SRR22877544.lite.1	SRX18836165	ARK_Bath_422	WGS	RANDOM	METAGENOMIC	PAIRED	0	0	ILLUMINA	Illumina HiSeq 3000	SRP414603	PRJNA915251		915251	SRS16268206	SAMN32383676	simple	1861841	feces metagenome	ARK_Bath_422						no					UNIVERSITY OF READING
Yokoyama_2023	GBR	ARK_Bath_425	SRS16268207	Human	stool	inpatient	suspected_c_diff	na	SRR22877543	44936.3	44918.3	12762807	3854367714	12762807	302	1211		https://sra-downloadb.be-md.ncbi.nlm.nih.gov/sos2/sra-pub-zq-20/SRR022/22877/SRR22877543/SRR22877543.lite.1	SRX18836166	ARK_Bath_425	WGS	RANDOM	METAGENOMIC	PAIRED	0	0	ILLUMINA	Illumina HiSeq 3000	SRP414603	PRJNA915251		915251	SRS16268207	SAMN32383677	simple	1861841	feces metagenome	ARK_Bath_425						no					UNIVERSITY OF READING
Yokoyama_2023	GBR	ARK_Bath_426	SRS16268208	Human	stool	inpatient	suspected_c_diff	na	SRR22877542	44936.3	44918.3	20437156	6172021112	20437156	302	1833		https://sra-downloadb.be-md.ncbi.nlm.nih.gov/sos2/sra-pub-zq-20/SRR022/22877/SRR22877542/SRR22877542.lite.1	SRX18836167	ARK_Bath_426	WGS	RANDOM	METAGENOMIC	PAIRED	0	0	ILLUMINA	Illumina HiSeq 3000	SRP414603	PRJNA915251		915251	SRS16268208	SAMN32383678	simple	1861841	feces metagenome	ARK_Bath_426						no					UNIVERSITY OF READING
Yokoyama_2023	GBR	ARK_Bath_435	SRS16268209	Human	stool	inpatient	suspected_c_diff	na	SRR22877541	44936.3	44918.3	20630122	6230296844	20630122	302	1889		https://sra-downloadb.be-md.ncbi.nlm.nih.gov/sos2/sra-pub-zq-20/SRR022/22877/SRR22877541/SRR22877541.lite.1	SRX18836168	ARK_Bath_435	WGS	RANDOM	METAGENOMIC	PAIRED	0	0	ILLUMINA	Illumina HiSeq 3000	SRP414603	PRJNA915251		915251	SRS16268209	SAMN32383679	simple	1861841	feces metagenome	ARK_Bath_435						no					UNIVERSITY OF READING
Yokoyama_2023	GBR	ARK_Bath_446	SRS16268210	Human	stool	inpatient	suspected_c_diff	na	SRR22877540	44936.3	44918.3	21639095	6535006690	21639095	302	1973		https://sra-downloadb.be-md.ncbi.nlm.nih.gov/sos2/sra-pub-zq-20/SRR022/22877/SRR22877540/SRR22877540.lite.1	SRX18836169	ARK_Bath_446	WGS	RANDOM	METAGENOMIC	PAIRED	0	0	ILLUMINA	Illumina HiSeq 3000	SRP414603	PRJNA915251		915251	SRS16268210	SAMN32383680	simple	1861841	feces metagenome	ARK_Bath_446						no					UNIVERSITY OF READING
Yokoyama_2023	GBR	ARK_Bath_684	SRS16268211	Human	stool	inpatient	suspected_c_diff	na	SRR22877539	44936.3	44918.3	16087809	4858518318	16087809	302	1440		https://sra-downloadb.be-md.ncbi.nlm.nih.gov/sos2/sra-pub-zq-20/SRR022/22877/SRR22877539/SRR22877539.lite.1	SRX18836170	ARK_Bath_684	WGS	RANDOM	METAGENOMIC	PAIRED	0	0	ILLUMINA	Illumina HiSeq 3000	SRP414603	PRJNA915251		915251	SRS16268211	SAMN32383709	simple	1861841	feces metagenome	ARK_Bath_684						no					UNIVERSITY OF READING
Yokoyama_2023	GBR	ARK_Bath_69	SRS16268212	Human	stool	inpatient	suspected_c_diff	na	SRR22877538	44936.3	44918.3	12423990	3752044980	12423990	302	1207		https://sra-downloadb.be-md.ncbi.nlm.nih.gov/sos2/sra-pub-zq-20/SRR022/22877/SRR22877538/SRR22877538.lite.1	SRX18836171	ARK_Bath_69	WGS	RANDOM	METAGENOMIC	PAIRED	0	0	ILLUMINA	Illumina HiSeq 3000	SRP414603	PRJNA915251		915251	SRS16268212	SAMN32383710	simple	1861841	feces metagenome	ARK_Bath_69						no					UNIVERSITY OF READING
Yokoyama_2023	GBR	ARK_Bath_70	SRS16268213	Human	stool	inpatient	suspected_c_diff	na	SRR22877537	44936.3	44918.3	14594108	4407420616	14594108	302	1378		https://sra-downloadb.be-md.ncbi.nlm.nih.gov/sos2/sra-pub-zq-20/SRR022/22877/SRR22877537/SRR22877537.lite.1	SRX18836172	ARK_Bath_70	WGS	RANDOM	METAGENOMIC	PAIRED	0	0	ILLUMINA	Illumina HiSeq 3000	SRP414603	PRJNA915251		915251	SRS16268213	SAMN32383711	simple	1861841	feces metagenome	ARK_Bath_70						no					UNIVERSITY OF READING
Yokoyama_2023	GBR	ARK_Bath_704	SRS16268214	Human	stool	inpatient	suspected_c_diff	na	SRR22877536	44936.3	44918.3	18337597	5537954294	18337597	302	1643		https://sra-downloadb.be-md.ncbi.nlm.nih.gov/sos2/sra-pub-zq-20/SRR022/22877/SRR22877536/SRR22877536.lite.1	SRX18836173	ARK_Bath_704	WGS	RANDOM	METAGENOMIC	PAIRED	0	0	ILLUMINA	Illumina HiSeq 3000	SRP414603	PRJNA915251		915251	SRS16268214	SAMN32383712	simple	1861841	feces metagenome	ARK_Bath_704						no					UNIVERSITY OF READING
Yokoyama_2023	GBR	ARK_Bath_706	SRS16268215	Human	stool	inpatient	suspected_c_diff	na	SRR22877535	44936.3	44918.3	16614380	5017542760	16614380	302	1562		https://sra-downloadb.be-md.ncbi.nlm.nih.gov/sos2/sra-pub-zq-20/SRR022/22877/SRR22877535/SRR22877535.lite.1	SRX18836174	ARK_Bath_706	WGS	RANDOM	METAGENOMIC	PAIRED	0	0	ILLUMINA	Illumina HiSeq 3000	SRP414603	PRJNA915251		915251	SRS16268215	SAMN32383713	simple	1861841	feces metagenome	ARK_Bath_706						no					UNIVERSITY OF READING
Yokoyama_2023	GBR	ARK_Bath_708	SRS16268216	Human	stool	inpatient	suspected_c_diff	na	SRR22877534	44936.3	44918.3	14007903	4230386706	14007903	302	1343		https://sra-downloadb.be-md.ncbi.nlm.nih.gov/sos2/sra-pub-zq-20/SRR022/22877/SRR22877534/SRR22877534.lite.1	SRX18836175	ARK_Bath_708	WGS	RANDOM	METAGENOMIC	PAIRED	0	0	ILLUMINA	Illumina HiSeq 3000	SRP414603	PRJNA915251		915251	SRS16268216	SAMN32383714	simple	1861841	feces metagenome	ARK_Bath_708						no					UNIVERSITY OF READING
Yokoyama_2023	GBR	ARK_Bath_709	SRS16268217	Human	stool	inpatient	suspected_c_diff	na	SRR22877533	44936.3	44918.3	17102302	5164895204	17102302	302	1648		https://sra-downloadb.be-md.ncbi.nlm.nih.gov/sos2/sra-pub-zq-20/SRR022/22877/SRR22877533/SRR22877533.lite.1	SRX18836176	ARK_Bath_709	WGS	RANDOM	METAGENOMIC	PAIRED	0	0	ILLUMINA	Illumina HiSeq 3000	SRP414603	PRJNA915251		915251	SRS16268217	SAMN32383715	simple	1861841	feces metagenome	ARK_Bath_709						no					UNIVERSITY OF READING
Yokoyama_2023	GBR	ARK_Bath_71	SRS16268219	Human	stool	inpatient	suspected_c_diff	na	SRR22877531	44936.3	44918.3	13531148	4086406696	13531148	302	1304		https://sra-downloadb.be-md.ncbi.nlm.nih.gov/sos2/sra-pub-zq-20/SRR022/22877/SRR22877531/SRR22877531.lite.1	SRX18836178	ARK_Bath_71	WGS	RANDOM	METAGENOMIC	PAIRED	0	0	ILLUMINA	Illumina HiSeq 3000	SRP414603	PRJNA915251		915251	SRS16268219	SAMN32383716	simple	1861841	feces metagenome	ARK_Bath_71						no					UNIVERSITY OF READING
Yokoyama_2023	GBR	ARK_Bath_715	SRS16268220	Human	stool	inpatient	suspected_c_diff	na	SRR22877530	44936.3	44918.3	12203819	3685553338	12203819	302	1173		https://sra-downloadb.be-md.ncbi.nlm.nih.gov/sos2/sra-pub-zq-20/SRR022/22877/SRR22877530/SRR22877530.lite.1	SRX18836179	ARK_Bath_715	WGS	RANDOM	METAGENOMIC	PAIRED	0	0	ILLUMINA	Illumina HiSeq 3000	SRP414603	PRJNA915251		915251	SRS16268220	SAMN32383717	simple	1861841	feces metagenome	ARK_Bath_715						no					UNIVERSITY OF READING
Yokoyama_2023	GBR	ARK_Bath_716	SRS16268221	Human	stool	inpatient	suspected_c_diff	na	SRR22877529	44936.3	44918.3	9050246	2733174292	9050246	302	879		https://sra-downloadb.be-md.ncbi.nlm.nih.gov/sos2/sra-pub-zq-20/SRR022/22877/SRR22877529/SRR22877529.lite.1	SRX18836180	ARK_Bath_716	WGS	RANDOM	METAGENOMIC	PAIRED	0	0	ILLUMINA	Illumina HiSeq 3000	SRP414603	PRJNA915251		915251	SRS16268221	SAMN32383718	simple	1861841	feces metagenome	ARK_Bath_716						no					UNIVERSITY OF READING
Yokoyama_2023	GBR	ARK_Bath_717	SRS16268222	Human	stool	inpatient	suspected_c_diff	na	SRR22877528	44936.3	44918.3	13979678	4221862756	13979678	302	1354		https://sra-downloadb.be-md.ncbi.nlm.nih.gov/sos2/sra-pub-zq-20/SRR022/22877/SRR22877528/SRR22877528.lite.1	SRX18836181	ARK_Bath_717	WGS	RANDOM	METAGENOMIC	PAIRED	0	0	ILLUMINA	Illumina HiSeq 3000	SRP414603	PRJNA915251		915251	SRS16268222	SAMN32383719	simple	1861841	feces metagenome	ARK_Bath_717						no					UNIVERSITY OF READING
Yokoyama_2023	GBR	ARK_Bath_731	SRS16268223	Human	stool	inpatient	suspected_c_diff	na	SRR22877527	44936.3	44918.3	11737218	3544639836	11737218	302	1147		https://sra-downloadb.be-md.ncbi.nlm.nih.gov/sos2/sra-pub-zq-20/SRR022/22877/SRR22877527/SRR22877527.lite.1	SRX18836182	ARK_Bath_731	WGS	RANDOM	METAGENOMIC	PAIRED	0	0	ILLUMINA	Illumina HiSeq 3000	SRP414603	PRJNA915251		915251	SRS16268223	SAMN32383720	simple	1861841	feces metagenome	ARK_Bath_731						no					UNIVERSITY OF READING
Yokoyama_2023	GBR	ARK_Bath_732	SRS16268224	Human	stool	inpatient	suspected_c_diff	na	SRR22877526	44936.3	44918.3	15173361	4582355022	15173361	302	1479		https://sra-downloadb.be-md.ncbi.nlm.nih.gov/sos2/sra-pub-zq-20/SRR022/22877/SRR22877526/SRR22877526.lite.1	SRX18836183	ARK_Bath_732	WGS	RANDOM	METAGENOMIC	PAIRED	0	0	ILLUMINA	Illumina HiSeq 3000	SRP414603	PRJNA915251		915251	SRS16268224	SAMN32383721	simple	1861841	feces metagenome	ARK_Bath_732						no					UNIVERSITY OF READING
Yokoyama_2023	GBR	ARK_Bath_740	SRS16268225	Human	stool	inpatient	suspected_c_diff	na	SRR22877525	44936.3	44918.3	12037357	3635281814	12037357	302	1148		https://sra-downloadb.be-md.ncbi.nlm.nih.gov/sos2/sra-pub-zq-20/SRR022/22877/SRR22877525/SRR22877525.lite.1	SRX18836184	ARK_Bath_740	WGS	RANDOM	METAGENOMIC	PAIRED	0	0	ILLUMINA	Illumina HiSeq 3000	SRP414603	PRJNA915251		915251	SRS16268225	SAMN32383722	simple	1861841	feces metagenome	ARK_Bath_740						no					UNIVERSITY OF READING
Yokoyama_2023	GBR	ARK_Bath_743	SRS16268226	Human	stool	inpatient	suspected_c_diff	na	SRR22877524	44936.3	44918.3	15311479	4624066658	15311479	302	1499		https://sra-downloadb.be-md.ncbi.nlm.nih.gov/sos2/sra-pub-zq-20/SRR022/22877/SRR22877524/SRR22877524.lite.1	SRX18836185	ARK_Bath_743	WGS	RANDOM	METAGENOMIC	PAIRED	0	0	ILLUMINA	Illumina HiSeq 3000	SRP414603	PRJNA915251		915251	SRS16268226	SAMN32383723	simple	1861841	feces metagenome	ARK_Bath_743						no					UNIVERSITY OF READING
Yokoyama_2023	GBR	ARK_Bath_744	SRS16268227	Human	stool	inpatient	suspected_c_diff	na	SRR22877523	44936.3	44918.3	13520809	4083284318	13520809	302	1306		https://sra-downloadb.be-md.ncbi.nlm.nih.gov/sos2/sra-pub-zq-20/SRR022/22877/SRR22877523/SRR22877523.lite.1	SRX18836186	ARK_Bath_744	WGS	RANDOM	METAGENOMIC	PAIRED	0	0	ILLUMINA	Illumina HiSeq 3000	SRP414603	PRJNA915251		915251	SRS16268227	SAMN32383724	simple	1861841	feces metagenome	ARK_Bath_744						no					UNIVERSITY OF READING
Yokoyama_2023	GBR	ARK_Bath_748	SRS16268228	Human	stool	inpatient	suspected_c_diff	na	SRR22877522	44936.3	44918.3	17631654	5324759508	17631654	302	1676		https://sra-downloadb.be-md.ncbi.nlm.nih.gov/sos2/sra-pub-zq-20/SRR022/22877/SRR22877522/SRR22877522.lite.1	SRX18836187	ARK_Bath_748	WGS	RANDOM	METAGENOMIC	PAIRED	0	0	ILLUMINA	Illumina HiSeq 3000	SRP414603	PRJNA915251		915251	SRS16268228	SAMN32383725	simple	1861841	feces metagenome	ARK_Bath_748						no					UNIVERSITY OF READING
Yokoyama_2023	GBR	ARK_Bath_749	SRS16268230	Human	stool	inpatient	suspected_c_diff	na	SRR22877520	44936.3	44918.3	13267304	4006725808	13267304	302	1298		https://sra-downloadb.be-md.ncbi.nlm.nih.gov/sos2/sra-pub-zq-20/SRR022/22877/SRR22877520/SRR22877520.lite.1	SRX18836189	ARK_Bath_749	WGS	RANDOM	METAGENOMIC	PAIRED	0	0	ILLUMINA	Illumina HiSeq 3000	SRP414603	PRJNA915251		915251	SRS16268230	SAMN32383726	simple	1861841	feces metagenome	ARK_Bath_749						no					UNIVERSITY OF READING
Yokoyama_2023	GBR	ARK_Bath_750	SRS16268231	Human	stool	inpatient	suspected_c_diff	na	SRR22877519	44936.3	44918.3	14703932	4440587464	14703932	302	1426		https://sra-downloadb.be-md.ncbi.nlm.nih.gov/sos2/sra-pub-zq-20/SRR022/22877/SRR22877519/SRR22877519.lite.1	SRX18836190	ARK_Bath_750	WGS	RANDOM	METAGENOMIC	PAIRED	0	0	ILLUMINA	Illumina HiSeq 3000	SRP414603	PRJNA915251		915251	SRS16268231	SAMN32383727	simple	1861841	feces metagenome	ARK_Bath_750						no					UNIVERSITY OF READING
Yokoyama_2023	GBR	ARK_Bath_755	SRS16268232	Human	stool	inpatient	suspected_c_diff	na	SRR22877518	44936.3	44918.3	14434495	4359217490	14434495	302	1378		https://sra-downloadb.be-md.ncbi.nlm.nih.gov/sos2/sra-pub-zq-20/SRR022/22877/SRR22877518/SRR22877518.lite.1	SRX18836191	ARK_Bath_755	WGS	RANDOM	METAGENOMIC	PAIRED	0	0	ILLUMINA	Illumina HiSeq 3000	SRP414603	PRJNA915251		915251	SRS16268232	SAMN32383728	simple	1861841	feces metagenome	ARK_Bath_755						no					UNIVERSITY OF READING
Yokoyama_2023	GBR	ARK_Bath_758	SRS16268233	Human	stool	inpatient	suspected_c_diff	na	SRR22877517	44936.3	44918.3	13774638	4159940676	13774638	302	1339		https://sra-downloadb.be-md.ncbi.nlm.nih.gov/sos2/sra-pub-zq-20/SRR022/22877/SRR22877517/SRR22877517.lite.1	SRX18836192	ARK_Bath_758	WGS	RANDOM	METAGENOMIC	PAIRED	0	0	ILLUMINA	Illumina HiSeq 3000	SRP414603	PRJNA915251		915251	SRS16268233	SAMN32383729	simple	1861841	feces metagenome	ARK_Bath_758						no					UNIVERSITY OF READING
Yokoyama_2023	GBR	ARK_Bath_759	SRS16268234	Human	stool	inpatient	suspected_c_diff	na	SRR22877516	44936.3	44918.3	15466685	4670938870	15466685	302	1505		https://sra-downloadb.be-md.ncbi.nlm.nih.gov/sos2/sra-pub-zq-20/SRR022/22877/SRR22877516/SRR22877516.lite.1	SRX18836193	ARK_Bath_759	WGS	RANDOM	METAGENOMIC	PAIRED	0	0	ILLUMINA	Illumina HiSeq 3000	SRP414603	PRJNA915251		915251	SRS16268234	SAMN32383730	simple	1861841	feces metagenome	ARK_Bath_759						no					UNIVERSITY OF READING
Yokoyama_2023	GBR	ARK_Bath_762	SRS16268235	Human	stool	inpatient	suspected_c_diff	na	SRR22877515	44936.3	44918.3	14639607	4421161314	14639607	302	1408		https://sra-downloadb.be-md.ncbi.nlm.nih.gov/sos2/sra-pub-zq-20/SRR022/22877/SRR22877515/SRR22877515.lite.1	SRX18836194	ARK_Bath_762	WGS	RANDOM	METAGENOMIC	PAIRED	0	0	ILLUMINA	Illumina HiSeq 3000	SRP414603	PRJNA915251		915251	SRS16268235	SAMN32383731	simple	1861841	feces metagenome	ARK_Bath_762						no					UNIVERSITY OF READING
Yokoyama_2023	GBR	ARK_Bath_763	SRS16268236	Human	stool	inpatient	suspected_c_diff	na	SRR22877514	44936.3	44918.3	17226209	5202315118	17226209	302	1671		https://sra-downloadb.be-md.ncbi.nlm.nih.gov/sos2/sra-pub-zq-20/SRR022/22877/SRR22877514/SRR22877514.lite.1	SRX18836195	ARK_Bath_763	WGS	RANDOM	METAGENOMIC	PAIRED	0	0	ILLUMINA	Illumina HiSeq 3000	SRP414603	PRJNA915251		915251	SRS16268236	SAMN32383732	simple	1861841	feces metagenome	ARK_Bath_763						no					UNIVERSITY OF READING
Yokoyama_2023	GBR	ARK_Bath_764	SRS16268237	Human	stool	inpatient	suspected_c_diff	na	SRR22877513	44936.3	44918.3	15360572	4638892744	15360572	302	1492		https://sra-downloadb.be-md.ncbi.nlm.nih.gov/sos2/sra-pub-zq-20/SRR022/22877/SRR22877513/SRR22877513.lite.1	SRX18836196	ARK_Bath_764	WGS	RANDOM	METAGENOMIC	PAIRED	0	0	ILLUMINA	Illumina HiSeq 3000	SRP414603	PRJNA915251		915251	SRS16268237	SAMN32383733	simple	1861841	feces metagenome	ARK_Bath_764						no					UNIVERSITY OF READING
Yokoyama_2023	GBR	ARK_Bath_771	SRS16268238	Human	stool	inpatient	suspected_c_diff	na	SRR22877512	44936.3	44918.3	16769332	5064338264	16769332	302	1617		https://sra-downloadb.be-md.ncbi.nlm.nih.gov/sos2/sra-pub-zq-20/SRR022/22877/SRR22877512/SRR22877512.lite.1	SRX18836197	ARK_Bath_771	WGS	RANDOM	METAGENOMIC	PAIRED	0	0	ILLUMINA	Illumina HiSeq 3000	SRP414603	PRJNA915251		915251	SRS16268238	SAMN32383734	simple	1861841	feces metagenome	ARK_Bath_771						no					UNIVERSITY OF READING
Yokoyama_2023	GBR	ARK_Bath_772	SRS16268239	Human	stool	inpatient	suspected_c_diff	na	SRR22877511	44936.3	44918.3	17918894	5411505988	17918894	302	1741		https://sra-downloadb.be-md.ncbi.nlm.nih.gov/sos2/sra-pub-zq-20/SRR022/22877/SRR22877511/SRR22877511.lite.1	SRX18836198	ARK_Bath_772	WGS	RANDOM	METAGENOMIC	PAIRED	0	0	ILLUMINA	Illumina HiSeq 3000	SRP414603	PRJNA915251		915251	SRS16268239	SAMN32383735	simple	1861841	feces metagenome	ARK_Bath_772						no					UNIVERSITY OF READING
Yokoyama_2023	GBR	ARK_Bath_773	SRS16268241	Human	stool	inpatient	suspected_c_diff	na	SRR22877509	44936.3	44918.3	14827111	4477787522	14827111	302	1445		https://sra-downloadb.be-md.ncbi.nlm.nih.gov/sos2/sra-pub-zq-20/SRR022/22877/SRR22877509/SRR22877509.lite.1	SRX18836200	ARK_Bath_773	WGS	RANDOM	METAGENOMIC	PAIRED	0	0	ILLUMINA	Illumina HiSeq 3000	SRP414603	PRJNA915251		915251	SRS16268241	SAMN32383736	simple	1861841	feces metagenome	ARK_Bath_773						no					UNIVERSITY OF READING
Yokoyama_2023	GBR	ARK_Bath_784	SRS16268242	Human	stool	inpatient	suspected_c_diff	na	SRR22877508	44936.3	44918.3	15853461	4787745222	15853461	302	1501		https://sra-downloadb.be-md.ncbi.nlm.nih.gov/sos2/sra-pub-zq-20/SRR022/22877/SRR22877508/SRR22877508.lite.1	SRX18836201	ARK_Bath_784	WGS	RANDOM	METAGENOMIC	PAIRED	0	0	ILLUMINA	Illumina HiSeq 3000	SRP414603	PRJNA915251		915251	SRS16268242	SAMN32383737	simple	1861841	feces metagenome	ARK_Bath_784						no					UNIVERSITY OF READING
Yokoyama_2023	GBR	ARK_Bath_785	SRS16268243	Human	stool	inpatient	suspected_c_diff	na	SRR22877507	44936.3	44918.3	15278632	4614146864	15278632	302	1486		https://sra-downloadb.be-md.ncbi.nlm.nih.gov/sos2/sra-pub-zq-20/SRR022/22877/SRR22877507/SRR22877507.lite.1	SRX18836202	ARK_Bath_785	WGS	RANDOM	METAGENOMIC	PAIRED	0	0	ILLUMINA	Illumina HiSeq 3000	SRP414603	PRJNA915251		915251	SRS16268243	SAMN32383738	simple	1861841	feces metagenome	ARK_Bath_785						no					UNIVERSITY OF READING
Yokoyama_2023	GBR	ARK_Bath_786	SRS16268244	Human	stool	inpatient	suspected_c_diff	na	SRR22877506	44936.3	44918.3	13984812	4223413224	13984812	302	1379		https://sra-downloadb.be-md.ncbi.nlm.nih.gov/sos2/sra-pub-zq-20/SRR022/22877/SRR22877506/SRR22877506.lite.1	SRX18836203	ARK_Bath_786	WGS	RANDOM	METAGENOMIC	PAIRED	0	0	ILLUMINA	Illumina HiSeq 3000	SRP414603	PRJNA915251		915251	SRS16268244	SAMN32383739	simple	1861841	feces metagenome	ARK_Bath_786						no					UNIVERSITY OF READING
Yokoyama_2023	GBR	ARK_Bath_793	SRS16268245	Human	stool	inpatient	suspected_c_diff	na	SRR22877505	44936.3	44918.3	15318205	4626097910	15318205	302	1431		https://sra-downloadb.be-md.ncbi.nlm.nih.gov/sos2/sra-pub-zq-20/SRR022/22877/SRR22877505/SRR22877505.lite.1	SRX18836204	ARK_Bath_793	WGS	RANDOM	METAGENOMIC	PAIRED	0	0	ILLUMINA	Illumina HiSeq 3000	SRP414603	PRJNA915251		915251	SRS16268245	SAMN32383740	simple	1861841	feces metagenome	ARK_Bath_793						no					UNIVERSITY OF READING
Yokoyama_2023	GBR	ARK_Bath_794	SRS16268246	Human	stool	inpatient	suspected_c_diff	na	SRR22877504	44936.3	44918.3	14714050	4443643100	14714050	302	1421		https://sra-downloadb.be-md.ncbi.nlm.nih.gov/sos2/sra-pub-zq-20/SRR022/22877/SRR22877504/SRR22877504.lite.1	SRX18836205	ARK_Bath_794	WGS	RANDOM	METAGENOMIC	PAIRED	0	0	ILLUMINA	Illumina HiSeq 3000	SRP414603	PRJNA915251		915251	SRS16268246	SAMN32383741	simple	1861841	feces metagenome	ARK_Bath_794						no					UNIVERSITY OF READING
Yokoyama_2023	GBR	ARK_Bath_795	SRS16268247	Human	stool	inpatient	suspected_c_diff	na	SRR22877503	44936.3	44918.3	12252857	3700362814	12252857	302	1206		https://sra-downloadb.be-md.ncbi.nlm.nih.gov/sos2/sra-pub-zq-20/SRR022/22877/SRR22877503/SRR22877503.lite.1	SRX18836206	ARK_Bath_795	WGS	RANDOM	METAGENOMIC	PAIRED	0	0	ILLUMINA	Illumina HiSeq 3000	SRP414603	PRJNA915251		915251	SRS16268247	SAMN32383742	simple	1861841	feces metagenome	ARK_Bath_795						no					UNIVERSITY OF READING
Yokoyama_2023	GBR	ARK_Bath_797	SRS16268248	Human	stool	inpatient	suspected_c_diff	na	SRR22877502	44936.3	44918.3	12577654	3798451508	12577654	302	1201		https://sra-downloadb.be-md.ncbi.nlm.nih.gov/sos2/sra-pub-zq-20/SRR022/22877/SRR22877502/SRR22877502.lite.1	SRX18836207	ARK_Bath_797	WGS	RANDOM	METAGENOMIC	PAIRED	0	0	ILLUMINA	Illumina HiSeq 3000	SRP414603	PRJNA915251		915251	SRS16268248	SAMN32383743	simple	1861841	feces metagenome	ARK_Bath_797						no					UNIVERSITY OF READING
Yokoyama_2023	GBR	ARK_Bath_799	SRS16268249	Human	stool	inpatient	suspected_c_diff	na	SRR22877501	44936.3	44918.3	14084964	4253659128	14084964	302	1355		https://sra-downloadb.be-md.ncbi.nlm.nih.gov/sos2/sra-pub-zq-20/SRR022/22877/SRR22877501/SRR22877501.lite.1	SRX18836208	ARK_Bath_799	WGS	RANDOM	METAGENOMIC	PAIRED	0	0	ILLUMINA	Illumina HiSeq 3000	SRP414603	PRJNA915251		915251	SRS16268249	SAMN32383744	simple	1861841	feces metagenome	ARK_Bath_799						no					UNIVERSITY OF READING
Yokoyama_2023	GBR	ARK_Bath_800	SRS16268250	Human	stool	inpatient	suspected_c_diff	na	SRR22877500	44936.3	44918.3	15039843	4542032586	15039843	302	1467		https://sra-downloadb.be-md.ncbi.nlm.nih.gov/sos2/sra-pub-zq-20/SRR022/22877/SRR22877500/SRR22877500.lite.1	SRX18836209	ARK_Bath_800	WGS	RANDOM	METAGENOMIC	PAIRED	0	0	ILLUMINA	Illumina HiSeq 3000	SRP414603	PRJNA915251		915251	SRS16268250	SAMN32383745	simple	1861841	feces metagenome	ARK_Bath_800						no					UNIVERSITY OF READING
Yokoyama_2023	GBR	ARK_Bath_810	SRS16268252	Human	stool	inpatient	suspected_c_diff	na	SRR22877498	44936.3	44918.3	15791957	4769171014	15791957	302	1499		https://sra-downloadb.be-md.ncbi.nlm.nih.gov/sos2/sra-pub-zq-20/SRR022/22877/SRR22877498/SRR22877498.lite.1	SRX18836211	ARK_Bath_810	WGS	RANDOM	METAGENOMIC	PAIRED	0	0	ILLUMINA	Illumina HiSeq 3000	SRP414603	PRJNA915251		915251	SRS16268252	SAMN32383746	simple	1861841	feces metagenome	ARK_Bath_810						no					UNIVERSITY OF READING
Yokoyama_2023	GBR	ARK_Bath_811	SRS16268253	Human	stool	inpatient	suspected_c_diff	na	SRR22877497	44936.3	44918.3	15313915	4624802330	15313915	302	1479		https://sra-downloadb.be-md.ncbi.nlm.nih.gov/sos2/sra-pub-zq-20/SRR022/22877/SRR22877497/SRR22877497.lite.1	SRX18836212	ARK_Bath_811	WGS	RANDOM	METAGENOMIC	PAIRED	0	0	ILLUMINA	Illumina HiSeq 3000	SRP414603	PRJNA915251		915251	SRS16268253	SAMN32383747	simple	1861841	feces metagenome	ARK_Bath_811						no					UNIVERSITY OF READING
Yokoyama_2023	GBR	ARK_Bath_812	SRS16268254	Human	stool	inpatient	suspected_c_diff	na	SRR22877496	44936.3	44918.3	15704349	4742713398	15704349	302	1521		https://sra-downloadb.be-md.ncbi.nlm.nih.gov/sos2/sra-pub-zq-20/SRR022/22877/SRR22877496/SRR22877496.lite.1	SRX18836213	ARK_Bath_812	WGS	RANDOM	METAGENOMIC	PAIRED	0	0	ILLUMINA	Illumina HiSeq 3000	SRP414603	PRJNA915251		915251	SRS16268254	SAMN32383748	simple	1861841	feces metagenome	ARK_Bath_812						no					UNIVERSITY OF READING
Yokoyama_2023	GBR	ARK_Bath_1037	SRS16268146	Human	stool	inpatient	suspected_c_diff	na	SRR22877604	44936.3	44918.3	18583138	5612107676	18583138	302	1659		https://sra-downloadb.be-md.ncbi.nlm.nih.gov/sos2/sra-pub-zq-20/SRR022/22877/SRR22877604/SRR22877604.lite.1	SRX18836105	ARK_Bath_1037	WGS	RANDOM	METAGENOMIC	PAIRED	0	0	ILLUMINA	Illumina HiSeq 3000	SRP414603	PRJNA915251		915251	SRS16268146	SAMN32383413	simple	1861841	feces metagenome	ARK_Bath_1037						no					UNIVERSITY OF READING
Yokoyama_2023	GBR	ARK_Bath_104	SRS16268157	Human	stool	inpatient	suspected_c_diff	na	SRR22877593	44936.3	44918.3	13235055	3996986610	13235055	302	1248		https://sra-downloadb.be-md.ncbi.nlm.nih.gov/sos2/sra-pub-zq-20/SRR022/22877/SRR22877593/SRR22877593.lite.1	SRX18836116	ARK_Bath_104	WGS	RANDOM	METAGENOMIC	PAIRED	0	0	ILLUMINA	Illumina HiSeq 3000	SRP414603	PRJNA915251		915251	SRS16268157	SAMN32383414	simple	1861841	feces metagenome	ARK_Bath_104						no					UNIVERSITY OF READING
Yokoyama_2023	GBR	ARK_Bath_1041	SRS16268168	Human	stool	inpatient	suspected_c_diff	na	SRR22877582	44936.3	44918.3	18462657	5575722414	18462657	302	1643		https://sra-downloadb.be-md.ncbi.nlm.nih.gov/sos2/sra-pub-zq-20/SRR022/22877/SRR22877582/SRR22877582.lite.1	SRX18836127	ARK_Bath_1041	WGS	RANDOM	METAGENOMIC	PAIRED	0	0	ILLUMINA	Illumina HiSeq 3000	SRP414603	PRJNA915251		915251	SRS16268168	SAMN32383415	simple	1861841	feces metagenome	ARK_Bath_1041						no					UNIVERSITY OF READING
Yokoyama_2023	GBR	ARK_Bath_1135	SRS16268183	Human	stool	inpatient	suspected_c_diff	na	SRR22877567	44936.3	44918.3	18433184	5566821568	18433184	302	1639		https://sra-downloadb.be-md.ncbi.nlm.nih.gov/sos2/sra-pub-zq-20/SRR022/22877/SRR22877567/SRR22877567.lite.1	SRX18836142	ARK_Bath_1135	WGS	RANDOM	METAGENOMIC	PAIRED	0	0	ILLUMINA	Illumina HiSeq 3000	SRP414603	PRJNA915251		915251	SRS16268183	SAMN32383431	simple	1861841	feces metagenome	ARK_Bath_1135						no					UNIVERSITY OF READING
Yokoyama_2023	GBR	ARK_Bath_1138	SRS16268194	Human	stool	inpatient	suspected_c_diff	na	SRR22877556	44936.3	44918.3	19578635	5912747770	19578635	302	1819		https://sra-downloadb.be-md.ncbi.nlm.nih.gov/sos2/sra-pub-zq-20/SRR022/22877/SRR22877556/SRR22877556.lite.1	SRX18836153	ARK_Bath_1138	WGS	RANDOM	METAGENOMIC	PAIRED	0	0	ILLUMINA	Illumina HiSeq 3000	SRP414603	PRJNA915251		915251	SRS16268194	SAMN32383432	simple	1861841	feces metagenome	ARK_Bath_1138						no					UNIVERSITY OF READING
Yokoyama_2023	GBR	ARK_Bath_1360	SRS16268141	Human	stool	inpatient	suspected_c_diff	na	SRR22877609	44936.3	44918.3	22329783	6743594466	22329783	302	1980		https://sra-downloadb.be-md.ncbi.nlm.nih.gov/sos2/sra-pub-zq-20/SRR022/22877/SRR22877609/SRR22877609.lite.1	SRX18836100	ARK_Bath_1360	WGS	RANDOM	METAGENOMIC	PAIRED	0	0	ILLUMINA	Illumina HiSeq 3000	SRP414603	PRJNA915251		915251	SRS16268141	SAMN32383474	simple	1861841	feces metagenome	ARK_Bath_1360						no					UNIVERSITY OF READING
Yokoyama_2023	GBR	ARK_Bath_1369	SRS16268145	Human	stool	inpatient	suspected_c_diff	na	SRR22877605	44936.3	44918.3	14013470	4232067940	14013470	302	1300		https://sra-downloadb.be-md.ncbi.nlm.nih.gov/sos2/sra-pub-zq-20/SRR022/22877/SRR22877605/SRR22877605.lite.1	SRX18836104	ARK_Bath_1369	WGS	RANDOM	METAGENOMIC	PAIRED	0	0	ILLUMINA	Illumina HiSeq 3000	SRP414603	PRJNA915251		915251	SRS16268145	SAMN32383475	simple	1861841	feces metagenome	ARK_Bath_1369						no					UNIVERSITY OF READING
Yokoyama_2023	GBR	ARK_Bath_137	SRS16268147	Human	stool	inpatient	suspected_c_diff	na	SRR22877603	44936.3	44918.3	17578890	5308824780	17578890	302	1708		https://sra-downloadb.be-md.ncbi.nlm.nih.gov/sos2/sra-pub-zq-20/SRR022/22877/SRR22877603/SRR22877603.lite.1	SRX18836106	ARK_Bath_137	WGS	RANDOM	METAGENOMIC	PAIRED	0	0	ILLUMINA	Illumina HiSeq 3000	SRP414603	PRJNA915251		915251	SRS16268147	SAMN32383476	simple	1861841	feces metagenome	ARK_Bath_137						no					UNIVERSITY OF READING
Yokoyama_2023	GBR	ARK_Bath_1373	SRS16268148	Human	stool	inpatient	suspected_c_diff	na	SRR22877602	44936.3	44918.3	17272534	5216305268	17272534	302	1642		https://sra-downloadb.be-md.ncbi.nlm.nih.gov/sos2/sra-pub-zq-20/SRR022/22877/SRR22877602/SRR22877602.lite.1	SRX18836107	ARK_Bath_1373	WGS	RANDOM	METAGENOMIC	PAIRED	0	0	ILLUMINA	Illumina HiSeq 3000	SRP414603	PRJNA915251		915251	SRS16268148	SAMN32383477	simple	1861841	feces metagenome	ARK_Bath_1373						no					UNIVERSITY OF READING
Yokoyama_2023	GBR	ARK_Bath_138	SRS16268149	Human	stool	inpatient	suspected_c_diff	na	SRR22877601	44936.3	44918.3	16891545	5101246590	16891545	302	1642		https://sra-downloadb.be-md.ncbi.nlm.nih.gov/sos2/sra-pub-zq-20/SRR022/22877/SRR22877601/SRR22877601.lite.1	SRX18836108	ARK_Bath_138	WGS	RANDOM	METAGENOMIC	PAIRED	0	0	ILLUMINA	Illumina HiSeq 3000	SRP414603	PRJNA915251		915251	SRS16268149	SAMN32383478	simple	1861841	feces metagenome	ARK_Bath_138						no					UNIVERSITY OF READING
Yokoyama_2023	GBR	ARK_Bath_1384	SRS16268150	Human	stool	inpatient	suspected_c_diff	na	SRR22877600	44936.3	44918.3	22419443	6770671786	22419443	302	2076		https://sra-downloadb.be-md.ncbi.nlm.nih.gov/sos2/sra-pub-zq-20/SRR022/22877/SRR22877600/SRR22877600.lite.1	SRX18836109	ARK_Bath_1384	WGS	RANDOM	METAGENOMIC	PAIRED	0	0	ILLUMINA	Illumina HiSeq 3000	SRP414603	PRJNA915251		915251	SRS16268150	SAMN32383479	simple	1861841	feces metagenome	ARK_Bath_1384						no					UNIVERSITY OF READING
Yokoyama_2023	GBR	ARK_Bath_1389	SRS16268151	Human	stool	inpatient	suspected_c_diff	na	SRR22877599	44936.3	44918.3	17753092	5361433784	17753092	302	1606		https://sra-downloadb.be-md.ncbi.nlm.nih.gov/sos2/sra-pub-zq-20/SRR022/22877/SRR22877599/SRR22877599.lite.1	SRX18836110	ARK_Bath_1389	WGS	RANDOM	METAGENOMIC	PAIRED	0	0	ILLUMINA	Illumina HiSeq 3000	SRP414603	PRJNA915251		915251	SRS16268151	SAMN32383480	simple	1861841	feces metagenome	ARK_Bath_1389						no					UNIVERSITY OF READING
Yokoyama_2023	GBR	ARK_Bath_139	SRS16268152	Human	stool	inpatient	suspected_c_diff	na	SRR22877598	44936.3	44918.3	14720121	4445476542	14720121	302	1439		https://sra-downloadb.be-md.ncbi.nlm.nih.gov/sos2/sra-pub-zq-20/SRR022/22877/SRR22877598/SRR22877598.lite.1	SRX18836111	ARK_Bath_139	WGS	RANDOM	METAGENOMIC	PAIRED	0	0	ILLUMINA	Illumina HiSeq 3000	SRP414603	PRJNA915251		915251	SRS16268152	SAMN32383481	simple	1861841	feces metagenome	ARK_Bath_139						no					UNIVERSITY OF READING
Yokoyama_2023	GBR	ARK_Bath_1390	SRS16268153	Human	stool	inpatient	suspected_c_diff	na	SRR22877597	44936.3	44918.3	26968779	8144571258	26968779	302	2478		https://sra-downloadb.be-md.ncbi.nlm.nih.gov/sos2/sra-pub-zq-20/SRR022/22877/SRR22877597/SRR22877597.lite.1	SRX18836112	ARK_Bath_1390	WGS	RANDOM	METAGENOMIC	PAIRED	0	0	ILLUMINA	Illumina HiSeq 3000	SRP414603	PRJNA915251		915251	SRS16268153	SAMN32383482	simple	1861841	feces metagenome	ARK_Bath_1390						no					UNIVERSITY OF READING
Yokoyama_2023	GBR	ARK_Bath_1392	SRS16268154	Human	stool	inpatient	suspected_c_diff	na	SRR22877596	44936.3	44918.3	12914184	3900083568	12914184	302	1223		https://sra-downloadb.be-md.ncbi.nlm.nih.gov/sos2/sra-pub-zq-20/SRR022/22877/SRR22877596/SRR22877596.lite.1	SRX18836113	ARK_Bath_1392	WGS	RANDOM	METAGENOMIC	PAIRED	0	0	ILLUMINA	Illumina HiSeq 3000	SRP414603	PRJNA915251		915251	SRS16268154	SAMN32383483	simple	1861841	feces metagenome	ARK_Bath_1392						no					UNIVERSITY OF READING
Yokoyama_2023	GBR	ARK_Bath_1400	SRS16268155	Human	stool	inpatient	suspected_c_diff	na	SRR22877595	44936.3	44918.3	20754307	6267800714	20754307	302	1873		https://sra-downloadb.be-md.ncbi.nlm.nih.gov/sos2/sra-pub-zq-20/SRR022/22877/SRR22877595/SRR22877595.lite.1	SRX18836114	ARK_Bath_1400	WGS	RANDOM	METAGENOMIC	PAIRED	0	0	ILLUMINA	Illumina HiSeq 3000	SRP414603	PRJNA915251		915251	SRS16268155	SAMN32383484	simple	1861841	feces metagenome	ARK_Bath_1400						no					UNIVERSITY OF READING
Yokoyama_2023	GBR	ARK_Bath_141	SRS16268156	Human	stool	inpatient	suspected_c_diff	na	SRR22877594	44936.3	44918.3	9963527	3008985154	9963527	302	976		https://sra-downloadb.be-md.ncbi.nlm.nih.gov/sos2/sra-pub-zq-20/SRR022/22877/SRR22877594/SRR22877594.lite.1	SRX18836115	ARK_Bath_141	WGS	RANDOM	METAGENOMIC	PAIRED	0	0	ILLUMINA	Illumina HiSeq 3000	SRP414603	PRJNA915251		915251	SRS16268156	SAMN32383485	simple	1861841	feces metagenome	ARK_Bath_141						no					UNIVERSITY OF READING
Yokoyama_2023	GBR	ARK_Bath_1410	SRS16268158	Human	stool	inpatient	suspected_c_diff	na	SRR22877592	44936.3	44918.3	23970437	7239071974	23970437	302	2222		https://sra-downloadb.be-md.ncbi.nlm.nih.gov/sos2/sra-pub-zq-20/SRR022/22877/SRR22877592/SRR22877592.lite.1	SRX18836117	ARK_Bath_1410	WGS	RANDOM	METAGENOMIC	PAIRED	0	0	ILLUMINA	Illumina HiSeq 3000	SRP414603	PRJNA915251		915251	SRS16268158	SAMN32383486	simple	1861841	feces metagenome	ARK_Bath_1410						no					UNIVERSITY OF READING
Yokoyama_2023	GBR	ARK_Bath_1416	SRS16268159	Human	stool	inpatient	suspected_c_diff	na	SRR22877591	44936.3	44918.3	23192045	7003997590	23192045	302	2060		https://sra-downloadb.be-md.ncbi.nlm.nih.gov/sos2/sra-pub-zq-20/SRR022/22877/SRR22877591/SRR22877591.lite.1	SRX18836118	ARK_Bath_1416	WGS	RANDOM	METAGENOMIC	PAIRED	0	0	ILLUMINA	Illumina HiSeq 3000	SRP414603	PRJNA915251		915251	SRS16268159	SAMN32383487	simple	1861841	feces metagenome	ARK_Bath_1416						no					UNIVERSITY OF READING
Yokoyama_2023	GBR	ARK_Bath_1419	SRS16268160	Human	stool	inpatient	suspected_c_diff	na	SRR22877590	44936.3	44918.3	20369772	6151671144	20369772	302	1900		https://sra-downloadb.be-md.ncbi.nlm.nih.gov/sos2/sra-pub-zq-20/SRR022/22877/SRR22877590/SRR22877590.lite.1	SRX18836119	ARK_Bath_1419	WGS	RANDOM	METAGENOMIC	PAIRED	0	0	ILLUMINA	Illumina HiSeq 3000	SRP414603	PRJNA915251		915251	SRS16268160	SAMN32383488	simple	1861841	feces metagenome	ARK_Bath_1419						no					UNIVERSITY OF READING
Yokoyama_2023	GBR	ARK_Bath_1422	SRS16268161	Human	stool	inpatient	suspected_c_diff	na	SRR22877589	44936.3	44918.3	14793979	4467781658	14793979	302	1365		https://sra-downloadb.be-md.ncbi.nlm.nih.gov/sos2/sra-pub-zq-20/SRR022/22877/SRR22877589/SRR22877589.lite.1	SRX18836120	ARK_Bath_1422	WGS	RANDOM	METAGENOMIC	PAIRED	0	0	ILLUMINA	Illumina HiSeq 3000	SRP414603	PRJNA915251		915251	SRS16268161	SAMN32383489	simple	1861841	feces metagenome	ARK_Bath_1422						no					UNIVERSITY OF READING
Yokoyama_2023	GBR	ARK_Bath_1425	SRS16268162	Human	stool	inpatient	suspected_c_diff	na	SRR22877588	44936.3	44918.3	16897315	5102989130	16897315	302	1542		https://sra-downloadb.be-md.ncbi.nlm.nih.gov/sos2/sra-pub-zq-20/SRR022/22877/SRR22877588/SRR22877588.lite.1	SRX18836121	ARK_Bath_1425	WGS	RANDOM	METAGENOMIC	PAIRED	0	0	ILLUMINA	Illumina HiSeq 3000	SRP414603	PRJNA915251		915251	SRS16268162	SAMN32383490	simple	1861841	feces metagenome	ARK_Bath_1425						no					UNIVERSITY OF READING
Yokoyama_2023	GBR	ARK_Bath_1427	SRS16268163	Human	stool	inpatient	suspected_c_diff	na	SRR22877587	44936.3	44918.3	13866914	4187808028	13866914	302	1311		https://sra-downloadb.be-md.ncbi.nlm.nih.gov/sos2/sra-pub-zq-20/SRR022/22877/SRR22877587/SRR22877587.lite.1	SRX18836122	ARK_Bath_1427	WGS	RANDOM	METAGENOMIC	PAIRED	0	0	ILLUMINA	Illumina HiSeq 3000	SRP414603	PRJNA915251		915251	SRS16268163	SAMN32383491	simple	1861841	feces metagenome	ARK_Bath_1427						no					UNIVERSITY OF READING
Yokoyama_2023	GBR	ARK_Bath_143	SRS16268164	Human	stool	inpatient	suspected_c_diff	na	SRR22877586	44936.3	44918.3	17190128	5191418656	17190128	302	1661		https://sra-downloadb.be-md.ncbi.nlm.nih.gov/sos2/sra-pub-zq-20/SRR022/22877/SRR22877586/SRR22877586.lite.1	SRX18836123	ARK_Bath_143	WGS	RANDOM	METAGENOMIC	PAIRED	0	0	ILLUMINA	Illumina HiSeq 3000	SRP414603	PRJNA915251		915251	SRS16268164	SAMN32383492	simple	1861841	feces metagenome	ARK_Bath_143						no					UNIVERSITY OF READING
Yokoyama_2023	GBR	ARK_Bath_1430	SRS16268165	Human	stool	inpatient	suspected_c_diff	na	SRR22877585	44936.3	44918.3	17901548	5406267496	17901548	302	1579		https://sra-downloadb.be-md.ncbi.nlm.nih.gov/sos2/sra-pub-zq-20/SRR022/22877/SRR22877585/SRR22877585.lite.1	SRX18836124	ARK_Bath_1430	WGS	RANDOM	METAGENOMIC	PAIRED	0	0	ILLUMINA	Illumina HiSeq 3000	SRP414603	PRJNA915251		915251	SRS16268165	SAMN32383493	simple	1861841	feces metagenome	ARK_Bath_1430						no					UNIVERSITY OF READING
Yokoyama_2023	GBR	ARK_Bath_1431	SRS16268166	Human	stool	inpatient	suspected_c_diff	na	SRR22877584	44936.3	44918.3	20705838	6253163076	20705838	302	1918		https://sra-downloadb.be-md.ncbi.nlm.nih.gov/sos2/sra-pub-zq-20/SRR022/22877/SRR22877584/SRR22877584.lite.1	SRX18836125	ARK_Bath_1431	WGS	RANDOM	METAGENOMIC	PAIRED	0	0	ILLUMINA	Illumina HiSeq 3000	SRP414603	PRJNA915251		915251	SRS16268166	SAMN32383494	simple	1861841	feces metagenome	ARK_Bath_1431						no					UNIVERSITY OF READING
Yokoyama_2023	GBR	ARK_Bath_1435	SRS16268167	Human	stool	inpatient	suspected_c_diff	na	SRR22877583	44936.3	44918.3	22186495	6700321490	22186495	302	2031		https://sra-downloadb.be-md.ncbi.nlm.nih.gov/sos2/sra-pub-zq-20/SRR022/22877/SRR22877583/SRR22877583.lite.1	SRX18836126	ARK_Bath_1435	WGS	RANDOM	METAGENOMIC	PAIRED	0	0	ILLUMINA	Illumina HiSeq 3000	SRP414603	PRJNA915251		915251	SRS16268167	SAMN32383495	simple	1861841	feces metagenome	ARK_Bath_1435						no					UNIVERSITY OF READING
Yokoyama_2023	GBR	ARK_Bath_1436	SRS16268169	Human	stool	inpatient	suspected_c_diff	na	SRR22877581	44936.3	44918.3	12981727	3920481554	12981727	302	1214		https://sra-downloadb.be-md.ncbi.nlm.nih.gov/sos2/sra-pub-zq-20/SRR022/22877/SRR22877581/SRR22877581.lite.1	SRX18836128	ARK_Bath_1436	WGS	RANDOM	METAGENOMIC	PAIRED	0	0	ILLUMINA	Illumina HiSeq 3000	SRP414603	PRJNA915251		915251	SRS16268169	SAMN32383496	simple	1861841	feces metagenome	ARK_Bath_1436						no					UNIVERSITY OF READING
Yokoyama_2023	GBR	ARK_Bath_1438	SRS16268170	Human	stool	inpatient	suspected_c_diff	na	SRR22877580	44936.3	44918.3	14257228	4305682856	14257228	302	1301		https://sra-downloadb.be-md.ncbi.nlm.nih.gov/sos2/sra-pub-zq-20/SRR022/22877/SRR22877580/SRR22877580.lite.1	SRX18836129	ARK_Bath_1438	WGS	RANDOM	METAGENOMIC	PAIRED	0	0	ILLUMINA	Illumina HiSeq 3000	SRP414603	PRJNA915251		915251	SRS16268170	SAMN32383497	simple	1861841	feces metagenome	ARK_Bath_1438						no					UNIVERSITY OF READING
Yokoyama_2023	GBR	ARK_Bath_144	SRS16268171	Human	stool	inpatient	suspected_c_diff	na	SRR22877579	44936.3	44918.3	13637770	4118606540	13637770	302	1330		https://sra-downloadb.be-md.ncbi.nlm.nih.gov/sos2/sra-pub-zq-20/SRR022/22877/SRR22877579/SRR22877579.lite.1	SRX18836130	ARK_Bath_144	WGS	RANDOM	METAGENOMIC	PAIRED	0	0	ILLUMINA	Illumina HiSeq 3000	SRP414603	PRJNA915251		915251	SRS16268171	SAMN32383498	simple	1861841	feces metagenome	ARK_Bath_144						no					UNIVERSITY OF READING
Yokoyama_2023	GBR	ARK_Bath_1440	SRS16268173	Human	stool	inpatient	suspected_c_diff	na	SRR22877578	44936.3	44918.3	15400001	4650800302	15400001	302	1429		https://sra-downloadb.be-md.ncbi.nlm.nih.gov/sos2/sra-pub-zq-20/SRR022/22877/SRR22877578/SRR22877578.lite.1	SRX18836131	ARK_Bath_1440	WGS	RANDOM	METAGENOMIC	PAIRED	0	0	ILLUMINA	Illumina HiSeq 3000	SRP414603	PRJNA915251		915251	SRS16268173	SAMN32383499	simple	1861841	feces metagenome	ARK_Bath_1440						no					UNIVERSITY OF READING
Yokoyama_2023	GBR	ARK_Bath_1445	SRS16268172	Human	stool	inpatient	suspected_c_diff	na	SRR22877577	44936.3	44918.3	16812573	5077397046	16812573	302	1606		https://sra-downloadb.be-md.ncbi.nlm.nih.gov/sos2/sra-pub-zq-20/SRR022/22877/SRR22877577/SRR22877577.lite.1	SRX18836132	ARK_Bath_1445	WGS	RANDOM	METAGENOMIC	PAIRED	0	0	ILLUMINA	Illumina HiSeq 3000	SRP414603	PRJNA915251		915251	SRS16268172	SAMN32383500	simple	1861841	feces metagenome	ARK_Bath_1445						no					UNIVERSITY OF READING
Yokoyama_2023	GBR	ARK_Bath_145	SRS16268174	Human	stool	inpatient	suspected_c_diff	na	SRR22877576	44936.3	44918.3	18564383	5606443666	18564383	302	1809		https://sra-downloadb.be-md.ncbi.nlm.nih.gov/sos2/sra-pub-zq-20/SRR022/22877/SRR22877576/SRR22877576.lite.1	SRX18836133	ARK_Bath_145	WGS	RANDOM	METAGENOMIC	PAIRED	0	0	ILLUMINA	Illumina HiSeq 3000	SRP414603	PRJNA915251		915251	SRS16268174	SAMN32383501	simple	1861841	feces metagenome	ARK_Bath_145						no					UNIVERSITY OF READING
Yokoyama_2023	GBR	ARK_Bath_1452	SRS16268175	Human	stool	inpatient	suspected_c_diff	na	SRR22877575	44936.3	44918.3	17298878	5224261156	17298878	302	1548		https://sra-downloadb.be-md.ncbi.nlm.nih.gov/sos2/sra-pub-zq-20/SRR022/22877/SRR22877575/SRR22877575.lite.1	SRX18836134	ARK_Bath_1452	WGS	RANDOM	METAGENOMIC	PAIRED	0	0	ILLUMINA	Illumina HiSeq 3000	SRP414603	PRJNA915251		915251	SRS16268175	SAMN32383502	simple	1861841	feces metagenome	ARK_Bath_1452						no					UNIVERSITY OF READING
Yokoyama_2023	GBR	ARK_Bath_1453	SRS16268176	Human	stool	inpatient	suspected_c_diff	na	SRR22877574	44936.3	44918.3	27648175	8349748850	27648175	302	2543		https://sra-downloadb.be-md.ncbi.nlm.nih.gov/sos2/sra-pub-zq-20/SRR022/22877/SRR22877574/SRR22877574.lite.1	SRX18836135	ARK_Bath_1453	WGS	RANDOM	METAGENOMIC	PAIRED	0	0	ILLUMINA	Illumina HiSeq 3000	SRP414603	PRJNA915251		915251	SRS16268176	SAMN32383503	simple	1861841	feces metagenome	ARK_Bath_1453						no					UNIVERSITY OF READING
Yokoyama_2023	GBR	ARK_Bath_1458	SRS16268177	Human	stool	inpatient	suspected_c_diff	na	SRR22877573	44936.3	44918.3	21579895	6517128290	21579895	302	1911		https://sra-downloadb.be-md.ncbi.nlm.nih.gov/sos2/sra-pub-zq-20/SRR022/22877/SRR22877573/SRR22877573.lite.1	SRX18836136	ARK_Bath_1458	WGS	RANDOM	METAGENOMIC	PAIRED	0	0	ILLUMINA	Illumina HiSeq 3000	SRP414603	PRJNA915251		915251	SRS16268177	SAMN32383504	simple	1861841	feces metagenome	ARK_Bath_1458						no					UNIVERSITY OF READING
Yokoyama_2023	GBR	ARK_Bath_1463	SRS16268178	Human	stool	inpatient	suspected_c_diff	na	SRR22877572	44936.3	44918.3	19390709	5855994118	19390709	302	1800		https://sra-downloadb.be-md.ncbi.nlm.nih.gov/sos2/sra-pub-zq-20/SRR022/22877/SRR22877572/SRR22877572.lite.1	SRX18836137	ARK_Bath_1463	WGS	RANDOM	METAGENOMIC	PAIRED	0	0	ILLUMINA	Illumina HiSeq 3000	SRP414603	PRJNA915251		915251	SRS16268178	SAMN32383505	simple	1861841	feces metagenome	ARK_Bath_1463						no					UNIVERSITY OF READING
Yokoyama_2023	GBR	ARK_Bath_262	SRS16268179	Human	stool	inpatient	suspected_c_diff	na	SRR22877571	44936.3	44918.3	15234551	4600834402	15234551	302	1451		https://sra-downloadb.be-md.ncbi.nlm.nih.gov/sos2/sra-pub-zq-20/SRR022/22877/SRR22877571/SRR22877571.lite.1	SRX18836138	ARK_Bath_262	WGS	RANDOM	METAGENOMIC	PAIRED	0	0	ILLUMINA	Illumina HiSeq 3000	SRP414603	PRJNA915251		915251	SRS16268179	SAMN32383652	simple	1861841	feces metagenome	ARK_Bath_262						no					UNIVERSITY OF READING
Yokoyama_2023	GBR	ARK_Bath_263	SRS16268180	Human	stool	inpatient	suspected_c_diff	na	SRR22877570	44936.3	44918.3	20735187	6262026474	20735187	302	1828		https://sra-downloadb.be-md.ncbi.nlm.nih.gov/sos2/sra-pub-zq-20/SRR022/22877/SRR22877570/SRR22877570.lite.1	SRX18836139	ARK_Bath_263	WGS	RANDOM	METAGENOMIC	PAIRED	0	0	ILLUMINA	Illumina HiSeq 3000	SRP414603	PRJNA915251		915251	SRS16268180	SAMN32383653	simple	1861841	feces metagenome	ARK_Bath_263						no					UNIVERSITY OF READING
Yokoyama_2023	GBR	ARK_Bath_272	SRS16268181	Human	stool	inpatient	suspected_c_diff	na	SRR22877569	44936.3	44918.3	17482630	5279754260	17482630	302	1655		https://sra-downloadb.be-md.ncbi.nlm.nih.gov/sos2/sra-pub-zq-20/SRR022/22877/SRR22877569/SRR22877569.lite.1	SRX18836140	ARK_Bath_272	WGS	RANDOM	METAGENOMIC	PAIRED	0	0	ILLUMINA	Illumina HiSeq 3000	SRP414603	PRJNA915251		915251	SRS16268181	SAMN32383654	simple	1861841	feces metagenome	ARK_Bath_272						no					UNIVERSITY OF READING
Yokoyama_2023	GBR	ARK_Bath_273	SRS16268182	Human	stool	inpatient	suspected_c_diff	na	SRR22877568	44936.3	44918.3	16066061	4851950422	16066061	302	1435		https://sra-downloadb.be-md.ncbi.nlm.nih.gov/sos2/sra-pub-zq-20/SRR022/22877/SRR22877568/SRR22877568.lite.1	SRX18836141	ARK_Bath_273	WGS	RANDOM	METAGENOMIC	PAIRED	0	0	ILLUMINA	Illumina HiSeq 3000	SRP414603	PRJNA915251		915251	SRS16268182	SAMN32383655	simple	1861841	feces metagenome	ARK_Bath_273						no					UNIVERSITY OF READING
Yokoyama_2023	GBR	ARK_Bath_281	SRS16268184	Human	stool	inpatient	suspected_c_diff	na	SRR22877566	44936.3	44918.3	28320532	8552800664	28320532	302	2581		https://sra-downloadb.be-md.ncbi.nlm.nih.gov/sos2/sra-pub-zq-20/SRR022/22877/SRR22877566/SRR22877566.lite.1	SRX18836143	ARK_Bath_281	WGS	RANDOM	METAGENOMIC	PAIRED	0	0	ILLUMINA	Illumina HiSeq 3000	SRP414603	PRJNA915251		915251	SRS16268184	SAMN32383656	simple	1861841	feces metagenome	ARK_Bath_281						no					UNIVERSITY OF READING
Yokoyama_2023	GBR	ARK_Bath_290	SRS16268185	Human	stool	inpatient	suspected_c_diff	na	SRR22877565	44936.3	44918.3	25998183	7851451266	25998183	302	2389		https://sra-downloadb.be-md.ncbi.nlm.nih.gov/sos2/sra-pub-zq-20/SRR022/22877/SRR22877565/SRR22877565.lite.1	SRX18836144	ARK_Bath_290	WGS	RANDOM	METAGENOMIC	PAIRED	0	0	ILLUMINA	Illumina HiSeq 3000	SRP414603	PRJNA915251		915251	SRS16268185	SAMN32383657	simple	1861841	feces metagenome	ARK_Bath_290						no					UNIVERSITY OF READING
Yokoyama_2023	GBR	ARK_Bath_298	SRS16268186	Human	stool	inpatient	suspected_c_diff	na	SRR22877564	44936.3	44918.3	20250170	6115551340	20250170	302	1878		https://sra-downloadb.be-md.ncbi.nlm.nih.gov/sos2/sra-pub-zq-20/SRR022/22877/SRR22877564/SRR22877564.lite.1	SRX18836145	ARK_Bath_298	WGS	RANDOM	METAGENOMIC	PAIRED	0	0	ILLUMINA	Illumina HiSeq 3000	SRP414603	PRJNA915251		915251	SRS16268186	SAMN32383658	simple	1861841	feces metagenome	ARK_Bath_298						no					UNIVERSITY OF READING
Yokoyama_2023	GBR	ARK_Bath_299	SRS16268187	Human	stool	inpatient	suspected_c_diff	na	SRR22877563	44936.3	44918.3	18209265	5499198030	18209265	302	1654		https://sra-downloadb.be-md.ncbi.nlm.nih.gov/sos2/sra-pub-zq-20/SRR022/22877/SRR22877563/SRR22877563.lite.1	SRX18836146	ARK_Bath_299	WGS	RANDOM	METAGENOMIC	PAIRED	0	0	ILLUMINA	Illumina HiSeq 3000	SRP414603	PRJNA915251		915251	SRS16268187	SAMN32383659	simple	1861841	feces metagenome	ARK_Bath_299						no					UNIVERSITY OF READING
Yokoyama_2023	GBR	ARK_Bath_3	SRS16268188	Human	stool	inpatient	suspected_c_diff	na	SRR22877562	44936.3	44918.3	15260851	4608777002	15260851	302	1485		https://sra-downloadb.be-md.ncbi.nlm.nih.gov/sos2/sra-pub-zq-20/SRR022/22877/SRR22877562/SRR22877562.lite.1	SRX18836147	ARK_Bath_3	WGS	RANDOM	METAGENOMIC	PAIRED	0	0	ILLUMINA	Illumina HiSeq 3000	SRP414603	PRJNA915251		915251	SRS16268188	SAMN32383660	simple	1861841	feces metagenome	ARK_Bath_3						no					UNIVERSITY OF READING
Yokoyama_2023	GBR	ARK_Bath_302	SRS16268189	Human	stool	inpatient	suspected_c_diff	na	SRR22877561	44936.3	44918.3	16456186	4969768172	16456186	302	1547		https://sra-downloadb.be-md.ncbi.nlm.nih.gov/sos2/sra-pub-zq-20/SRR022/22877/SRR22877561/SRR22877561.lite.1	SRX18836148	ARK_Bath_302	WGS	RANDOM	METAGENOMIC	PAIRED	0	0	ILLUMINA	Illumina HiSeq 3000	SRP414603	PRJNA915251		915251	SRS16268189	SAMN32383661	simple	1861841	feces metagenome	ARK_Bath_302						no					UNIVERSITY OF READING
Yokoyama_2023	GBR	ARK_Bath_305	SRS16268190	Human	stool	inpatient	suspected_c_diff	na	SRR22877560	44936.3	44918.3	18090634	5463371468	18090634	302	1692		https://sra-downloadb.be-md.ncbi.nlm.nih.gov/sos2/sra-pub-zq-20/SRR022/22877/SRR22877560/SRR22877560.lite.1	SRX18836149	ARK_Bath_305	WGS	RANDOM	METAGENOMIC	PAIRED	0	0	ILLUMINA	Illumina HiSeq 3000	SRP414603	PRJNA915251		915251	SRS16268190	SAMN32383662	simple	1861841	feces metagenome	ARK_Bath_305						no					UNIVERSITY OF READING
Yokoyama_2023	GBR	ARK_Bath_319	SRS16268191	Human	stool	inpatient	suspected_c_diff	na	SRR22877559	44936.3	44918.3	14522919	4385921538	14522919	302	1335		https://sra-downloadb.be-md.ncbi.nlm.nih.gov/sos2/sra-pub-zq-20/SRR022/22877/SRR22877559/SRR22877559.lite.1	SRX18836150	ARK_Bath_319	WGS	RANDOM	METAGENOMIC	PAIRED	0	0	ILLUMINA	Illumina HiSeq 3000	SRP414603	PRJNA915251		915251	SRS16268191	SAMN32383663	simple	1861841	feces metagenome	ARK_Bath_319						no					UNIVERSITY OF READING
Yokoyama_2023	GBR	ARK_Bath_321	SRS16268193	Human	stool	inpatient	suspected_c_diff	na	SRR22877558	44936.3	44918.3	25384131	7666007562	25384131	302	2336		https://sra-downloadb.be-md.ncbi.nlm.nih.gov/sos2/sra-pub-zq-20/SRR022/22877/SRR22877558/SRR22877558.lite.1	SRX18836151	ARK_Bath_321	WGS	RANDOM	METAGENOMIC	PAIRED	0	0	ILLUMINA	Illumina HiSeq 3000	SRP414603	PRJNA915251		915251	SRS16268193	SAMN32383664	simple	1861841	feces metagenome	ARK_Bath_321						no					UNIVERSITY OF READING
Yokoyama_2023	GBR	ARK_Bath_336	SRS16268192	Human	stool	inpatient	suspected_c_diff	na	SRR22877557	44936.3	44918.3	22826262	6893531124	22826262	302	2029		https://sra-downloadb.be-md.ncbi.nlm.nih.gov/sos2/sra-pub-zq-20/SRR022/22877/SRR22877557/SRR22877557.lite.1	SRX18836152	ARK_Bath_336	WGS	RANDOM	METAGENOMIC	PAIRED	0	0	ILLUMINA	Illumina HiSeq 3000	SRP414603	PRJNA915251		915251	SRS16268192	SAMN32383665	simple	1861841	feces metagenome	ARK_Bath_336						no					UNIVERSITY OF READING
Yokoyama_2023	GBR	ARK_Oxford_293	SRS16268135	Human	stool	inpatient	suspected_c_diff	na	SRR22877615	44936.3	44918.3	15456517	4667868134	15456517	302	1443		https://sra-downloadb.be-md.ncbi.nlm.nih.gov/sos2/sra-pub-zq-20/SRR022/22877/SRR22877615/SRR22877615.lite.1	SRX18836094	ARK_Oxford_293	WGS	RANDOM	METAGENOMIC	PAIRED	0	0	ILLUMINA	Illumina HiSeq 3000	SRP414603	PRJNA915251		915251	SRS16268135	SAMN32383906	simple	1861841	feces metagenome	ARK_Oxford_293						no					UNIVERSITY OF READING
Yokoyama_2023	GBR	ARK_Oxford_294	SRS16268136	Human	stool	inpatient	suspected_c_diff	na	SRR22877614	44936.3	44918.3	20018864	6045696928	20018864	302	1860		https://sra-downloadb.be-md.ncbi.nlm.nih.gov/sos2/sra-pub-zq-20/SRR022/22877/SRR22877614/SRR22877614.lite.1	SRX18836095	ARK_Oxford_294	WGS	RANDOM	METAGENOMIC	PAIRED	0	0	ILLUMINA	Illumina HiSeq 3000	SRP414603	PRJNA915251		915251	SRS16268136	SAMN32383907	simple	1861841	feces metagenome	ARK_Oxford_294						no					UNIVERSITY OF READING
Yokoyama_2023	GBR	ARK_Oxford_295	SRS16268137	Human	stool	inpatient	suspected_c_diff	na	SRR22877613	44936.3	44918.3	16586074	5008994348	16586074	302	1508		https://sra-downloadb.be-md.ncbi.nlm.nih.gov/sos2/sra-pub-zq-20/SRR022/22877/SRR22877613/SRR22877613.lite.1	SRX18836096	ARK_Oxford_295	WGS	RANDOM	METAGENOMIC	PAIRED	0	0	ILLUMINA	Illumina HiSeq 3000	SRP414603	PRJNA915251		915251	SRS16268137	SAMN32383908	simple	1861841	feces metagenome	ARK_Oxford_295						no					UNIVERSITY OF READING
Yokoyama_2023	GBR	ARK_Oxford_296	SRS16268138	Human	stool	inpatient	suspected_c_diff	na	SRR22877612	44936.3	44918.3	14492252	4376660104	14492252	302	1333		https://sra-downloadb.be-md.ncbi.nlm.nih.gov/sos2/sra-pub-zq-20/SRR022/22877/SRR22877612/SRR22877612.lite.1	SRX18836097	ARK_Oxford_296	WGS	RANDOM	METAGENOMIC	PAIRED	0	0	ILLUMINA	Illumina HiSeq 3000	SRP414603	PRJNA915251		915251	SRS16268138	SAMN32383909	simple	1861841	feces metagenome	ARK_Oxford_296						no					UNIVERSITY OF READING
Yokoyama_2023	GBR	ARK_Oxford_298	SRS16268139	Human	stool	inpatient	suspected_c_diff	na	SRR22877611	44936.3	44918.3	21279559	6426426818	21279559	302	1958		https://sra-downloadb.be-md.ncbi.nlm.nih.gov/sos2/sra-pub-zq-20/SRR022/22877/SRR22877611/SRR22877611.lite.1	SRX18836098	ARK_Oxford_298	WGS	RANDOM	METAGENOMIC	PAIRED	0	0	ILLUMINA	Illumina HiSeq 3000	SRP414603	PRJNA915251		915251	SRS16268139	SAMN32383910	simple	1861841	feces metagenome	ARK_Oxford_298						no					UNIVERSITY OF READING
Yokoyama_2023	GBR	ARK_Poole_90	SRS16268140	Human	stool	inpatient	suspected_c_diff	na	SRR22877610	44936.3	44918.3	19760879	5967785458	19760879	302	1848		https://sra-downloadb.be-md.ncbi.nlm.nih.gov/sos2/sra-pub-zq-20/SRR022/22877/SRR22877610/SRR22877610.lite.1	SRX18836099	ARK_Poole_90	WGS	RANDOM	METAGENOMIC	PAIRED	0	0	ILLUMINA	Illumina HiSeq 3000	SRP414603	PRJNA915251		915251	SRS16268140	SAMN32384085	simple	1861841	feces metagenome	ARK_Poole_90						no					UNIVERSITY OF READING
Yokoyama_2023	GBR	ARK_Poole_91	SRS16268142	Human	stool	inpatient	suspected_c_diff	na	SRR22877608	44936.3	44918.3	15087357	4556381814	15087357	302	1442		https://sra-downloadb.be-md.ncbi.nlm.nih.gov/sos2/sra-pub-zq-20/SRR022/22877/SRR22877608/SRR22877608.lite.1	SRX18836101	ARK_Poole_91	WGS	RANDOM	METAGENOMIC	PAIRED	0	0	ILLUMINA	Illumina HiSeq 3000	SRP414603	PRJNA915251		915251	SRS16268142	SAMN32384086	simple	1861841	feces metagenome	ARK_Poole_91						no					UNIVERSITY OF READING
Yokoyama_2023	GBR	ARK_Poole_92	SRS16268143	Human	stool	inpatient	suspected_c_diff	na	SRR22877607	44936.3	44918.3	18586414	5613097028	18586414	302	1753		https://sra-downloadb.be-md.ncbi.nlm.nih.gov/sos2/sra-pub-zq-20/SRR022/22877/SRR22877607/SRR22877607.lite.1	SRX18836102	ARK_Poole_92	WGS	RANDOM	METAGENOMIC	PAIRED	0	0	ILLUMINA	Illumina HiSeq 3000	SRP414603	PRJNA915251		915251	SRS16268143	SAMN32384087	simple	1861841	feces metagenome	ARK_Poole_92						no					UNIVERSITY OF READING
Yokoyama_2023	GBR	ARK_Poole_93	SRS16268144	Human	stool	inpatient	suspected_c_diff	na	SRR22877606	44936.3	44918.3	16038453	4843612806	16038453	302	1534		https://sra-downloadb.be-md.ncbi.nlm.nih.gov/sos2/sra-pub-zq-20/SRR022/22877/SRR22877606/SRR22877606.lite.1	SRX18836103	ARK_Poole_93	WGS	RANDOM	METAGENOMIC	PAIRED	0	0	ILLUMINA	Illumina HiSeq 3000	SRP414603	PRJNA915251		915251	SRS16268144	SAMN32384088	simple	1861841	feces metagenome	ARK_Poole_93						no					UNIVERSITY OF READING
Yokoyama_2023	GBR	ARK_Bath_1026	SRS16268133	Human	stool	inpatient	suspected_c_diff	na	SRR22877617	44936.3	44918.3	17303887	5225773874	17303887	302	1548		https://sra-downloadb.be-md.ncbi.nlm.nih.gov/sos2/sra-pub-zq-20/SRR022/22877/SRR22877617/SRR22877617.lite.1	SRX18836092	ARK_Bath_1026	WGS	RANDOM	METAGENOMIC	PAIRED	0	0	ILLUMINA	Illumina HiSeq 3000	SRP414603	PRJNA915251		915251	SRS16268133	SAMN32383411	simple	1861841	feces metagenome	ARK_Bath_1026						no					UNIVERSITY OF READING
Yokoyama_2023	GBR	ARK_Bath_125	SRS16268078	Human	stool	inpatient	suspected_c_diff	na	SRR22877672	44936.3	44918.3	12225164	3691999528	12225164	302	1199		https://sra-downloadb.be-md.ncbi.nlm.nih.gov/sos2/sra-pub-zq-20/SRR022/22877/SRR22877672/SRR22877672.lite.1	SRX18836037	ARK_Bath_125	WGS	RANDOM	METAGENOMIC	PAIRED	0	0	ILLUMINA	Illumina HiSeq 3000	SRP414603	PRJNA915251		915251	SRS16268078	SAMN32383451	simple	1861841	feces metagenome	ARK_Bath_125						no					UNIVERSITY OF READING
Yokoyama_2023	GBR	ARK_Bath_1251	SRS16268089	Human	stool	inpatient	suspected_c_diff	na	SRR22877661	44936.3	44918.3	17513360	5289034720	17513360	302	1570		https://sra-downloadb.be-md.ncbi.nlm.nih.gov/sos2/sra-pub-zq-20/SRR022/22877/SRR22877661/SRR22877661.lite.1	SRX18836048	ARK_Bath_1251	WGS	RANDOM	METAGENOMIC	PAIRED	0	0	ILLUMINA	Illumina HiSeq 3000	SRP414603	PRJNA915251		915251	SRS16268089	SAMN32383452	simple	1861841	feces metagenome	ARK_Bath_1251						no					UNIVERSITY OF READING
Yokoyama_2023	GBR	ARK_Bath_1254	SRS16268100	Human	stool	inpatient	suspected_c_diff	na	SRR22877650	44936.3	44918.3	19662751	5938150802	19662751	302	1754		https://sra-downloadb.be-md.ncbi.nlm.nih.gov/sos2/sra-pub-zq-20/SRR022/22877/SRR22877650/SRR22877650.lite.1	SRX18836059	ARK_Bath_1254	WGS	RANDOM	METAGENOMIC	PAIRED	0	0	ILLUMINA	Illumina HiSeq 3000	SRP414603	PRJNA915251		915251	SRS16268100	SAMN32383453	simple	1861841	feces metagenome	ARK_Bath_1254						no					UNIVERSITY OF READING
Yokoyama_2023	GBR	ARK_Bath_1259	SRS16268111	Human	stool	inpatient	suspected_c_diff	na	SRR22877639	44936.3	44918.3	26422937	7979726974	26422937	302	2419		https://sra-downloadb.be-md.ncbi.nlm.nih.gov/sos2/sra-pub-zq-20/SRR022/22877/SRR22877639/SRR22877639.lite.1	SRX18836070	ARK_Bath_1259	WGS	RANDOM	METAGENOMIC	PAIRED	0	0	ILLUMINA	Illumina HiSeq 3000	SRP414603	PRJNA915251		915251	SRS16268111	SAMN32383454	simple	1861841	feces metagenome	ARK_Bath_1259						no					UNIVERSITY OF READING
Yokoyama_2023	GBR	ARK_Bath_1269	SRS16268122	Human	stool	inpatient	suspected_c_diff	na	SRR22877628	44936.3	44918.3	11511638	3476514676	11511638	302	1115		https://sra-downloadb.be-md.ncbi.nlm.nih.gov/sos2/sra-pub-zq-20/SRR022/22877/SRR22877628/SRR22877628.lite.1	SRX18836081	ARK_Bath_1269	WGS	RANDOM	METAGENOMIC	PAIRED	0	0	ILLUMINA	Illumina HiSeq 3000	SRP414603	PRJNA915251		915251	SRS16268122	SAMN32383455	simple	1861841	feces metagenome	ARK_Bath_1269						no					UNIVERSITY OF READING
Yokoyama_2023	GBR	ARK_Bath_127	SRS16268134	Human	stool	inpatient	suspected_c_diff	na	SRR22877616	44936.3	44918.3	11404321	3444104942	11404321	302	1109		https://sra-downloadb.be-md.ncbi.nlm.nih.gov/sos2/sra-pub-zq-20/SRR022/22877/SRR22877616/SRR22877616.lite.1	SRX18836093	ARK_Bath_127	WGS	RANDOM	METAGENOMIC	PAIRED	0	0	ILLUMINA	Illumina HiSeq 3000	SRP414603	PRJNA915251		915251	SRS16268134	SAMN32383456	simple	1861841	feces metagenome	ARK_Bath_127						no					UNIVERSITY OF READING
Yokoyama_2023	GBR	ARK_Oxford_162	SRS16268075	Human	stool	inpatient	suspected_c_diff	na	SRR22877675	44936.3	44918.3	14650563	4424470026	14650563	302	1408		https://sra-downloadb.be-md.ncbi.nlm.nih.gov/sos2/sra-pub-zq-20/SRR022/22877/SRR22877675/SRR22877675.lite.1	SRX18836034	ARK_Oxford_162	WGS	RANDOM	METAGENOMIC	PAIRED	0	0	ILLUMINA	Illumina HiSeq 3000	SRP414603	PRJNA915251		915251	SRS16268075	SAMN32383824	simple	1861841	feces metagenome	ARK_Oxford_162						no					UNIVERSITY OF READING
Yokoyama_2023	GBR	ARK_Oxford_218	SRS16268076	Human	stool	inpatient	suspected_c_diff	na	SRR22877674	44936.3	44918.3	15087911	4556549122	15087911	302	1485		https://sra-downloadb.be-md.ncbi.nlm.nih.gov/sos2/sra-pub-zq-20/SRR022/22877/SRR22877674/SRR22877674.lite.1	SRX18836035	ARK_Oxford_218	WGS	RANDOM	METAGENOMIC	PAIRED	0	0	ILLUMINA	Illumina HiSeq 3000	SRP414603	PRJNA915251		915251	SRS16268076	SAMN32383854	simple	1861841	feces metagenome	ARK_Oxford_218						no					UNIVERSITY OF READING
Yokoyama_2023	GBR	ARK_Oxford_219	SRS16268077	Human	stool	inpatient	suspected_c_diff	na	SRR22877673	44936.3	44918.3	16744387	5056804874	16744387	302	1612		https://sra-downloadb.be-md.ncbi.nlm.nih.gov/sos2/sra-pub-zq-20/SRR022/22877/SRR22877673/SRR22877673.lite.1	SRX18836036	ARK_Oxford_219	WGS	RANDOM	METAGENOMIC	PAIRED	0	0	ILLUMINA	Illumina HiSeq 3000	SRP414603	PRJNA915251		915251	SRS16268077	SAMN32383855	simple	1861841	feces metagenome	ARK_Oxford_219						no					UNIVERSITY OF READING
Yokoyama_2023	GBR	ARK_Oxford_220	SRS16268079	Human	stool	inpatient	suspected_c_diff	na	SRR22877671	44936.3	44918.3	14006170	4229863340	14006170	302	1336		https://sra-downloadb.be-md.ncbi.nlm.nih.gov/sos2/sra-pub-zq-20/SRR022/22877/SRR22877671/SRR22877671.lite.1	SRX18836038	ARK_Oxford_220	WGS	RANDOM	METAGENOMIC	PAIRED	0	0	ILLUMINA	Illumina HiSeq 3000	SRP414603	PRJNA915251		915251	SRS16268079	SAMN32383856	simple	1861841	feces metagenome	ARK_Oxford_220						no					UNIVERSITY OF READING
Yokoyama_2023	GBR	ARK_Oxford_222	SRS16268080	Human	stool	inpatient	suspected_c_diff	na	SRR22877670	44936.3	44918.3	11341303	3425073506	11341303	302	1093		https://sra-downloadb.be-md.ncbi.nlm.nih.gov/sos2/sra-pub-zq-20/SRR022/22877/SRR22877670/SRR22877670.lite.1	SRX18836039	ARK_Oxford_222	WGS	RANDOM	METAGENOMIC	PAIRED	0	0	ILLUMINA	Illumina HiSeq 3000	SRP414603	PRJNA915251		915251	SRS16268080	SAMN32383857	simple	1861841	feces metagenome	ARK_Oxford_222						no					UNIVERSITY OF READING
Yokoyama_2023	GBR	ARK_Oxford_223	SRS16268081	Human	stool	inpatient	suspected_c_diff	na	SRR22877669	44936.3	44918.3	11852732	3579525064	11852732	302	1135		https://sra-downloadb.be-md.ncbi.nlm.nih.gov/sos2/sra-pub-zq-20/SRR022/22877/SRR22877669/SRR22877669.lite.1	SRX18836040	ARK_Oxford_223	WGS	RANDOM	METAGENOMIC	PAIRED	0	0	ILLUMINA	Illumina HiSeq 3000	SRP414603	PRJNA915251		915251	SRS16268081	SAMN32383858	simple	1861841	feces metagenome	ARK_Oxford_223						no					UNIVERSITY OF READING
Yokoyama_2023	GBR	ARK_Oxford_224	SRS16268082	Human	stool	inpatient	suspected_c_diff	na	SRR22877668	44936.3	44918.3	13121245	3962615990	13121245	302	1272		https://sra-downloadb.be-md.ncbi.nlm.nih.gov/sos2/sra-pub-zq-20/SRR022/22877/SRR22877668/SRR22877668.lite.1	SRX18836041	ARK_Oxford_224	WGS	RANDOM	METAGENOMIC	PAIRED	0	0	ILLUMINA	Illumina HiSeq 3000	SRP414603	PRJNA915251		915251	SRS16268082	SAMN32383859	simple	1861841	feces metagenome	ARK_Oxford_224						no					UNIVERSITY OF READING
Yokoyama_2023	GBR	ARK_Oxford_225	SRS16268083	Human	stool	inpatient	suspected_c_diff	na	SRR22877667	44936.3	44918.3	16105417	4863835934	16105417	302	1532		https://sra-downloadb.be-md.ncbi.nlm.nih.gov/sos2/sra-pub-zq-20/SRR022/22877/SRR22877667/SRR22877667.lite.1	SRX18836042	ARK_Oxford_225	WGS	RANDOM	METAGENOMIC	PAIRED	0	0	ILLUMINA	Illumina HiSeq 3000	SRP414603	PRJNA915251		915251	SRS16268083	SAMN32383860	simple	1861841	feces metagenome	ARK_Oxford_225						no					UNIVERSITY OF READING
Yokoyama_2023	GBR	ARK_Oxford_226	SRS16268084	Human	stool	inpatient	suspected_c_diff	na	SRR22877666	44936.3	44918.3	12120365	3660350230	12120365	302	1170		https://sra-downloadb.be-md.ncbi.nlm.nih.gov/sos2/sra-pub-zq-20/SRR022/22877/SRR22877666/SRR22877666.lite.1	SRX18836043	ARK_Oxford_226	WGS	RANDOM	METAGENOMIC	PAIRED	0	0	ILLUMINA	Illumina HiSeq 3000	SRP414603	PRJNA915251		915251	SRS16268084	SAMN32383861	simple	1861841	feces metagenome	ARK_Oxford_226						no					UNIVERSITY OF READING
Yokoyama_2023	GBR	ARK_Oxford_227	SRS16268085	Human	stool	inpatient	suspected_c_diff	na	SRR22877665	44936.3	44918.3	15310887	4623887874	15310887	302	1449		https://sra-downloadb.be-md.ncbi.nlm.nih.gov/sos2/sra-pub-zq-20/SRR022/22877/SRR22877665/SRR22877665.lite.1	SRX18836044	ARK_Oxford_227	WGS	RANDOM	METAGENOMIC	PAIRED	0	0	ILLUMINA	Illumina HiSeq 3000	SRP414603	PRJNA915251		915251	SRS16268085	SAMN32383862	simple	1861841	feces metagenome	ARK_Oxford_227						no					UNIVERSITY OF READING
Yokoyama_2023	GBR	ARK_Oxford_228	SRS16268086	Human	stool	inpatient	suspected_c_diff	na	SRR22877664	44936.3	44918.3	17427967	5263246034	17427967	302	1627		https://sra-downloadb.be-md.ncbi.nlm.nih.gov/sos2/sra-pub-zq-20/SRR022/22877/SRR22877664/SRR22877664.lite.1	SRX18836045	ARK_Oxford_228	WGS	RANDOM	METAGENOMIC	PAIRED	0	0	ILLUMINA	Illumina HiSeq 3000	SRP414603	PRJNA915251		915251	SRS16268086	SAMN32383863	simple	1861841	feces metagenome	ARK_Oxford_228						no					UNIVERSITY OF READING
Yokoyama_2023	GBR	ARK_Oxford_229	SRS16268087	Human	stool	inpatient	suspected_c_diff	na	SRR22877663	44936.3	44918.3	15905372	4803422344	15905372	302	1525		https://sra-downloadb.be-md.ncbi.nlm.nih.gov/sos2/sra-pub-zq-20/SRR022/22877/SRR22877663/SRR22877663.lite.1	SRX18836046	ARK_Oxford_229	WGS	RANDOM	METAGENOMIC	PAIRED	0	0	ILLUMINA	Illumina HiSeq 3000	SRP414603	PRJNA915251		915251	SRS16268087	SAMN32383864	simple	1861841	feces metagenome	ARK_Oxford_229						no					UNIVERSITY OF READING
Yokoyama_2023	GBR	ARK_Oxford_235	SRS16268088	Human	stool	inpatient	suspected_c_diff	na	SRR22877662	44936.3	44918.3	13351785	4032239070	13351785	302	1292		https://sra-downloadb.be-md.ncbi.nlm.nih.gov/sos2/sra-pub-zq-20/SRR022/22877/SRR22877662/SRR22877662.lite.1	SRX18836047	ARK_Oxford_235	WGS	RANDOM	METAGENOMIC	PAIRED	0	0	ILLUMINA	Illumina HiSeq 3000	SRP414603	PRJNA915251		915251	SRS16268088	SAMN32383865	simple	1861841	feces metagenome	ARK_Oxford_235						no					UNIVERSITY OF READING
Yokoyama_2023	GBR	ARK_Oxford_238	SRS16268090	Human	stool	inpatient	suspected_c_diff	na	SRR22877660	44936.3	44918.3	15800434	4771731068	15800434	302	1486		https://sra-downloadb.be-md.ncbi.nlm.nih.gov/sos2/sra-pub-zq-20/SRR022/22877/SRR22877660/SRR22877660.lite.1	SRX18836049	ARK_Oxford_238	WGS	RANDOM	METAGENOMIC	PAIRED	0	0	ILLUMINA	Illumina HiSeq 3000	SRP414603	PRJNA915251		915251	SRS16268090	SAMN32383866	simple	1861841	feces metagenome	ARK_Oxford_238						no					UNIVERSITY OF READING
Yokoyama_2023	GBR	ARK_Oxford_239	SRS16268091	Human	stool	inpatient	suspected_c_diff	na	SRR22877659	44936.3	44918.3	14782582	4464339764	14782582	302	1382		https://sra-downloadb.be-md.ncbi.nlm.nih.gov/sos2/sra-pub-zq-20/SRR022/22877/SRR22877659/SRR22877659.lite.1	SRX18836050	ARK_Oxford_239	WGS	RANDOM	METAGENOMIC	PAIRED	0	0	ILLUMINA	Illumina HiSeq 3000	SRP414603	PRJNA915251		915251	SRS16268091	SAMN32383867	simple	1861841	feces metagenome	ARK_Oxford_239						no					UNIVERSITY OF READING
Yokoyama_2023	GBR	ARK_Oxford_24	SRS16268092	Human	stool	inpatient	suspected_c_diff	na	SRR22877658	44936.3	44918.3	14989498	4526828396	14989498	302	1473		https://sra-downloadb.be-md.ncbi.nlm.nih.gov/sos2/sra-pub-zq-20/SRR022/22877/SRR22877658/SRR22877658.lite.1	SRX18836051	ARK_Oxford_24	WGS	RANDOM	METAGENOMIC	PAIRED	0	0	ILLUMINA	Illumina HiSeq 3000	SRP414603	PRJNA915251		915251	SRS16268092	SAMN32383868	simple	1861841	feces metagenome	ARK_Oxford_24						no					UNIVERSITY OF READING
Yokoyama_2023	GBR	ARK_Oxford_241	SRS16268093	Human	stool	inpatient	suspected_c_diff	na	SRR22877657	44936.3	44918.3	13130262	3965339124	13130262	302	1252		https://sra-downloadb.be-md.ncbi.nlm.nih.gov/sos2/sra-pub-zq-20/SRR022/22877/SRR22877657/SRR22877657.lite.1	SRX18836052	ARK_Oxford_241	WGS	RANDOM	METAGENOMIC	PAIRED	0	0	ILLUMINA	Illumina HiSeq 3000	SRP414603	PRJNA915251		915251	SRS16268093	SAMN32383869	simple	1861841	feces metagenome	ARK_Oxford_241						no					UNIVERSITY OF READING
Yokoyama_2023	GBR	ARK_Oxford_242	SRS16268094	Human	stool	inpatient	suspected_c_diff	na	SRR22877656	44936.3	44918.3	10653347	3217310794	10653347	302	1033		https://sra-downloadb.be-md.ncbi.nlm.nih.gov/sos2/sra-pub-zq-20/SRR022/22877/SRR22877656/SRR22877656.lite.1	SRX18836053	ARK_Oxford_242	WGS	RANDOM	METAGENOMIC	PAIRED	0	0	ILLUMINA	Illumina HiSeq 3000	SRP414603	PRJNA915251		915251	SRS16268094	SAMN32383870	simple	1861841	feces metagenome	ARK_Oxford_242						no					UNIVERSITY OF READING
Yokoyama_2023	GBR	ARK_Oxford_243	SRS16268095	Human	stool	inpatient	suspected_c_diff	na	SRR22877655	44936.3	44918.3	15110010	4563223020	15110010	302	1448		https://sra-downloadb.be-md.ncbi.nlm.nih.gov/sos2/sra-pub-zq-20/SRR022/22877/SRR22877655/SRR22877655.lite.1	SRX18836054	ARK_Oxford_243	WGS	RANDOM	METAGENOMIC	PAIRED	0	0	ILLUMINA	Illumina HiSeq 3000	SRP414603	PRJNA915251		915251	SRS16268095	SAMN32383871	simple	1861841	feces metagenome	ARK_Oxford_243						no					UNIVERSITY OF READING
Yokoyama_2023	GBR	ARK_Oxford_245	SRS16268096	Human	stool	inpatient	suspected_c_diff	na	SRR22877654	44936.3	44918.3	12340272	3726762144	12340272	302	1194		https://sra-downloadb.be-md.ncbi.nlm.nih.gov/sos2/sra-pub-zq-20/SRR022/22877/SRR22877654/SRR22877654.lite.1	SRX18836055	ARK_Oxford_245	WGS	RANDOM	METAGENOMIC	PAIRED	0	0	ILLUMINA	Illumina HiSeq 3000	SRP414603	PRJNA915251		915251	SRS16268096	SAMN32383872	simple	1861841	feces metagenome	ARK_Oxford_245						no					UNIVERSITY OF READING
Yokoyama_2023	GBR	ARK_Oxford_246	SRS16268097	Human	stool	inpatient	suspected_c_diff	na	SRR22877653	44936.3	44918.3	12070889	3645408478	12070889	302	1175		https://sra-downloadb.be-md.ncbi.nlm.nih.gov/sos2/sra-pub-zq-20/SRR022/22877/SRR22877653/SRR22877653.lite.1	SRX18836056	ARK_Oxford_246	WGS	RANDOM	METAGENOMIC	PAIRED	0	0	ILLUMINA	Illumina HiSeq 3000	SRP414603	PRJNA915251		915251	SRS16268097	SAMN32383873	simple	1861841	feces metagenome	ARK_Oxford_246						no					UNIVERSITY OF READING
Yokoyama_2023	GBR	ARK_Oxford_247	SRS16268098	Human	stool	inpatient	suspected_c_diff	na	SRR22877652	44936.3	44918.3	11969706	3614851212	11969706	302	1146		https://sra-downloadb.be-md.ncbi.nlm.nih.gov/sos2/sra-pub-zq-20/SRR022/22877/SRR22877652/SRR22877652.lite.1	SRX18836057	ARK_Oxford_247	WGS	RANDOM	METAGENOMIC	PAIRED	0	0	ILLUMINA	Illumina HiSeq 3000	SRP414603	PRJNA915251		915251	SRS16268098	SAMN32383874	simple	1861841	feces metagenome	ARK_Oxford_247						no					UNIVERSITY OF READING
Yokoyama_2023	GBR	ARK_Oxford_248	SRS16268099	Human	stool	inpatient	suspected_c_diff	na	SRR22877651	44936.3	44918.3	12864874	3885191948	12864874	302	1224		https://sra-downloadb.be-md.ncbi.nlm.nih.gov/sos2/sra-pub-zq-20/SRR022/22877/SRR22877651/SRR22877651.lite.1	SRX18836058	ARK_Oxford_248	WGS	RANDOM	METAGENOMIC	PAIRED	0	0	ILLUMINA	Illumina HiSeq 3000	SRP414603	PRJNA915251		915251	SRS16268099	SAMN32383875	simple	1861841	feces metagenome	ARK_Oxford_248						no					UNIVERSITY OF READING
Yokoyama_2023	GBR	ARK_Oxford_25	SRS16268101	Human	stool	inpatient	suspected_c_diff	na	SRR22877649	44936.3	44918.3	16808297	5076105694	16808297	302	1632		https://sra-downloadb.be-md.ncbi.nlm.nih.gov/sos2/sra-pub-zq-20/SRR022/22877/SRR22877649/SRR22877649.lite.1	SRX18836060	ARK_Oxford_25	WGS	RANDOM	METAGENOMIC	PAIRED	0	0	ILLUMINA	Illumina HiSeq 3000	SRP414603	PRJNA915251		915251	SRS16268101	SAMN32383876	simple	1861841	feces metagenome	ARK_Oxford_25						no					UNIVERSITY OF READING
Yokoyama_2023	GBR	ARK_Oxford_253	SRS16268102	Human	stool	inpatient	suspected_c_diff	na	SRR22877648	44936.3	44918.3	11280766	3406791332	11280766	302	1086		https://sra-downloadb.be-md.ncbi.nlm.nih.gov/sos2/sra-pub-zq-20/SRR022/22877/SRR22877648/SRR22877648.lite.1	SRX18836061	ARK_Oxford_253	WGS	RANDOM	METAGENOMIC	PAIRED	0	0	ILLUMINA	Illumina HiSeq 3000	SRP414603	PRJNA915251		915251	SRS16268102	SAMN32383877	simple	1861841	feces metagenome	ARK_Oxford_253						no					UNIVERSITY OF READING
Yokoyama_2023	GBR	ARK_Oxford_255	SRS16268103	Human	stool	inpatient	suspected_c_diff	na	SRR22877647	44936.3	44918.3	15271150	4611887300	15271150	302	1458		https://sra-downloadb.be-md.ncbi.nlm.nih.gov/sos2/sra-pub-zq-20/SRR022/22877/SRR22877647/SRR22877647.lite.1	SRX18836062	ARK_Oxford_255	WGS	RANDOM	METAGENOMIC	PAIRED	0	0	ILLUMINA	Illumina HiSeq 3000	SRP414603	PRJNA915251		915251	SRS16268103	SAMN32383878	simple	1861841	feces metagenome	ARK_Oxford_255						no					UNIVERSITY OF READING
Yokoyama_2023	GBR	ARK_Oxford_256	SRS16268104	Human	stool	inpatient	suspected_c_diff	na	SRR22877646	44936.3	44918.3	14584148	4404412696	14584148	302	1401		https://sra-downloadb.be-md.ncbi.nlm.nih.gov/sos2/sra-pub-zq-20/SRR022/22877/SRR22877646/SRR22877646.lite.1	SRX18836063	ARK_Oxford_256	WGS	RANDOM	METAGENOMIC	PAIRED	0	0	ILLUMINA	Illumina HiSeq 3000	SRP414603	PRJNA915251		915251	SRS16268104	SAMN32383879	simple	1861841	feces metagenome	ARK_Oxford_256						no					UNIVERSITY OF READING
Yokoyama_2023	GBR	ARK_Oxford_257	SRS16268105	Human	stool	inpatient	suspected_c_diff	na	SRR22877645	44936.3	44918.3	14669728	4430257856	14669728	302	1394		https://sra-downloadb.be-md.ncbi.nlm.nih.gov/sos2/sra-pub-zq-20/SRR022/22877/SRR22877645/SRR22877645.lite.1	SRX18836064	ARK_Oxford_257	WGS	RANDOM	METAGENOMIC	PAIRED	0	0	ILLUMINA	Illumina HiSeq 3000	SRP414603	PRJNA915251		915251	SRS16268105	SAMN32383880	simple	1861841	feces metagenome	ARK_Oxford_257						no					UNIVERSITY OF READING
Yokoyama_2023	GBR	ARK_Oxford_258	SRS16268107	Human	stool	inpatient	suspected_c_diff	na	SRR22877644	44936.3	44918.3	21999904	6643971008	21999904	302	2030		https://sra-downloadb.be-md.ncbi.nlm.nih.gov/sos2/sra-pub-zq-20/SRR022/22877/SRR22877644/SRR22877644.lite.1	SRX18836065	ARK_Oxford_258	WGS	RANDOM	METAGENOMIC	PAIRED	0	0	ILLUMINA	Illumina HiSeq 3000	SRP414603	PRJNA915251		915251	SRS16268107	SAMN32383881	simple	1861841	feces metagenome	ARK_Oxford_258						no					UNIVERSITY OF READING
Yokoyama_2023	GBR	ARK_Oxford_26	SRS16268106	Human	stool	inpatient	suspected_c_diff	na	SRR22877643	44936.3	44918.3	17818780	5381271560	17818780	302	1776		https://sra-downloadb.be-md.ncbi.nlm.nih.gov/sos2/sra-pub-zq-20/SRR022/22877/SRR22877643/SRR22877643.lite.1	SRX18836066	ARK_Oxford_26	WGS	RANDOM	METAGENOMIC	PAIRED	0	0	ILLUMINA	Illumina HiSeq 3000	SRP414603	PRJNA915251		915251	SRS16268106	SAMN32383882	simple	1861841	feces metagenome	ARK_Oxford_26						no					UNIVERSITY OF READING
Yokoyama_2023	GBR	ARK_Oxford_262	SRS16268108	Human	stool	inpatient	suspected_c_diff	na	SRR22877642	44936.3	44918.3	16771467	5064983034	16771467	302	1557		https://sra-downloadb.be-md.ncbi.nlm.nih.gov/sos2/sra-pub-zq-20/SRR022/22877/SRR22877642/SRR22877642.lite.1	SRX18836067	ARK_Oxford_262	WGS	RANDOM	METAGENOMIC	PAIRED	0	0	ILLUMINA	Illumina HiSeq 3000	SRP414603	PRJNA915251		915251	SRS16268108	SAMN32383883	simple	1861841	feces metagenome	ARK_Oxford_262						no					UNIVERSITY OF READING
Yokoyama_2023	GBR	ARK_Oxford_263	SRS16268109	Human	stool	inpatient	suspected_c_diff	na	SRR22877641	44936.3	44918.3	25507783	7703350466	25507783	302	2309		https://sra-downloadb.be-md.ncbi.nlm.nih.gov/sos2/sra-pub-zq-20/SRR022/22877/SRR22877641/SRR22877641.lite.1	SRX18836068	ARK_Oxford_263	WGS	RANDOM	METAGENOMIC	PAIRED	0	0	ILLUMINA	Illumina HiSeq 3000	SRP414603	PRJNA915251		915251	SRS16268109	SAMN32383884	simple	1861841	feces metagenome	ARK_Oxford_263						no					UNIVERSITY OF READING
Yokoyama_2023	GBR	ARK_Oxford_264	SRS16268110	Human	stool	inpatient	suspected_c_diff	na	SRR22877640	44936.3	44918.3	18967380	5728148760	18967380	302	1730		https://sra-downloadb.be-md.ncbi.nlm.nih.gov/sos2/sra-pub-zq-20/SRR022/22877/SRR22877640/SRR22877640.lite.1	SRX18836069	ARK_Oxford_264	WGS	RANDOM	METAGENOMIC	PAIRED	0	0	ILLUMINA	Illumina HiSeq 3000	SRP414603	PRJNA915251		915251	SRS16268110	SAMN32383885	simple	1861841	feces metagenome	ARK_Oxford_264						no					UNIVERSITY OF READING
Yokoyama_2023	GBR	ARK_Oxford_265	SRS16268112	Human	stool	inpatient	suspected_c_diff	na	SRR22877638	44936.3	44918.3	16741488	5055929376	16741488	302	1539		https://sra-downloadb.be-md.ncbi.nlm.nih.gov/sos2/sra-pub-zq-20/SRR022/22877/SRR22877638/SRR22877638.lite.1	SRX18836071	ARK_Oxford_265	WGS	RANDOM	METAGENOMIC	PAIRED	0	0	ILLUMINA	Illumina HiSeq 3000	SRP414603	PRJNA915251		915251	SRS16268112	SAMN32383886	simple	1861841	feces metagenome	ARK_Oxford_265						no					UNIVERSITY OF READING
Yokoyama_2023	GBR	ARK_Oxford_267	SRS16268113	Human	stool	inpatient	suspected_c_diff	na	SRR22877637	44936.3	44918.3	24948251	7534371802	24948251	302	2266		https://sra-downloadb.be-md.ncbi.nlm.nih.gov/sos2/sra-pub-zq-20/SRR022/22877/SRR22877637/SRR22877637.lite.1	SRX18836072	ARK_Oxford_267	WGS	RANDOM	METAGENOMIC	PAIRED	0	0	ILLUMINA	Illumina HiSeq 3000	SRP414603	PRJNA915251		915251	SRS16268113	SAMN32383887	simple	1861841	feces metagenome	ARK_Oxford_267						no					UNIVERSITY OF READING
Yokoyama_2023	GBR	ARK_Oxford_268	SRS16268114	Human	stool	inpatient	suspected_c_diff	na	SRR22877636	44936.3	44918.3	14007147	4230158394	14007147	302	1300		https://sra-downloadb.be-md.ncbi.nlm.nih.gov/sos2/sra-pub-zq-20/SRR022/22877/SRR22877636/SRR22877636.lite.1	SRX18836073	ARK_Oxford_268	WGS	RANDOM	METAGENOMIC	PAIRED	0	0	ILLUMINA	Illumina HiSeq 3000	SRP414603	PRJNA915251		915251	SRS16268114	SAMN32383888	simple	1861841	feces metagenome	ARK_Oxford_268						no					UNIVERSITY OF READING
Yokoyama_2023	GBR	ARK_Oxford_269	SRS16268115	Human	stool	inpatient	suspected_c_diff	na	SRR22877635	44936.3	44918.3	14154347	4274612794	14154347	302	1318		https://sra-downloadb.be-md.ncbi.nlm.nih.gov/sos2/sra-pub-zq-20/SRR022/22877/SRR22877635/SRR22877635.lite.1	SRX18836074	ARK_Oxford_269	WGS	RANDOM	METAGENOMIC	PAIRED	0	0	ILLUMINA	Illumina HiSeq 3000	SRP414603	PRJNA915251		915251	SRS16268115	SAMN32383889	simple	1861841	feces metagenome	ARK_Oxford_269						no					UNIVERSITY OF READING
Yokoyama_2023	GBR	ARK_Oxford_27	SRS16268116	Human	stool	inpatient	suspected_c_diff	na	SRR22877634	44936.3	44918.3	18414949	5561314598	18414949	302	1775		https://sra-downloadb.be-md.ncbi.nlm.nih.gov/sos2/sra-pub-zq-20/SRR022/22877/SRR22877634/SRR22877634.lite.1	SRX18836075	ARK_Oxford_27	WGS	RANDOM	METAGENOMIC	PAIRED	0	0	ILLUMINA	Illumina HiSeq 3000	SRP414603	PRJNA915251		915251	SRS16268116	SAMN32383890	simple	1861841	feces metagenome	ARK_Oxford_27						no					UNIVERSITY OF READING
Yokoyama_2023	GBR	ARK_Oxford_273	SRS16268117	Human	stool	inpatient	suspected_c_diff	na	SRR22877633	44936.3	44918.3	17773651	5367642602	17773651	302	1636		https://sra-downloadb.be-md.ncbi.nlm.nih.gov/sos2/sra-pub-zq-20/SRR022/22877/SRR22877633/SRR22877633.lite.1	SRX18836076	ARK_Oxford_273	WGS	RANDOM	METAGENOMIC	PAIRED	0	0	ILLUMINA	Illumina HiSeq 3000	SRP414603	PRJNA915251		915251	SRS16268117	SAMN32383891	simple	1861841	feces metagenome	ARK_Oxford_273						no					UNIVERSITY OF READING
Yokoyama_2023	GBR	ARK_Oxford_274	SRS16268118	Human	stool	inpatient	suspected_c_diff	na	SRR22877632	44936.3	44918.3	19189816	5795324432	19189816	302	1783		https://sra-downloadb.be-md.ncbi.nlm.nih.gov/sos2/sra-pub-zq-20/SRR022/22877/SRR22877632/SRR22877632.lite.1	SRX18836077	ARK_Oxford_274	WGS	RANDOM	METAGENOMIC	PAIRED	0	0	ILLUMINA	Illumina HiSeq 3000	SRP414603	PRJNA915251		915251	SRS16268118	SAMN32383892	simple	1861841	feces metagenome	ARK_Oxford_274						no					UNIVERSITY OF READING
Yokoyama_2023	GBR	ARK_Oxford_276	SRS16268119	Human	stool	inpatient	suspected_c_diff	na	SRR22877631	44936.3	44918.3	16396621	4951779542	16396621	302	1495		https://sra-downloadb.be-md.ncbi.nlm.nih.gov/sos2/sra-pub-zq-20/SRR022/22877/SRR22877631/SRR22877631.lite.1	SRX18836078	ARK_Oxford_276	WGS	RANDOM	METAGENOMIC	PAIRED	0	0	ILLUMINA	Illumina HiSeq 3000	SRP414603	PRJNA915251		915251	SRS16268119	SAMN32383893	simple	1861841	feces metagenome	ARK_Oxford_276						no					UNIVERSITY OF READING
Yokoyama_2023	GBR	ARK_Oxford_279	SRS16268120	Human	stool	inpatient	suspected_c_diff	na	SRR22877630	44936.3	44918.3	14228598	4297036596	14228598	302	1311		https://sra-downloadb.be-md.ncbi.nlm.nih.gov/sos2/sra-pub-zq-20/SRR022/22877/SRR22877630/SRR22877630.lite.1	SRX18836079	ARK_Oxford_279	WGS	RANDOM	METAGENOMIC	PAIRED	0	0	ILLUMINA	Illumina HiSeq 3000	SRP414603	PRJNA915251		915251	SRS16268120	SAMN32383894	simple	1861841	feces metagenome	ARK_Oxford_279						no					UNIVERSITY OF READING
Yokoyama_2023	GBR	ARK_Oxford_28	SRS16268121	Human	stool	inpatient	suspected_c_diff	na	SRR22877629	44936.3	44918.3	16060269	4850201238	16060269	302	1558		https://sra-downloadb.be-md.ncbi.nlm.nih.gov/sos2/sra-pub-zq-20/SRR022/22877/SRR22877629/SRR22877629.lite.1	SRX18836080	ARK_Oxford_28	WGS	RANDOM	METAGENOMIC	PAIRED	0	0	ILLUMINA	Illumina HiSeq 3000	SRP414603	PRJNA915251		915251	SRS16268121	SAMN32383895	simple	1861841	feces metagenome	ARK_Oxford_28						no					UNIVERSITY OF READING
Yokoyama_2023	GBR	ARK_Oxford_281	SRS16268123	Human	stool	inpatient	suspected_c_diff	na	SRR22877627	44936.3	44918.3	16946277	5117775654	16946277	302	1583		https://sra-downloadb.be-md.ncbi.nlm.nih.gov/sos2/sra-pub-zq-20/SRR022/22877/SRR22877627/SRR22877627.lite.1	SRX18836082	ARK_Oxford_281	WGS	RANDOM	METAGENOMIC	PAIRED	0	0	ILLUMINA	Illumina HiSeq 3000	SRP414603	PRJNA915251		915251	SRS16268123	SAMN32383896	simple	1861841	feces metagenome	ARK_Oxford_281						no					UNIVERSITY OF READING
Yokoyama_2023	GBR	ARK_Oxford_282	SRS16268124	Human	stool	inpatient	suspected_c_diff	na	SRR22877626	44936.3	44918.3	15511355	4684429210	15511355	302	1472		https://sra-downloadb.be-md.ncbi.nlm.nih.gov/sos2/sra-pub-zq-20/SRR022/22877/SRR22877626/SRR22877626.lite.1	SRX18836083	ARK_Oxford_282	WGS	RANDOM	METAGENOMIC	PAIRED	0	0	ILLUMINA	Illumina HiSeq 3000	SRP414603	PRJNA915251		915251	SRS16268124	SAMN32383897	simple	1861841	feces metagenome	ARK_Oxford_282						no					UNIVERSITY OF READING
Yokoyama_2023	GBR	ARK_Oxford_283	SRS16268125	Human	stool	inpatient	suspected_c_diff	na	SRR22877625	44936.3	44918.3	15656079	4728135858	15656079	302	1449		https://sra-downloadb.be-md.ncbi.nlm.nih.gov/sos2/sra-pub-zq-20/SRR022/22877/SRR22877625/SRR22877625.lite.1	SRX18836084	ARK_Oxford_283	WGS	RANDOM	METAGENOMIC	PAIRED	0	0	ILLUMINA	Illumina HiSeq 3000	SRP414603	PRJNA915251		915251	SRS16268125	SAMN32383898	simple	1861841	feces metagenome	ARK_Oxford_283						no					UNIVERSITY OF READING
Yokoyama_2023	GBR	ARK_Oxford_284	SRS16268126	Human	stool	inpatient	suspected_c_diff	na	SRR22877624	44936.3	44918.3	24404340	7370110680	24404340	302	2228		https://sra-downloadb.be-md.ncbi.nlm.nih.gov/sos2/sra-pub-zq-20/SRR022/22877/SRR22877624/SRR22877624.lite.1	SRX18836085	ARK_Oxford_284	WGS	RANDOM	METAGENOMIC	PAIRED	0	0	ILLUMINA	Illumina HiSeq 3000	SRP414603	PRJNA915251		915251	SRS16268126	SAMN32383899	simple	1861841	feces metagenome	ARK_Oxford_284						no					UNIVERSITY OF READING
Yokoyama_2023	GBR	ARK_Oxford_285	SRS16268127	Human	stool	inpatient	suspected_c_diff	na	SRR22877623	44936.3	44918.3	16408587	4955393274	16408587	302	1520		https://sra-downloadb.be-md.ncbi.nlm.nih.gov/sos2/sra-pub-zq-20/SRR022/22877/SRR22877623/SRR22877623.lite.1	SRX18836086	ARK_Oxford_285	WGS	RANDOM	METAGENOMIC	PAIRED	0	0	ILLUMINA	Illumina HiSeq 3000	SRP414603	PRJNA915251		915251	SRS16268127	SAMN32383900	simple	1861841	feces metagenome	ARK_Oxford_285						no					UNIVERSITY OF READING
Yokoyama_2023	GBR	ARK_Oxford_287	SRS16268128	Human	stool	inpatient	suspected_c_diff	na	SRR22877622	44936.3	44918.3	17243378	5207500156	17243378	302	1575		https://sra-downloadb.be-md.ncbi.nlm.nih.gov/sos2/sra-pub-zq-20/SRR022/22877/SRR22877622/SRR22877622.lite.1	SRX18836087	ARK_Oxford_287	WGS	RANDOM	METAGENOMIC	PAIRED	0	0	ILLUMINA	Illumina HiSeq 3000	SRP414603	PRJNA915251		915251	SRS16268128	SAMN32383901	simple	1861841	feces metagenome	ARK_Oxford_287						no					UNIVERSITY OF READING
Yokoyama_2023	GBR	ARK_Oxford_289	SRS16268129	Human	stool	inpatient	suspected_c_diff	na	SRR22877621	44936.3	44918.3	13625683	4114956266	13625683	302	1278		https://sra-downloadb.be-md.ncbi.nlm.nih.gov/sos2/sra-pub-zq-20/SRR022/22877/SRR22877621/SRR22877621.lite.1	SRX18836088	ARK_Oxford_289	WGS	RANDOM	METAGENOMIC	PAIRED	0	0	ILLUMINA	Illumina HiSeq 3000	SRP414603	PRJNA915251		915251	SRS16268129	SAMN32383902	simple	1861841	feces metagenome	ARK_Oxford_289						no					UNIVERSITY OF READING
Yokoyama_2023	GBR	ARK_Oxford_290	SRS16268130	Human	stool	inpatient	suspected_c_diff	na	SRR22877620	44936.3	44918.3	16384272	4948050144	16384272	302	1520		https://sra-downloadb.be-md.ncbi.nlm.nih.gov/sos2/sra-pub-zq-20/SRR022/22877/SRR22877620/SRR22877620.lite.1	SRX18836089	ARK_Oxford_290	WGS	RANDOM	METAGENOMIC	PAIRED	0	0	ILLUMINA	Illumina HiSeq 3000	SRP414603	PRJNA915251		915251	SRS16268130	SAMN32383903	simple	1861841	feces metagenome	ARK_Oxford_290						no					UNIVERSITY OF READING
Yokoyama_2023	GBR	ARK_Oxford_291	SRS16268131	Human	stool	inpatient	suspected_c_diff	na	SRR22877619	44936.3	44918.3	10668019	3221741738	10668019	302	1002		https://sra-downloadb.be-md.ncbi.nlm.nih.gov/sos2/sra-pub-zq-20/SRR022/22877/SRR22877619/SRR22877619.lite.1	SRX18836090	ARK_Oxford_291	WGS	RANDOM	METAGENOMIC	PAIRED	0	0	ILLUMINA	Illumina HiSeq 3000	SRP414603	PRJNA915251		915251	SRS16268131	SAMN32383904	simple	1861841	feces metagenome	ARK_Oxford_291						no					UNIVERSITY OF READING
Yokoyama_2023	GBR	ARK_Oxford_292	SRS16268132	Human	stool	inpatient	suspected_c_diff	na	SRR22877618	44936.3	44918.3	23251135	7021842770	23251135	302	2130		https://sra-downloadb.be-md.ncbi.nlm.nih.gov/sos2/sra-pub-zq-20/SRR022/22877/SRR22877618/SRR22877618.lite.1	SRX18836091	ARK_Oxford_292	WGS	RANDOM	METAGENOMIC	PAIRED	0	0	ILLUMINA	Illumina HiSeq 3000	SRP414603	PRJNA915251		915251	SRS16268132	SAMN32383905	simple	1861841	feces metagenome	ARK_Oxford_292						no					UNIVERSITY OF READING
Yokoyama_2023	GBR	ARK_Bath_1012	SRS16268039	Human	stool	inpatient	suspected_c_diff	na	SRR22877711	44936.3	44918.3	22963035	6934836570	22963035	302	2133		https://sra-downloadb.be-md.ncbi.nlm.nih.gov/sos2/sra-pub-zq-20/SRR022/22877/SRR22877711/SRR22877711.lite.1	SRX18835998	ARK_Bath_1012	WGS	RANDOM	METAGENOMIC	PAIRED	0	0	ILLUMINA	Illumina HiSeq 3000	SRP414603	PRJNA915251		915251	SRS16268039	SAMN32383409	simple	1861841	feces metagenome	ARK_Bath_1012						no					UNIVERSITY OF READING
Yokoyama_2023	GBR	ARK_Bath_1021	SRS16268054	Human	stool	inpatient	suspected_c_diff	na	SRR22877696	44936.3	44918.3	27478572	8298528744	27478572	302	2508		https://sra-downloadb.be-md.ncbi.nlm.nih.gov/sos2/sra-pub-zq-20/SRR022/22877/SRR22877696/SRR22877696.lite.1	SRX18836013	ARK_Bath_1021	WGS	RANDOM	METAGENOMIC	PAIRED	0	0	ILLUMINA	Illumina HiSeq 3000	SRP414603	PRJNA915251		915251	SRS16268054	SAMN32383410	simple	1861841	feces metagenome	ARK_Bath_1021						no					UNIVERSITY OF READING
Yokoyama_2023	GBR	ARK_Bath_1146	SRS16268017	Human	stool	inpatient	suspected_c_diff	na	SRR22877733	44936.3	44918.3	21285500	6428221000	21285500	302	1992		https://sra-downloadb.be-md.ncbi.nlm.nih.gov/sos2/sra-pub-zq-20/SRR022/22877/SRR22877733/SRR22877733.lite.1	SRX18835976	ARK_Bath_1146	WGS	RANDOM	METAGENOMIC	PAIRED	0	0	ILLUMINA	Illumina HiSeq 3000	SRP414603	PRJNA915251		915251	SRS16268017	SAMN32383434	simple	1861841	feces metagenome	ARK_Bath_1146						no					UNIVERSITY OF READING
Yokoyama_2023	GBR	ARK_Bath_115	SRS16268028	Human	stool	inpatient	suspected_c_diff	na	SRR22877722	44936.3	44918.3	18950256	5722977312	18950256	302	1816		https://sra-downloadb.be-md.ncbi.nlm.nih.gov/sos2/sra-pub-zq-20/SRR022/22877/SRR22877722/SRR22877722.lite.1	SRX18835987	ARK_Bath_115	WGS	RANDOM	METAGENOMIC	PAIRED	0	0	ILLUMINA	Illumina HiSeq 3000	SRP414603	PRJNA915251		915251	SRS16268028	SAMN32383435	simple	1861841	feces metagenome	ARK_Bath_115						no					UNIVERSITY OF READING
Yokoyama_2023	GBR	ARK_Bath_1166	SRS16268040	Human	stool	inpatient	suspected_c_diff	na	SRR22877710	44936.3	44918.3	21553682	6509211964	21553682	302	1991		https://sra-downloadb.be-md.ncbi.nlm.nih.gov/sos2/sra-pub-zq-20/SRR022/22877/SRR22877710/SRR22877710.lite.1	SRX18835999	ARK_Bath_1166	WGS	RANDOM	METAGENOMIC	PAIRED	0	0	ILLUMINA	Illumina HiSeq 3000	SRP414603	PRJNA915251		915251	SRS16268040	SAMN32383436	simple	1861841	feces metagenome	ARK_Bath_1166						no					UNIVERSITY OF READING
Yokoyama_2023	GBR	ARK_Bath_1223	SRS16268055	Human	stool	inpatient	suspected_c_diff	na	SRR22877695	44936.3	44918.3	20441076	6173204952	20441076	302	1823		https://sra-downloadb.be-md.ncbi.nlm.nih.gov/sos2/sra-pub-zq-20/SRR022/22877/SRR22877695/SRR22877695.lite.1	SRX18836014	ARK_Bath_1223	WGS	RANDOM	METAGENOMIC	PAIRED	0	0	ILLUMINA	Illumina HiSeq 3000	SRP414603	PRJNA915251		915251	SRS16268055	SAMN32383446	simple	1861841	feces metagenome	ARK_Bath_1223						no					UNIVERSITY OF READING
Yokoyama_2023	GBR	ARK_Bath_1225	SRS16268066	Human	stool	inpatient	suspected_c_diff	na	SRR22877684	44936.3	44918.3	22565710	6814844420	22565710	302	2078		https://sra-downloadb.be-md.ncbi.nlm.nih.gov/sos2/sra-pub-zq-20/SRR022/22877/SRR22877684/SRR22877684.lite.1	SRX18836025	ARK_Bath_1225	WGS	RANDOM	METAGENOMIC	PAIRED	0	0	ILLUMINA	Illumina HiSeq 3000	SRP414603	PRJNA915251		915251	SRS16268066	SAMN32383447	simple	1861841	feces metagenome	ARK_Bath_1225						no					UNIVERSITY OF READING
Yokoyama_2023	GBR	ARK_Bath_460	SRS16268015	Human	stool	inpatient	suspected_c_diff	na	SRR22877735	44936.3	44918.3	18208935	5499098370	18208935	302	1634		https://sra-downloadb.be-md.ncbi.nlm.nih.gov/sos2/sra-pub-zq-20/SRR022/22877/SRR22877735/SRR22877735.lite.1	SRX18835974	ARK_Bath_460	WGS	RANDOM	METAGENOMIC	PAIRED	0	0	ILLUMINA	Illumina HiSeq 3000	SRP414603	PRJNA915251		915251	SRS16268015	SAMN32383684	simple	1861841	feces metagenome	ARK_Bath_460						no					UNIVERSITY OF READING
Yokoyama_2023	GBR	ARK_Bath_474	SRS16268016	Human	stool	inpatient	suspected_c_diff	na	SRR22877734	44936.3	44918.3	17554878	5301573156	17554878	302	1620		https://sra-downloadb.be-md.ncbi.nlm.nih.gov/sos2/sra-pub-zq-20/SRR022/22877/SRR22877734/SRR22877734.lite.1	SRX18835975	ARK_Bath_474	WGS	RANDOM	METAGENOMIC	PAIRED	0	0	ILLUMINA	Illumina HiSeq 3000	SRP414603	PRJNA915251		915251	SRS16268016	SAMN32383685	simple	1861841	feces metagenome	ARK_Bath_474						no					UNIVERSITY OF READING
Yokoyama_2023	GBR	ARK_Bath_481	SRS16268018	Human	stool	inpatient	suspected_c_diff	na	SRR22877732	44936.3	44918.3	20644482	6234633564	20644482	302	1827		https://sra-downloadb.be-md.ncbi.nlm.nih.gov/sos2/sra-pub-zq-20/SRR022/22877/SRR22877732/SRR22877732.lite.1	SRX18835977	ARK_Bath_481	WGS	RANDOM	METAGENOMIC	PAIRED	0	0	ILLUMINA	Illumina HiSeq 3000	SRP414603	PRJNA915251		915251	SRS16268018	SAMN32383686	simple	1861841	feces metagenome	ARK_Bath_481						no					UNIVERSITY OF READING
Yokoyama_2023	GBR	ARK_Bath_5	SRS16268019	Human	stool	inpatient	suspected_c_diff	na	SRR22877731	44936.3	44918.3	13107841	3958567982	13107841	302	1287		https://sra-downloadb.be-md.ncbi.nlm.nih.gov/sos2/sra-pub-zq-20/SRR022/22877/SRR22877731/SRR22877731.lite.1	SRX18835978	ARK_Bath_5	WGS	RANDOM	METAGENOMIC	PAIRED	0	0	ILLUMINA	Illumina HiSeq 3000	SRP414603	PRJNA915251		915251	SRS16268019	SAMN32383687	simple	1861841	feces metagenome	ARK_Bath_5						no					UNIVERSITY OF READING
Yokoyama_2023	GBR	ARK_Bath_503	SRS16268020	Human	stool	inpatient	suspected_c_diff	na	SRR22877730	44936.3	44918.3	20683770	6246498540	20683770	302	1852		https://sra-downloadb.be-md.ncbi.nlm.nih.gov/sos2/sra-pub-zq-20/SRR022/22877/SRR22877730/SRR22877730.lite.1	SRX18835979	ARK_Bath_503	WGS	RANDOM	METAGENOMIC	PAIRED	0	0	ILLUMINA	Illumina HiSeq 3000	SRP414603	PRJNA915251		915251	SRS16268020	SAMN32383688	simple	1861841	feces metagenome	ARK_Bath_503						no					UNIVERSITY OF READING
Yokoyama_2023	GBR	ARK_Bath_514	SRS16268021	Human	stool	inpatient	suspected_c_diff	na	SRR22877729	44936.3	44918.3	16325342	4930253284	16325342	302	1576		https://sra-downloadb.be-md.ncbi.nlm.nih.gov/sos2/sra-pub-zq-20/SRR022/22877/SRR22877729/SRR22877729.lite.1	SRX18835980	ARK_Bath_514	WGS	RANDOM	METAGENOMIC	PAIRED	0	0	ILLUMINA	Illumina HiSeq 3000	SRP414603	PRJNA915251		915251	SRS16268021	SAMN32383689	simple	1861841	feces metagenome	ARK_Bath_514						no					UNIVERSITY OF READING
Yokoyama_2023	GBR	ARK_Bath_526	SRS16268022	Human	stool	inpatient	suspected_c_diff	na	SRR22877728	44936.3	44918.3	14781315	4463957130	14781315	302	1407		https://sra-downloadb.be-md.ncbi.nlm.nih.gov/sos2/sra-pub-zq-20/SRR022/22877/SRR22877728/SRR22877728.lite.1	SRX18835981	ARK_Bath_526	WGS	RANDOM	METAGENOMIC	PAIRED	0	0	ILLUMINA	Illumina HiSeq 3000	SRP414603	PRJNA915251		915251	SRS16268022	SAMN32383690	simple	1861841	feces metagenome	ARK_Bath_526						no					UNIVERSITY OF READING
Yokoyama_2023	GBR	ARK_Bath_544	SRS16268023	Human	stool	inpatient	suspected_c_diff	na	SRR22877727	44936.3	44918.3	17497211	5284157722	17497211	302	1671		https://sra-downloadb.be-md.ncbi.nlm.nih.gov/sos2/sra-pub-zq-20/SRR022/22877/SRR22877727/SRR22877727.lite.1	SRX18835982	ARK_Bath_544	WGS	RANDOM	METAGENOMIC	PAIRED	0	0	ILLUMINA	Illumina HiSeq 3000	SRP414603	PRJNA915251		915251	SRS16268023	SAMN32383691	simple	1861841	feces metagenome	ARK_Bath_544						no					UNIVERSITY OF READING
Yokoyama_2023	GBR	ARK_Bath_545	SRS16268024	Human	stool	inpatient	suspected_c_diff	na	SRR22877726	44936.3	44918.3	15981463	4826401826	15981463	302	1434		https://sra-downloadb.be-md.ncbi.nlm.nih.gov/sos2/sra-pub-zq-20/SRR022/22877/SRR22877726/SRR22877726.lite.1	SRX18835983	ARK_Bath_545	WGS	RANDOM	METAGENOMIC	PAIRED	0	0	ILLUMINA	Illumina HiSeq 3000	SRP414603	PRJNA915251		915251	SRS16268024	SAMN32383692	simple	1861841	feces metagenome	ARK_Bath_545						no					UNIVERSITY OF READING
Yokoyama_2023	GBR	ARK_Bath_556	SRS16268025	Human	stool	inpatient	suspected_c_diff	na	SRR22877725	44936.3	44918.3	16414080	4957052160	16414080	302	1544		https://sra-downloadb.be-md.ncbi.nlm.nih.gov/sos2/sra-pub-zq-20/SRR022/22877/SRR22877725/SRR22877725.lite.1	SRX18835984	ARK_Bath_556	WGS	RANDOM	METAGENOMIC	PAIRED	0	0	ILLUMINA	Illumina HiSeq 3000	SRP414603	PRJNA915251		915251	SRS16268025	SAMN32383693	simple	1861841	feces metagenome	ARK_Bath_556						no					UNIVERSITY OF READING
Yokoyama_2023	GBR	ARK_Bath_565	SRS16268026	Human	stool	inpatient	suspected_c_diff	na	SRR22877724	44936.3	44918.3	20548674	6205699548	20548674	302	1900		https://sra-downloadb.be-md.ncbi.nlm.nih.gov/sos2/sra-pub-zq-20/SRR022/22877/SRR22877724/SRR22877724.lite.1	SRX18835985	ARK_Bath_565	WGS	RANDOM	METAGENOMIC	PAIRED	0	0	ILLUMINA	Illumina HiSeq 3000	SRP414603	PRJNA915251		915251	SRS16268026	SAMN32383694	simple	1861841	feces metagenome	ARK_Bath_565						no					UNIVERSITY OF READING
Yokoyama_2023	GBR	ARK_Bath_576	SRS16268027	Human	stool	inpatient	suspected_c_diff	na	SRR22877723	44936.3	44918.3	14452649	4364699998	14452649	302	1373		https://sra-downloadb.be-md.ncbi.nlm.nih.gov/sos2/sra-pub-zq-20/SRR022/22877/SRR22877723/SRR22877723.lite.1	SRX18835986	ARK_Bath_576	WGS	RANDOM	METAGENOMIC	PAIRED	0	0	ILLUMINA	Illumina HiSeq 3000	SRP414603	PRJNA915251		915251	SRS16268027	SAMN32383695	simple	1861841	feces metagenome	ARK_Bath_576						no					UNIVERSITY OF READING
Yokoyama_2023	GBR	ARK_Bath_579	SRS16268029	Human	stool	inpatient	suspected_c_diff	na	SRR22877721	44936.3	44918.3	25776174	7784404548	25776174	302	2292		https://sra-downloadb.be-md.ncbi.nlm.nih.gov/sos2/sra-pub-zq-20/SRR022/22877/SRR22877721/SRR22877721.lite.1	SRX18835988	ARK_Bath_579	WGS	RANDOM	METAGENOMIC	PAIRED	0	0	ILLUMINA	Illumina HiSeq 3000	SRP414603	PRJNA915251		915251	SRS16268029	SAMN32383696	simple	1861841	feces metagenome	ARK_Bath_579						no					UNIVERSITY OF READING
Yokoyama_2023	GBR	ARK_Bath_6	SRS16268030	Human	stool	inpatient	suspected_c_diff	na	SRR22877720	44936.3	44918.3	14603107	4410138314	14603107	302	1431		https://sra-downloadb.be-md.ncbi.nlm.nih.gov/sos2/sra-pub-zq-20/SRR022/22877/SRR22877720/SRR22877720.lite.1	SRX18835989	ARK_Bath_6	WGS	RANDOM	METAGENOMIC	PAIRED	0	0	ILLUMINA	Illumina HiSeq 3000	SRP414603	PRJNA915251		915251	SRS16268030	SAMN32383697	simple	1861841	feces metagenome	ARK_Bath_6						no					UNIVERSITY OF READING
Yokoyama_2023	GBR	ARK_Bath_601	SRS16268031	Human	stool	inpatient	suspected_c_diff	na	SRR22877719	44936.3	44918.3	16279775	4916492050	16279775	302	1529		https://sra-downloadb.be-md.ncbi.nlm.nih.gov/sos2/sra-pub-zq-20/SRR022/22877/SRR22877719/SRR22877719.lite.1	SRX18835990	ARK_Bath_601	WGS	RANDOM	METAGENOMIC	PAIRED	0	0	ILLUMINA	Illumina HiSeq 3000	SRP414603	PRJNA915251		915251	SRS16268031	SAMN32383698	simple	1861841	feces metagenome	ARK_Bath_601						no					UNIVERSITY OF READING
Yokoyama_2023	GBR	ARK_Bath_606	SRS16268032	Human	stool	inpatient	suspected_c_diff	na	SRR22877718	44936.3	44918.3	13820110	4173673220	13820110	302	1311		https://sra-downloadb.be-md.ncbi.nlm.nih.gov/sos2/sra-pub-zq-20/SRR022/22877/SRR22877718/SRR22877718.lite.1	SRX18835991	ARK_Bath_606	WGS	RANDOM	METAGENOMIC	PAIRED	0	0	ILLUMINA	Illumina HiSeq 3000	SRP414603	PRJNA915251		915251	SRS16268032	SAMN32383699	simple	1861841	feces metagenome	ARK_Bath_606						no					UNIVERSITY OF READING
Yokoyama_2023	GBR	ARK_Bath_612	SRS16268033	Human	stool	inpatient	suspected_c_diff	na	SRR22877717	44936.3	44918.3	13891884	4195348968	13891884	302	1301		https://sra-downloadb.be-md.ncbi.nlm.nih.gov/sos2/sra-pub-zq-20/SRR022/22877/SRR22877717/SRR22877717.lite.1	SRX18835992	ARK_Bath_612	WGS	RANDOM	METAGENOMIC	PAIRED	0	0	ILLUMINA	Illumina HiSeq 3000	SRP414603	PRJNA915251		915251	SRS16268033	SAMN32383700	simple	1861841	feces metagenome	ARK_Bath_612						no					UNIVERSITY OF READING
Yokoyama_2023	GBR	ARK_Bath_613	SRS16268034	Human	stool	inpatient	suspected_c_diff	na	SRR22877716	44936.3	44918.3	20323002	6137546604	20323002	302	1808		https://sra-downloadb.be-md.ncbi.nlm.nih.gov/sos2/sra-pub-zq-20/SRR022/22877/SRR22877716/SRR22877716.lite.1	SRX18835993	ARK_Bath_613	WGS	RANDOM	METAGENOMIC	PAIRED	0	0	ILLUMINA	Illumina HiSeq 3000	SRP414603	PRJNA915251		915251	SRS16268034	SAMN32383701	simple	1861841	feces metagenome	ARK_Bath_613						no					UNIVERSITY OF READING
Yokoyama_2023	GBR	ARK_Bath_616	SRS16268035	Human	stool	inpatient	suspected_c_diff	na	SRR22877715	44936.3	44918.3	17398287	5254282674	17398287	302	1640		https://sra-downloadb.be-md.ncbi.nlm.nih.gov/sos2/sra-pub-zq-20/SRR022/22877/SRR22877715/SRR22877715.lite.1	SRX18835994	ARK_Bath_616	WGS	RANDOM	METAGENOMIC	PAIRED	0	0	ILLUMINA	Illumina HiSeq 3000	SRP414603	PRJNA915251		915251	SRS16268035	SAMN32383702	simple	1861841	feces metagenome	ARK_Bath_616						no					UNIVERSITY OF READING
Yokoyama_2023	GBR	ARK_Bath_634	SRS16268036	Human	stool	inpatient	suspected_c_diff	na	SRR22877714	44936.3	44918.3	21283287	6427552674	21283287	302	1958		https://sra-downloadb.be-md.ncbi.nlm.nih.gov/sos2/sra-pub-zq-20/SRR022/22877/SRR22877714/SRR22877714.lite.1	SRX18835995	ARK_Bath_634	WGS	RANDOM	METAGENOMIC	PAIRED	0	0	ILLUMINA	Illumina HiSeq 3000	SRP414603	PRJNA915251		915251	SRS16268036	SAMN32383703	simple	1861841	feces metagenome	ARK_Bath_634						no					UNIVERSITY OF READING
Yokoyama_2023	GBR	ARK_Bath_640	SRS16268037	Human	stool	inpatient	suspected_c_diff	na	SRR22877713	44936.3	44918.3	20719753	6257365406	20719753	302	1849		https://sra-downloadb.be-md.ncbi.nlm.nih.gov/sos2/sra-pub-zq-20/SRR022/22877/SRR22877713/SRR22877713.lite.1	SRX18835996	ARK_Bath_640	WGS	RANDOM	METAGENOMIC	PAIRED	0	0	ILLUMINA	Illumina HiSeq 3000	SRP414603	PRJNA915251		915251	SRS16268037	SAMN32383704	simple	1861841	feces metagenome	ARK_Bath_640						no					UNIVERSITY OF READING
Yokoyama_2023	GBR	ARK_Bath_641	SRS16268038	Human	stool	inpatient	suspected_c_diff	na	SRR22877712	44936.3	44918.3	22262919	6723401538	22262919	302	2046		https://sra-downloadb.be-md.ncbi.nlm.nih.gov/sos2/sra-pub-zq-20/SRR022/22877/SRR22877712/SRR22877712.lite.1	SRX18835997	ARK_Bath_641	WGS	RANDOM	METAGENOMIC	PAIRED	0	0	ILLUMINA	Illumina HiSeq 3000	SRP414603	PRJNA915251		915251	SRS16268038	SAMN32383705	simple	1861841	feces metagenome	ARK_Bath_641						no					UNIVERSITY OF READING
Yokoyama_2023	GBR	ARK_Bath_652	SRS16268041	Human	stool	inpatient	suspected_c_diff	na	SRR22877709	44936.3	44918.3	24727934	7467836068	24727934	302	2267		https://sra-downloadb.be-md.ncbi.nlm.nih.gov/sos2/sra-pub-zq-20/SRR022/22877/SRR22877709/SRR22877709.lite.1	SRX18836000	ARK_Bath_652	WGS	RANDOM	METAGENOMIC	PAIRED	0	0	ILLUMINA	Illumina HiSeq 3000	SRP414603	PRJNA915251		915251	SRS16268041	SAMN32383706	simple	1861841	feces metagenome	ARK_Bath_652						no					UNIVERSITY OF READING
Yokoyama_2023	GBR	ARK_Bath_658	SRS16268042	Human	stool	inpatient	suspected_c_diff	na	SRR22877708	44936.3	44918.3	16081364	4856571928	16081364	302	1498		https://sra-downloadb.be-md.ncbi.nlm.nih.gov/sos2/sra-pub-zq-20/SRR022/22877/SRR22877708/SRR22877708.lite.1	SRX18836001	ARK_Bath_658	WGS	RANDOM	METAGENOMIC	PAIRED	0	0	ILLUMINA	Illumina HiSeq 3000	SRP414603	PRJNA915251		915251	SRS16268042	SAMN32383707	simple	1861841	feces metagenome	ARK_Bath_658						no					UNIVERSITY OF READING
Yokoyama_2023	GBR	ARK_Bath_677	SRS16268043	Human	stool	inpatient	suspected_c_diff	na	SRR22877707	44936.3	44918.3	20858753	6299343406	20858753	302	1923		https://sra-downloadb.be-md.ncbi.nlm.nih.gov/sos2/sra-pub-zq-20/SRR022/22877/SRR22877707/SRR22877707.lite.1	SRX18836002	ARK_Bath_677	WGS	RANDOM	METAGENOMIC	PAIRED	0	0	ILLUMINA	Illumina HiSeq 3000	SRP414603	PRJNA915251		915251	SRS16268043	SAMN32383708	simple	1861841	feces metagenome	ARK_Bath_677						no					UNIVERSITY OF READING
Yokoyama_2023	GBR	ARK_Oxford_127	SRS16268044	Human	stool	inpatient	suspected_c_diff	na	SRR22877706	44936.3	44918.3	15400115	4650834730	15400115	302	1535		https://sra-downloadb.be-md.ncbi.nlm.nih.gov/sos2/sra-pub-zq-20/SRR022/22877/SRR22877706/SRR22877706.lite.1	SRX18836003	ARK_Oxford_127	WGS	RANDOM	METAGENOMIC	PAIRED	0	0	ILLUMINA	Illumina HiSeq 3000	SRP414603	PRJNA915251		915251	SRS16268044	SAMN32383796	simple	1861841	feces metagenome	ARK_Oxford_127						no					UNIVERSITY OF READING
Yokoyama_2023	GBR	ARK_Oxford_128	SRS16268045	Human	stool	inpatient	suspected_c_diff	na	SRR22877705	44936.3	44918.3	13012721	3929841742	13012721	302	1288		https://sra-downloadb.be-md.ncbi.nlm.nih.gov/sos2/sra-pub-zq-20/SRR022/22877/SRR22877705/SRR22877705.lite.1	SRX18836004	ARK_Oxford_128	WGS	RANDOM	METAGENOMIC	PAIRED	0	0	ILLUMINA	Illumina HiSeq 3000	SRP414603	PRJNA915251		915251	SRS16268045	SAMN32383797	simple	1861841	feces metagenome	ARK_Oxford_128						no					UNIVERSITY OF READING
Yokoyama_2023	GBR	ARK_Oxford_129	SRS16268046	Human	stool	inpatient	suspected_c_diff	na	SRR22877704	44936.3	44918.3	14056109	4244944918	14056109	302	1387		https://sra-downloadb.be-md.ncbi.nlm.nih.gov/sos2/sra-pub-zq-20/SRR022/22877/SRR22877704/SRR22877704.lite.1	SRX18836005	ARK_Oxford_129	WGS	RANDOM	METAGENOMIC	PAIRED	0	0	ILLUMINA	Illumina HiSeq 3000	SRP414603	PRJNA915251		915251	SRS16268046	SAMN32383798	simple	1861841	feces metagenome	ARK_Oxford_129						no					UNIVERSITY OF READING
Yokoyama_2023	GBR	ARK_Oxford_130	SRS16268047	Human	stool	inpatient	suspected_c_diff	na	SRR22877703	44936.3	44918.3	13815864	4172390928	13815864	302	1388		https://sra-downloadb.be-md.ncbi.nlm.nih.gov/sos2/sra-pub-zq-20/SRR022/22877/SRR22877703/SRR22877703.lite.1	SRX18836006	ARK_Oxford_130	WGS	RANDOM	METAGENOMIC	PAIRED	0	0	ILLUMINA	Illumina HiSeq 3000	SRP414603	PRJNA915251		915251	SRS16268047	SAMN32383799	simple	1861841	feces metagenome	ARK_Oxford_130						no					UNIVERSITY OF READING
Yokoyama_2023	GBR	ARK_Oxford_131	SRS16268048	Human	stool	inpatient	suspected_c_diff	na	SRR22877702	44936.3	44918.3	14872740	4491567480	14872740	302	1491		https://sra-downloadb.be-md.ncbi.nlm.nih.gov/sos2/sra-pub-zq-20/SRR022/22877/SRR22877702/SRR22877702.lite.1	SRX18836007	ARK_Oxford_131	WGS	RANDOM	METAGENOMIC	PAIRED	0	0	ILLUMINA	Illumina HiSeq 3000	SRP414603	PRJNA915251		915251	SRS16268048	SAMN32383800	simple	1861841	feces metagenome	ARK_Oxford_131						no					UNIVERSITY OF READING
Yokoyama_2023	GBR	ARK_Oxford_132	SRS16268049	Human	stool	inpatient	suspected_c_diff	na	SRR22877701	44936.3	44918.3	13678138	4130797676	13678138	302	1329		https://sra-downloadb.be-md.ncbi.nlm.nih.gov/sos2/sra-pub-zq-20/SRR022/22877/SRR22877701/SRR22877701.lite.1	SRX18836008	ARK_Oxford_132	WGS	RANDOM	METAGENOMIC	PAIRED	0	0	ILLUMINA	Illumina HiSeq 3000	SRP414603	PRJNA915251		915251	SRS16268049	SAMN32383801	simple	1861841	feces metagenome	ARK_Oxford_132						no					UNIVERSITY OF READING
Yokoyama_2023	GBR	ARK_Oxford_134	SRS16268050	Human	stool	inpatient	suspected_c_diff	na	SRR22877700	44936.3	44918.3	12848752	3880323104	12848752	302	1273		https://sra-downloadb.be-md.ncbi.nlm.nih.gov/sos2/sra-pub-zq-20/SRR022/22877/SRR22877700/SRR22877700.lite.1	SRX18836009	ARK_Oxford_134	WGS	RANDOM	METAGENOMIC	PAIRED	0	0	ILLUMINA	Illumina HiSeq 3000	SRP414603	PRJNA915251		915251	SRS16268050	SAMN32383802	simple	1861841	feces metagenome	ARK_Oxford_134						no					UNIVERSITY OF READING
Yokoyama_2023	GBR	ARK_Oxford_135	SRS16268051	Human	stool	inpatient	suspected_c_diff	na	SRR22877699	44936.3	44918.3	13737547	4148739194	13737547	302	1354		https://sra-downloadb.be-md.ncbi.nlm.nih.gov/sos2/sra-pub-zq-20/SRR022/22877/SRR22877699/SRR22877699.lite.1	SRX18836010	ARK_Oxford_135	WGS	RANDOM	METAGENOMIC	PAIRED	0	0	ILLUMINA	Illumina HiSeq 3000	SRP414603	PRJNA915251		915251	SRS16268051	SAMN32383803	simple	1861841	feces metagenome	ARK_Oxford_135						no					UNIVERSITY OF READING
Yokoyama_2023	GBR	ARK_Oxford_136	SRS16268052	Human	stool	inpatient	suspected_c_diff	na	SRR22877698	44936.3	44918.3	11141170	3364633340	11141170	302	1115		https://sra-downloadb.be-md.ncbi.nlm.nih.gov/sos2/sra-pub-zq-20/SRR022/22877/SRR22877698/SRR22877698.lite.1	SRX18836011	ARK_Oxford_136	WGS	RANDOM	METAGENOMIC	PAIRED	0	0	ILLUMINA	Illumina HiSeq 3000	SRP414603	PRJNA915251		915251	SRS16268052	SAMN32383804	simple	1861841	feces metagenome	ARK_Oxford_136						no					UNIVERSITY OF READING
Yokoyama_2023	GBR	ARK_Oxford_138	SRS16268053	Human	stool	inpatient	suspected_c_diff	na	SRR22877697	44936.3	44918.3	14191248	4285756896	14191248	302	1418		https://sra-downloadb.be-md.ncbi.nlm.nih.gov/sos2/sra-pub-zq-20/SRR022/22877/SRR22877697/SRR22877697.lite.1	SRX18836012	ARK_Oxford_138	WGS	RANDOM	METAGENOMIC	PAIRED	0	0	ILLUMINA	Illumina HiSeq 3000	SRP414603	PRJNA915251		915251	SRS16268053	SAMN32383805	simple	1861841	feces metagenome	ARK_Oxford_138						no					UNIVERSITY OF READING
Yokoyama_2023	GBR	ARK_Oxford_139	SRS16268056	Human	stool	inpatient	suspected_c_diff	na	SRR22877694	44936.3	44918.3	13322302	4023335204	13322302	302	1323		https://sra-downloadb.be-md.ncbi.nlm.nih.gov/sos2/sra-pub-zq-20/SRR022/22877/SRR22877694/SRR22877694.lite.1	SRX18836015	ARK_Oxford_139	WGS	RANDOM	METAGENOMIC	PAIRED	0	0	ILLUMINA	Illumina HiSeq 3000	SRP414603	PRJNA915251		915251	SRS16268056	SAMN32383806	simple	1861841	feces metagenome	ARK_Oxford_139						no					UNIVERSITY OF READING
Yokoyama_2023	GBR	ARK_Oxford_14	SRS16268057	Human	stool	inpatient	suspected_c_diff	na	SRR22877693	44936.3	44918.3	18012656	5439822112	18012656	302	1791		https://sra-downloadb.be-md.ncbi.nlm.nih.gov/sos2/sra-pub-zq-20/SRR022/22877/SRR22877693/SRR22877693.lite.1	SRX18836016	ARK_Oxford_14	WGS	RANDOM	METAGENOMIC	PAIRED	0	0	ILLUMINA	Illumina HiSeq 3000	SRP414603	PRJNA915251		915251	SRS16268057	SAMN32383807	simple	1861841	feces metagenome	ARK_Oxford_14						no					UNIVERSITY OF READING
Yokoyama_2023	GBR	ARK_Oxford_141	SRS16268058	Human	stool	inpatient	suspected_c_diff	na	SRR22877692	44936.3	44918.3	13809790	4170556580	13809790	302	1395		https://sra-downloadb.be-md.ncbi.nlm.nih.gov/sos2/sra-pub-zq-20/SRR022/22877/SRR22877692/SRR22877692.lite.1	SRX18836017	ARK_Oxford_141	WGS	RANDOM	METAGENOMIC	PAIRED	0	0	ILLUMINA	Illumina HiSeq 3000	SRP414603	PRJNA915251		915251	SRS16268058	SAMN32383808	simple	1861841	feces metagenome	ARK_Oxford_141						no					UNIVERSITY OF READING
Yokoyama_2023	GBR	ARK_Oxford_142	SRS16268059	Human	stool	inpatient	suspected_c_diff	na	SRR22877691	44936.3	44918.3	11083105	3347097710	11083105	302	1111		https://sra-downloadb.be-md.ncbi.nlm.nih.gov/sos2/sra-pub-zq-20/SRR022/22877/SRR22877691/SRR22877691.lite.1	SRX18836018	ARK_Oxford_142	WGS	RANDOM	METAGENOMIC	PAIRED	0	0	ILLUMINA	Illumina HiSeq 3000	SRP414603	PRJNA915251		915251	SRS16268059	SAMN32383809	simple	1861841	feces metagenome	ARK_Oxford_142						no					UNIVERSITY OF READING
Yokoyama_2023	GBR	ARK_Oxford_146	SRS16268060	Human	stool	inpatient	suspected_c_diff	na	SRR22877690	44936.3	44918.3	14747877	4453858854	14747877	302	1452		https://sra-downloadb.be-md.ncbi.nlm.nih.gov/sos2/sra-pub-zq-20/SRR022/22877/SRR22877690/SRR22877690.lite.1	SRX18836019	ARK_Oxford_146	WGS	RANDOM	METAGENOMIC	PAIRED	0	0	ILLUMINA	Illumina HiSeq 3000	SRP414603	PRJNA915251		915251	SRS16268060	SAMN32383810	simple	1861841	feces metagenome	ARK_Oxford_146						no					UNIVERSITY OF READING
Yokoyama_2023	GBR	ARK_Oxford_147	SRS16268061	Human	stool	inpatient	suspected_c_diff	na	SRR22877689	44936.3	44918.3	12816458	3870570316	12816458	302	1275		https://sra-downloadb.be-md.ncbi.nlm.nih.gov/sos2/sra-pub-zq-20/SRR022/22877/SRR22877689/SRR22877689.lite.1	SRX18836020	ARK_Oxford_147	WGS	RANDOM	METAGENOMIC	PAIRED	0	0	ILLUMINA	Illumina HiSeq 3000	SRP414603	PRJNA915251		915251	SRS16268061	SAMN32383811	simple	1861841	feces metagenome	ARK_Oxford_147						no					UNIVERSITY OF READING
Yokoyama_2023	GBR	ARK_Oxford_148	SRS16268062	Human	stool	inpatient	suspected_c_diff	na	SRR22877688	44936.3	44918.3	14241540	4300945080	14241540	302	1418		https://sra-downloadb.be-md.ncbi.nlm.nih.gov/sos2/sra-pub-zq-20/SRR022/22877/SRR22877688/SRR22877688.lite.1	SRX18836021	ARK_Oxford_148	WGS	RANDOM	METAGENOMIC	PAIRED	0	0	ILLUMINA	Illumina HiSeq 3000	SRP414603	PRJNA915251		915251	SRS16268062	SAMN32383812	simple	1861841	feces metagenome	ARK_Oxford_148						no					UNIVERSITY OF READING
Yokoyama_2023	GBR	ARK_Oxford_149	SRS16268063	Human	stool	inpatient	suspected_c_diff	na	SRR22877687	44936.3	44918.3	16722865	5050305230	16722865	302	1626		https://sra-downloadb.be-md.ncbi.nlm.nih.gov/sos2/sra-pub-zq-20/SRR022/22877/SRR22877687/SRR22877687.lite.1	SRX18836022	ARK_Oxford_149	WGS	RANDOM	METAGENOMIC	PAIRED	0	0	ILLUMINA	Illumina HiSeq 3000	SRP414603	PRJNA915251		915251	SRS16268063	SAMN32383813	simple	1861841	feces metagenome	ARK_Oxford_149						no					UNIVERSITY OF READING
Yokoyama_2023	GBR	ARK_Oxford_15	SRS16268064	Human	stool	inpatient	suspected_c_diff	na	SRR22877686	44936.3	44918.3	17699644	5345292488	17699644	302	1748		https://sra-downloadb.be-md.ncbi.nlm.nih.gov/sos2/sra-pub-zq-20/SRR022/22877/SRR22877686/SRR22877686.lite.1	SRX18836023	ARK_Oxford_15	WGS	RANDOM	METAGENOMIC	PAIRED	0	0	ILLUMINA	Illumina HiSeq 3000	SRP414603	PRJNA915251		915251	SRS16268064	SAMN32383814	simple	1861841	feces metagenome	ARK_Oxford_15						no					UNIVERSITY OF READING
Yokoyama_2023	GBR	ARK_Oxford_150	SRS16268065	Human	stool	inpatient	suspected_c_diff	na	SRR22877685	44936.3	44918.3	14674048	4431562496	14674048	302	1399		https://sra-downloadb.be-md.ncbi.nlm.nih.gov/sos2/sra-pub-zq-20/SRR022/22877/SRR22877685/SRR22877685.lite.1	SRX18836024	ARK_Oxford_150	WGS	RANDOM	METAGENOMIC	PAIRED	0	0	ILLUMINA	Illumina HiSeq 3000	SRP414603	PRJNA915251		915251	SRS16268065	SAMN32383815	simple	1861841	feces metagenome	ARK_Oxford_150						no					UNIVERSITY OF READING
Yokoyama_2023	GBR	ARK_Oxford_152	SRS16268067	Human	stool	inpatient	suspected_c_diff	na	SRR22877683	44936.3	44918.3	14600708	4409413816	14600708	302	1388		https://sra-downloadb.be-md.ncbi.nlm.nih.gov/sos2/sra-pub-zq-20/SRR022/22877/SRR22877683/SRR22877683.lite.1	SRX18836026	ARK_Oxford_152	WGS	RANDOM	METAGENOMIC	PAIRED	0	0	ILLUMINA	Illumina HiSeq 3000	SRP414603	PRJNA915251		915251	SRS16268067	SAMN32383816	simple	1861841	feces metagenome	ARK_Oxford_152						no					UNIVERSITY OF READING
Yokoyama_2023	GBR	ARK_Oxford_153	SRS16268068	Human	stool	inpatient	suspected_c_diff	na	SRR22877682	44936.3	44918.3	10138507	3061829114	10138507	302	982		https://sra-downloadb.be-md.ncbi.nlm.nih.gov/sos2/sra-pub-zq-20/SRR022/22877/SRR22877682/SRR22877682.lite.1	SRX18836027	ARK_Oxford_153	WGS	RANDOM	METAGENOMIC	PAIRED	0	0	ILLUMINA	Illumina HiSeq 3000	SRP414603	PRJNA915251		915251	SRS16268068	SAMN32383817	simple	1861841	feces metagenome	ARK_Oxford_153						no					UNIVERSITY OF READING
Yokoyama_2023	GBR	ARK_Oxford_154	SRS16268069	Human	stool	inpatient	suspected_c_diff	na	SRR22877681	44936.3	44918.3	12881449	3890197598	12881449	302	1233		https://sra-downloadb.be-md.ncbi.nlm.nih.gov/sos2/sra-pub-zq-20/SRR022/22877/SRR22877681/SRR22877681.lite.1	SRX18836028	ARK_Oxford_154	WGS	RANDOM	METAGENOMIC	PAIRED	0	0	ILLUMINA	Illumina HiSeq 3000	SRP414603	PRJNA915251		915251	SRS16268069	SAMN32383818	simple	1861841	feces metagenome	ARK_Oxford_154						no					UNIVERSITY OF READING
Yokoyama_2023	GBR	ARK_Oxford_155	SRS16268070	Human	stool	inpatient	suspected_c_diff	na	SRR22877680	44936.3	44918.3	13229749	3995384198	13229749	302	1271		https://sra-downloadb.be-md.ncbi.nlm.nih.gov/sos2/sra-pub-zq-20/SRR022/22877/SRR22877680/SRR22877680.lite.1	SRX18836029	ARK_Oxford_155	WGS	RANDOM	METAGENOMIC	PAIRED	0	0	ILLUMINA	Illumina HiSeq 3000	SRP414603	PRJNA915251		915251	SRS16268070	SAMN32383819	simple	1861841	feces metagenome	ARK_Oxford_155						no					UNIVERSITY OF READING
Yokoyama_2023	GBR	ARK_Oxford_157	SRS16268071	Human	stool	inpatient	suspected_c_diff	na	SRR22877679	44936.3	44918.3	15420398	4656960196	15420398	302	1487		https://sra-downloadb.be-md.ncbi.nlm.nih.gov/sos2/sra-pub-zq-20/SRR022/22877/SRR22877679/SRR22877679.lite.1	SRX18836030	ARK_Oxford_157	WGS	RANDOM	METAGENOMIC	PAIRED	0	0	ILLUMINA	Illumina HiSeq 3000	SRP414603	PRJNA915251		915251	SRS16268071	SAMN32383820	simple	1861841	feces metagenome	ARK_Oxford_157						no					UNIVERSITY OF READING
Yokoyama_2023	GBR	ARK_Oxford_159	SRS16268072	Human	stool	inpatient	suspected_c_diff	na	SRR22877678	44936.3	44918.3	14818985	4475333470	14818985	302	1410		https://sra-downloadb.be-md.ncbi.nlm.nih.gov/sos2/sra-pub-zq-20/SRR022/22877/SRR22877678/SRR22877678.lite.1	SRX18836031	ARK_Oxford_159	WGS	RANDOM	METAGENOMIC	PAIRED	0	0	ILLUMINA	Illumina HiSeq 3000	SRP414603	PRJNA915251		915251	SRS16268072	SAMN32383821	simple	1861841	feces metagenome	ARK_Oxford_159						no					UNIVERSITY OF READING
Yokoyama_2023	GBR	ARK_Oxford_16	SRS16268073	Human	stool	inpatient	suspected_c_diff	na	SRR22877677	44936.3	44918.3	13987568	4224245536	13987568	302	1375		https://sra-downloadb.be-md.ncbi.nlm.nih.gov/sos2/sra-pub-zq-20/SRR022/22877/SRR22877677/SRR22877677.lite.1	SRX18836032	ARK_Oxford_16	WGS	RANDOM	METAGENOMIC	PAIRED	0	0	ILLUMINA	Illumina HiSeq 3000	SRP414603	PRJNA915251		915251	SRS16268073	SAMN32383822	simple	1861841	feces metagenome	ARK_Oxford_16						no					UNIVERSITY OF READING
Yokoyama_2023	GBR	ARK_Oxford_161	SRS16268074	Human	stool	inpatient	suspected_c_diff	na	SRR22877676	44936.3	44918.3	15144513	4573642926	15144513	302	1448		https://sra-downloadb.be-md.ncbi.nlm.nih.gov/sos2/sra-pub-zq-20/SRR022/22877/SRR22877676/SRR22877676.lite.1	SRX18836033	ARK_Oxford_161	WGS	RANDOM	METAGENOMIC	PAIRED	0	0	ILLUMINA	Illumina HiSeq 3000	SRP414603	PRJNA915251		915251	SRS16268074	SAMN32383823	simple	1861841	feces metagenome	ARK_Oxford_161						no					UNIVERSITY OF READING
Yokoyama_2023	GBR	ARK_Bath_1121	SRS16267994	Human	stool	inpatient	suspected_c_diff	na	SRR22877756	44936.3	44918.3	17422159	5261492018	17422159	302	1612		https://sra-downloadb.be-md.ncbi.nlm.nih.gov/sos2/sra-pub-zq-20/SRR022/22877/SRR22877756/SRR22877756.lite.1	SRX18835953	ARK_Bath_1121	WGS	RANDOM	METAGENOMIC	PAIRED	0	0	ILLUMINA	Illumina HiSeq 3000	SRP414603	PRJNA915251		915251	SRS16267994	SAMN32383429	simple	1861841	feces metagenome	ARK_Bath_1121						no					UNIVERSITY OF READING
Yokoyama_2023	GBR	ARK_Bath_113	SRS16268005	Human	stool	inpatient	suspected_c_diff	na	SRR22877745	44936.3	44918.3	16681693	5037871286	16681693	302	1598		https://sra-downloadb.be-md.ncbi.nlm.nih.gov/sos2/sra-pub-zq-20/SRR022/22877/SRR22877745/SRR22877745.lite.1	SRX18835964	ARK_Bath_113	WGS	RANDOM	METAGENOMIC	PAIRED	0	0	ILLUMINA	Illumina HiSeq 3000	SRP414603	PRJNA915251		915251	SRS16268005	SAMN32383430	simple	1861841	feces metagenome	ARK_Bath_113						no					UNIVERSITY OF READING
Yokoyama_2023	GBR	ARK_Bath_1855	SRS16267992	Human	stool	inpatient	suspected_c_diff	na	SRR22877758	44936.3	44918.3	18742169	5660135038	18742169	302	1660		https://sra-downloadb.be-md.ncbi.nlm.nih.gov/sos2/sra-pub-zq-20/SRR022/22877/SRR22877758/SRR22877758.lite.1	SRX18835951	ARK_Bath_1855	WGS	RANDOM	METAGENOMIC	PAIRED	0	0	ILLUMINA	Illumina HiSeq 3000	SRP414603	PRJNA915251		915251	SRS16267992	SAMN32383634	simple	1861841	feces metagenome	ARK_Bath_1855						no					UNIVERSITY OF READING
Yokoyama_2023	GBR	ARK_Bath_186	SRS16267993	Human	stool	inpatient	suspected_c_diff	na	SRR22877757	44936.3	44918.3	18918813	5713481526	18918813	302	1693		https://sra-downloadb.be-md.ncbi.nlm.nih.gov/sos2/sra-pub-zq-20/SRR022/22877/SRR22877757/SRR22877757.lite.1	SRX18835952	ARK_Bath_186	WGS	RANDOM	METAGENOMIC	PAIRED	0	0	ILLUMINA	Illumina HiSeq 3000	SRP414603	PRJNA915251		915251	SRS16267993	SAMN32383635	simple	1861841	feces metagenome	ARK_Bath_186						no					UNIVERSITY OF READING
Yokoyama_2023	GBR	ARK_Bath_1860	SRS16267995	Human	stool	inpatient	suspected_c_diff	na	SRR22877755	44936.3	44918.3	10713044	3235339288	10713044	302	1012		https://sra-downloadb.be-md.ncbi.nlm.nih.gov/sos2/sra-pub-zq-20/SRR022/22877/SRR22877755/SRR22877755.lite.1	SRX18835954	ARK_Bath_1860	WGS	RANDOM	METAGENOMIC	PAIRED	0	0	ILLUMINA	Illumina HiSeq 3000	SRP414603	PRJNA915251		915251	SRS16267995	SAMN32383636	simple	1861841	feces metagenome	ARK_Bath_1860						no					UNIVERSITY OF READING
Yokoyama_2023	GBR	ARK_Bath_1863	SRS16267996	Human	stool	inpatient	suspected_c_diff	na	SRR22877754	44936.3	44918.3	17970316	5427035432	17970316	302	1653		https://sra-downloadb.be-md.ncbi.nlm.nih.gov/sos2/sra-pub-zq-20/SRR022/22877/SRR22877754/SRR22877754.lite.1	SRX18835955	ARK_Bath_1863	WGS	RANDOM	METAGENOMIC	PAIRED	0	0	ILLUMINA	Illumina HiSeq 3000	SRP414603	PRJNA915251		915251	SRS16267996	SAMN32383637	simple	1861841	feces metagenome	ARK_Bath_1863						no					UNIVERSITY OF READING
Yokoyama_2023	GBR	ARK_Bath_1864	SRS16267997	Human	stool	inpatient	suspected_c_diff	na	SRR22877753	44936.3	44918.3	20481880	6185527760	20481880	302	1821		https://sra-downloadb.be-md.ncbi.nlm.nih.gov/sos2/sra-pub-zq-20/SRR022/22877/SRR22877753/SRR22877753.lite.1	SRX18835956	ARK_Bath_1864	WGS	RANDOM	METAGENOMIC	PAIRED	0	0	ILLUMINA	Illumina HiSeq 3000	SRP414603	PRJNA915251		915251	SRS16267997	SAMN32383638	simple	1861841	feces metagenome	ARK_Bath_1864						no					UNIVERSITY OF READING
Yokoyama_2023	GBR	ARK_Bath_187	SRS16267998	Human	stool	inpatient	suspected_c_diff	na	SRR22877752	44936.3	44918.3	21710397	6556539894	21710397	302	2005		https://sra-downloadb.be-md.ncbi.nlm.nih.gov/sos2/sra-pub-zq-20/SRR022/22877/SRR22877752/SRR22877752.lite.1	SRX18835957	ARK_Bath_187	WGS	RANDOM	METAGENOMIC	PAIRED	0	0	ILLUMINA	Illumina HiSeq 3000	SRP414603	PRJNA915251		915251	SRS16267998	SAMN32383639	simple	1861841	feces metagenome	ARK_Bath_187						no					UNIVERSITY OF READING
Yokoyama_2023	GBR	ARK_Bath_2	SRS16267999	Human	stool	inpatient	suspected_c_diff	na	SRR22877751	44936.3	44918.3	12929180	3904612360	12929180	302	1256		https://sra-downloadb.be-md.ncbi.nlm.nih.gov/sos2/sra-pub-zq-20/SRR022/22877/SRR22877751/SRR22877751.lite.1	SRX18835958	ARK_Bath_2	WGS	RANDOM	METAGENOMIC	PAIRED	0	0	ILLUMINA	Illumina HiSeq 3000	SRP414603	PRJNA915251		915251	SRS16267999	SAMN32383640	simple	1861841	feces metagenome	ARK_Bath_2						no					UNIVERSITY OF READING
Yokoyama_2023	GBR	ARK_Bath_20	SRS16268000	Human	stool	inpatient	suspected_c_diff	na	SRR22877750	44936.3	44918.3	15807667	4773915434	15807667	302	1523		https://sra-downloadb.be-md.ncbi.nlm.nih.gov/sos2/sra-pub-zq-20/SRR022/22877/SRR22877750/SRR22877750.lite.1	SRX18835959	ARK_Bath_20	WGS	RANDOM	METAGENOMIC	PAIRED	0	0	ILLUMINA	Illumina HiSeq 3000	SRP414603	PRJNA915251		915251	SRS16268000	SAMN32383641	simple	1861841	feces metagenome	ARK_Bath_20						no					UNIVERSITY OF READING
Yokoyama_2023	GBR	ARK_Bath_200	SRS16268001	Human	stool	inpatient	suspected_c_diff	na	SRR22877749	44936.3	44918.3	14626982	4417348564	14626982	302	1387		https://sra-downloadb.be-md.ncbi.nlm.nih.gov/sos2/sra-pub-zq-20/SRR022/22877/SRR22877749/SRR22877749.lite.1	SRX18835960	ARK_Bath_200	WGS	RANDOM	METAGENOMIC	PAIRED	0	0	ILLUMINA	Illumina HiSeq 3000	SRP414603	PRJNA915251		915251	SRS16268001	SAMN32383642	simple	1861841	feces metagenome	ARK_Bath_200						no					UNIVERSITY OF READING
Yokoyama_2023	GBR	ARK_Bath_21	SRS16268002	Human	stool	inpatient	suspected_c_diff	na	SRR22877748	44936.3	44918.3	15411836	4654374472	15411836	302	1484		https://sra-downloadb.be-md.ncbi.nlm.nih.gov/sos2/sra-pub-zq-20/SRR022/22877/SRR22877748/SRR22877748.lite.1	SRX18835961	ARK_Bath_21	WGS	RANDOM	METAGENOMIC	PAIRED	0	0	ILLUMINA	Illumina HiSeq 3000	SRP414603	PRJNA915251		915251	SRS16268002	SAMN32383643	simple	1861841	feces metagenome	ARK_Bath_21						no					UNIVERSITY OF READING
Yokoyama_2023	GBR	ARK_Bath_210	SRS16268003	Human	stool	inpatient	suspected_c_diff	na	SRR22877747	44936.3	44918.3	18224104	5503679408	18224104	302	1687		https://sra-downloadb.be-md.ncbi.nlm.nih.gov/sos2/sra-pub-zq-20/SRR022/22877/SRR22877747/SRR22877747.lite.1	SRX18835962	ARK_Bath_210	WGS	RANDOM	METAGENOMIC	PAIRED	0	0	ILLUMINA	Illumina HiSeq 3000	SRP414603	PRJNA915251		915251	SRS16268003	SAMN32383644	simple	1861841	feces metagenome	ARK_Bath_210						no					UNIVERSITY OF READING
Yokoyama_2023	GBR	ARK_Bath_212	SRS16268004	Human	stool	inpatient	suspected_c_diff	na	SRR22877746	44936.3	44918.3	18781253	5671938406	18781253	302	1673		https://sra-downloadb.be-md.ncbi.nlm.nih.gov/sos2/sra-pub-zq-20/SRR022/22877/SRR22877746/SRR22877746.lite.1	SRX18835963	ARK_Bath_212	WGS	RANDOM	METAGENOMIC	PAIRED	0	0	ILLUMINA	Illumina HiSeq 3000	SRP414603	PRJNA915251		915251	SRS16268004	SAMN32383645	simple	1861841	feces metagenome	ARK_Bath_212						no					UNIVERSITY OF READING
Yokoyama_2023	GBR	ARK_Bath_221	SRS16268006	Human	stool	inpatient	suspected_c_diff	na	SRR22877744	44936.3	44918.3	21264974	6422022148	21264974	302	1962		https://sra-downloadb.be-md.ncbi.nlm.nih.gov/sos2/sra-pub-zq-20/SRR022/22877/SRR22877744/SRR22877744.lite.1	SRX18835965	ARK_Bath_221	WGS	RANDOM	METAGENOMIC	PAIRED	0	0	ILLUMINA	Illumina HiSeq 3000	SRP414603	PRJNA915251		915251	SRS16268006	SAMN32383646	simple	1861841	feces metagenome	ARK_Bath_221						no					UNIVERSITY OF READING
Yokoyama_2023	GBR	ARK_Bath_222	SRS16268007	Human	stool	inpatient	suspected_c_diff	na	SRR22877743	44936.3	44918.3	19855790	5996448580	19855790	302	1780		https://sra-downloadb.be-md.ncbi.nlm.nih.gov/sos2/sra-pub-zq-20/SRR022/22877/SRR22877743/SRR22877743.lite.1	SRX18835966	ARK_Bath_222	WGS	RANDOM	METAGENOMIC	PAIRED	0	0	ILLUMINA	Illumina HiSeq 3000	SRP414603	PRJNA915251		915251	SRS16268007	SAMN32383647	simple	1861841	feces metagenome	ARK_Bath_222						no					UNIVERSITY OF READING
Yokoyama_2023	GBR	ARK_Bath_232	SRS16268008	Human	stool	inpatient	suspected_c_diff	na	SRR22877742	44936.3	44918.3	16138243	4873749386	16138243	302	1537		https://sra-downloadb.be-md.ncbi.nlm.nih.gov/sos2/sra-pub-zq-20/SRR022/22877/SRR22877742/SRR22877742.lite.1	SRX18835967	ARK_Bath_232	WGS	RANDOM	METAGENOMIC	PAIRED	0	0	ILLUMINA	Illumina HiSeq 3000	SRP414603	PRJNA915251		915251	SRS16268008	SAMN32383648	simple	1861841	feces metagenome	ARK_Bath_232						no					UNIVERSITY OF READING
Yokoyama_2023	GBR	ARK_Bath_245	SRS16268009	Human	stool	inpatient	suspected_c_diff	na	SRR22877741	44936.3	44918.3	27827912	8404029424	27827912	302	2460		https://sra-downloadb.be-md.ncbi.nlm.nih.gov/sos2/sra-pub-zq-20/SRR022/22877/SRR22877741/SRR22877741.lite.1	SRX18835968	ARK_Bath_245	WGS	RANDOM	METAGENOMIC	PAIRED	0	0	ILLUMINA	Illumina HiSeq 3000	SRP414603	PRJNA915251		915251	SRS16268009	SAMN32383649	simple	1861841	feces metagenome	ARK_Bath_245						no					UNIVERSITY OF READING
Yokoyama_2023	GBR	ARK_Bath_246	SRS16268010	Human	stool	inpatient	suspected_c_diff	na	SRR22877740	44936.3	44918.3	15298594	4620175388	15298594	302	1440		https://sra-downloadb.be-md.ncbi.nlm.nih.gov/sos2/sra-pub-zq-20/SRR022/22877/SRR22877740/SRR22877740.lite.1	SRX18835969	ARK_Bath_246	WGS	RANDOM	METAGENOMIC	PAIRED	0	0	ILLUMINA	Illumina HiSeq 3000	SRP414603	PRJNA915251		915251	SRS16268010	SAMN32383650	simple	1861841	feces metagenome	ARK_Bath_246						no					UNIVERSITY OF READING
Yokoyama_2023	GBR	ARK_Bath_253	SRS16268011	Human	stool	inpatient	suspected_c_diff	na	SRR22877739	44936.3	44918.3	14640343	4421383586	14640343	302	1387		https://sra-downloadb.be-md.ncbi.nlm.nih.gov/sos2/sra-pub-zq-20/SRR022/22877/SRR22877739/SRR22877739.lite.1	SRX18835970	ARK_Bath_253	WGS	RANDOM	METAGENOMIC	PAIRED	0	0	ILLUMINA	Illumina HiSeq 3000	SRP414603	PRJNA915251		915251	SRS16268011	SAMN32383651	simple	1861841	feces metagenome	ARK_Bath_253						no					UNIVERSITY OF READING
Yokoyama_2023	GBR	ARK_Bath_451	SRS16268012	Human	stool	inpatient	suspected_c_diff	na	SRR22877738	44936.3	44918.3	20647512	6235548624	20647512	302	1884		https://sra-downloadb.be-md.ncbi.nlm.nih.gov/sos2/sra-pub-zq-20/SRR022/22877/SRR22877738/SRR22877738.lite.1	SRX18835971	ARK_Bath_451	WGS	RANDOM	METAGENOMIC	PAIRED	0	0	ILLUMINA	Illumina HiSeq 3000	SRP414603	PRJNA915251		915251	SRS16268012	SAMN32383681	simple	1861841	feces metagenome	ARK_Bath_451						no					UNIVERSITY OF READING
Yokoyama_2023	GBR	ARK_Bath_453	SRS16268013	Human	stool	inpatient	suspected_c_diff	na	SRR22877737	44936.3	44918.3	21327002	6440754604	21327002	302	1900		https://sra-downloadb.be-md.ncbi.nlm.nih.gov/sos2/sra-pub-zq-20/SRR022/22877/SRR22877737/SRR22877737.lite.1	SRX18835972	ARK_Bath_453	WGS	RANDOM	METAGENOMIC	PAIRED	0	0	ILLUMINA	Illumina HiSeq 3000	SRP414603	PRJNA915251		915251	SRS16268013	SAMN32383682	simple	1861841	feces metagenome	ARK_Bath_453						no					UNIVERSITY OF READING
Yokoyama_2023	GBR	ARK_Bath_458	SRS16268014	Human	stool	inpatient	suspected_c_diff	na	SRR22877736	44936.3	44918.3	22699406	6855220612	22699406	302	2099		https://sra-downloadb.be-md.ncbi.nlm.nih.gov/sos2/sra-pub-zq-20/SRR022/22877/SRR22877736/SRR22877736.lite.1	SRX18835973	ARK_Bath_458	WGS	RANDOM	METAGENOMIC	PAIRED	0	0	ILLUMINA	Illumina HiSeq 3000	SRP414603	PRJNA915251		915251	SRS16268014	SAMN32383683	simple	1861841	feces metagenome	ARK_Bath_458						no					UNIVERSITY OF READING
Yan_2022	USA	FMT.0001E	FMT.0001	Human	stool	inpatient	hematopoietic_cell_transplantation	na	SRR13221817																					PRJNA607574
Yan_2022	USA	FMT.0001A	FMT.0001	Human	stool	inpatient	hematopoietic_cell_transplantation	na	SRR13221818																					PRJNA545312
Yan_2022	USA	FMT.0050L	FMT.0050	Human	stool	inpatient	hematopoietic_cell_transplantation	na	SRR13221819																					PRJNA545312
Yan_2022	USA	FMT.0050A	FMT.0050	Human	stool	inpatient	hematopoietic_cell_transplantation	na	SRR13221820																					PRJNA545312
Yan_2022	USA	FMT.0039F	FMT.0039	Human	stool	inpatient	hematopoietic_cell_transplantation	na	SRR13221821																					PRJNA545312
Yan_2022	USA	FMT.0009Y	FMT.0009	Human	stool	inpatient	hematopoietic_cell_transplantation	na	SRR13221823																					PRJNA545312
Yan_2022	USA	FMT.0009AA	FMT.0009	Human	stool	inpatient	hematopoietic_cell_transplantation	na	SRR13221824																					PRJNA545312
Yan_2022	USA	FMT.0035K	FMT.0035	Human	stool	inpatient	hematopoietic_cell_transplantation	na	SRR13221825																					PRJNA607574
Yan_2022	USA	FMT.0035A	FMT.0035	Human	stool	inpatient	hematopoietic_cell_transplantation	na	SRR13221826																					PRJNA545312
Yan_2022	USA	FMT.0020G	FMT.0020	Human	stool	inpatient	hematopoietic_cell_transplantation	na	SRR13221827																					PRJNA607574
Yan_2022	USA	FMT.0010S	FMT.0010	Human	stool	inpatient	hematopoietic_cell_transplantation	na	SRR13221829																					PRJNA607574
Yan_2022	USA	FMT.0034I	FMT.0034	Human	stool	inpatient	hematopoietic_cell_transplantation	na	SRR13221831																					PRJNA545312
Yan_2022	USA	668M	668	Human	stool	inpatient	hematopoietic_cell_transplantation	na	SRR13697065																					PRJNA545312
Yan_2022	USA	1044O	1044	Human	stool	inpatient	hematopoietic_cell_transplantation	na	SRR13697066																					PRJNA545312
Yan_2022	USA	1042HH	1042	Human	stool	inpatient	hematopoietic_cell_transplantation	na	SRR13697067																					PRJNA545312
Yan_2022	USA	1042BB	1042	Human	stool	inpatient	hematopoietic_cell_transplantation	na	SRR13697068																					PRJNA545312
Yan_2022	USA	FMT.0097N	FMT.0097	Human	stool	inpatient	hematopoietic_cell_transplantation	na	SRR13697069																					PRJNA545312
Yan_2022	USA	FMT.0097M	FMT.0097	Human	stool	inpatient	hematopoietic_cell_transplantation	na	SRR13697070																					PRJNA545312
Yan_2022	USA	FMT.0097J	FMT.0097	Human	stool	inpatient	hematopoietic_cell_transplantation	na	SRR13697071																					PRJNA545312
Yan_2022	USA	FMT.0097I	FMT.0097	Human	stool	inpatient	hematopoietic_cell_transplantation	na	SRR13697072																					PRJNA545312
Yan_2022	USA	FMT.0097H	FMT.0097	Human	stool	inpatient	hematopoietic_cell_transplantation	na	SRR13697073																					PRJNA545312
Yan_2022	USA	FMT.0097C	FMT.0097	Human	stool	inpatient	hematopoietic_cell_transplantation	na	SRR13697074																					PRJNA545312
Yan_2022	USA	FMT.0097B	FMT.0097	Human	stool	inpatient	hematopoietic_cell_transplantation	na	SRR13697075																					PRJNA545312
Yan_2022	USA	FMT.0097A	FMT.0097	Human	stool	inpatient	hematopoietic_cell_transplantation	na	SRR13697076																					PRJNA545312
Yan_2022	USA	FMT.0094E	FMT.0094	Human	stool	inpatient	hematopoietic_cell_transplantation	na	SRR13697077																					PRJNA545312
Yan_2022	USA	FMT.0093Z	FMT.0093	Human	stool	inpatient	hematopoietic_cell_transplantation	na	SRR13697078																					PRJNA545312
Yan_2022	USA	1105E	1105	Human	stool	inpatient	hematopoietic_cell_transplantation	na	SRR13697079																					PRJNA545312
Yan_2022	USA	FMT.0092Z	FMT.0092	Human	stool	inpatient	hematopoietic_cell_transplantation	na	SRR13697080																					PRJNA545312
Yan_2022	USA	FMT.0092X	FMT.0092	Human	stool	inpatient	hematopoietic_cell_transplantation	na	SRR13697081																					PRJNA545312
Yan_2022	USA	FMT.0092U	FMT.0092	Human	stool	inpatient	hematopoietic_cell_transplantation	na	SRR13697082																					PRJNA545312
Yan_2022	USA	FMT.0092T	FMT.0092	Human	stool	inpatient	hematopoietic_cell_transplantation	na	SRR13697083																					PRJNA545312
Yan_2022	USA	FMT.0092L	FMT.0092	Human	stool	inpatient	hematopoietic_cell_transplantation	na	SRR13697084																					PRJNA545312
Yan_2022	USA	FMT.0092JJ	FMT.0092	Human	stool	inpatient	hematopoietic_cell_transplantation	na	SRR13697085																					PRJNA607574
Yan_2022	USA	FMT.0092J	FMT.0092	Human	stool	inpatient	hematopoietic_cell_transplantation	na	SRR13697086																					PRJNA545312
Yan_2022	USA	FMT.0092II	FMT.0092	Human	stool	inpatient	hematopoietic_cell_transplantation	na	SRR13697087																					PRJNA607574
Yan_2022	USA	FMT.0092I	FMT.0092	Human	stool	inpatient	hematopoietic_cell_transplantation	na	SRR13697088																					PRJNA545312
Yan_2022	USA	FMT.0092G	FMT.0092	Human	stool	inpatient	hematopoietic_cell_transplantation	na	SRR13697089																					PRJNA545312
Yan_2022	USA	1105C	1105	Human	stool	inpatient	hematopoietic_cell_transplantation	na	SRR13697090																					PRJNA545312
Yan_2022	USA	FMT.0092EE	FMT.0092	Human	stool	inpatient	hematopoietic_cell_transplantation	na	SRR13697091																					PRJNA607574
Yan_2022	USA	FMT.0091E	FMT.0091	Human	stool	inpatient	hematopoietic_cell_transplantation	na	SRR13697092																					PRJNA545312
Yan_2022	USA	FMT.0077B	FMT.0077	Human	stool	inpatient	hematopoietic_cell_transplantation	na	SRR13697093																					PRJNA545312
Yan_2022	USA	FMT.0069S	FMT.0069	Human	stool	inpatient	hematopoietic_cell_transplantation	na	SRR13697094																					PRJNA545312
Yan_2022	USA	FMT.0069R	FMT.0069	Human	stool	inpatient	hematopoietic_cell_transplantation	na	SRR13697095																					PRJNA545312
Yan_2022	USA	FMT.0069P	FMT.0069	Human	stool	inpatient	hematopoietic_cell_transplantation	na	SRR13697096																					PRJNA545312
Yan_2022	USA	FMT.0069J	FMT.0069	Human	stool	inpatient	hematopoietic_cell_transplantation	na	SRR13697097																					PRJNA545312
Yan_2022	USA	FMT.0069H	FMT.0069	Human	stool	inpatient	hematopoietic_cell_transplantation	na	SRR13697098																					PRJNA545312
Yan_2022	USA	FMT.0069E	FMT.0069	Human	stool	inpatient	hematopoietic_cell_transplantation	na	SRR13697099																					PRJNA545312
Yan_2022	USA	FMT.0069D	FMT.0069	Human	stool	inpatient	hematopoietic_cell_transplantation	na	SRR13697100																					PRJNA545312
Yan_2022	USA	1179S	1179	Human	stool	inpatient	hematopoietic_cell_transplantation	na	SRR13697101																					PRJNA545312
Yan_2022	USA	1042J	1042	Human	stool	inpatient	hematopoietic_cell_transplantation	na	SRR13697102																					PRJNA545312
Yan_2022	USA	1179R	1179	Human	stool	inpatient	hematopoietic_cell_transplantation	na	SRR13697103																					PRJNA545312
Yan_2022	USA	1179N	1179	Human	stool	inpatient	hematopoietic_cell_transplantation	na	SRR13697104																					PRJNA545312
Yan_2022	USA	1179M	1179	Human	stool	inpatient	hematopoietic_cell_transplantation	na	SRR13697105																					PRJNA545312
Yan_2022	USA	1179K	1179	Human	stool	inpatient	hematopoietic_cell_transplantation	na	SRR13697106																					PRJNA545312
Yan_2022	USA	1179J	1179	Human	stool	inpatient	hematopoietic_cell_transplantation	na	SRR13697107																					PRJNA545312
Yan_2022	USA	1179H	1179	Human	stool	inpatient	hematopoietic_cell_transplantation	na	SRR13697108																					PRJNA545312
Yan_2022	USA	1179G	1179	Human	stool	inpatient	hematopoietic_cell_transplantation	na	SRR13697109																					PRJNA545312
Yan_2022	USA	1179F	1179	Human	stool	inpatient	hematopoietic_cell_transplantation	na	SRR13697110																					PRJNA545312
Yan_2022	USA	1110K	1110	Human	stool	inpatient	hematopoietic_cell_transplantation	na	SRR13697111																					PRJNA545312
Yan_2022	USA	1107E	1107	Human	stool	inpatient	hematopoietic_cell_transplantation	na	SRR13697112																					PRJNA545312
Yan_2022	USA	1042I	1042	Human	stool	inpatient	hematopoietic_cell_transplantation	na	SRR13697113																					PRJNA545312
Yan_2022	USA	1105Q	1105	Human	stool	inpatient	hematopoietic_cell_transplantation	na	SRR13697114																					PRJNA545312
Yan_2022	USA	1105P	1105	Human	stool	inpatient	hematopoietic_cell_transplantation	na	SRR13697115																					PRJNA545312
Yan_2022	USA	FMT.0187E	FMT.0187	Human	stool	inpatient	hematopoietic_cell_transplantation	na	SRR13697116																					PRJNA545312
Yan_2022	USA	FMT.0187A	FMT.0187	Human	stool	inpatient	hematopoietic_cell_transplantation	na	SRR13697117																					PRJNA545312
Yan_2022	USA	FMT.0166E	FMT.0166	Human	stool	inpatient	hematopoietic_cell_transplantation	na	SRR13697118																					PRJNA545312
Yan_2022	USA	FMT.0166A	FMT.0166	Human	stool	inpatient	hematopoietic_cell_transplantation	na	SRR13697119																					PRJNA545312
Yan_2022	USA	FMT.0114P	FMT.0114	Human	stool	inpatient	hematopoietic_cell_transplantation	na	SRR13697120																					PRJNA545312
Yan_2022	USA	1105N	1105	Human	stool	inpatient	hematopoietic_cell_transplantation	na	SRR13697121																					PRJNA545312
Yan_2022	USA	FMT.0114K	FMT.0114	Human	stool	inpatient	hematopoietic_cell_transplantation	na	SRR13697123																					PRJNA545312
Yan_2022	USA	FMT.0114H	FMT.0114	Human	stool	inpatient	hematopoietic_cell_transplantation	na	SRR13697124																					PRJNA545312
Yan_2022	USA	FMT.0114G	FMT.0114	Human	stool	inpatient	hematopoietic_cell_transplantation	na	SRR13697125																					PRJNA545312
Yan_2022	USA	FMT.0114E	FMT.0114	Human	stool	inpatient	hematopoietic_cell_transplantation	na	SRR13697126																					PRJNA545312
Yan_2022	USA	FMT.0114B	FMT.0114	Human	stool	inpatient	hematopoietic_cell_transplantation	na	SRR13697127																					PRJNA545312
Yan_2022	USA	FMT.0113B	FMT.0113	Human	stool	inpatient	hematopoietic_cell_transplantation	na	SRR13697128																					PRJNA545312
Yan_2022	USA	FMT.0111G	FMT.0111	Human	stool	inpatient	hematopoietic_cell_transplantation	na	SRR13697129																					PRJNA545312
Yan_2022	USA	FMT.0111D	FMT.0111	Human	stool	inpatient	hematopoietic_cell_transplantation	na	SRR13697130																					PRJNA545312
Yan_2022	USA	FMT.0111B	FMT.0111	Human	stool	inpatient	hematopoietic_cell_transplantation	na	SRR13697131																					PRJNA545312
Yan_2022	USA	1105M	1105	Human	stool	inpatient	hematopoietic_cell_transplantation	na	SRR13697132																					PRJNA545312
Yan_2022	USA	1042U	1042	Human	stool	inpatient	hematopoietic_cell_transplantation	na	SRR13697133																					PRJNA545312
Yan_2022	USA	1252NN	1252	Human	stool	inpatient	hematopoietic_cell_transplantation	na	SRR13697134																					PRJNA545312
Yan_2022	USA	1252KK	1252	Human	stool	inpatient	hematopoietic_cell_transplantation	na	SRR13697135																					PRJNA545312
Yan_2022	USA	1252JJ	1252	Human	stool	inpatient	hematopoietic_cell_transplantation	na	SRR13697136																					PRJNA545312
Yan_2022	USA	1252HH	1252	Human	stool	inpatient	hematopoietic_cell_transplantation	na	SRR13697137																					PRJNA545312
Yan_2022	USA	1252CC	1252	Human	stool	inpatient	hematopoietic_cell_transplantation	na	SRR13697138																					PRJNA545312
Yan_2022	USA	1252C	1252	Human	stool	inpatient	hematopoietic_cell_transplantation	na	SRR13697139																					PRJNA545312
Yan_2022	USA	1252BB	1252	Human	stool	inpatient	hematopoietic_cell_transplantation	na	SRR13697140																					PRJNA545312
Yan_2022	USA	1252AA	1252	Human	stool	inpatient	hematopoietic_cell_transplantation	na	SRR13697141																					PRJNA545312
Yan_2022	USA	1203Y	1203	Human	stool	inpatient	hematopoietic_cell_transplantation	na	SRR13697142																					PRJNA545312
Yan_2022	USA	1203X	1203	Human	stool	inpatient	hematopoietic_cell_transplantation	na	SRR13697143																					PRJNA545312
Yan_2022	USA	1042L	1042	Human	stool	inpatient	hematopoietic_cell_transplantation	na	SRR13697144																					PRJNA545312
Yan_2022	USA	1203W	1203	Human	stool	inpatient	hematopoietic_cell_transplantation	na	SRR13697145																					PRJNA545312
Yan_2022	USA	1203P	1203	Human	stool	inpatient	hematopoietic_cell_transplantation	na	SRR13697146																					PRJNA545312
Yan_2022	USA	1203O	1203	Human	stool	inpatient	hematopoietic_cell_transplantation	na	SRR13697147																					PRJNA545312
Yan_2022	USA	1203N	1203	Human	stool	inpatient	hematopoietic_cell_transplantation	na	SRR13697148																					PRJNA545312
Yan_2022	USA	1203M	1203	Human	stool	inpatient	hematopoietic_cell_transplantation	na	SRR13697149																					PRJNA545312
Yan_2022	USA	1203L	1203	Human	stool	inpatient	hematopoietic_cell_transplantation	na	SRR13697150																					PRJNA545312
Yan_2022	USA	1203K	1203	Human	stool	inpatient	hematopoietic_cell_transplantation	na	SRR13697151																					PRJNA545312
Yan_2022	USA	1203J	1203	Human	stool	inpatient	hematopoietic_cell_transplantation	na	SRR13697152																					PRJNA545312
Yan_2022	USA	1203F	1203	Human	stool	inpatient	hematopoietic_cell_transplantation	na	SRR13697153																					PRJNA545312
Yan_2022	USA	1203E	1203	Human	stool	inpatient	hematopoietic_cell_transplantation	na	SRR13697154																					PRJNA545312
Yan_2022	USA	1042JJ	1042	Human	stool	inpatient	hematopoietic_cell_transplantation	na	SRR13697155																					PRJNA545312
Yan_2022	USA	1203D	1203	Human	stool	inpatient	hematopoietic_cell_transplantation	na	SRR13697156																					PRJNA545312
Yan_2022	USA	1203A	1203	Human	stool	inpatient	hematopoietic_cell_transplantation	na	SRR13697157																					PRJNA545312
Yan_2022	USA	1193N	1193	Human	stool	inpatient	hematopoietic_cell_transplantation	na	SRR13697158																					PRJNA545312
Yan_2022	USA	1193M	1193	Human	stool	inpatient	hematopoietic_cell_transplantation	na	SRR13697159																					PRJNA545312
Yan_2022	USA	1179X	1179	Human	stool	inpatient	hematopoietic_cell_transplantation	na	SRR13697160																					PRJNA545312
Yan_2022	USA	1179W	1179	Human	stool	inpatient	hematopoietic_cell_transplantation	na	SRR13697161																					PRJNA545312
Yan_2022	USA	1179V	1179	Human	stool	inpatient	hematopoietic_cell_transplantation	na	SRR13697162																					PRJNA545312
Yan_2022	USA	1179U	1179	Human	stool	inpatient	hematopoietic_cell_transplantation	na	SRR13697163																					PRJNA545312
Yan_2022	USA	1179T	1179	Human	stool	inpatient	hematopoietic_cell_transplantation	na	SRR13697164																					PRJNA545312
Yan_2022	USA	668F	668	Human	stool	inpatient	hematopoietic_cell_transplantation	na	SRR13697165																					PRJNA545312
Yan_2022	USA	668EE	668	Human	stool	inpatient	hematopoietic_cell_transplantation	na	SRR13697166																					PRJNA545312
Yan_2022	USA	668DD	668	Human	stool	inpatient	hematopoietic_cell_transplantation	na	SRR13697167																					PRJNA545312
Yan_2022	USA	668D	668	Human	stool	inpatient	hematopoietic_cell_transplantation	na	SRR13697168																					PRJNA545312
Yan_2022	USA	668CC	668	Human	stool	inpatient	hematopoietic_cell_transplantation	na	SRR13697169																					PRJNA545312
Yan_2022	USA	668BB	668	Human	stool	inpatient	hematopoietic_cell_transplantation	na	SRR13697170																					PRJNA545312
Yan_2022	USA	668B	668	Human	stool	inpatient	hematopoietic_cell_transplantation	na	SRR13697171																					PRJNA545312
Yan_2022	USA	668A	668	Human	stool	inpatient	hematopoietic_cell_transplantation	na	SRR13697172																					PRJNA545312
Yan_2022	USA	653H	653	Human	stool	inpatient	hematopoietic_cell_transplantation	na	SRR13697173																					PRJNA545312
Yan_2022	USA	653G	653	Human	stool	inpatient	hematopoietic_cell_transplantation	na	SRR13697174																					PRJNA545312
Yan_2022	USA	1044K	1044	Human	stool	inpatient	hematopoietic_cell_transplantation	na	SRR13697175																					PRJNA545312
Yan_2022	USA	653F	653	Human	stool	inpatient	hematopoietic_cell_transplantation	na	SRR13697176																					PRJNA545312
Yan_2022	USA	653A	653	Human	stool	inpatient	hematopoietic_cell_transplantation	na	SRR13697177																					PRJNA545312
Yan_2022	USA	2142J	2142	Human	stool	inpatient	hematopoietic_cell_transplantation	na	SRR13697178																					PRJNA607574
Yan_2022	USA	2065G	2065	Human	stool	inpatient	hematopoietic_cell_transplantation	na	SRR13697179																					PRJNA607574
Yan_2022	USA	2065D	2065	Human	stool	inpatient	hematopoietic_cell_transplantation	na	SRR13697180																					PRJNA607574
Yan_2022	USA	2065C	2065	Human	stool	inpatient	hematopoietic_cell_transplantation	na	SRR13697181																					PRJNA607574
Yan_2022	USA	2065B	2065	Human	stool	inpatient	hematopoietic_cell_transplantation	na	SRR13697182																					PRJNA607574
Yan_2022	USA	2065A	2065	Human	stool	inpatient	hematopoietic_cell_transplantation	na	SRR13697183																					PRJNA607574
Yan_2022	USA	1414B	1414	Human	stool	inpatient	hematopoietic_cell_transplantation	na	SRR13697184																					PRJNA545312
Yan_2022	USA	1403C	1403	Human	stool	inpatient	hematopoietic_cell_transplantation	na	SRR13697185																					PRJNA545312
Yan_2022	USA	1042X	1042	Human	stool	inpatient	hematopoietic_cell_transplantation	na	SRR13697186																					PRJNA545312
Yan_2022	USA	1252Z	1252	Human	stool	inpatient	hematopoietic_cell_transplantation	na	SRR13697187																					PRJNA545312
Yan_2022	USA	1252Y	1252	Human	stool	inpatient	hematopoietic_cell_transplantation	na	SRR13697188																					PRJNA545312
Yan_2022	USA	1252X	1252	Human	stool	inpatient	hematopoietic_cell_transplantation	na	SRR13697189																					PRJNA545312
Yan_2022	USA	1252V	1252	Human	stool	inpatient	hematopoietic_cell_transplantation	na	SRR13697190																					PRJNA545312
Yan_2022	USA	1252U	1252	Human	stool	inpatient	hematopoietic_cell_transplantation	na	SRR13697191																					PRJNA545312
Yan_2022	USA	1252T	1252	Human	stool	inpatient	hematopoietic_cell_transplantation	na	SRR13697192																					PRJNA545312
Yan_2022	USA	1252RR	1252	Human	stool	inpatient	hematopoietic_cell_transplantation	na	SRR13697193																					PRJNA545312
Yan_2022	USA	1252QQ	1252	Human	stool	inpatient	hematopoietic_cell_transplantation	na	SRR13697194																					PRJNA545312
Yan_2022	USA	1252Q	1252	Human	stool	inpatient	hematopoietic_cell_transplantation	na	SRR13697195																					PRJNA545312
Yan_2022	USA	1252PP	1252	Human	stool	inpatient	hematopoietic_cell_transplantation	na	SRR13697196																					PRJNA545312
Yan_2022	USA	668LL	668	Human	stool	inpatient	hematopoietic_cell_transplantation	na	SRR13697197																					PRJNA545312
Yan_2022	USA	668L	668	Human	stool	inpatient	hematopoietic_cell_transplantation	na	SRR13697198																					PRJNA545312
Yan_2022	USA	668KK	668	Human	stool	inpatient	hematopoietic_cell_transplantation	na	SRR13697199																					PRJNA545312
Yan_2022	USA	668K	668	Human	stool	inpatient	hematopoietic_cell_transplantation	na	SRR13697200																					PRJNA545312
Yan_2022	USA	668JJ	668	Human	stool	inpatient	hematopoietic_cell_transplantation	na	SRR13697201																					PRJNA545312
Yan_2022	USA	668II	668	Human	stool	inpatient	hematopoietic_cell_transplantation	na	SRR13697202																					PRJNA545312
Yan_2022	USA	668HH	668	Human	stool	inpatient	hematopoietic_cell_transplantation	na	SRR13697203																					PRJNA545312
Yan_2022	USA	668GG	668	Human	stool	inpatient	hematopoietic_cell_transplantation	na	SRR13697204																					PRJNA545312
Yan_2022	USA	668G	668	Human	stool	inpatient	hematopoietic_cell_transplantation	na	SRR13697205																					PRJNA545312
Yan_2022	USA	668FF	668	Human	stool	inpatient	hematopoietic_cell_transplantation	na	SRR13697206																					PRJNA545312
Yan_2022	USA	1044L	1044	Human	stool	inpatient	hematopoietic_cell_transplantation	na	SRR13697207																					PRJNA545312
Yan_2022	USA	1044S	1044	Human	stool	inpatient	hematopoietic_cell_transplantation	na	SRR13697208																					PRJNA545312
Yan_2022	USA	FMT.0066X	FMT.0066	Human	stool	inpatient	hematopoietic_cell_transplantation	na	SRR13697209																					PRJNA545312
Yan_2022	USA	FMT.0066W	FMT.0066	Human	stool	inpatient	hematopoietic_cell_transplantation	na	SRR13697210																					PRJNA545312
Yan_2022	USA	FMT.0066T	FMT.0066	Human	stool	inpatient	hematopoietic_cell_transplantation	na	SRR13697211																					PRJNA545312
Yan_2022	USA	FMT.0066S	FMT.0066	Human	stool	inpatient	hematopoietic_cell_transplantation	na	SRR13697212																					PRJNA545312
Yan_2022	USA	FMT.0066R	FMT.0066	Human	stool	inpatient	hematopoietic_cell_transplantation	na	SRR13697213																					PRJNA545312
Yan_2022	USA	FMT.0066Q	FMT.0066	Human	stool	inpatient	hematopoietic_cell_transplantation	na	SRR13697214																					PRJNA545312
Yan_2022	USA	FMT.0066P	FMT.0066	Human	stool	inpatient	hematopoietic_cell_transplantation	na	SRR13697215																					PRJNA545312
Yan_2022	USA	FMT.0066N	FMT.0066	Human	stool	inpatient	hematopoietic_cell_transplantation	na	SRR13697216																					PRJNA545312
Yan_2022	USA	FMT.0066M	FMT.0066	Human	stool	inpatient	hematopoietic_cell_transplantation	na	SRR13697217																					PRJNA545312
Yan_2022	USA	FMT.0066J	FMT.0066	Human	stool	inpatient	hematopoietic_cell_transplantation	na	SRR13697218																					PRJNA545312
Yan_2022	USA	1044R	1044	Human	stool	inpatient	hematopoietic_cell_transplantation	na	SRR13697219																					PRJNA545312
Yan_2022	USA	FMT.0066B	FMT.0066	Human	stool	inpatient	hematopoietic_cell_transplantation	na	SRR13697220																					PRJNA545312
Yan_2022	USA	FMT.0064X	FMT.0064	Human	stool	inpatient	hematopoietic_cell_transplantation	na	SRR13697221																					PRJNA607574
Yan_2022	USA	FMT.0064M	FMT.0064	Human	stool	inpatient	hematopoietic_cell_transplantation	na	SRR13697222																					PRJNA545312
Yan_2022	USA	FMT.0064G	FMT.0064	Human	stool	inpatient	hematopoietic_cell_transplantation	na	SRR13697223																					PRJNA545312
Yan_2022	USA	FMT.0064A	FMT.0064	Human	stool	inpatient	hematopoietic_cell_transplantation	na	SRR13697224																					PRJNA545312
Yan_2022	USA	FMT.0063OO	FMT.0063	Human	stool	inpatient	hematopoietic_cell_transplantation	na	SRR13697225																					PRJNA545312
Yan_2022	USA	FMT.0034A	FMT.0034	Human	stool	inpatient	hematopoietic_cell_transplantation	na	SRR13697226																					PRJNA545312
Yan_2022	USA	668X	668	Human	stool	inpatient	hematopoietic_cell_transplantation	na	SRR13697227																					PRJNA545312
Yan_2022	USA	668W	668	Human	stool	inpatient	hematopoietic_cell_transplantation	na	SRR13697228																					PRJNA545312
Yan_2022	USA	668V	668	Human	stool	inpatient	hematopoietic_cell_transplantation	na	SRR13697229																					PRJNA545312
Yan_2022	USA	1044Q	1044	Human	stool	inpatient	hematopoietic_cell_transplantation	na	SRR13697230																					PRJNA545312
Yan_2022	USA	668U	668	Human	stool	inpatient	hematopoietic_cell_transplantation	na	SRR13697231																					PRJNA545312
Yan_2022	USA	668S	668	Human	stool	inpatient	hematopoietic_cell_transplantation	na	SRR13697232																					PRJNA545312
Yan_2022	USA	668R	668	Human	stool	inpatient	hematopoietic_cell_transplantation	na	SRR13697233																					PRJNA545312
Yan_2022	USA	668Q	668	Human	stool	inpatient	hematopoietic_cell_transplantation	na	SRR13697234																					PRJNA545312
Yan_2022	USA	668P	668	Human	stool	inpatient	hematopoietic_cell_transplantation	na	SRR13697235																					PRJNA545312
Yan_2022	USA	668O	668	Human	stool	inpatient	hematopoietic_cell_transplantation	na	SRR13697236																					PRJNA545312
Yan_2022	USA	668NN	668	Human	stool	inpatient	hematopoietic_cell_transplantation	na	SRR13697237																					PRJNA545312
Yan_2022	USA	668N	668	Human	stool	inpatient	hematopoietic_cell_transplantation	na	SRR13697238																					PRJNA545312
Yan_2022	USA	668MM	668	Human	stool	inpatient	hematopoietic_cell_transplantation	na	SRR13697239																					PRJNA545312
Yan_2022	USA	FMT.0092OO	FMT.0092	Human	stool	inpatient	hematopoietic_cell_transplantation	na	SRR14092153																					PRJNA607574
Yan_2022	USA	FMT.0092N	FMT.0092	Human	stool	inpatient	hematopoietic_cell_transplantation	na	SRR14092154																					PRJNA545312
Yan_2022	USA	FMT.0092MM	FMT.0092	Human	stool	inpatient	hematopoietic_cell_transplantation	na	SRR14092155																					PRJNA607574
Yan_2022	USA	FMT.0092M	FMT.0092	Human	stool	inpatient	hematopoietic_cell_transplantation	na	SRR14092156																					PRJNA545312
Yan_2022	USA	FMT.0092LL	FMT.0092	Human	stool	inpatient	hematopoietic_cell_transplantation	na	SRR14092157																					PRJNA607574
Yan_2022	USA	FMT.0092HH	FMT.0092	Human	stool	inpatient	hematopoietic_cell_transplantation	na	SRR14092158																					PRJNA607574
Yan_2022	USA	FMT.0092D	FMT.0092	Human	stool	inpatient	hematopoietic_cell_transplantation	na	SRR14092159																					PRJNA545312
Yan_2022	USA	FMT.0092A	FMT.0092	Human	stool	inpatient	hematopoietic_cell_transplantation	na	SRR14092160																					PRJNA545312
Yan_2022	USA	FMT.0069Q	FMT.0069	Human	stool	inpatient	hematopoietic_cell_transplantation	na	SRR14092162																					PRJNA545312
Yan_2022	USA	1042P	1042	Human	stool	inpatient	hematopoietic_cell_transplantation	na	SRR14092163																					PRJNA545312
Yan_2022	USA	FMT.0069O	FMT.0069	Human	stool	inpatient	hematopoietic_cell_transplantation	na	SRR14092164																					PRJNA545312
Yan_2022	USA	FMT.0069I	FMT.0069	Human	stool	inpatient	hematopoietic_cell_transplantation	na	SRR14092165																					PRJNA545312
Yan_2022	USA	FMT.0069G	FMT.0069	Human	stool	inpatient	hematopoietic_cell_transplantation	na	SRR14092166																					PRJNA545312
Yan_2022	USA	FMT.0069F	FMT.0069	Human	stool	inpatient	hematopoietic_cell_transplantation	na	SRR14092167																					PRJNA545312
Yan_2022	USA	FMT.0069C	FMT.0069	Human	stool	inpatient	hematopoietic_cell_transplantation	na	SRR14092168																					PRJNA545312
Yan_2022	USA	FMT.0066U	FMT.0066	Human	stool	inpatient	hematopoietic_cell_transplantation	na	SRR14092169																					PRJNA545312
Yan_2022	USA	FMT.0066O	FMT.0066	Human	stool	inpatient	hematopoietic_cell_transplantation	na	SRR14092170																					PRJNA545312
Yan_2022	USA	FMT.0066I	FMT.0066	Human	stool	inpatient	hematopoietic_cell_transplantation	na	SRR14092171																					PRJNA545312
Yan_2022	USA	FMT.0066E	FMT.0066	Human	stool	inpatient	hematopoietic_cell_transplantation	na	SRR14092172																					PRJNA545312
Yan_2022	USA	FMT.0066D	FMT.0066	Human	stool	inpatient	hematopoietic_cell_transplantation	na	SRR14092173																					PRJNA545312
Yan_2022	USA	1042O	1042	Human	stool	inpatient	hematopoietic_cell_transplantation	na	SRR14092174																					PRJNA545312
Yan_2022	USA	FMT.0064F	FMT.0064	Human	stool	inpatient	hematopoietic_cell_transplantation	na	SRR14092175																					PRJNA545312
Yan_2022	USA	FMT.0064D	FMT.0064	Human	stool	inpatient	hematopoietic_cell_transplantation	na	SRR14092176																					PRJNA545312
Yan_2022	USA	FMT.0064C	FMT.0064	Human	stool	inpatient	hematopoietic_cell_transplantation	na	SRR14092177																					PRJNA545312
Yan_2022	USA	FMT.0064B	FMT.0064	Human	stool	inpatient	hematopoietic_cell_transplantation	na	SRR14092178																					PRJNA545312
Yan_2022	USA	FMT.0063A	FMT.0063	Human	stool	inpatient	hematopoietic_cell_transplantation	na	SRR14092179																					PRJNA545312
Yan_2022	USA	FMT.0061Z	FMT.0061	Human	stool	inpatient	hematopoietic_cell_transplantation	na	SRR14092180																					PRJNA607574
Yan_2022	USA	FMT.0061A	FMT.0061	Human	stool	inpatient	hematopoietic_cell_transplantation	na	SRR14092181																					PRJNA545312
Yan_2022	USA	FMT.0039E	FMT.0039	Human	stool	inpatient	hematopoietic_cell_transplantation	na	SRR14092182																					PRJNA545312
Yan_2022	USA	FMT.0039A	FMT.0039	Human	stool	inpatient	hematopoietic_cell_transplantation	na	SRR14092183																					PRJNA545312
Yan_2022	USA	FMT.0034J	FMT.0034	Human	stool	inpatient	hematopoietic_cell_transplantation	na	SRR14092184																					PRJNA545312
Yan_2022	USA	1252W	1252	Human	stool	inpatient	hematopoietic_cell_transplantation	na	SRR14092185																					PRJNA545312
Yan_2022	USA	1252VV	1252	Human	stool	inpatient	hematopoietic_cell_transplantation	na	SRR14092186																					PRJNA545312
Yan_2022	USA	1252UU	1252	Human	stool	inpatient	hematopoietic_cell_transplantation	na	SRR14092187																					PRJNA545312
Yan_2022	USA	1252TT	1252	Human	stool	inpatient	hematopoietic_cell_transplantation	na	SRR14092188																					PRJNA545312
Yan_2022	USA	1252OO	1252	Human	stool	inpatient	hematopoietic_cell_transplantation	na	SRR14092189																					PRJNA545312
Yan_2022	USA	1252MM	1252	Human	stool	inpatient	hematopoietic_cell_transplantation	na	SRR14092190																					PRJNA545312
Yan_2022	USA	1252LL	1252	Human	stool	inpatient	hematopoietic_cell_transplantation	na	SRR14092191																					PRJNA545312
Yan_2022	USA	1252K	1252	Human	stool	inpatient	hematopoietic_cell_transplantation	na	SRR14092192																					PRJNA545312
Yan_2022	USA	1252II	1252	Human	stool	inpatient	hematopoietic_cell_transplantation	na	SRR14092194																					PRJNA545312
Yan_2022	USA	1042II	1042	Human	stool	inpatient	hematopoietic_cell_transplantation	na	SRR14092195																					PRJNA545312
Yan_2022	USA	1252GG	1252	Human	stool	inpatient	hematopoietic_cell_transplantation	na	SRR14092196																					PRJNA545312
Yan_2022	USA	1252FF	1252	Human	stool	inpatient	hematopoietic_cell_transplantation	na	SRR14092197																					PRJNA545312
Yan_2022	USA	1252F	1252	Human	stool	inpatient	hematopoietic_cell_transplantation	na	SRR14092198																					PRJNA545312
Yan_2022	USA	1252EE	1252	Human	stool	inpatient	hematopoietic_cell_transplantation	na	SRR14092199																					PRJNA545312
Yan_2022	USA	1252E	1252	Human	stool	inpatient	hematopoietic_cell_transplantation	na	SRR14092200																					PRJNA545312
Yan_2022	USA	1252DD	1252	Human	stool	inpatient	hematopoietic_cell_transplantation	na	SRR14092201																					PRJNA545312
Yan_2022	USA	1252BBB	1252	Human	stool	inpatient	hematopoietic_cell_transplantation	na	SRR14092202																					PRJNA545312
Yan_2022	USA	1252B	1252	Human	stool	inpatient	hematopoietic_cell_transplantation	na	SRR14092203																					PRJNA545312
Yan_2022	USA	1252AAA	1252	Human	stool	inpatient	hematopoietic_cell_transplantation	na	SRR14092204																					PRJNA545312
Yan_2022	USA	1252A	1252	Human	stool	inpatient	hematopoietic_cell_transplantation	na	SRR14092205																					PRJNA545312
Yan_2022	USA	1042H	1042	Human	stool	inpatient	hematopoietic_cell_transplantation	na	SRR14092206																					PRJNA545312
Yan_2022	USA	1230H	1230	Human	stool	inpatient	hematopoietic_cell_transplantation	na	SRR14092207																					PRJNA545312
Yan_2022	USA	1230A	1230	Human	stool	inpatient	hematopoietic_cell_transplantation	na	SRR14092208																					PRJNA545312
Yan_2022	USA	1203V	1203	Human	stool	inpatient	hematopoietic_cell_transplantation	na	SRR14092209																					PRJNA545312
Yan_2022	USA	1203T	1203	Human	stool	inpatient	hematopoietic_cell_transplantation	na	SRR14092210																					PRJNA545312
Yan_2022	USA	1203S	1203	Human	stool	inpatient	hematopoietic_cell_transplantation	na	SRR14092211																					PRJNA545312
Yan_2022	USA	1203R	1203	Human	stool	inpatient	hematopoietic_cell_transplantation	na	SRR14092212																					PRJNA545312
Yan_2022	USA	1203Q	1203	Human	stool	inpatient	hematopoietic_cell_transplantation	na	SRR14092213																					PRJNA545312
Yan_2022	USA	1203I	1203	Human	stool	inpatient	hematopoietic_cell_transplantation	na	SRR14092214																					PRJNA545312
Yan_2022	USA	1203H	1203	Human	stool	inpatient	hematopoietic_cell_transplantation	na	SRR14092215																					PRJNA545312
Yan_2022	USA	1203G	1203	Human	stool	inpatient	hematopoietic_cell_transplantation	na	SRR14092216																					PRJNA545312
Yan_2022	USA	1042G	1042	Human	stool	inpatient	hematopoietic_cell_transplantation	na	SRR14092217																					PRJNA545312
Yan_2022	USA	1193H	1193	Human	stool	inpatient	hematopoietic_cell_transplantation	na	SRR14092218																					PRJNA545312
Yan_2022	USA	1193G	1193	Human	stool	inpatient	hematopoietic_cell_transplantation	na	SRR14092219																					PRJNA545312
Yan_2022	USA	1193F	1193	Human	stool	inpatient	hematopoietic_cell_transplantation	na	SRR14092220																					PRJNA545312
Yan_2022	USA	1193E	1193	Human	stool	inpatient	hematopoietic_cell_transplantation	na	SRR14092221																					PRJNA545312
Yan_2022	USA	1193D	1193	Human	stool	inpatient	hematopoietic_cell_transplantation	na	SRR14092222																					PRJNA545312
Yan_2022	USA	1193C	1193	Human	stool	inpatient	hematopoietic_cell_transplantation	na	SRR14092223																					PRJNA545312
Yan_2022	USA	1193B	1193	Human	stool	inpatient	hematopoietic_cell_transplantation	na	SRR14092224																					PRJNA545312
Yan_2022	USA	1193A	1193	Human	stool	inpatient	hematopoietic_cell_transplantation	na	SRR14092225																					PRJNA545312
Yan_2022	USA	1179Y	1179	Human	stool	inpatient	hematopoietic_cell_transplantation	na	SRR14092226																					PRJNA545312
Yan_2022	USA	1179Q	1179	Human	stool	inpatient	hematopoietic_cell_transplantation	na	SRR14092227																					PRJNA545312
Yan_2022	USA	1042F	1042	Human	stool	inpatient	hematopoietic_cell_transplantation	na	SRR14092228																					PRJNA545312
Yan_2022	USA	1179O	1179	Human	stool	inpatient	hematopoietic_cell_transplantation	na	SRR14092229																					PRJNA545312
Yan_2022	USA	1179L	1179	Human	stool	inpatient	hematopoietic_cell_transplantation	na	SRR14092230																					PRJNA545312
Yan_2022	USA	1179I	1179	Human	stool	inpatient	hematopoietic_cell_transplantation	na	SRR14092231																					PRJNA545312
Yan_2022	USA	1179E	1179	Human	stool	inpatient	hematopoietic_cell_transplantation	na	SRR14092232																					PRJNA545312
Yan_2022	USA	1179D	1179	Human	stool	inpatient	hematopoietic_cell_transplantation	na	SRR14092233																					PRJNA545312
Yan_2022	USA	1179C	1179	Human	stool	inpatient	hematopoietic_cell_transplantation	na	SRR14092234																					PRJNA545312
Yan_2022	USA	1179B	1179	Human	stool	inpatient	hematopoietic_cell_transplantation	na	SRR14092235																					PRJNA545312
Yan_2022	USA	1110M	1110	Human	stool	inpatient	hematopoietic_cell_transplantation	na	SRR14092236																					PRJNA545312
Yan_2022	USA	1110H	1110	Human	stool	inpatient	hematopoietic_cell_transplantation	na	SRR14092237																					PRJNA545312
Yan_2022	USA	1105U	1105	Human	stool	inpatient	hematopoietic_cell_transplantation	na	SRR14092238																					PRJNA545312
Yan_2022	USA	1042E	1042	Human	stool	inpatient	hematopoietic_cell_transplantation	na	SRR14092239																					PRJNA545312
Yan_2022	USA	1105T	1105	Human	stool	inpatient	hematopoietic_cell_transplantation	na	SRR14092240																					PRJNA545312
Yan_2022	USA	1105S	1105	Human	stool	inpatient	hematopoietic_cell_transplantation	na	SRR14092241																					PRJNA545312
Yan_2022	USA	1105R	1105	Human	stool	inpatient	hematopoietic_cell_transplantation	na	SRR14092242																					PRJNA545312
Yan_2022	USA	1105O	1105	Human	stool	inpatient	hematopoietic_cell_transplantation	na	SRR14092243																					PRJNA545312
Yan_2022	USA	1105L	1105	Human	stool	inpatient	hematopoietic_cell_transplantation	na	SRR14092244																					PRJNA545312
Yan_2022	USA	1105K	1105	Human	stool	inpatient	hematopoietic_cell_transplantation	na	SRR14092245																					PRJNA545312
Yan_2022	USA	1105J	1105	Human	stool	inpatient	hematopoietic_cell_transplantation	na	SRR14092246																					PRJNA545312
Yan_2022	USA	1105I	1105	Human	stool	inpatient	hematopoietic_cell_transplantation	na	SRR14092247																					PRJNA545312
Yan_2022	USA	1105H	1105	Human	stool	inpatient	hematopoietic_cell_transplantation	na	SRR14092248																					PRJNA545312
Yan_2022	USA	1105G	1105	Human	stool	inpatient	hematopoietic_cell_transplantation	na	SRR14092249																					PRJNA545312
Yan_2022	USA	1042D	1042	Human	stool	inpatient	hematopoietic_cell_transplantation	na	SRR14092250																					PRJNA545312
Yan_2022	USA	1105F	1105	Human	stool	inpatient	hematopoietic_cell_transplantation	na	SRR14092251																					PRJNA545312
Yan_2022	USA	1105D	1105	Human	stool	inpatient	hematopoietic_cell_transplantation	na	SRR14092252																					PRJNA545312
Yan_2022	USA	1105B	1105	Human	stool	inpatient	hematopoietic_cell_transplantation	na	SRR14092253																					PRJNA545312
Yan_2022	USA	1105A	1105	Human	stool	inpatient	hematopoietic_cell_transplantation	na	SRR14092254																					PRJNA545312
Yan_2022	USA	1044P	1044	Human	stool	inpatient	hematopoietic_cell_transplantation	na	SRR14092255																					PRJNA545312
Yan_2022	USA	1044M	1044	Human	stool	inpatient	hematopoietic_cell_transplantation	na	SRR14092256																					PRJNA545312
Yan_2022	USA	1044J	1044	Human	stool	inpatient	hematopoietic_cell_transplantation	na	SRR14092257																					PRJNA545312
Yan_2022	USA	1044I	1044	Human	stool	inpatient	hematopoietic_cell_transplantation	na	SRR14092258																					PRJNA545312
Yan_2022	USA	1044H	1044	Human	stool	inpatient	hematopoietic_cell_transplantation	na	SRR14092259																					PRJNA545312
Yan_2022	USA	1044G	1044	Human	stool	inpatient	hematopoietic_cell_transplantation	na	SRR14092260																					PRJNA545312
Yan_2022	USA	1042C	1042	Human	stool	inpatient	hematopoietic_cell_transplantation	na	SRR14092261																					PRJNA545312
Yan_2022	USA	1044F	1044	Human	stool	inpatient	hematopoietic_cell_transplantation	na	SRR14092262																					PRJNA545312
Yan_2022	USA	1044E	1044	Human	stool	inpatient	hematopoietic_cell_transplantation	na	SRR14092263																					PRJNA545312
Yan_2022	USA	1044D	1044	Human	stool	inpatient	hematopoietic_cell_transplantation	na	SRR14092264																					PRJNA545312
Yan_2022	USA	1044C	1044	Human	stool	inpatient	hematopoietic_cell_transplantation	na	SRR14092265																					PRJNA545312
Yan_2022	USA	1044B	1044	Human	stool	inpatient	hematopoietic_cell_transplantation	na	SRR14092266																					PRJNA545312
Yan_2022	USA	1044A	1044	Human	stool	inpatient	hematopoietic_cell_transplantation	na	SRR14092267																					PRJNA545312
Yan_2022	USA	1042Z	1042	Human	stool	inpatient	hematopoietic_cell_transplantation	na	SRR14092268																					PRJNA545312
Yan_2022	USA	1042Y	1042	Human	stool	inpatient	hematopoietic_cell_transplantation	na	SRR14092269																					PRJNA545312
Yan_2022	USA	1042W	1042	Human	stool	inpatient	hematopoietic_cell_transplantation	na	SRR14092270																					PRJNA545312
Yan_2022	USA	1042V	1042	Human	stool	inpatient	hematopoietic_cell_transplantation	na	SRR14092271																					PRJNA545312
Yan_2022	USA	1042B	1042	Human	stool	inpatient	hematopoietic_cell_transplantation	na	SRR14092272																					PRJNA545312
Yan_2022	USA	FMT.0187Q	FMT.0187	Human	stool	inpatient	hematopoietic_cell_transplantation	na	SRR14092273																					PRJNA545312
Yan_2022	USA	FMT.0187P	FMT.0187	Human	stool	inpatient	hematopoietic_cell_transplantation	na	SRR14092274																					PRJNA545312
Yan_2022	USA	FMT.0187O	FMT.0187	Human	stool	inpatient	hematopoietic_cell_transplantation	na	SRR14092275																					PRJNA545312
Yan_2022	USA	FMT.0187M	FMT.0187	Human	stool	inpatient	hematopoietic_cell_transplantation	na	SRR14092276																					PRJNA545312
Yan_2022	USA	FMT.0187C	FMT.0187	Human	stool	inpatient	hematopoietic_cell_transplantation	na	SRR14092277																					PRJNA545312
Yan_2022	USA	FMT.0187B	FMT.0187	Human	stool	inpatient	hematopoietic_cell_transplantation	na	SRR14092278																					PRJNA545312
Yan_2022	USA	1042T	1042	Human	stool	inpatient	hematopoietic_cell_transplantation	na	SRR14092279																					PRJNA545312
Yan_2022	USA	FMT.0136G	FMT.0136	Human	stool	inpatient	hematopoietic_cell_transplantation	na	SRR14092280																					PRJNA545312
Yan_2022	USA	FMT.0136B	FMT.0136	Human	stool	inpatient	hematopoietic_cell_transplantation	na	SRR14092281																					PRJNA545312
Yan_2022	USA	FMT.0120O	FMT.0120	Human	stool	inpatient	hematopoietic_cell_transplantation	na	SRR14092282																					PRJNA607574
Yan_2022	USA	FMT.0120A	FMT.0120	Human	stool	inpatient	hematopoietic_cell_transplantation	na	SRR14092283																					PRJNA545312
Yan_2022	USA	FMT.0114J	FMT.0114	Human	stool	inpatient	hematopoietic_cell_transplantation	na	SRR14092284																					PRJNA545312
Yan_2022	USA	FMT.0114I	FMT.0114	Human	stool	inpatient	hematopoietic_cell_transplantation	na	SRR14092285																					PRJNA545312
Yan_2022	USA	FMT.0114D	FMT.0114	Human	stool	inpatient	hematopoietic_cell_transplantation	na	SRR14092286																					PRJNA545312
Yan_2022	USA	FMT.0114A	FMT.0114	Human	stool	inpatient	hematopoietic_cell_transplantation	na	SRR14092287																					PRJNA545312
Yan_2022	USA	FMT.0111F	FMT.0111	Human	stool	inpatient	hematopoietic_cell_transplantation	na	SRR14092288																					PRJNA545312
Yan_2022	USA	FMT.0111E	FMT.0111	Human	stool	inpatient	hematopoietic_cell_transplantation	na	SRR14092289																					PRJNA545312
Yan_2022	USA	1042S	1042	Human	stool	inpatient	hematopoietic_cell_transplantation	na	SRR14092290																					PRJNA545312
Yan_2022	USA	FMT.0111C	FMT.0111	Human	stool	inpatient	hematopoietic_cell_transplantation	na	SRR14092291																					PRJNA545312
Yan_2022	USA	FMT.0107A	FMT.0107	Human	stool	inpatient	hematopoietic_cell_transplantation	na	SRR14092292																					PRJNA545312
Yan_2022	USA	FMT.0106S	FMT.0106	Human	stool	inpatient	hematopoietic_cell_transplantation	na	SRR14092293																					PRJNA607574
Yan_2022	USA	FMT.0106A	FMT.0106	Human	stool	inpatient	hematopoietic_cell_transplantation	na	SRR14092294																					PRJNA545312
Yan_2022	USA	FMT.0103Y	FMT.0103	Human	stool	inpatient	hematopoietic_cell_transplantation	na	SRR14092295																					PRJNA545312
Yan_2022	USA	FMT.0103A	FMT.0103	Human	stool	inpatient	hematopoietic_cell_transplantation	na	SRR14092296																					PRJNA545312
Yan_2022	USA	FMT.0099O	FMT.0099	Human	stool	inpatient	hematopoietic_cell_transplantation	na	SRR14092297																					PRJNA545312
Yan_2022	USA	FMT.0099A	FMT.0099	Human	stool	inpatient	hematopoietic_cell_transplantation	na	SRR14092298																					PRJNA545312
Yan_2022	USA	FMT.0097K	FMT.0097	Human	stool	inpatient	hematopoietic_cell_transplantation	na	SRR14092299																					PRJNA545312
Yan_2022	USA	FMT.0097E	FMT.0097	Human	stool	inpatient	hematopoietic_cell_transplantation	na	SRR14092300																					PRJNA545312
Yan_2022	USA	1042R	1042	Human	stool	inpatient	hematopoietic_cell_transplantation	na	SRR14092301																					PRJNA545312
Yan_2022	USA	FMT.0097D	FMT.0097	Human	stool	inpatient	hematopoietic_cell_transplantation	na	SRR14092302																					PRJNA545312
Yan_2022	USA	FMT.0094U	FMT.0094	Human	stool	inpatient	hematopoietic_cell_transplantation	na	SRR14092303																					PRJNA607574
Yan_2022	USA	FMT.0094R	FMT.0094	Human	stool	inpatient	hematopoietic_cell_transplantation	na	SRR14092304																					PRJNA545312
Yan_2022	USA	FMT.0094D	FMT.0094	Human	stool	inpatient	hematopoietic_cell_transplantation	na	SRR14092305																					PRJNA545312
Yan_2022	USA	FMT.0094A	FMT.0094	Human	stool	inpatient	hematopoietic_cell_transplantation	na	SRR14092306																					PRJNA545312
Yan_2022	USA	FMT.0092Y	FMT.0092	Human	stool	inpatient	hematopoietic_cell_transplantation	na	SRR14092307																					PRJNA545312
Yan_2022	USA	FMT.0092W	FMT.0092	Human	stool	inpatient	hematopoietic_cell_transplantation	na	SRR14092308																					PRJNA545312
Yan_2022	USA	FMT.0092V	FMT.0092	Human	stool	inpatient	hematopoietic_cell_transplantation	na	SRR14092309																					PRJNA545312
Yan_2022	USA	FMT.0092Q	FMT.0092	Human	stool	inpatient	hematopoietic_cell_transplantation	na	SRR14092310																					PRJNA545312
Yan_2022	USA	FMT.0092P	FMT.0092	Human	stool	inpatient	hematopoietic_cell_transplantation	na	SRR14092311																					PRJNA545312
Yan_2022	USA	1042Q	1042	Human	stool	inpatient	hematopoietic_cell_transplantation	na	SRR14092312																					PRJNA545312
Yan_2022	USA	1042N	1042	Human	stool	inpatient	hematopoietic_cell_transplantation	na	SRR14092313																					PRJNA545312
Yan_2022	USA	FMT.0020A	FMT.0020	Human	stool	inpatient	hematopoietic_cell_transplantation	na	SRR14092314																					PRJNA545312
Yan_2022	USA	FMT.0010A	FMT.0010	Human	stool	inpatient	hematopoietic_cell_transplantation	na	SRR14092316																					PRJNA545312
Yan_2022	USA	FMT.0009X	FMT.0009	Human	stool	inpatient	hematopoietic_cell_transplantation	na	SRR14092317																					PRJNA545312
Yan_2022	USA	FMT.0009A	FMT.0009	Human	stool	inpatient	hematopoietic_cell_transplantation	na	SRR14092318																					PRJNA545312
Yan_2022	USA	668Z	668	Human	stool	inpatient	hematopoietic_cell_transplantation	na	SRR14092319																					PRJNA545312
Yan_2022	USA	668Y	668	Human	stool	inpatient	hematopoietic_cell_transplantation	na	SRR14092320																					PRJNA545312
Yan_2022	USA	668T	668	Human	stool	inpatient	hematopoietic_cell_transplantation	na	SRR14092321																					PRJNA545312
Yan_2022	USA	2142M	2142	Human	stool	inpatient	hematopoietic_cell_transplantation	na	SRR14092322																					PRJNA607574
Yan_2022	USA	2142L	2142	Human	stool	inpatient	hematopoietic_cell_transplantation	na	SRR14092323																					PRJNA607574
Yan_2022	USA	1042M	1042	Human	stool	inpatient	hematopoietic_cell_transplantation	na	SRR14092324																					PRJNA545312
Yan_2022	USA	2142K	2142	Human	stool	inpatient	hematopoietic_cell_transplantation	na	SRR14092325																					PRJNA607574
Yan_2022	USA	2142C	2142	Human	stool	inpatient	hematopoietic_cell_transplantation	na	SRR14092326																					PRJNA607574
Yan_2022	USA	2142A	2142	Human	stool	inpatient	hematopoietic_cell_transplantation	na	SRR14092327																					PRJNA607574
Yan_2022	USA	2105F	2105	Human	stool	inpatient	hematopoietic_cell_transplantation	na	SRR14092328																					PRJNA607574
Yan_2022	USA	2105E	2105	Human	stool	inpatient	hematopoietic_cell_transplantation	na	SRR14092329																					PRJNA607574
Yan_2022	USA	2105D	2105	Human	stool	inpatient	hematopoietic_cell_transplantation	na	SRR14092330																					PRJNA607574
Yan_2022	USA	2105C	2105	Human	stool	inpatient	hematopoietic_cell_transplantation	na	SRR14092331																					PRJNA607574
Yan_2022	USA	2105B	2105	Human	stool	inpatient	hematopoietic_cell_transplantation	na	SRR14092332																					PRJNA607574
Yan_2022	USA	2105A	2105	Human	stool	inpatient	hematopoietic_cell_transplantation	na	SRR14092333																					PRJNA607574
Yan_2022	USA	2065F	2065	Human	stool	inpatient	hematopoietic_cell_transplantation	na	SRR14092334																					PRJNA607574
Yan_2022	USA	1042KK	1042	Human	stool	inpatient	hematopoietic_cell_transplantation	na	SRR14092335																					PRJNA545312
Yan_2022	USA	2065E	2065	Human	stool	inpatient	hematopoietic_cell_transplantation	na	SRR14092336																					PRJNA607574
Yan_2022	USA	1414H	1414	Human	stool	inpatient	hematopoietic_cell_transplantation	na	SRR14092337																					PRJNA545312
Yan_2022	USA	1403H	1403	Human	stool	inpatient	hematopoietic_cell_transplantation	na	SRR14092338																					PRJNA545312
Yan_2022	USA	1403B	1403	Human	stool	inpatient	hematopoietic_cell_transplantation	na	SRR14092339																					PRJNA545312
Yan_2022	USA	1403A	1403	Human	stool	inpatient	hematopoietic_cell_transplantation	na	SRR14092340																					PRJNA545312
Yan_2022	USA	1362K	1362	Human	stool	inpatient	hematopoietic_cell_transplantation	na	SRR14092341																					PRJNA545312
Yan_2022	USA	1362B	1362	Human	stool	inpatient	hematopoietic_cell_transplantation	na	SRR14092342																					PRJNA545312
Yan_2022	USA	1252ZZ	1252	Human	stool	inpatient	hematopoietic_cell_transplantation	na	SRR14092343																					PRJNA545312
Yan_2022	USA	1252XX	1252	Human	stool	inpatient	hematopoietic_cell_transplantation	na	SRR14092344																					PRJNA545312
Yan_2022	USA	1252WW	1252	Human	stool	inpatient	hematopoietic_cell_transplantation	na	SRR14092345																					PRJNA545312
Yan_2022	USA	1042K	1042	Human	stool	inpatient	hematopoietic_cell_transplantation	na	SRR14092346																					PRJNA545312
Yan_2022	USA	1042AA	1042	Human	stool	inpatient	hematopoietic_cell_transplantation	na	SRR14092347																					PRJNA545312
Yan_2022	USA	1042A	1042	Human	stool	inpatient	hematopoietic_cell_transplantation	na	SRR14092348																					PRJNA545312
Yan_2022	USA	FMT.0066V	FMT.0066	Human	stool	inpatient	hematopoietic_cell_transplantation	na	SRR14143412																					PRJNA545312
Yan_2022	USA	1252YY	1252	Human	stool	inpatient	hematopoietic_cell_transplantation	na	SRR14143413																					PRJNA545312
Yan_2022	USA	1252M	1252	Human	stool	inpatient	hematopoietic_cell_transplantation	na	SRR14143414																					PRJNA545312
Yan_2022	USA	1252L	1252	Human	stool	inpatient	hematopoietic_cell_transplantation	na	SRR14143415																					PRJNA545312
Yan_2022	USA	1252CCC	1252	Human	stool	inpatient	hematopoietic_cell_transplantation	na	SRR14143416																					PRJNA545312
Yan_2022	USA	1203C	1203	Human	stool	inpatient	hematopoietic_cell_transplantation	na	SRR14143417																					PRJNA545312
Yan_2022	USA	1203B	1203	Human	stool	inpatient	hematopoietic_cell_transplantation	na	SRR14143418																					PRJNA545312
Yan_2022	USA	1179P	1179	Human	stool	inpatient	hematopoietic_cell_transplantation	na	SRR14143419																					PRJNA545312
Yan_2022	USA	FMT.0114C	FMT.0114	Human	stool	inpatient	hematopoietic_cell_transplantation	na	SRR14143420																					PRJNA545312
Yan_2022	USA	FMT.0097G	FMT.0097	Human	stool	inpatient	hematopoietic_cell_transplantation	na	SRR14143421																					PRJNA545312
Yan_2022	USA	FMT.0093A	FMT.0093	Human	stool	inpatient	hematopoietic_cell_transplantation	na	SRR14143422																					PRJNA545312
Yan_2022	USA	FMT.0092FF	FMT.0092	Human	stool	inpatient	hematopoietic_cell_transplantation	na	SRR14143423																					PRJNA607574
Yan_2022	USA	FMT.0092E	FMT.0092	Human	stool	inpatient	hematopoietic_cell_transplantation	na	SRR14143424																					PRJNA545312
Yan_2022	USA	FMT.0080A	FMT.0080	Human	stool	inpatient	hematopoietic_cell_transplantation	na	SRR14143425																					PRJNA545312
Yan_2022	USA	1179A	1179	Human	stool	inpatient	hematopoietic_cell_transplantation	na	SRR14143426																					PRJNA545312
Yan_2022	USA	1044N	1044	Human	stool	inpatient	hematopoietic_cell_transplantation	na	SRR14143427																					PRJNA545312
Takahashi_2022	IND	9	9	Human	stool	inpatient	cholera_diarrhea	na	DRR251953			4898389	494737289						DRX241681														DRS304700
Takahashi_2022	IND	10	10	Human	stool	inpatient	cholera_diarrhea	na	DRR251952			3946394	398585794						DRX241682														DRS304701
Takahashi_2022	IND	11	11	Human	stool	inpatient	cholera_diarrhea	na	DRR251951			4876580	492534580						DRX241683														DRS304702
Takahashi_2022	IND	12	12	Human	stool	inpatient	cholera_diarrhea	na	DRR251950			6456875	652144375						DRX241684														DRS304703
Takahashi_2022	IND	13	13	Human	stool	inpatient	cholera_diarrhea	na	DRR251949			6258014	632059414						DRX241685														DRS304704
Takahashi_2022	IND	14	14	Human	stool	inpatient	cholera_diarrhea	na	DRR251948			5488560	554344560						DRX241686														DRS304705
Takahashi_2022	IND	15	15	Human	stool	inpatient	cholera_diarrhea	na	DRR251947			5335138	538848938						DRX241687														DRS304706
Takahashi_2022	IND	16	16	Human	stool	inpatient	cholera_diarrhea	na	DRR251946			5309560	536265560						DRX241688														DRS304707
Takahashi_2022	IND	17	17	Human	stool	inpatient	cholera_diarrhea	na	DRR251945			3651309	368782209						DRX241689														DRS304708
Takahashi_2022	IND	18	18	Human	stool	inpatient	cholera_diarrhea	na	DRR251944			3626009	366226909						DRX241690														DRS304709
Takahashi_2022	IND	19	19	Human	stool	inpatient	cholera_diarrhea	na	DRR251943			5264892	531754092						DRX241691														DRS304710
Takahashi_2022	IND	20	20	Human	stool	inpatient	cholera_diarrhea	na	DRR251942			5299381	535237481						DRX241692														DRS304711
Takahashi_2022	IND	21	21	Human	stool	inpatient	cholera_diarrhea	na	DRR251941			5763549	582118449						DRX241693														DRS304712
Takahashi_2022	IND	22	22	Human	stool	inpatient	cholera_diarrhea	na	DRR251940			5771445	582915945						DRX241694														DRS304713
Takahashi_2022	IND	23	23	Human	stool	inpatient	cholera_diarrhea	na	DRR251939			4213114	425524514						DRX241695														DRS304714
Takahashi_2022	IND	24	24	Human	stool	inpatient	cholera_diarrhea	na	DRR251938			5733286	579061886						DRX241696														DRS304715
Takahashi_2022	IND	25	25	Human	stool	inpatient	cholera_diarrhea	na	DRR251937			6661307	672792007						DRX241697														DRS304716
Takahashi_2022	IND	26	26	Human	stool	inpatient	cholera_diarrhea	na	DRR251936			4963373	501300673						DRX241698														DRS304717
Takahashi_2022	IND	27	27	Human	stool	inpatient	cholera_diarrhea	na	DRR251935			5327104	538037504						DRX241699														DRS304718
Takahashi_2022	IND	28	28	Human	stool	inpatient	cholera_diarrhea	na	DRR251934			5775614	583337014						DRX241700														DRS304719
Takahashi_2022	IND	29	29	Human	stool	inpatient	cholera_diarrhea	na	DRR251933			6055177	611572877						DRX241701														DRS304720
Takahashi_2022	IND	30	30	Human	stool	inpatient	cholera_diarrhea	na	DRR251932			5036118	508647918						DRX241702														DRS304721
Takahashi_2022	IND	31	31	Human	stool	inpatient	cholera_diarrhea	na	DRR251931			5869338	592803138						DRX241703														DRS304722
Takahashi_2022	IND	1001	1001	Human	stool	inpatient	non-cholera_diarrhea	na	DRR251930			6557095	662266595						DRX241704														DRS304723
Takahashi_2022	IND	1002	1002	Human	stool	inpatient	non-cholera_diarrhea	na	DRR251929			7130926	720223526						DRX241705														DRS304724
Takahashi_2022	IND	1003	1003	Human	stool	inpatient	non-cholera_diarrhea	na	DRR251928			6541579	660699479						DRX241706														DRS304725
Takahashi_2022	IND	1004	1004	Human	stool	inpatient	non-cholera_diarrhea	na	DRR251927			8199039	828102939						DRX241707														DRS304726
Takahashi_2022	IND	1005	1005	Human	stool	inpatient	non-cholera_diarrhea	na	DRR251926			5724307	578155007						DRX241708														DRS304727
Takahashi_2022	IND	1006	1006	Human	stool	inpatient	non-cholera_diarrhea	na	DRR251925			7232105	730442605						DRX241709														DRS304728
Takahashi_2022	IND	1007	1007	Human	stool	inpatient	non-cholera_diarrhea	na	DRR251924			5602932	565896132						DRX241710														DRS304729
Takahashi_2022	IND	1008	1008	Human	stool	inpatient	non-cholera_diarrhea	na	DRR251923			5524335	557957835						DRX241711														DRS304730
Takahashi_2022	IND	1009	1009	Human	stool	inpatient	non-cholera_diarrhea	na	DRR251922			5481552	553636752						DRX241712														DRS304731
Takahashi_2022	IND	1010	1010	Human	stool	inpatient	non-cholera_diarrhea	na	DRR251921			7409004	748309404						DRX241713														DRS304732
Takahashi_2022	IND	1011	1011	Human	stool	inpatient	non-cholera_diarrhea	na	DRR251920			6822486	689071086						DRX241714														DRS304733
Takahashi_2022	IND	1012	1012	Human	stool	inpatient	non-cholera_diarrhea	na	DRR251919			8270410	835311410						DRX241715														DRS304734
Takahashi_2022	IND	1013	1013	Human	stool	inpatient	non-cholera_diarrhea	na	DRR251918			7012036	708215636						DRX241716														DRS304735
Takahashi_2022	IND	1014	1014	Human	stool	inpatient	non-cholera_diarrhea	na	DRR251917			7143019	721444919						DRX241717														DRS304736
Takahashi_2022	IND	1015	1015	Human	stool	inpatient	non-cholera_diarrhea	na	DRR251916			6306750	636981750						DRX241718														DRS304737
Takahashi_2022	IND	1016	1016	Human	stool	inpatient	non-cholera_diarrhea	na	DRR252021			6996301	706626401						DRX241719														DRS304738
Takahashi_2022	IND	1017	1017	Human	stool	inpatient	non-cholera_diarrhea	na	DRR252020			5033308	508364108						DRX241720														DRS304739
Takahashi_2022	IND	1018	1018	Human	stool	inpatient	non-cholera_diarrhea	na	DRR252019			6454262	651880462						DRX241721														DRS304740
Takahashi_2022	IND	1019	1019	Human	stool	inpatient	non-cholera_diarrhea	na	DRR252018			4274302	431704502						DRX241722														DRS304741
Takahashi_2022	IND	1020	1020	Human	stool	inpatient	non-cholera_diarrhea	na	DRR252017			4150430	419193430						DRX241723														DRS304742
Takahashi_2022	IND	1021	1021	Human	stool	inpatient	non-cholera_diarrhea	na	DRR252016			4055990	409654990						DRX241724														DRS304743
Takahashi_2022	IND	1022	1022	Human	stool	inpatient	non-cholera_diarrhea	na	DRR252015			3138738	317012538						DRX241725														DRS304744
Schneider_2020	DEU	1611Go_Leine	1611Go_Leine	waste_water	river	after_WWTP	na	na	SRR8648019										SRX5445792
Schneider_2020	DEU	1611Go_LeineEff	1611Go_LeineEff	waste_water	river	before_WWTP	na	na	SRR8648018										SRX5445793
Schneider_2020	DEU	1611Go_Inlet	1611Go_Inlet	waste_water	wwtp	influent	na	na	SRR8648017										SRX5445794
Schneider_2020	DEU	1611Go_Eff	1611Go_Eff	waste_water	wwtp	final_effluent	na	na	SRR8648016										SRX5445795
Schneider_2020	DEU	1611Go_SlPrim	1611Go_SlPrim	waste_water	wwtp	primary_sludge	na	na	SRR8648015										SRX5445796
Schneider_2020	DEU	1611Go_SlDig	1611Go_SlDig	waste_water	wwtp	digested_sludge	na	na	SRR8648014										SRX5445797
Schneider_2020	DEU	1611Go_SlAct	1611Go_SlAct	waste_water	wwtp	activated_sludge	na	na	SRR8648013										SRX5445798
Schneider_2020	DEU	1611Go_Prim	1611Go_Prim	waste_water	wwtp	after_primary_treatment	na	na	SRR8648012										SRX5445799
Schneider_2020	DEU	1611Go_UH	1611Go_UH	waste_water	hospital	hospital_effluent	na	na	SRR8648011										SRX5445800
Talat_2023	IND	HWW-4	New_Delhi_1	waste_water	hospital	hospital_effluent	na	urban	SRR13227002	44771.1	44179.6	38981738	11694521400	38981738	300	4415		https://sra-downloadb.be-md.ncbi.nlm.nih.gov/sos4/sra-pub-zq-1/SRR013/13227/SRR13227002/SRR13227002.lite.1	SRX9659365	AUKMETAGENOME-4	OTHER	unspecified	METAGENOMIC	PAIRED	0	0	ILLUMINA	Illumina MiSeq	SRP297375	PRJNA682952		682952	SRS7858184	SAMN17014571	simple	1169740	aquatic metagenome	AUK WATER SAMPLE-4						no					ALIGARH MUSLIM UNIVERSITY
Talat_2023	IND	HWW-3	Bihar_1	waste_water	hospital	hospital_effluent	na	rural	SRR13227003	44771.1	44174.5	22588279	6776483700	22588279	300	2412		https://sra-downloadb.be-md.ncbi.nlm.nih.gov/sos4/sra-pub-zq-1/SRR013/13227/SRR13227003/SRR13227003.lite.1	SRX9659364	AUKMETAGENOME-3	OTHER	unspecified	METAGENOMIC	PAIRED	0	0	ILLUMINA	Illumina MiSeq	SRP297375	PRJNA682952		682952	SRS7858183	SAMN17014570	simple	1169740	aquatic metagenome	AUK WATER SAMPLE-3						no					ALIGARH MUSLIM UNIVERSITY
Talat_2023	IND	HWW-2	Bihar_2	waste_water	hospital	hospital_effluent	na	urban	SRR13227004	44771.1	44174.5	22618177	6785453100	22618177	300	2551		https://sra-downloadb.be-md.ncbi.nlm.nih.gov/sos4/sra-pub-zq-1/SRR013/13227/SRR13227004/SRR13227004.lite.1	SRX9659363	AUKMETAGENOME-2	OTHER	unspecified	METAGENOMIC	PAIRED	0	0	ILLUMINA	Illumina MiSeq	SRP297375	PRJNA682952		682952	SRS7858181	SAMN17014569	simple	1169740	aquatic metagenome	AUK WATER SAMPLE-2						no					ALIGARH MUSLIM UNIVERSITY
Talat_2023	IND	HWW-1	Uttar_Pradesh_1	waste_water	hospital	hospital_effluent	na	urban	SRR13227005	44771.1	44174.5	27030088	8109026400	27030088	300	2768		https://sra-downloadb.be-md.ncbi.nlm.nih.gov/sos4/sra-pub-zq-1/SRR013/13227/SRR13227005/SRR13227005.lite.1	SRX9659362	AUKMETAGENOME-1	OTHER	unspecified	METAGENOMIC	PAIRED	0	0	ILLUMINA	Illumina MiSeq	SRP297375	PRJNA682952		682952	SRS7858182	SAMN17014568	simple	1169740	aquatic metagenome	AUK WATER SAMPLE -1						no					ALIGARH MUSLIM UNIVERSITY
Talat_2023	IND	HWW-5	New_Delhi_2	waste_water	hospital	hospital_effluent	na	urban	SRR15384559	44771.1	44418.2	21481438	6487394276	21481438	302	2787		https://sra-downloadb.be-md.ncbi.nlm.nih.gov/sos3/sra-pub-zq-24/SRR015/15384/SRR15384559/SRR15384559.lite.1	SRX11686894	AUK WATER SAMPLE-6	OTHER	other	METAGENOMIC	PAIRED	0	0	ILLUMINA	Illumina HiSeq X	SRP297375	PRJNA682952		682952	SRS7840010	SAMN17014573	simple	76912	Zea mays subsp. parviglumis	PC_I11_ID1						no					ALIGARH MUSLIM UNIVERSITY
Talat_2023	IND	HWW-6	West_Bengal_1	waste_water	hospital	hospital_effluent	na	rural	SRR15384560	44771.1	44418.2	21707137	6555555374	21707137	302	2783		https://sra-downloadb.be-md.ncbi.nlm.nih.gov/sos1/sra-pub-zq-38/SRR015/15384/SRR15384560/SRR15384560.lite.1	SRX11686893	AUK WATER SAMPLE-5	OTHER	other	METAGENOMIC	PAIRED	0	0	ILLUMINA	Illumina HiSeq X	SRP297375	PRJNA682952		682952	SRS7884106	SAMN17014572	simple	648	Aeromonas caviae	Aero21						no					ALIGARH MUSLIM UNIVERSITY
Guo_2021	CHN	A1	Affiliated Hospital of Southwest Medical University	waste_water	hospital	hospital_effluent	na	na	SRR14297776	44418.1	44308.5	49386889	14914840478	49386889	302	4447		https://sra-downloadb.be-md.ncbi.nlm.nih.gov/sos1/sra-pub-zq-38/SRR014/14297/SRR14297776/SRR14297776.lite.1	SRX10655616	a1	OTHER	other	METAGENOMIC	PAIRED	0	0	ILLUMINA	Illumina NovaSeq 6000	SRP315811	PRJNA723368		723368	SRS8750906	SAMN18814937	simple	527639	wastewater metagenome	A1						no					SOUTHWEST MEDICAL UNIVERSITY
Guo_2021	CHN	A2	Affiliated Hospital of Southwest Medical University	waste_water	hospital	hospital_effluent	na	na	SRR14297775	44418.1	44308.5	45009414	13592843028	45009414	302	4086		https://sra-downloadb.be-md.ncbi.nlm.nih.gov/sos2/sra-pub-zq-20/SRR014/14297/SRR14297775/SRR14297775.lite.1	SRX10655617	a2	OTHER	other	METAGENOMIC	PAIRED	0	0	ILLUMINA	Illumina NovaSeq 6000	SRP315811	PRJNA723368		723368	SRS8750907	SAMN18814938	simple	527639	wastewater metagenome	A2						no					SOUTHWEST MEDICAL UNIVERSITY
Guo_2021	CHN	A3	Affiliated Hospital of Southwest Medical University	waste_water	hospital	hospital_effluent	na	na	SRR14297774	44418.1	44308.5	46001328	13892401056	46001328	302	4178		https://sra-downloadb.be-md.ncbi.nlm.nih.gov/sos3/sra-pub-zq-24/SRR014/14297/SRR14297774/SRR14297774.lite.1	SRX10655618	a3	OTHER	other	METAGENOMIC	PAIRED	0	0	ILLUMINA	Illumina NovaSeq 6000	SRP315811	PRJNA723368		723368	SRS8750908	SAMN18814939	simple	527639	wastewater metagenome	A3						no					SOUTHWEST MEDICAL UNIVERSITY
Guo_2021	CHN	B1	Affiliated Traditional Chinese Medicine Hospital of Southwest Medical University	waste_water	hospital	hospital_effluent	na	na	SRR14297773	44418.1	44308.5	46110464	13925360128	46110464	302	4154		https://sra-downloadb.be-md.ncbi.nlm.nih.gov/sos2/sra-pub-zq-18/SRR014/14297/SRR14297773/SRR14297773.lite.1	SRX10655619	a4	OTHER	other	METAGENOMIC	PAIRED	0	0	ILLUMINA	Illumina NovaSeq 6000	SRP315811	PRJNA723368		723368	SRS8750909	SAMN18814940	simple	527639	wastewater metagenome	B1						no					SOUTHWEST MEDICAL UNIVERSITY
[truncated: 527 more rows]
[truncated: 5 more columns]
