# Supplementary material for: Clinically relevant antibiotic resistance genes are linked to a limited set of taxa within gut microbiome worldwide
Source: Nat Commun. 2023 Nov 14;14:7366. doi: 10.1038/s41467-023-42998-6 (PMC10645880; doi:10.1038/s41467-023-42998-6)
Supplement: Supplementary file 11 — Supplementary Data 8 [file 41467_2023_42998_MOESM11_ESM.xlsx]

## Sheet: supp_data_8_additional_metageno
	study_name	sample_id	#Template	Score	Expected	Template_length	Template_Identity	Template_Coverage	Query_Identity	Query_Coverage	Depth	q_value	p_value
0	Takahashi_2022	1015	gb|EU294228.1|+|21241-22717|ARO:3003109|msrE [Acinetobacter baumannii]	4216	1643	1476	84.69	84.69	100	118.08	2.92	1129.21	1e-26
1	Takahashi_2022	1015	gb|AP009048.1|-|4303042-4304509|ARO:3003550|mdtP [Escherichia coli str. K-12 substr. W3110]	129865	1592	1467	98.09	100	98.09	100	95.35	125164	1e-26
2	Takahashi_2022	1015	gb|AP009048.1|+|3974604-3975429|ARO:3000508|gadX [Escherichia coli str. K-12 substr. W3110]	37207	912	825	94.55	100	94.55	100	54.74	34556.8	1e-26
3	Takahashi_2022	1015	gb|U00096.1|+|3660413-3663527|ARO:3000796|mdtF [Escherichia coli str. K-12 substr. MG1655]	302816	3261	3114	98.59	100	98.59	100	102.03	293170	1e-26
4	Takahashi_2022	1015	gb|JX101693.1|+|58200-58833|ARO:3002676|catB3 [Enterobacter cloacae]	2515	705	633	100	100	100	100	4.03	1017.39	1e-26
5	Takahashi_2022	1015	gb|BA000007.3|-|4903688-4905062|ARO:3000830|cpxA [Escherichia coli O157:H7 str. Sakai]	134250	1490	1374	98.47	100	98.47	100	103.77	129845	1e-26
6	Takahashi_2022	1015	gb|L06940.1|+|0-1218|ARO:3000173|tet(E) [Escherichia coli]	3192	1356	1218	94.58	94.66	99.91	105.64	2.68	740.62	1e-26
7	Takahashi_2022	1015	gb|KC783461.1|+|0-861|ARO:3001383|TEM-206 [Escherichia coli]	83934	943	861	97.1	97.1	100	102.99	98.18	81145.8	1e-26
8	Takahashi_2022	1015	gb|JF274244.1|-|2-863|ARO:3001967|CTX-M-107 [Shigella sp. SH219] Partial	1352	959	861	73.4	73.4	100	136.23	1.58	66.75	1e-15
9	Takahashi_2022	1015	gb|BX664015.1|-|103017-103833|ARO:3002641|APH(3')-Ia [Serratia marcescens]	1235	909	816	84.93	85.54	99.28	116.91	1.58	49.53	1e-11
10	Takahashi_2022	1015	gb|U00096.1|-|1124117-1125326|ARO:3001216|mdtH [Escherichia coli str. K-12 substr. MG1655]	92271	1322	1209	98.35	100	98.35	100	81.66	88378.1	1e-26
11	Takahashi_2022	1015	gb|U00096.1|+|2154015-2155263|ARO:3000792|mdtA [Escherichia coli str. K-12 substr. MG1655]	73757	1370	1248	98.96	100	98.96	100	62.01	69745.9	1e-26
12	Takahashi_2022	1015	gb|AB205645.1|+|1012-1510|ARO:3002868|dfrG [Staphylococcus aureus]	280	554	498	34.14	34.14	100	292.94	0.56	90.51	1e-20
13	Takahashi_2022	1015	gb|AB089595.1|+|0-1206|ARO:3000166|tet(B) [Gram-negative bacterium TC71]	645	1343	1206	34.91	34.91	100	286.46	0.53	245.59	1e-26
14	Takahashi_2022	1015	gb|D78168.1|+|1591-3130|ARO:3000254|emrY [Escherichia coli]	59782	1694	1539	97.86	100	97.86	100	41.82	54884.4	1e-26
15	Takahashi_2022	1015	gb|CP000800.1|-|1191727-1192954|ARO:3001329|mdtG [Escherichia coli O139:H28 str. E24377A]	85419	1344	1227	99.02	100	99.02	100	73.31	81469.9	1e-26
16	Takahashi_2022	1015	gb|D78168.1|+|536-1592|ARO:3000206|emrK [Escherichia coli]	62741	1162	1056	98.3	100	98.3	100	63.75	59339.2	1e-26
17	Takahashi_2022	1015	gb|AP009048.1|-|4338624-4340268|ARO:3003576|eptA [Escherichia coli str. K-12 substr. W3110]	158094	1774	1644	98.91	100	98.91	100	100.64	152849	1e-26
18	Takahashi_2022	1015	gb|U00096.1|-|3412802-3413465|ARO:3000656|AcrS [Escherichia coli str. K-12 substr. MG1655]	26479	734	663	98.04	100	98.04	100	43.48	24353.7	1e-26
19	Takahashi_2022	1015	gb|AJ437107.1|+|208-1069|ARO:3000900|TEM-30 [Escherichia coli]	3966	958	861	14.4	14.4	100	694.35	4.64	1836.37	1e-26
20	Takahashi_2022	1015	gb|EU675686.1|+|1956-2409|ARO:3002848|arr-3 [Escherichia coli]	1289	504	453	79.91	79.91	100	125.14	2.86	343	1e-26
21	Takahashi_2022	1015	gb|V00622.1|+|243-903|ARO:3002683|catI [Escherichia coli]	9162	734	660	62.58	64.24	97.41	155.66	14.34	7177.47	1e-26
22	Takahashi_2022	1015	gb|U00096.1|+|2155262-2158385|ARO:3000793|mdtB [Escherichia coli str. K-12 substr. MG1655]	225521	3325	3123	98.91	100	98.91	100	76.21	215739	1e-26
23	Takahashi_2022	1015	gb|AP009048.1|-|4153663-4154296|ARO:3000518|CRP [Escherichia coli str. K-12 substr. W3110]	57138	697	633	99.05	100	99.05	100	93.72	55079.7	1e-26
24	Takahashi_2022	1015	gb|KF648874.1|-|60996-61860|ARO:3002626|ANT(6)-Ia [Exiguobacterium sp. S3-2]	579	962	864	33.33	33.33	100	300	0.67	95.51	1e-21
25	Takahashi_2022	1015	gb|U00096.1|-|2098446-2099613|ARO:3003577|ugd [Escherichia coli str. K-12 substr. MG1655]	50448	1287	1167	99.31	100	99.31	100	46	46713.7	1e-26
26	Takahashi_2022	1015	gb|AP009048.1|+|2165012-2166416|ARO:3000829|baeS [Escherichia coli str. K-12 substr. W3110]	83967	1538	1404	99.36	100	99.36	100	61.82	79462.1	1e-26
27	Takahashi_2022	1015	gb|AF043381.1|+|251-863|ARO:3002580|AAC(6')-Ib9 [Pseudomonas aeruginosa]	663	681	612	27.12	27.12	100	368.67	1.13	0.27	0.61
28	Takahashi_2022	1015	gb|BA000007.3|+|3212025-3212640|ARO:3000832|evgA [Escherichia coli O157:H7 str. Sakai]	21266	682	615	99.35	100	99.35	100	35.36	19303.7	1e-26
29	Takahashi_2022	1015	gb|JF969163.1|+|1053-1893|ARO:3000410|sul1 [Vibrio fluvialis]	64674	923	840	100	100	100	100	77.91	61954.1	1e-26
30	Takahashi_2022	1015	gb|U00096.3|-|481253-484403|ARO:3000216|acrB [Escherichia coli str. K-12 substr. MG1655]	326081	3283	3150	99.08	100	99.08	100	107.91	316362	1e-26
31	Takahashi_2022	1015	gb|AY743590.1|+|0-1188|ARO:3000566|tet(39) [Acinetobacter sp. LUH5605]	662	1323	1188	34.93	34.93	100	286.27	0.56	220.57	1e-26
32	Takahashi_2022	1015	gb|GU585907.1|-|21605-22103|ARO:3002858|dfrA12 [Klebsiella pneumoniae]	1261	554	498	85.74	85.74	100	116.63	2.57	274.67	1e-26
33	Takahashi_2022	1015	gb|U00096.3|-|4567286-4568519|ARO:3001214|mdtM [Escherichia coli str. K-12 substr. MG1655]	91592	1349	1233	97.08	100	97.08	100	81.7	87623.3	1e-26
34	Takahashi_2022	1015	gb|AF156486.1|+|5012-5792|ARO:3002602|aadA2 [Klebsiella pneumoniae]	412	869	780	20	20	100	500	0.53	163.12	1e-26
35	Takahashi_2022	1015	gb|D16251.1|-|1625-2531|ARO:3000316|mphA [Escherichia coli]	54845	998	906	99.78	100	99.78	100	61.16	51920.7	1e-26
36	Takahashi_2022	1015	gb|BA000007.3|-|1737690-1738104|ARO:3000676|H-NS [Escherichia coli O157:H7 str. Sakai]	19343	459	414	99.28	100	99.28	100	48.24	18007.1	1e-26
37	Takahashi_2022	1015	gb|U00096.1|+|2158385-2161463|ARO:3000794|mdtC [Escherichia coli str. K-12 substr. MG1655]	203374	3292	3078	99.22	100	99.22	100	69.38	193707	1e-26
38	Takahashi_2022	1015	gb|U00096.1|+|2484373-2487967|ARO:3000833|evgS [Escherichia coli str. K-12 substr. MG1655]	152883	3885	3594	97.02	100	97.02	100	46.17	141613	1e-26
39	Takahashi_2022	1015	gb|U00096.3|+|2810769-2811300|ARO:3000516|emrR [Escherichia coli str. K-12 substr. MG1655]	33026	587	531	99.81	100	99.81	100	63.21	31303.7	1e-26
40	Takahashi_2022	1015	gb|AP009048.1|+|2166412-2167135|ARO:3000828|baeR [Escherichia coli str. K-12 substr. W3110]	46661	798	723	98.48	100	98.48	100	67.72	44320.2	1e-26
41	Takahashi_2022	1015	gb|AF137361.1|+|63-852|ARO:3002605|aadA5 [Escherichia coli]	1179	879	789	74.14	74.27	99.83	134.64	1.5	43.72	5.5e-10
42	Takahashi_2022	1015	gb|AP009048.1|+|2586250-2589364|ARO:3000491|acrD [Escherichia coli str. K-12 substr. W3110]	248677	3299	3114	98.88	100	98.88	100	83.36	238952	1e-26
43	Takahashi_2022	1015	gb|AP009048.1|-|4306556-4307588|ARO:3003548|mdtN [Escherichia coli str. K-12 substr. W3110]	75170	1132	1032	98.06	100	98.06	100	80.11	71838.8	1e-26
44	Takahashi_2022	1015	gb|U00096.1|+|3415032-3418137|ARO:3000502|AcrF [Escherichia coli str. K-12 substr. MG1655]	302579	3252	3105	97.78	100	97.78	100	105.21	292960	1e-26
45	Takahashi_2022	1015	gb|U00096.1|+|3413863-3415021|ARO:3000499|AcrE [Escherichia coli str. K-12 substr. MG1655]	99818	1264	1158	98.27	100	98.27	100	91.79	96086.9	1e-26
46	Takahashi_2022	1015	gb|D16171.1|+|382-1042|ARO:3002689|pp_cat [Photobacterium damselae subsp. piscicida]	3813	734	660	26.67	26.67	100	375	5.82	2083.3	1e-26
47	Takahashi_2022	1015	gb|AF242872.1|+|2131-2878|ARO:3000375|ErmB [Enterococcus faecium]	12903	830	747	99.2	99.87	99.33	100.13	17.79	10612.9	1e-26
48	Takahashi_2022	1015	gb|DQ278190.1|+|0-474|ARO:3002861|dfrA5 [Salmonella enterica subsp. enterica serovar Enteritidis]	25245	525	474	100	100	100	100	53.95	23711.3	1e-26
49	Takahashi_2022	1015	gb|AP009048.1|+|2810082-2811255|ARO:3000027|emrA [Escherichia coli str. K-12 substr. W3110]	85752	1284	1173	97.95	100	97.95	100	79.53	81973.3	1e-26
50	Takahashi_2022	1015	gb|U00096.3|-|3203309-3204131|ARO:3002986|bacA [Escherichia coli str. K-12 substr. MG1655]	56529	905	822	97.69	100	97.69	100	74.21	53869.1	1e-26
51	Takahashi_2022	1015	gb|DQ485530.1|+|0-657|ARO:3002791|QnrS2 [Salmonella enterica subsp. enterica serovar Anatum]	17326	729	657	100	100	100	100	26.58	15255.2	1e-26
52	Takahashi_2022	1015	gb|U00096.1|+|2812615-2814154|ARO:3000074|emrB [Escherichia coli str. K-12 substr. MG1655]	127537	1671	1539	97.73	100	97.73	100	88.19	122609	1e-26
53	Takahashi_2022	1015	gb|AP009048.1|-|3980025-3981183|ARO:3000795|mdtE [Escherichia coli str. K-12 substr. W3110]	101987	1264	1158	98.53	100	98.53	100	92.72	98256.2	1e-26
54	Takahashi_2022	1015	gb|AP009048.1|+|1621287-1621671|ARO:3000263|marA [Escherichia coli str. K-12 substr. W3110]	15998	426	384	99.74	100	99.74	100	42.35	14762.8	1e-26
55	Takahashi_2022	1015	gb|AF534183.1|+|2970-4245|ARO:3000165|tet(A) [Shigella sonnei]	2468	1420	1275	84.78	86.12	98.45	116.12	2.04	282.31	1e-26
56	Takahashi_2022	1015	gb|JN420336.1|-|1399-2230|ARO:3001396|OXA-1 [Klebsiella pneumoniae]	1506	925	831	76.41	76.41	100	130.87	1.83	138.44	1e-26
57	Takahashi_2022	1015	gb|KJ541681.1|+|19526-20000|ARO:3002854|dfrA1 [Klebsiella oxytoca]	873	528	474	79.75	79.75	100	125.4	1.86	84.91	1e-19
58	Takahashi_2022	1015	gb|FJ854362.1|+|2338-2812|ARO:3002862|dfrA7 [Acinetobacter baumannii]	9623	527	474	100	100	100	100	20.54	8151.03	1e-26
59	Takahashi_2022	1015	gb|AP009048.1|-|4304505-4306557|ARO:3003549|mdtO [Escherichia coli str. K-12 substr. W3110]	173904	2207	2052	96.49	100	96.49	100	94.2	167391	1e-26
60	Takahashi_2022	1015	gb|KR091911.1|-|74564-75350|ARO:3002578|AAC(6')-Ib7 [Salmonella enterica subsp. enterica serovar Corvallis]	22940	871	786	95.42	95.42	100	104.8	30.13	20452	1e-26
61	Takahashi_2022	1015	gb|U00096.1|+|2367070-2368039|ARO:3003578|PmrF [Escherichia coli str. K-12 substr. MG1655]	65852	1065	969	98.56	100	98.56	100	71.32	62722.9	1e-26
62	Takahashi_2022	1015	gb|CP015085.1|-|2551711-2552440|ARO:3003838|gadW [Escherichia coli O25b:H4]	28077	807	729	94.79	99.45	95.31	100.55	43.55	25743.9	1e-26
63	Takahashi_2022	1015	gb|U00096.3|-|721055-721733|ARO:3003841|kdpE [Escherichia coli str. K-12 substr. MG1655]	30364	750	678	96.17	99.85	96.31	100.15	50.64	28183.7	1e-26
64	Takahashi_2022	1015	gb|U00096.3|+|966620-968369|ARO:3003950|msbA [Escherichia coli str. K-12 substr. MG1655]	162916	1885	1749	98.63	100	98.63	100	97.17	157344	1e-26
65	Takahashi_2022	1015	gb|AM040708.1|+|1173-1965|ARO:3004704|aadA8b [Escherichia coli]	2316	882	792	74.87	74.87	100	133.56	2.98	642.82	1e-26
66	Takahashi_2022	1015	gb|Z11877.1|+|485-818|ARO:3004039|Ecol_emrE [Escherichia coli]	10241	370	333	99.4	100	99.4	100	31.8	9181.81	1e-26
67	Takahashi_2022	1015	gb|U00096.3|-|484425-485619|ARO:3004043|Ecol_acrA [Escherichia coli str. K-12 substr. MG1655]	121485	1298	1194	98.99	100	98.99	100	105.89	117645	1e-26
68	Takahashi_2022	1015	gb|X02340.1|+|222-1194|ARO:3004089|ANT(3'')-IIa [Escherichia coli]	2498	1082	972	61.01	62.04	98.34	161.19	2.67	559.43	1e-26
69	Takahashi_2022	1015	gb|JQ394987.1|+|0-1233|ARO:3001328|Ecol_mdfA [Escherichia coli]	61298	1357	1233	96.67	100	96.67	100	55.82	57343.6	1e-26
70	Takahashi_2022	1015	gb|U00096.3|-|4377810-4378944|ARO:3004290|Ecol_ampC_BLA [Escherichia coli str. K-12 substr. MG1655]	13720	1260	1134	58.91	60.32	97.66	165.79	12.75	10363.1	1e-26
71	Takahashi_2022	1015	gb|DQ839391.1|-|12872-13757|ARO:3003741|mphE [uncultured bacterium]	1141	986	885	71.41	71.41	100	140.03	1.3	11.29	0.00078
72	Takahashi_2022	1015	gb|U49101.1|+|1490-1838|ARO:3005010|qacEdelta1 [Pseudomonas aeruginosa]	25504	385	348	100	100	100	100	73.7	24369.6	1e-26
73	Takahashi_2022	1015	gb|FO834906.1|-|2173974-2175099|ARO:3005044|OmpA [Klebsiella pneumoniae]	27095	1246	1125	70.4	81.07	86.84	123.36	33.64	23573.5	1e-26
74	Takahashi_2022	1015	gb|CP007727.1|-|807206-809555|ARO:3005059|LptD [Klebsiella pneumoniae subsp. pneumoniae KPNIH10]	4550	2616	2349	20.99	25.03	83.84	399.49	3.15	521.84	1e-26
75	Takahashi_2022	1015	gb|HQ170516.1|+|426-1026|ARO:3005112|AAC(6')-Ib-cr3 [Aeromonas media]	439	668	600	18	18	100	555.56	0.74	47.57	5.2e-10
76	Takahashi_2022	1015	gb|JZKY01000061.1|+|787-1366|ARO:3005114|AAC(6')-Ib-cr4 [Enterobacter hormaechei subsp. steigerwaltii]	1067	645	579	48.53	48.88	99.29	204.59	1.87	103.99	1e-23
77	Takahashi_2022	1015	gb|NG_049080.1|+|101-1234|ARO:3006875|EC-14 [Escherichia coli]	5414	1262	1134	35.27	36.24	97.32	275.91	4.87	2581.54	1e-26
78	Takahashi_2022	1015	gb|NG_049084.1|+|101-1234|ARO:3006879|EC-19 [Escherichia coli]	3105	1263	1134	37.92	39.24	96.63	254.83	3.07	776.76	1e-26
79	Takahashi_2022	1015	gb|NG_049085.1|+|101-1234|ARO:3006880|EC-5 [Escherichia]	807	1263	1134	15.87	16.23	97.83	616.3	0.75	100.69	1e-22
80	Takahashi_2022	1015	gb|NG_049086.1|+|101-1234|ARO:3006881|EC-8 [Escherichia coli]	75613	1244	1134	99.91	100	99.91	100	67.95	71959.5	1e-26
81	Takahashi_2022	1015	gb|NG_049314.1|+|100-1252|ARO:3006477|MOX-12 [Aeromonas]	1463	1283	1152	38.54	38.8	99.33	257.72	1.28	11.73	0.00061
82	Takahashi_2022	1015	gb|NG_055585.1|+|0-1152|ARO:3006478|MOX-13 [Citrobacter sp.]	3951	1282	1152	90.54	91.41	99.05	109.4	3.51	1360.19	1e-26
83	Takahashi_2022	1015	gb|NG_049782.1|+|1-795|ARO:3005734|OXA-504 [Aeromonas caviae]	2601	885	795	74.09	74.72	99.16	133.84	3.4	844.13	1e-26
84	Takahashi_2022	1015	gb|NG_063881.1|+|101-895|ARO:3005983|OXA-780 [Aeromonas]	773	885	795	33.33	33.96	98.15	294.44	1.06	7.67	0.0056
85	Takahashi_2022	1015	gb|FJ768952.1|+|0-1488|ARO:3000237|TolC [Escherichia coli]	140456	1611	1488	98.45	100	98.45	100	98.69	135693	1e-26
86	Takahashi_2022	1015	gb|U00096.3|-|2306971-2308615|ARO:3003952|YojI [Escherichia coli str. K-12 substr. MG1655]	103408	1794	1644	97.75	100	97.75	100	68.59	98146.9	1e-26
0	Takahashi_2022	1014	gb|AP009048.1|-|4303042-4304509|ARO:3003550|mdtP [Escherichia coli str. K-12 substr. W3110]	9090	242	1467	94.82	96.52	98.23	103.6	6.5	8386.85	1e-26
1	Takahashi_2022	1014	gb|AP009048.1|+|3974604-3975429|ARO:3000508|gadX [Escherichia coli str. K-12 substr. W3110]	3447	137	825	96.61	98.67	97.91	101.35	4.53	3055.42	1e-26
2	Takahashi_2022	1014	gb|AF462019.1|+|26-656|ARO:3002681|catB9 [Vibrio cholerae]	22718	102	630	100	100	100	100	36.35	22412.8	1e-26
3	Takahashi_2022	1014	gb|U00096.1|+|3660413-3663527|ARO:3000796|mdtF [Escherichia coli str. K-12 substr. MG1655]	20450	507	3114	98.52	100	98.52	100	6.85	18976.1	1e-26
4	Takahashi_2022	1014	gb|BA000007.3|-|4903688-4905062|ARO:3000830|cpxA [Escherichia coli O157:H7 str. Sakai]	7433	227	1374	98.84	100	98.84	100	5.67	6776.38	1e-26
5	Takahashi_2022	1014	gb|AF118110.1|-|71-1037|ARO:3003002|CfxA2 [Prevotella intermedia]	348	161	966	36.44	36.65	99.44	272.88	0.37	68.05	1e-15
6	Takahashi_2022	1014	gb|KC783461.1|+|0-861|ARO:3001383|TEM-206 [Escherichia coli]	10251	142	861	93.03	93.03	100	107.49	11.98	9832	1e-26
7	Takahashi_2022	1014	gb|U00096.1|-|1124117-1125326|ARO:3001216|mdtH [Escherichia coli str. K-12 substr. MG1655]	5530	201	1209	98.51	100	98.51	100	4.8	4955.06	1e-26
8	Takahashi_2022	1014	gb|DQ485529.1|+|0-657|ARO:3002790|QnrS1 [Salmonella enterica subsp. enterica serovar Bovismorbificans]	6735	109	657	99.54	99.54	100	100.46	10.32	6414.75	1e-26
9	Takahashi_2022	1014	gb|U00096.1|+|2154015-2155263|ARO:3000792|mdtA [Escherichia coli str. K-12 substr. MG1655]	6325	207	1248	98	99.84	98.15	100.16	5.45	5729.37	1e-26
10	Takahashi_2022	1014	gb|AB089595.1|+|0-1206|ARO:3000166|tet(B) [Gram-negative bacterium TC71]	619	201	1206	44.61	44.94	99.26	222.51	0.52	211.97	1e-26
11	Takahashi_2022	1014	gb|D78168.1|+|1591-3130|ARO:3000254|emrY [Escherichia coli]	4777	256	1539	92.2	93.76	98.34	106.65	3.31	4060.55	1e-26
12	Takahashi_2022	1014	gb|CP000800.1|-|1191727-1192954|ARO:3001329|mdtG [Escherichia coli O139:H28 str. E24377A]	5627	204	1227	98.78	100	98.78	100	4.78	5043.5	1e-26
13	Takahashi_2022	1014	gb|D78168.1|+|536-1592|ARO:3000206|emrK [Escherichia coli]	4997	175	1056	99.72	100	99.72	100	4.81	4493.7	1e-26
14	Takahashi_2022	1014	gb|AP009048.1|-|4338624-4340268|ARO:3003576|eptA [Escherichia coli str. K-12 substr. W3110]	9484	271	1644	96.23	96.84	99.37	103.27	5.96	8698.43	1e-26
15	Takahashi_2022	1014	gb|U00096.1|-|3412802-3413465|ARO:3000656|AcrS [Escherichia coli str. K-12 substr. MG1655]	1736	110	663	88.08	88.84	99.15	112.56	2.7	1430.19	1e-26
16	Takahashi_2022	1014	gb|U00096.1|+|2155262-2158385|ARO:3000793|mdtB [Escherichia coli str. K-12 substr. MG1655]	17556	511	3123	98.69	99.62	99.07	100.39	5.87	16080.3	1e-26
17	Takahashi_2022	1014	gb|FJ228229.1|+|553-1198|ARO:3002788|QnrD1 [Salmonella enterica subsp. enterica serovar Bovismorbificans]	307	107	645	37.21	37.21	100	268.75	0.48	95.43	1e-21
18	Takahashi_2022	1014	gb|AP009048.1|-|4153663-4154296|ARO:3000518|CRP [Escherichia coli str. K-12 substr. W3110]	4133	105	633	99.21	100	99.21	100	6.97	3827.15	1e-26
19	Takahashi_2022	1014	gb|AY055428.1|-|20268-21084|ARO:3000412|sul2 [Vibrio cholerae]	35066	130	816	100	100	100	100	43.17	34677	1e-26
20	Takahashi_2022	1014	gb|U00096.1|-|2098446-2099613|ARO:3003577|ugd [Escherichia coli str. K-12 substr. MG1655]	3117	194	1167	90.92	93.83	96.89	106.58	2.86	2578.71	1e-26
21	Takahashi_2022	1014	gb|AP009048.1|+|2165012-2166416|ARO:3000829|baeS [Escherichia coli str. K-12 substr. W3110]	6150	233	1404	98.86	98.93	99.93	101.08	4.43	5484.22	1e-26
22	Takahashi_2022	1014	gb|BA000007.3|+|3212025-3212640|ARO:3000832|evgA [Escherichia coli O157:H7 str. Sakai]	1422	102	615	90.73	91.54	99.11	109.24	2.41	1141.27	1e-26
23	Takahashi_2022	1014	gb|AF024602.1|+|3155-3992|ARO:3002660|APH(6)-Id [Pseudomonas aeruginosa]	50542	130	837	99.88	100	99.88	100	61.35	50151	1e-26
24	Takahashi_2022	1014	gb|U00096.3|-|481253-484403|ARO:3000216|acrB [Escherichia coli str. K-12 substr. MG1655]	19670	514	3150	97.97	98.7	99.26	101.32	6.41	18180	1e-26
25	Takahashi_2022	1014	gb|U00096.3|-|4567286-4568519|ARO:3001214|mdtM [Escherichia coli str. K-12 substr. MG1655]	6804	204	1233	95.13	99.51	95.6	100.49	6.25	6213.83	1e-26
26	Takahashi_2022	1014	gb|AF227521.1|+|3269-4487|ARO:3000616|mel [Streptococcus pyogenes]	6157	202	1218	74.22	80.38	92.34	124.41	6.14	5575.63	1e-26
27	Takahashi_2022	1014	gb|BA000007.3|-|1737690-1738104|ARO:3000676|H-NS [Escherichia coli O157:H7 str. Sakai]	1928	69	414	96.86	97.83	99.01	102.22	4.85	1730.08	1e-26
28	Takahashi_2022	1014	gb|AF516719.1|+|214-1075|ARO:3000967|TEM-104 [Klebsiella pneumoniae]	407	144	861	12.31	12.31	100	812.26	0.47	125.35	1e-26
29	Takahashi_2022	1014	gb|U00096.1|+|2158385-2161463|ARO:3000794|mdtC [Escherichia coli str. K-12 substr. MG1655]	12168	507	3078	98.41	99.71	98.7	100.29	4.11	10726.7	1e-26
30	Takahashi_2022	1014	gb|U00096.1|+|2484373-2487967|ARO:3000833|evgS [Escherichia coli str. K-12 substr. MG1655]	12047	592	3594	91.99	92.79	99.13	107.77	3.46	10379.9	1e-26
31	Takahashi_2022	1014	gb|Z21523.1|+|0-1974|ARO:3000191|tet(Q) [Bacteroides fragilis]	1014	330	1974	38.25	39.01	98.05	256.36	0.56	347.71	1e-26
32	Takahashi_2022	1014	gb|U00096.3|+|2810769-2811300|ARO:3000516|emrR [Escherichia coli str. K-12 substr. MG1655]	1837	88	531	94.92	94.92	100	105.36	3.49	1587.17	1e-26
33	Takahashi_2022	1014	gb|AP009048.1|+|2166412-2167135|ARO:3000828|baeR [Escherichia coli str. K-12 substr. W3110]	3018	120	723	94.19	94.19	100	106.17	4.28	2674.67	1e-26
34	Takahashi_2022	1014	gb|AP009048.1|+|2586250-2589364|ARO:3000491|acrD [Escherichia coli str. K-12 substr. W3110]	15493	511	3114	97.4	98.49	98.89	101.53	5.16	14024.9	1e-26
35	Takahashi_2022	1014	gb|AP009048.1|-|4306556-4307588|ARO:3003548|mdtN [Escherichia coli str. K-12 substr. W3110]	5792	171	1032	96.61	98.55	98.03	101.47	6.01	5297.09	1e-26
36	Takahashi_2022	1014	gb|U00096.1|+|3415032-3418137|ARO:3000502|AcrF [Escherichia coli str. K-12 substr. MG1655]	21662	505	3105	98.9	100	98.9	100	7.22	20191.9	1e-26
37	Takahashi_2022	1014	gb|U00096.1|+|3413863-3415021|ARO:3000499|AcrE [Escherichia coli str. K-12 substr. MG1655]	6404	192	1158	96.03	97.24	98.76	102.84	5.76	5849.41	1e-26
38	Takahashi_2022	1014	gb|AF242872.1|+|2131-2878|ARO:3000375|ErmB [Enterococcus faecium]	661	125	747	45.25	45.65	99.12	219.06	0.91	365.48	1e-26
39	Takahashi_2022	1014	gb|AP009048.1|+|2810082-2811255|ARO:3000027|emrA [Escherichia coli str. K-12 substr. W3110]	6385	194	1173	91.05	92.67	98.25	107.91	5.89	5823.56	1e-26
40	Takahashi_2022	1014	gb|AB039845.1|+|25-1945|ARO:3000186|tet(M) [Erysipelothrix rhusiopathiae]	12766	316	1920	84.64	86.2	98.19	116.01	7.08	11847.9	1e-26
41	Takahashi_2022	1014	gb|U00096.3|-|3203309-3204131|ARO:3002986|bacA [Escherichia coli str. K-12 substr. MG1655]	4342	136	822	98.91	100	98.91	100	5.59	3948.04	1e-26
42	Takahashi_2022	1014	gb|AF313472.2|+|15593-16397|ARO:3002639|APH(3'')-Ib [Pseudomonas aeruginosa]	43602	126	804	99.63	100	99.63	100	55.46	43222.9	1e-26
43	Takahashi_2022	1014	gb|U00096.1|+|2812615-2814154|ARO:3000074|emrB [Escherichia coli str. K-12 substr. MG1655]	8313	254	1539	98.77	100	98.77	100	5.76	7578.38	1e-26
44	Takahashi_2022	1014	gb|AP009048.1|-|3980025-3981183|ARO:3000795|mdtE [Escherichia coli str. K-12 substr. W3110]	9178	191	1158	99.74	100	99.74	100	8.09	8618.8	1e-26
45	Takahashi_2022	1014	gb|AP009048.1|+|1621287-1621671|ARO:3000263|marA [Escherichia coli str. K-12 substr. W3110]	1098	64	384	76.3	76.82	99.32	130.17	2.98	919.52	1e-26
46	Takahashi_2022	1014	gb|AF534183.1|+|2970-4245|ARO:3000165|tet(A) [Shigella sonnei]	28297	205	1275	97.96	99.06	98.89	100.95	22.54	27686.2	1e-26
47	Takahashi_2022	1014	gb|KJ541681.1|+|19526-20000|ARO:3002854|dfrA1 [Klebsiella oxytoca]	11495	78	474	99.79	100	99.79	100	24.62	11262.6	1e-26
48	Takahashi_2022	1014	gb|AY044436.1|+|1435-2311|ARO:3001878|CTX-M-15 [Escherichia coli]	4506	145	876	96.23	96.23	100	103.91	5.17	4086.7	1e-26
49	Takahashi_2022	1014	gb|AP009048.1|-|4304505-4306557|ARO:3003549|mdtO [Escherichia coli str. K-12 substr. W3110]	16005	336	2052	96	97.12	98.85	102.96	8.12	15023.2	1e-26
50	Takahashi_2022	1014	gb|AE005672.3|-|1983115-1984810|ARO:3000024|patA [Streptococcus pneumoniae TIGR4]	17511	277	1695	94.34	100	94.34	100	12.19	16696.2	1e-26
51	Takahashi_2022	1014	gb|AE005672.3|-|1980557-1982324|ARO:3000025|patB [Streptococcus pneumoniae TIGR4]	17790	289	1767	92.36	97.23	94.99	102.85	11.54	16941.3	1e-26
52	Takahashi_2022	1014	gb|AE007317.1|+|866210-867410|ARO:3000822|pmrA [Streptococcus pneumoniae R6]	8507	198	1200	94.08	100.08	94	99.92	8.47	7928.88	1e-26
53	Takahashi_2022	1014	gb|U00096.1|+|2367070-2368039|ARO:3003578|PmrF [Escherichia coli str. K-12 substr. MG1655]	4795	161	969	99.38	100	99.38	100	5.08	4332.13	1e-26
54	Takahashi_2022	1014	gb|CP007593.1|+|2148923-2149772|ARO:3001301|RlmA(II) [Streptococcus pneumoniae]	4466	141	849	78.09	83.75	93.25	119.41	6.56	4059.23	1e-26
55	Takahashi_2022	1014	gb|CP015085.1|-|2551711-2552440|ARO:3003838|gadW [Escherichia coli O25b:H4]	1987	121	729	86.83	92.59	93.78	108	3.35	1649.76	1e-26
56	Takahashi_2022	1014	gb|U00096.3|-|721055-721733|ARO:3003841|kdpE [Escherichia coli str. K-12 substr. MG1655]	2388	113	678	96.31	99.26	97.03	100.74	3.88	2068.87	1e-26
57	Takahashi_2022	1014	gb|U00096.3|+|966620-968369|ARO:3003950|msbA [Escherichia coli str. K-12 substr. MG1655]	10253	289	1749	98.51	99.26	99.25	100.75	6.05	9417.57	1e-26
58	Takahashi_2022	1014	gb|AF231986.2|+|3307-4522|ARO:3002705|floR [Escherichia coli]	70850	184	1215	99.92	100	99.92	100	58.89	70298.8	1e-26
59	Takahashi_2022	1014	gb|U00096.3|-|484425-485619|ARO:3004043|Ecol_acrA [Escherichia coli str. K-12 substr. MG1655]	9128	197	1194	99.75	100	99.75	100	7.78	8551.95	1e-26
60	Takahashi_2022	1014	gb|JQ394987.1|+|0-1233|ARO:3001328|Ecol_mdfA [Escherichia coli]	4422	205	1233	92.13	94.81	97.18	105.47	3.96	3842.41	1e-26
61	Takahashi_2022	1014	gb|AE003852.1|+|1674272-1675445|ARO:3004289|Vcho_varG [Vibrio cholerae O1 biovar El Tor str. N16961]	41472	185	1173	100	100	100	100	35.62	40918.3	1e-26
62	Takahashi_2022	1014	gb|AE003852.1|-|1687437-1688259|ARO:3004364|almG [Vibrio cholerae O1 biovar El Tor str. N16961]	29415	132	822	100	100	100	100	36.1	29020.4	1e-26
63	Takahashi_2022	1014	gb|FO834906.1|-|2173974-2175099|ARO:3005044|OmpA [Klebsiella pneumoniae]	1402	188	1125	43.02	47.64	90.3	209.89	1.63	926.68	1e-26
64	Takahashi_2022	1014	gb|CP007727.1|-|807206-809555|ARO:3005059|LptD [Klebsiella pneumoniae subsp. pneumoniae KPNIH10]	551	393	2349	8.51	9.92	85.84	1008.15	0.37	26.32	2.9e-07
65	Takahashi_2022	1014	gb|NG_049079.1|+|101-1234|ARO:3006874|EC-13 [Escherichia coli]	338	189	1134	8.91	8.91	100	1122.77	0.3	41.56	6.3e-10
66	Takahashi_2022	1014	gb|NG_049083.1|+|101-1234|ARO:3006878|EC-18 [Escherichia coli]	5787	188	1134	95.77	95.77	100	104.42	5.14	5245.26	1e-26
67	Takahashi_2022	1014	gb|FJ768952.1|+|0-1488|ARO:3000237|TolC [Escherichia coli]	7924	246	1488	98.52	100	98.52	100	5.59	7213.78	1e-26
68	Takahashi_2022	1014	gb|U00096.3|-|2306971-2308615|ARO:3003952|YojI [Escherichia coli str. K-12 substr. MG1655]	7796	272	1644	94.83	96.78	97.99	103.33	5.15	7015.08	1e-26
69	Takahashi_2022	1014	gb|CP036548.1|+|4326-4839|ARO:3007107|nimE [Bacteroides fragilis]	2139	85	513	100	100	100	100	4.18	1895.15	1e-26
70	Takahashi_2022	1014	gb|AY394560.1|+|0-1920|ARO:3007120|tet(O/M/O) [Campylobacter coli]	1730	320	1920	23.28	24.74	94.11	404.21	1.09	968.03	1e-26
0	Takahashi_2022	1013	gb|AP009048.1|-|4303042-4304509|ARO:3003550|mdtP [Escherichia coli str. K-12 substr. W3110]	221930	2397	1467	97.61	100	97.61	100	163.55	214839	1e-26
1	Takahashi_2022	1013	gb|AP009048.1|+|3974604-3975429|ARO:3000508|gadX [Escherichia coli str. K-12 substr. W3110]	67425	1376	825	93.58	100	93.58	100	99.98	63405.1	1e-26
2	Takahashi_2022	1013	gb|AF462019.1|+|26-656|ARO:3002681|catB9 [Vibrio cholerae]	1189	1060	630	76.98	76.98	100	129.9	1.9	7.33	0.0068
3	Takahashi_2022	1013	gb|U00096.1|+|3660413-3663527|ARO:3000796|mdtF [Escherichia coli str. K-12 substr. MG1655]	476805	4914	3114	97.37	100	97.37	100	164.39	462261	1e-26
4	Takahashi_2022	1013	gb|BA000007.3|-|4903688-4905062|ARO:3000830|cpxA [Escherichia coli O157:H7 str. Sakai]	222089	2245	1374	98.11	100	98.11	100	172.41	215442	1e-26
5	Takahashi_2022	1013	gb|KC783461.1|+|0-861|ARO:3001383|TEM-206 [Escherichia coli]	48488	1440	861	97.1	97.1	100	102.99	56.65	44333	1e-26
6	Takahashi_2022	1013	gb|BX664015.1|-|103017-103833|ARO:3002641|APH(3')-Ia [Serratia marcescens]	978	1373	816	65.2	65.69	99.25	152.24	1.24	66.6	1e-15
7	Takahashi_2022	1013	gb|U00096.1|-|1124117-1125326|ARO:3001216|mdtH [Escherichia coli str. K-12 substr. MG1655]	142438	1997	1209	98.26	100	98.26	100	125.77	136556	1e-26
8	Takahashi_2022	1013	gb|DQ485529.1|+|0-657|ARO:3002790|QnrS1 [Salmonella enterica subsp. enterica serovar Bovismorbificans]	1020	1106	657	84.63	85.08	99.46	117.53	1.57	3.48	0.062
9	Takahashi_2022	1013	gb|U00096.1|+|2154015-2155263|ARO:3000792|mdtA [Escherichia coli str. K-12 substr. MG1655]	119328	2068	1248	96.07	100	96.07	100	107.42	113264	1e-26
10	Takahashi_2022	1013	gb|FJ196385.1|-|8531-9323|ARO:3000413|sul3 [Escherichia coli]	535	1333	792	44.32	44.32	100	225.64	0.68	341.19	1e-26
11	Takahashi_2022	1013	gb|AB089595.1|+|0-1206|ARO:3000166|tet(B) [Gram-negative bacterium TC71]	984	2030	1206	63.18	63.52	99.48	157.44	0.83	363.3	1e-26
12	Takahashi_2022	1013	gb|FJ460181.2|+|1790-2582|ARO:3002617|aadA17 [Aeromonas media]	485	1333	792	41.29	41.41	99.7	241.46	0.62	395.86	1e-26
13	Takahashi_2022	1013	gb|D78168.1|+|1591-3130|ARO:3000254|emrY [Escherichia coli]	105093	2555	1539	97.73	100	97.73	100	72.98	97668.7	1e-26
14	Takahashi_2022	1013	gb|CP000800.1|-|1191727-1192954|ARO:3001329|mdtG [Escherichia coli O139:H28 str. E24377A]	125857	2031	1227	98.21	100	98.21	100	109.59	119891	1e-26
15	Takahashi_2022	1013	gb|D78168.1|+|536-1592|ARO:3000206|emrK [Escherichia coli]	89980	1756	1056	97.73	100	97.73	100	92.27	84843.7	1e-26
16	Takahashi_2022	1013	gb|AP009048.1|-|4338624-4340268|ARO:3003576|eptA [Escherichia coli str. K-12 substr. W3110]	211168	2691	1644	96.53	100	96.53	100	143.65	203230	1e-26
17	Takahashi_2022	1013	gb|U00096.1|-|3412802-3413465|ARO:3000656|AcrS [Escherichia coli str. K-12 substr. MG1655]	48813	1109	663	98.19	100	98.19	100	78.85	45584.3	1e-26
18	Takahashi_2022	1013	gb|U00096.1|+|2155262-2158385|ARO:3000793|mdtB [Escherichia coli str. K-12 substr. MG1655]	344056	5021	3123	96.73	100	96.73	100	122.22	329280	1e-26
19	Takahashi_2022	1013	gb|AP009048.1|-|4153663-4154296|ARO:3000518|CRP [Escherichia coli str. K-12 substr. W3110]	101966	1051	633	99.21	100	99.21	100	166.05	98854.8	1e-26
20	Takahashi_2022	1013	gb|AY055428.1|-|20268-21084|ARO:3000412|sul2 [Vibrio cholerae]	6472	1372	816	98.65	98.65	100	101.37	8.03	3314.6	1e-26
21	Takahashi_2022	1013	gb|AM419751.1|+|14210-15431|ARO:3000567|tet(40) [uncultured bacterium]	815	2055	1221	40.29	40.46	99.6	247.17	0.67	536.3	1e-26
22	Takahashi_2022	1013	gb|U00096.1|-|2098446-2099613|ARO:3003577|ugd [Escherichia coli str. K-12 substr. MG1655]	65530	1948	1167	96.4	100	96.4	100	64.73	59910.8	1e-26
23	Takahashi_2022	1013	gb|AP009048.1|+|2165012-2166416|ARO:3000829|baeS [Escherichia coli str. K-12 substr. W3110]	70366	2342	1404	95.23	99.36	95.84	100.65	56.24	63641	1e-26
24	Takahashi_2022	1013	gb|BA000007.3|+|3212025-3212640|ARO:3000832|evgA [Escherichia coli O157:H7 str. Sakai]	35018	1030	615	99.19	100	99.19	100	58.51	32043.9	1e-26
25	Takahashi_2022	1013	gb|AF024602.1|+|3155-3992|ARO:3002660|APH(6)-Id [Pseudomonas aeruginosa]	9012	1407	837	99.88	100	99.88	100	10.99	5549.78	1e-26
26	Takahashi_2022	1013	gb|M64556.1|+|600-1860|ARO:3002693|cmlA1 [Pseudomonas aeruginosa]	3611	2120	1260	88.02	88.1	99.91	113.51	2.89	387.49	1e-26
27	Takahashi_2022	1013	gb|JF969163.1|+|1053-1893|ARO:3000410|sul1 [Vibrio fluvialis]	30295	1408	840	99.29	100.83	98.47	99.17	36.96	26319.3	1e-26
28	Takahashi_2022	1013	gb|U00096.3|-|481253-484403|ARO:3000216|acrB [Escherichia coli str. K-12 substr. MG1655]	529023	4935	3150	98.76	100	98.76	100	175.26	514400	1e-26
29	Takahashi_2022	1013	gb|GU585907.1|-|21605-22103|ARO:3002858|dfrA12 [Klebsiella pneumoniae]	1703	838	498	99	99	100	101.01	3.43	294.26	1e-26
30	Takahashi_2022	1013	gb|U00096.3|-|4567286-4568519|ARO:3001214|mdtM [Escherichia coli str. K-12 substr. MG1655]	49139	2062	1233	96.51	100	96.51	100	44.09	43283.2	1e-26
31	Takahashi_2022	1013	gb|AF227521.1|+|3269-4487|ARO:3000616|mel [Streptococcus pyogenes]	3035	2050	1218	55.67	59.61	93.39	167.77	2.98	190.73	1e-26
32	Takahashi_2022	1013	gb|D16251.1|-|1625-2531|ARO:3000316|mphA [Escherichia coli]	18242	1521	906	99.89	100	99.89	100	20.37	14145.3	1e-26
33	Takahashi_2022	1013	gb|BA000007.3|-|1737690-1738104|ARO:3000676|H-NS [Escherichia coli O157:H7 str. Sakai]	27761	694	414	98.79	100	98.79	100	69.83	25745.5	1e-26
34	Takahashi_2022	1013	gb|AB211124.1|+|0-525|ARO:3002895|SAT-2 [Escherichia coli]	85851	873	525	100	100	100	100	165.19	83264.6	1e-26
35	Takahashi_2022	1013	gb|U00096.1|+|2158385-2161463|ARO:3000794|mdtC [Escherichia coli str. K-12 substr. MG1655]	271224	4999	3078	95.19	100	95.19	100	101.19	256589	1e-26
36	Takahashi_2022	1013	gb|U00096.1|+|2484373-2487967|ARO:3000833|evgS [Escherichia coli str. K-12 substr. MG1655]	246410	5857	3594	96.3	100	96.3	100	75.3	229381	1e-26
37	Takahashi_2022	1013	gb|U00096.3|+|2810769-2811300|ARO:3000516|emrR [Escherichia coli str. K-12 substr. MG1655]	46628	888	531	98.68	100	98.68	100	91.28	44029	1e-26
38	Takahashi_2022	1013	gb|AP009048.1|+|2166412-2167135|ARO:3000828|baeR [Escherichia coli str. K-12 substr. W3110]	70067	1206	723	97.1	100	97.1	100	106.43	66530.5	1e-26
39	Takahashi_2022	1013	gb|AP009048.1|+|2586250-2589364|ARO:3000491|acrD [Escherichia coli str. K-12 substr. W3110]	423610	4951	3114	98.62	100	98.62	100	142.6	408983	1e-26
40	Takahashi_2022	1013	gb|AP009048.1|-|4306556-4307588|ARO:3003548|mdtN [Escherichia coli str. K-12 substr. W3110]	111237	1712	1032	96.03	100	96.03	100	120.47	106204	1e-26
41	Takahashi_2022	1013	gb|U00096.1|+|3415032-3418137|ARO:3000502|AcrF [Escherichia coli str. K-12 substr. MG1655]	427958	4934	3105	97.97	100	97.97	100	148.69	413379	1e-26
42	Takahashi_2022	1013	gb|U00096.1|+|3413863-3415021|ARO:3000499|AcrE [Escherichia coli str. K-12 substr. MG1655]	169515	1906	1158	98.79	100	98.79	100	154.96	163881	1e-26
43	Takahashi_2022	1013	gb|AF242872.1|+|2131-2878|ARO:3000375|ErmB [Enterococcus faecium]	589	1257	747	47.52	47.93	99.16	208.66	0.81	242.1	1e-26
44	Takahashi_2022	1013	gb|AP009048.1|+|2810082-2811255|ARO:3000027|emrA [Escherichia coli str. K-12 substr. W3110]	143802	1937	1173	98.21	100	98.21	100	132.34	138092	1e-26
45	Takahashi_2022	1013	gb|AB039845.1|+|25-1945|ARO:3000186|tet(M) [Erysipelothrix rhusiopathiae]	8404	3229	1920	97.6	97.92	99.68	102.13	4.63	2301.05	1e-26
46	Takahashi_2022	1013	gb|U00096.3|-|3203309-3204131|ARO:3002986|bacA [Escherichia coli str. K-12 substr. MG1655]	97983	1366	822	96.59	100	96.59	100	130.08	93959.9	1e-26
47	Takahashi_2022	1013	gb|AF313472.2|+|15593-16397|ARO:3002639|APH(3'')-Ib [Pseudomonas aeruginosa]	8799	1352	804	99.75	100	99.75	100	11.1	5462.98	1e-26
48	Takahashi_2022	1013	gb|U00096.1|+|2812615-2814154|ARO:3000074|emrB [Escherichia coli str. K-12 substr. MG1655]	210447	2519	1539	97.73	100	97.73	100	147.39	203008	1e-26
49	Takahashi_2022	1013	gb|AF188199.1|+|214-1075|ARO:3000936|TEM-70 [Escherichia coli]	2533	1449	861	13.47	13.47	100	742.24	2.96	294.95	1e-26
50	Takahashi_2022	1013	gb|AP009048.1|-|3980025-3981183|ARO:3000795|mdtE [Escherichia coli str. K-12 substr. W3110]	170287	1905	1158	98.45	100	98.45	100	155.38	164653	1e-26
51	Takahashi_2022	1013	gb|AP009048.1|+|1621287-1621671|ARO:3000263|marA [Escherichia coli str. K-12 substr. W3110]	26675	644	384	98.7	100	98.7	100	71.77	24803.1	1e-26
52	Takahashi_2022	1013	gb|AF534183.1|+|2970-4245|ARO:3000165|tet(A) [Shigella sonnei]	38547	2136	1275	99.92	100	99.92	100	30.61	32587.5	1e-26
53	Takahashi_2022	1013	gb|KJ541681.1|+|19526-20000|ARO:3002854|dfrA1 [Klebsiella oxytoca]	38521	793	474	99.79	100	99.79	100	82.58	36203.2	1e-26
54	Takahashi_2022	1013	gb|AY044436.1|+|1435-2311|ARO:3001878|CTX-M-15 [Escherichia coli]	26521	1469	876	100	100	100	100	30.44	22420.3	1e-26
55	Takahashi_2022	1013	gb|FJ854362.1|+|2338-2812|ARO:3002862|dfrA7 [Acinetobacter baumannii]	11044	796	474	100	100	100	100	23.41	8867.91	1e-26
56	Takahashi_2022	1013	gb|AP009048.1|-|4304505-4306557|ARO:3003549|mdtO [Escherichia coli str. K-12 substr. W3110]	328372	3305	2052	96.93	100	96.93	100	176.51	318586	1e-26
57	Takahashi_2022	1013	gb|KR091911.1|-|74564-75350|ARO:3002578|AAC(6')-Ib7 [Salmonella enterica subsp. enterica serovar Corvallis]	12156	1321	786	29.77	31.04	95.9	322.13	15.84	8710.29	1e-26
58	Takahashi_2022	1013	gb|U00096.1|+|2367070-2368039|ARO:3003578|PmrF [Escherichia coli str. K-12 substr. MG1655]	101186	1609	969	97.63	100	97.63	100	111.93	96457.6	1e-26
59	Takahashi_2022	1013	gb|AF324834.1|+|0-900|ARO:3003712|VEB-1b [Pseudomonas aeruginosa]	3178	1514	900	94.89	94.89	100	105.39	3.58	589.5	1e-26
60	Takahashi_2022	1013	gb|CP015085.1|-|2551711-2552440|ARO:3003838|gadW [Escherichia coli O25b:H4]	59797	1217	729	99.86	100	99.86	100	86.4	56241.1	1e-26
61	Takahashi_2022	1013	gb|U00096.3|-|721055-721733|ARO:3003841|kdpE [Escherichia coli str. K-12 substr. MG1655]	42070	1135	678	96.46	99.85	96.6	100.15	68.35	38783.7	1e-26
62	Takahashi_2022	1013	gb|U00096.3|+|966620-968369|ARO:3003950|msbA [Escherichia coli str. K-12 substr. MG1655]	235306	2853	1749	97.88	100	97.88	100	143.16	226881	1e-26
63	Takahashi_2022	1013	gb|KY283125.1|+|0-1626|ARO:3004685|MCR-1.5 [Escherichia coli]	2071	2737	1626	72.82	72.94	99.83	137.1	1.29	92.39	1e-21
64	Takahashi_2022	1013	gb|AM040708.1|+|1173-1965|ARO:3004704|aadA8b [Escherichia coli]	748	1333	792	32.58	32.58	100	306.98	0.95	164.64	1e-26
65	Takahashi_2022	1013	gb|KX000273.1|+|0-1740|ARO:3004036|tetB(60) [uncultured bacterium]	1003	2929	1740	38.1	40.57	93.91	246.46	0.69	944.09	1e-26
66	Takahashi_2022	1013	gb|HQ652506.1|+|373-2098|ARO:3004032|tetA(46) [Streptococcus australis]	4252	2903	1725	87.07	91.54	95.12	109.25	3.06	254.17	1e-26
67	Takahashi_2022	1013	gb|HQ652506.1|+|2099-3836|ARO:3004033|tetB(46) [Streptococcus australis]	6301	2922	1737	86.7	90.85	95.44	110.08	4.42	1237.24	1e-26
68	Takahashi_2022	1013	gb|KX000272.1|+|0-1740|ARO:3004035|tetA(60) [uncultured bacterium]	1014	2929	1740	36.38	38.74	93.92	258.16	0.71	930.74	1e-26
69	Takahashi_2022	1013	gb|AF231986.2|+|3307-4522|ARO:3002705|floR [Escherichia coli]	7792	2043	1215	98.68	98.77	99.92	101.25	6.47	3359.31	1e-26
70	Takahashi_2022	1013	gb|Z11877.1|+|485-818|ARO:3004039|Ecol_emrE [Escherichia coli]	205	560	333	44.14	45.35	97.35	220.53	0.67	165.17	1e-26
71	Takahashi_2022	1013	gb|U00096.3|-|484425-485619|ARO:3004043|Ecol_acrA [Escherichia coli str. K-12 substr. MG1655]	193713	1959	1194	99.16	100	99.16	100	168.03	187914	1e-26
72	Takahashi_2022	1013	gb|X02340.1|+|222-1194|ARO:3004089|ANT(3'')-IIa [Escherichia coli]	1405	1636	972	65.43	65.64	99.69	152.35	1.6	17.6	2.7e-05
73	Takahashi_2022	1013	gb|JQ394987.1|+|0-1233|ARO:3001328|Ecol_mdfA [Escherichia coli]	102938	2047	1233	96.43	100	96.43	100	93.76	96953.9	1e-26
74	Takahashi_2022	1013	gb|AE003852.1|+|1674272-1675445|ARO:3004289|Vcho_varG [Vibrio cholerae O1 biovar El Tor str. N16961]	1044	1974	1173	65.39	65.39	100	152.93	0.89	287.06	1e-26
75	Takahashi_2022	1013	gb|AE003852.1|-|1687437-1688259|ARO:3004364|almG [Vibrio cholerae O1 biovar El Tor str. N16961]	748	1383	822	51.95	52.07	99.77	192.06	0.93	189.68	1e-26
76	Takahashi_2022	1013	gb|U49101.1|+|1490-1838|ARO:3005010|qacEdelta1 [Pseudomonas aeruginosa]	13527	584	348	100	100	100	100	39.44	11869.5	1e-26
77	Takahashi_2022	1013	gb|FO834906.1|-|2173974-2175099|ARO:3005044|OmpA [Klebsiella pneumoniae]	36954	1885	1125	72.18	82.84	87.12	120.71	45.3	31664.7	1e-26
78	Takahashi_2022	1013	gb|CP007727.1|-|807206-809555|ARO:3005059|LptD [Klebsiella pneumoniae subsp. pneumoniae KPNIH10]	11831	3950	2349	22.35	26.39	84.68	378.87	7.81	3935.42	1e-26
79	Takahashi_2022	1013	gb|DQ149925.1|+|188-521|ARO:3005098|qacL [Vibrio cholerae]	275	560	333	63.66	68.77	92.58	145.41	1.04	97.62	1e-22
80	Takahashi_2022	1013	gb|NG_049083.1|+|101-1234|ARO:3006878|EC-18 [Escherichia coli]	976	1909	1134	36.68	37.3	98.35	268.09	0.92	301.87	1e-26
81	Takahashi_2022	1013	gb|NG_049084.1|+|101-1234|ARO:3006879|EC-19 [Escherichia coli]	105610	1882	1134	95.5	96.03	99.45	104.13	94.9	100093	1e-26
82	Takahashi_2022	1013	gb|NG_049085.1|+|101-1234|ARO:3006880|EC-5 [Escherichia]	8046	1907	1134	32.98	33.51	98.42	298.42	7.25	3785.77	1e-26
83	Takahashi_2022	1013	gb|NG_049086.1|+|101-1234|ARO:3006881|EC-8 [Escherichia coli]	40226	1899	1134	93.92	94.27	99.63	106.08	35.87	34870.5	1e-26
84	Takahashi_2022	1013	gb|FJ768952.1|+|0-1488|ARO:3000237|TolC [Escherichia coli]	241944	2425	1488	98.25	100	98.25	100	171.11	234764	1e-26
85	Takahashi_2022	1013	gb|U00096.3|-|2306971-2308615|ARO:3003952|YojI [Escherichia coli str. K-12 substr. MG1655]	165511	2707	1644	97.81	100	97.81	100	109.64	157561	1e-26
0	Takahashi_2022	1011	gb|EU294228.1|+|21241-22717|ARO:3003109|msrE [Acinetobacter baumannii]	1845	869	1476	75.61	75.68	99.91	132.14	1.26	350.5	1e-26
1	Takahashi_2022	1011	gb|AP009048.1|-|4303042-4304509|ARO:3003550|mdtP [Escherichia coli str. K-12 substr. W3110]	51030	848	1467	99.93	100	99.93	100	35.64	48540.9	1e-26
2	Takahashi_2022	1011	gb|AP009048.1|+|3974604-3975429|ARO:3000508|gadX [Escherichia coli str. K-12 substr. W3110]	18288	482	825	99.76	100	99.76	100	22.72	16888.8	1e-26
3	Takahashi_2022	1011	gb|KF976405.1|+|7837-8698|ARO:3001071|SHV-12 [Enterobacter cloacae]	1595	507	861	80.49	80.49	100	124.24	1.85	562.85	1e-26
4	Takahashi_2022	1011	gb|U00096.1|+|3660413-3663527|ARO:3000796|mdtF [Escherichia coli str. K-12 substr. MG1655]	130354	1746	3114	99.97	100	99.97	100	42.76	125208	1e-26
5	Takahashi_2022	1011	gb|JX101693.1|+|58200-58833|ARO:3002676|catB3 [Enterobacter cloacae]	1540	372	633	68.56	68.56	100	145.85	2.45	712.07	1e-26
6	Takahashi_2022	1011	gb|BA000007.3|-|4903688-4905062|ARO:3000830|cpxA [Escherichia coli O157:H7 str. Sakai]	55356	793	1374	98.98	100	98.98	100	42	53021.6	1e-26
7	Takahashi_2022	1011	gb|KM087849.1|+|0-1140|ARO:3002150|DHA-19 [Morganella morganii]	1066	671	1140	56.58	56.67	99.85	176.47	0.94	89.43	1e-20
8	Takahashi_2022	1011	gb|KC783461.1|+|0-861|ARO:3001383|TEM-206 [Escherichia coli]	47668	498	861	97.1	97.1	100	102.99	55.83	46193.4	1e-26
9	Takahashi_2022	1011	gb|MH450214.1|+|0-813|ARO:3004866|NDM-23 [Klebsiella pneumoniae]	933	479	813	75.52	75.77	99.68	131.98	1.17	145.92	1e-26
10	Takahashi_2022	1011	gb|U00096.1|-|1124117-1125326|ARO:3001216|mdtH [Escherichia coli str. K-12 substr. MG1655]	37723	702	1209	98.51	100	98.51	100	33.01	35666.7	1e-26
11	Takahashi_2022	1011	gb|U00096.1|+|2154015-2155263|ARO:3000792|mdtA [Escherichia coli str. K-12 substr. MG1655]	32554	726	1248	98	100	98	100	27.77	30437.4	1e-26
12	Takahashi_2022	1011	gb|AB089595.1|+|0-1206|ARO:3000166|tet(B) [Gram-negative bacterium TC71]	41615	699	1206	99.75	100	99.75	100	35	39561.9	1e-26
13	Takahashi_2022	1011	gb|D78168.1|+|1591-3130|ARO:3000254|emrY [Escherichia coli]	29632	897	1539	99.03	100	99.03	100	20	27045.9	1e-26
14	Takahashi_2022	1011	gb|CP000800.1|-|1191727-1192954|ARO:3001329|mdtG [Escherichia coli O139:H28 str. E24377A]	37290	713	1227	99.35	100	99.35	100	31.26	35204.1	1e-26
15	Takahashi_2022	1011	gb|D78168.1|+|536-1592|ARO:3000206|emrK [Escherichia coli]	22252	617	1056	99.91	100	99.91	100	21.39	20466.8	1e-26
16	Takahashi_2022	1011	gb|AP009048.1|-|4338624-4340268|ARO:3003576|eptA [Escherichia coli str. K-12 substr. W3110]	71292	943	1644	100	100	100	100	44.07	68511.8	1e-26
17	Takahashi_2022	1011	gb|U00096.1|-|3412802-3413465|ARO:3000656|AcrS [Escherichia coli str. K-12 substr. MG1655]	10635	389	663	99.25	100	99.25	100	16.77	9522.27	1e-26
18	Takahashi_2022	1011	gb|V00622.1|+|243-903|ARO:3002683|catI [Escherichia coli]	5781	388	660	97.73	97.73	100	102.33	8.85	4714.15	1e-26
19	Takahashi_2022	1011	gb|U00096.1|+|2155262-2158385|ARO:3000793|mdtB [Escherichia coli str. K-12 substr. MG1655]	98477	1773	3123	99.84	100	99.84	100	32.62	93282.5	1e-26
20	Takahashi_2022	1011	gb|FJ228229.1|+|553-1198|ARO:3002788|QnrD1 [Salmonella enterica subsp. enterica serovar Bovismorbificans]	1298	380	645	94.88	94.88	100	105.39	2.04	502.21	1e-26
21	Takahashi_2022	1011	gb|FJ437066.1|+|0-1134|ARO:3002055|CMY-44 [Escherichia coli]	6186	666	1134	92.06	92.06	100	108.62	5.5	4444.81	1e-26
22	Takahashi_2022	1011	gb|AP009048.1|-|4153663-4154296|ARO:3000518|CRP [Escherichia coli str. K-12 substr. W3110]	24140	369	633	99.84	100	99.84	100	39.22	23053.2	1e-26
23	Takahashi_2022	1011	gb|U00096.1|-|2098446-2099613|ARO:3003577|ugd [Escherichia coli str. K-12 substr. MG1655]	4326	686	1167	69.32	73.95	93.74	135.23	4.52	2641.92	1e-26
24	Takahashi_2022	1011	gb|DQ351241.1|+|36-681|ARO:3002714|QnrB1 [Klebsiella pneumoniae]	797	380	645	63.41	63.57	99.76	157.32	1.24	147.67	1e-26
25	Takahashi_2022	1011	gb|AP009048.1|+|2165012-2166416|ARO:3000829|baeS [Escherichia coli str. K-12 substr. W3110]	32239	817	1404	100	100	100	100	23.34	29867	1e-26
26	Takahashi_2022	1011	gb|BA000007.3|+|3212025-3212640|ARO:3000832|evgA [Escherichia coli O157:H7 str. Sakai]	8766	361	615	99.84	100	99.84	100	14.41	7739.29	1e-26
27	Takahashi_2022	1011	gb|AF024602.1|+|3155-3992|ARO:3002660|APH(6)-Id [Pseudomonas aeruginosa]	90659	476	837	99.88	100	99.88	100	109.73	89239.5	1e-26
28	Takahashi_2022	1011	gb|JF969163.1|+|1053-1893|ARO:3000410|sul1 [Vibrio fluvialis]	76029	480	840	100	100	100	100	91.21	74598.3	1e-26
29	Takahashi_2022	1011	gb|U00096.3|-|481253-484403|ARO:3000216|acrB [Escherichia coli str. K-12 substr. MG1655]	127651	1768	3150	99.94	100	99.94	100	41.29	122443	1e-26
30	Takahashi_2022	1011	gb|DQ838665.1|+|0-474|ARO:3002860|dfrA17 [Pseudomonas aeruginosa]	10620	278	474	100	100	100	100	22.5	9813.62	1e-26
31	Takahashi_2022	1011	gb|U00096.3|-|4567286-4568519|ARO:3001214|mdtM [Escherichia coli str. K-12 substr. MG1655]	36677	716	1233	96.27	100	96.27	100	33.52	34581.5	1e-26
32	Takahashi_2022	1011	gb|D16251.1|-|1625-2531|ARO:3000316|mphA [Escherichia coli]	90352	515	906	100	100	100	100	100.62	88816.2	1e-26
33	Takahashi_2022	1011	gb|BA000007.3|-|1737690-1738104|ARO:3000676|H-NS [Escherichia coli O157:H7 str. Sakai]	7812	243	414	99.52	100	99.52	100	19.19	7111.5	1e-26
34	Takahashi_2022	1011	gb|JQ064560.1|+|0-1536|ARO:3000448|QepA1 [Klebsiella aerogenes]	2952	904	1536	18.1	18.29	98.93	546.62	1.98	1086.99	1e-26
35	Takahashi_2022	1011	gb|U00096.1|+|2158385-2161463|ARO:3000794|mdtC [Escherichia coli str. K-12 substr. MG1655]	91334	1752	3078	99.84	100	99.84	100	30.46	86208.1	1e-26
36	Takahashi_2022	1011	gb|U00096.1|+|2484373-2487967|ARO:3000833|evgS [Escherichia coli str. K-12 substr. MG1655]	74495	2060	3594	99.67	100	99.67	100	21.19	68536.2	1e-26
37	Takahashi_2022	1011	gb|U00096.3|+|2810769-2811300|ARO:3000516|emrR [Escherichia coli str. K-12 substr. MG1655]	11002	311	531	99.81	100	99.81	100	21.07	10101.3	1e-26
38	Takahashi_2022	1011	gb|AP009048.1|+|2166412-2167135|ARO:3000828|baeR [Escherichia coli str. K-12 substr. W3110]	17065	423	723	99.59	100	99.59	100	24.06	15835.7	1e-26
39	Takahashi_2022	1011	gb|AF137361.1|+|63-852|ARO:3002605|aadA5 [Escherichia coli]	35520	458	789	100	100	100	100	45.29	34166.9	1e-26
40	Takahashi_2022	1011	gb|AP009048.1|+|2586250-2589364|ARO:3000491|acrD [Escherichia coli str. K-12 substr. W3110]	111298	1759	3114	99.65	100	99.65	100	36.54	106130	1e-26
41	Takahashi_2022	1011	gb|AP009048.1|-|4306556-4307588|ARO:3003548|mdtN [Escherichia coli str. K-12 substr. W3110]	37304	599	1032	100	100	100	100	36.93	35542.6	1e-26
42	Takahashi_2022	1011	gb|U00096.1|+|3415032-3418137|ARO:3000502|AcrF [Escherichia coli str. K-12 substr. MG1655]	114660	1751	3105	99.29	100	99.29	100	38.09	109510	1e-26
43	Takahashi_2022	1011	gb|U00096.1|+|3413863-3415021|ARO:3000499|AcrE [Escherichia coli str. K-12 substr. MG1655]	41338	671	1158	98.96	100	98.96	100	37.28	39365	1e-26
44	Takahashi_2022	1011	gb|D16171.1|+|382-1042|ARO:3002689|pp_cat [Photobacterium damselae subsp. piscicida]	880	388	660	24.09	24.24	99.38	412.5	1.34	190.06	1e-26
45	Takahashi_2022	1011	gb|AP009048.1|+|2810082-2811255|ARO:3000027|emrA [Escherichia coli str. K-12 substr. W3110]	38886	681	1173	99.91	100	99.91	100	33.98	36888.9	1e-26
46	Takahashi_2022	1011	gb|AB039845.1|+|25-1945|ARO:3000186|tet(M) [Erysipelothrix rhusiopathiae]	2160	1131	1920	61.98	62.45	99.25	160.13	1.16	321.64	1e-26
47	Takahashi_2022	1011	gb|U00096.3|-|3203309-3204131|ARO:3002986|bacA [Escherichia coli str. K-12 substr. MG1655]	26979	479	822	99.51	100	99.51	100	33.78	25573.7	1e-26
48	Takahashi_2022	1011	gb|AF313472.2|+|15593-16397|ARO:3002639|APH(3'')-Ib [Pseudomonas aeruginosa]	54625	464	804	99.75	100	99.75	100	69.31	53248.2	1e-26
49	Takahashi_2022	1011	gb|U00096.1|+|2812615-2814154|ARO:3000074|emrB [Escherichia coli str. K-12 substr. MG1655]	56520	887	1539	99.94	100	99.94	100	37.61	53911.1	1e-26
50	Takahashi_2022	1011	gb|AF188199.1|+|214-1075|ARO:3000936|TEM-70 [Escherichia coli]	1927	507	861	13.12	13.12	100	761.95	2.25	828.18	1e-26
51	Takahashi_2022	1011	gb|AP009048.1|-|3980025-3981183|ARO:3000795|mdtE [Escherichia coli str. K-12 substr. W3110]	40322	672	1158	100	100	100	100	35.2	38349.3	1e-26
52	Takahashi_2022	1011	gb|AP009048.1|+|1621287-1621671|ARO:3000263|marA [Escherichia coli str. K-12 substr. W3110]	6927	225	384	99.74	100	99.74	100	18.4	6278.27	1e-26
53	Takahashi_2022	1011	gb|JN420336.1|-|1399-2230|ARO:3001396|OXA-1 [Klebsiella pneumoniae]	1210	489	831	65.1	65.1	100	153.6	1.46	305.33	1e-26
54	Takahashi_2022	1011	gb|AY044436.1|+|1435-2311|ARO:3001878|CTX-M-15 [Escherichia coli]	29230	510	876	100	100	100	100	33.57	27733	1e-26
55	Takahashi_2022	1011	gb|AP009048.1|-|4304505-4306557|ARO:3003549|mdtO [Escherichia coli str. K-12 substr. W3110]	83760	1171	2052	100	100	100	100	41.71	80309.8	1e-26
56	Takahashi_2022	1011	gb|KR091911.1|-|74564-75350|ARO:3002578|AAC(6')-Ib7 [Salmonella enterica subsp. enterica serovar Corvallis]	39673	456	786	87.15	87.79	99.28	113.91	51.38	38324.6	1e-26
57	Takahashi_2022	1011	gb|U00096.1|+|2367070-2368039|ARO:3003578|PmrF [Escherichia coli str. K-12 substr. MG1655]	25295	565	969	98.56	100	98.56	100	27.24	23647.2	1e-26
58	Takahashi_2022	1011	gb|CP015085.1|-|2551711-2552440|ARO:3003838|gadW [Escherichia coli O25b:H4]	11843	427	729	92.18	97.26	94.78	102.82	18.65	10619.3	1e-26
59	Takahashi_2022	1011	gb|U00096.3|-|721055-721733|ARO:3003841|kdpE [Escherichia coli str. K-12 substr. MG1655]	14284	397	678	99.56	100	99.56	100	21.72	13134.6	1e-26
60	Takahashi_2022	1011	gb|EU370913.1|+|46651-47827|ARO:3003922|oqxA [Escherichia coli]	1481	692	1176	56.63	56.63	100	176.58	1.26	285.72	1e-26
61	Takahashi_2022	1011	gb|EU370913.1|+|47850-51003|ARO:3003923|oqxB [Escherichia coli]	4688	1856	3153	75.52	75.52	100	132.42	1.5	1225.31	1e-26
62	Takahashi_2022	1011	gb|U00096.3|+|966620-968369|ARO:3003950|msbA [Escherichia coli str. K-12 substr. MG1655]	64500	1006	1749	99.94	100	99.94	100	37.51	61543.6	1e-26
63	Takahashi_2022	1011	gb|Z11877.1|+|485-818|ARO:3004039|Ecol_emrE [Escherichia coli]	3531	196	333	92.49	100	92.49	100	12.94	2984.21	1e-26
64	Takahashi_2022	1011	gb|AJ318073.1|+|793-1990|ARO:3004041|Kpne_acrA [Klebsiella pneumoniae]	1461	705	1197	63.66	64.49	98.7	155.05	1.28	263.65	1e-26
65	Takahashi_2022	1011	gb|U00096.3|-|484425-485619|ARO:3004043|Ecol_acrA [Escherichia coli str. K-12 substr. MG1655]	54669	689	1194	100	100	100	100	46.31	52635.3	1e-26
66	Takahashi_2022	1011	gb|KC503911.1|+|9883-10249|ARO:3001205|BRP(MBL) [Acinetobacter baumannii]	275	215	366	78.69	79.78	98.63	125.34	0.81	7.17	0.0074
67	Takahashi_2022	1011	gb|EU847537.1|+|1671-3207|ARO:3004103|QepA2 [Escherichia coli]	73682	880	1536	99.15	99.15	100	100.85	48.58	71082.5	1e-26
68	Takahashi_2022	1011	gb|KU254579.1|+|59421-59841|ARO:3004111|FosA6 [Escherichia coli]	330	247	420	40.95	40.95	100	244.19	0.79	11.78	0.0006
69	Takahashi_2022	1011	gb|JQ394987.1|+|0-1233|ARO:3001328|Ecol_mdfA [Escherichia coli]	27030	719	1233	97.4	100	97.4	100	24	24946.2	1e-26
70	Takahashi_2022	1011	gb|U00096.3|-|4377810-4378944|ARO:3004290|Ecol_ampC_BLA [Escherichia coli str. K-12 substr. MG1655]	3950	667	1134	49.03	49.47	99.11	202.14	3.59	2333.46	1e-26
71	Takahashi_2022	1011	gb|KX686116.1|+|0-1536|ARO:3004379|QepA4 [Escherichia coli]	965	905	1536	11.07	11.07	100	903.53	0.63	1.91	0.17
72	Takahashi_2022	1011	gb|AJ011502.1|+|300-1425|ARO:3004122|Kpne_OmpK37 [Klebsiella pneumoniae]	979	662	1125	52.89	53.87	98.18	185.64	0.91	60.83	1e-14
73	Takahashi_2022	1011	gb|EU339233.1|+|164-401|ARO:3004498|dfrB4 [Escherichia coli]	14025	138	237	99.58	100	99.58	100	60.67	13613.6	1e-26
74	Takahashi_2022	1011	gb|DQ839391.1|-|12872-13757|ARO:3003741|mphE [uncultured bacterium]	529	521	885	48.47	48.59	99.77	205.81	0.6	0.05	0.82
75	Takahashi_2022	1011	gb|AM997279.2|+|704-1178|ARO:3004552|dfrA30 [Klebsiella sp. MB45]	1297	279	474	86.92	87.13	99.76	114.77	2.85	657.14	1e-26
76	Takahashi_2022	1011	gb|AP006725.1|+|2483889-2484252|ARO:3004580|Kpne_KpnE [Klebsiella pneumoniae subsp. pneumoniae NTUH-K2044]	512	213	363	80.44	80.99	99.32	123.47	1.44	122.41	1e-26
77	Takahashi_2022	1011	gb|ACWO01000051.1|+|22092-23265|ARO:3004588|Kpne_KpnG [Klebsiella sp. 4_1_44FAA]	2068	690	1173	71.18	71.36	99.76	140.14	1.79	687.3	1e-26
78	Takahashi_2022	1011	gb|HQ730118.1|+|5174-5507|ARO:3005009|qacE [Klebsiella pneumoniae]	398	196	333	38.44	38.44	100	260.16	1.2	68.5	1e-15
79	Takahashi_2022	1011	gb|U49101.1|+|1490-1838|ARO:3005010|qacEdelta1 [Pseudomonas aeruginosa]	26258	203	348	100	100	100	100	76.02	25655	1e-26
80	Takahashi_2022	1011	gb|FO834906.1|-|2173974-2175099|ARO:3005044|OmpA [Klebsiella pneumoniae]	8574	661	1125	89.96	96.36	93.36	103.78	9.7	6780.13	1e-26
81	Takahashi_2022	1011	gb|FO203501.1|+|5123640-5125365|ARO:3005047|eptB [Klebsiella pneumoniae subsp. rhinoscleromatis SB3432]	3410	1015	1725	84.06	84.35	99.66	118.56	2	1295.28	1e-26
82	Takahashi_2022	1011	gb|FO834906.1|+|304977-306633|ARO:3005053|ArnT [Klebsiella pneumoniae]	3132	975	1656	73.55	73.79	99.67	135.52	1.93	1132.61	1e-26
83	Takahashi_2022	1011	gb|CP007727.1|-|807206-809555|ARO:3005059|LptD [Klebsiella pneumoniae subsp. pneumoniae KPNIH10]	7439	1381	2349	75.1	77.61	96.76	128.85	4.02	4160.49	1e-26
84	Takahashi_2022	1011	gb|JZKY01000061.1|+|787-1366|ARO:3005114|AAC(6')-Ib-cr4 [Enterobacter hormaechei subsp. steigerwaltii]	1278	341	579	54.23	54.23	100	184.39	2.22	542.11	1e-26
85	Takahashi_2022	1011	gb|NG_049081.1|+|101-1234|ARO:3006876|EC-15 [Escherichia coli]	5034	667	1134	41.71	41.98	99.37	238.24	4.55	3344.66	1e-26
86	Takahashi_2022	1011	gb|NG_049083.1|+|101-1234|ARO:3006878|EC-18 [Escherichia coli]	30127	660	1134	96.03	96.3	99.73	103.85	27.13	28201.1	1e-26
87	Takahashi_2022	1011	gb|NG_049084.1|+|101-1234|ARO:3006879|EC-19 [Escherichia coli]	2652	667	1134	17.46	17.64	99	567	2.38	1185.88	1e-26
88	Takahashi_2022	1011	gb|NG_049086.1|+|101-1234|ARO:3006881|EC-8 [Escherichia coli]	1561	668	1134	21.08	21.34	98.76	468.6	1.5	357.66	1e-26
89	Takahashi_2022	1011	gb|FJ768952.1|+|0-1488|ARO:3000237|TolC [Escherichia coli]	58575	857	1488	100	100	100	100	40.23	56051	1e-26
90	Takahashi_2022	1011	gb|U00096.3|-|2306971-2308615|ARO:3003952|YojI [Escherichia coli str. K-12 substr. MG1655]	45486	952	1644	98.42	100.06	98.36	99.94	29.55	42706.4	1e-26
91	Takahashi_2022	1011	gb|NC_008618.1|-|1667063-1670624|ARO:3004480|Bado_rpoB_RIF [Bifidobacterium adolescentis]	2498	2098	3561	50.6	53.64	94.35	186.44	0.83	34.74	4.3e-09
0	Takahashi_2022	1012	gb|AP009048.1|-|4303042-4304509|ARO:3003550|mdtP [Escherichia coli str. K-12 substr. W3110]	60763	750	1467	97.48	100	97.48	100	44.75	58547.3	1e-26
1	Takahashi_2022	1012	gb|HM146927.1|+|0-1146|ARO:3002053|CMY-42 [Escherichia coli]	1916	601	1146	61.69	61.69	100	162.09	1.67	686.38	1e-26
2	Takahashi_2022	1012	gb|AP009048.1|+|3974604-3975429|ARO:3000508|gadX [Escherichia coli str. K-12 substr. W3110]	20002	429	825	94.3	100	94.3	100	29.37	18749.2	1e-26
3	Takahashi_2022	1012	gb|DQ061159.1|+|346-1222|ARO:3001904|CTX-M-42 [Escherichia coli]	1003	459	876	55.82	55.82	100	179.14	1.14	201.61	1e-26
4	Takahashi_2022	1012	gb|U00096.1|+|3660413-3663527|ARO:3000796|mdtF [Escherichia coli str. K-12 substr. MG1655]	142117	1537	3114	98.49	100	98.49	100	48.14	137569	1e-26
5	Takahashi_2022	1012	gb|BA000007.3|-|4903688-4905062|ARO:3000830|cpxA [Escherichia coli O157:H7 str. Sakai]	58220	703	1374	98.62	100	98.62	100	44.87	56141.8	1e-26
6	Takahashi_2022	1012	gb|KC783461.1|+|0-861|ARO:3001383|TEM-206 [Escherichia coli]	5597	451	861	96.17	96.17	100	103.99	6.57	4378.13	1e-26
7	Takahashi_2022	1012	gb|U00096.1|-|1124117-1125326|ARO:3001216|mdtH [Escherichia coli str. K-12 substr. MG1655]	38505	624	1209	97.85	100	97.85	100	34.02	36670.8	1e-26
8	Takahashi_2022	1012	gb|U00096.1|+|2154015-2155263|ARO:3000792|mdtA [Escherichia coli str. K-12 substr. MG1655]	31016	646	1248	97.44	100	97.44	100	27	29128	1e-26
9	Takahashi_2022	1012	gb|AB089595.1|+|0-1206|ARO:3000166|tet(B) [Gram-negative bacterium TC71]	52241	619	1206	99.75	100	99.75	100	44.04	50411.7	1e-26
10	Takahashi_2022	1012	gb|FJ460181.2|+|1790-2582|ARO:3002617|aadA17 [Aeromonas media]	603	415	792	33.59	33.59	100	297.74	0.76	34.36	5.1e-09
11	Takahashi_2022	1012	gb|D78168.1|+|1591-3130|ARO:3000254|emrY [Escherichia coli]	26469	799	1539	97.47	100	97.47	100	18.55	24164.5	1e-26
12	Takahashi_2022	1012	gb|CP000800.1|-|1191727-1192954|ARO:3001329|mdtG [Escherichia coli O139:H28 str. E24377A]	33210	635	1227	98.45	100	98.45	100	28.54	31351.4	1e-26
13	Takahashi_2022	1012	gb|D78168.1|+|536-1592|ARO:3000206|emrK [Escherichia coli]	25545	548	1056	97.82	100	97.82	100	25.87	23945.1	1e-26
14	Takahashi_2022	1012	gb|CP003022.1|+|336788-337580|ARO:3003197|aadA25 [Pasteurella multocida 36950]	725	415	792	35.35	35.48	99.64	281.85	0.96	83.77	1e-19
15	Takahashi_2022	1012	gb|AP009048.1|-|4338624-4340268|ARO:3003576|eptA [Escherichia coli str. K-12 substr. W3110]	78168	835	1644	98.18	100	98.18	100	50.49	75698.2	1e-26
16	Takahashi_2022	1012	gb|U00096.1|-|3412802-3413465|ARO:3000656|AcrS [Escherichia coli str. K-12 substr. MG1655]	12391	346	663	98.94	100	98.94	100	19.25	11389.5	1e-26
17	Takahashi_2022	1012	gb|V00622.1|+|243-903|ARO:3002683|catI [Escherichia coli]	20528	343	660	98.48	98.48	100	101.54	31.36	19519.7	1e-26
18	Takahashi_2022	1012	gb|U00096.1|+|2155262-2158385|ARO:3000793|mdtB [Escherichia coli str. K-12 substr. MG1655]	81662	1584	3123	96.77	100	96.77	100	28.66	77029.6	1e-26
19	Takahashi_2022	1012	gb|AP009048.1|-|4153663-4154296|ARO:3000518|CRP [Escherichia coli str. K-12 substr. W3110]	22996	329	633	99.05	100	99.05	100	37.67	22026.9	1e-26
20	Takahashi_2022	1012	gb|AY055428.1|-|20268-21084|ARO:3000412|sul2 [Vibrio cholerae]	3195	428	816	90.81	90.81	100	110.12	3.93	2113.21	1e-26
21	Takahashi_2022	1012	gb|U00096.1|-|2098446-2099613|ARO:3003577|ugd [Escherichia coli str. K-12 substr. MG1655]	19540	607	1167	97.34	100	97.34	100	18.65	17789.6	1e-26
22	Takahashi_2022	1012	gb|AP009048.1|+|2165012-2166416|ARO:3000829|baeS [Escherichia coli str. K-12 substr. W3110]	26784	729	1404	96.37	100	96.37	100	20.81	24673.8	1e-26
23	Takahashi_2022	1012	gb|BA000007.3|+|3212025-3212640|ARO:3000832|evgA [Escherichia coli O157:H7 str. Sakai]	10649	321	615	99.02	100	99.02	100	18	9722.05	1e-26
24	Takahashi_2022	1012	gb|AF024602.1|+|3155-3992|ARO:3002660|APH(6)-Id [Pseudomonas aeruginosa]	6143	438	837	99.88	100	99.88	100	7.38	4944.4	1e-26
25	Takahashi_2022	1012	gb|JF969163.1|+|1053-1893|ARO:3000410|sul1 [Vibrio fluvialis]	37971	434	840	100	100	100	100	45.5	36688.3	1e-26
26	Takahashi_2022	1012	gb|U00096.3|-|481253-484403|ARO:3000216|acrB [Escherichia coli str. K-12 substr. MG1655]	128381	1565	3150	99.05	100	99.05	100	42.29	123761	1e-26
27	Takahashi_2022	1012	gb|GU585907.1|-|21605-22103|ARO:3002858|dfrA12 [Klebsiella pneumoniae]	31485	258	498	100	100	100	100	63.59	30719.2	1e-26
28	Takahashi_2022	1012	gb|U00096.3|-|4567286-4568519|ARO:3001214|mdtM [Escherichia coli str. K-12 substr. MG1655]	38459	637	1233	96.19	100	96.19	100	35.24	36589.2	1e-26
29	Takahashi_2022	1012	gb|AF156486.1|+|5012-5792|ARO:3002602|aadA2 [Klebsiella pneumoniae]	5604	408	780	32.44	32.44	100	308.3	7.24	4488.99	1e-26
30	Takahashi_2022	1012	gb|D16251.1|-|1625-2531|ARO:3000316|mphA [Escherichia coli]	51033	465	906	99.78	100	99.78	100	57.03	49653.1	1e-26
31	Takahashi_2022	1012	gb|BA000007.3|-|1737690-1738104|ARO:3000676|H-NS [Escherichia coli O157:H7 str. Sakai]	9070	216	414	99.52	100	99.52	100	22.16	8440.42	1e-26
32	Takahashi_2022	1012	gb|AF467077.1|+|163-1348|ARO:3000168|tet(D) [Shigella flexneri Y]	5401	621	1185	100	100	100	100	4.6	3794.08	1e-26
33	Takahashi_2022	1012	gb|AB211124.1|+|0-525|ARO:3002895|SAT-2 [Escherichia coli]	2507	275	525	98.29	98.29	100	101.74	4.8	1789.74	1e-26
34	Takahashi_2022	1012	gb|U00096.1|+|2158385-2161463|ARO:3000794|mdtC [Escherichia coli str. K-12 substr. MG1655]	83757	1560	3078	97.14	100	97.14	100	29.57	79190.9	1e-26
35	Takahashi_2022	1012	gb|U00096.1|+|2484373-2487967|ARO:3000833|evgS [Escherichia coli str. K-12 substr. MG1655]	67553	1834	3594	96.83	100	96.83	100	20.42	62242.8	1e-26
36	Takahashi_2022	1012	gb|U00096.3|+|2810769-2811300|ARO:3000516|emrR [Escherichia coli str. K-12 substr. MG1655]	11889	277	531	99.44	100	99.44	100	23.18	11081.9	1e-26
37	Takahashi_2022	1012	gb|AP009048.1|+|2166412-2167135|ARO:3000828|baeR [Escherichia coli str. K-12 substr. W3110]	18498	376	723	97.93	100	97.93	100	27.58	17397.8	1e-26
38	Takahashi_2022	1012	gb|AF137361.1|+|63-852|ARO:3002605|aadA5 [Escherichia coli]	437	414	789	23.7	23.7	100	421.93	0.55	0.6	0.44
39	Takahashi_2022	1012	gb|AP009048.1|+|2586250-2589364|ARO:3000491|acrD [Escherichia coli str. K-12 substr. W3110]	104517	1563	3114	98.78	100	98.78	100	35	99917.5	1e-26
40	Takahashi_2022	1012	gb|AP009048.1|-|4306556-4307588|ARO:3003548|mdtN [Escherichia coli str. K-12 substr. W3110]	32787	534	1032	96.41	100	96.41	100	35.02	31217.7	1e-26
41	Takahashi_2022	1012	gb|U00096.1|+|3415032-3418137|ARO:3000502|AcrF [Escherichia coli str. K-12 substr. MG1655]	129849	1541	3105	97.75	100	97.75	100	45.07	125296	1e-26
42	Takahashi_2022	1012	gb|U00096.1|+|3413863-3415021|ARO:3000499|AcrE [Escherichia coli str. K-12 substr. MG1655]	42503	597	1158	98.36	100	98.36	100	39.03	40744.2	1e-26
43	Takahashi_2022	1012	gb|D16171.1|+|382-1042|ARO:3002689|pp_cat [Photobacterium damselae subsp. piscicida]	4306	346	660	25.91	25.91	100	385.96	6.56	3370.9	1e-26
44	Takahashi_2022	1012	gb|AF242872.1|+|2131-2878|ARO:3000375|ErmB [Enterococcus faecium]	11769	390	747	99.2	99.87	99.33	100.13	16.28	10648	1e-26
45	Takahashi_2022	1012	gb|AP009048.1|+|2810082-2811255|ARO:3000027|emrA [Escherichia coli str. K-12 substr. W3110]	38083	606	1173	97.95	100	97.95	100	34.85	36302.4	1e-26
46	Takahashi_2022	1012	gb|U00096.3|-|3203309-3204131|ARO:3002986|bacA [Escherichia coli str. K-12 substr. MG1655]	28807	426	822	98.42	100	98.42	100	37.35	27552.5	1e-26
47	Takahashi_2022	1012	gb|AF313472.2|+|15593-16397|ARO:3002639|APH(3'')-Ib [Pseudomonas aeruginosa]	4242	421	804	96.02	96.14	99.87	104.01	5.33	3129.81	1e-26
48	Takahashi_2022	1012	gb|U00096.1|+|2812615-2814154|ARO:3000074|emrB [Escherichia coli str. K-12 substr. MG1655]	47414	792	1539	97.99	100	97.99	100	33.23	45089.4	1e-26
49	Takahashi_2022	1012	gb|AP009048.1|-|3980025-3981183|ARO:3000795|mdtE [Escherichia coli str. K-12 substr. W3110]	52488	594	1158	98.79	100	98.79	100	47.46	50730.4	1e-26
50	Takahashi_2022	1012	gb|AP009048.1|+|1621287-1621671|ARO:3000263|marA [Escherichia coli str. K-12 substr. W3110]	4800	201	384	99.48	100	99.48	100	12.79	4228.61	1e-26
51	Takahashi_2022	1012	gb|AF534183.1|+|2970-4245|ARO:3000165|tet(A) [Shigella sonnei]	1005	669	1275	61.8	62.35	99.12	160.38	0.81	67.24	1e-15
52	Takahashi_2022	1012	gb|KJ541681.1|+|19526-20000|ARO:3002854|dfrA1 [Klebsiella oxytoca]	1559	248	474	99.79	100	99.79	100	3.31	949.6	1e-26
53	Takahashi_2022	1012	gb|AP009048.1|-|4304505-4306557|ARO:3003549|mdtO [Escherichia coli str. K-12 substr. W3110]	81531	1040	2052	96.35	100	96.35	100	44.54	78461	1e-26
54	Takahashi_2022	1012	gb|KR091911.1|-|74564-75350|ARO:3002578|AAC(6')-Ib7 [Salmonella enterica subsp. enterica serovar Corvallis]	26919	408	786	30.53	32.06	95.24	311.9	35.68	25719	1e-26
55	Takahashi_2022	1012	gb|U00096.1|+|2367070-2368039|ARO:3003578|PmrF [Escherichia coli str. K-12 substr. MG1655]	27678	503	969	98.14	100	98.14	100	30.35	26204.9	1e-26
56	Takahashi_2022	1012	gb|CP015085.1|-|2551711-2552440|ARO:3003838|gadW [Escherichia coli O25b:H4]	14894	380	729	95.2	99.59	95.59	100.41	22.91	13790.5	1e-26
57	Takahashi_2022	1012	gb|U00096.3|-|721055-721733|ARO:3003841|kdpE [Escherichia coli str. K-12 substr. MG1655]	12596	354	678	95.43	100	95.43	100	20.56	11572.1	1e-26
58	Takahashi_2022	1012	gb|U00096.3|+|966620-968369|ARO:3003950|msbA [Escherichia coli str. K-12 substr. MG1655]	54561	897	1749	98.97	100	98.97	100	32.24	51926.4	1e-26
59	Takahashi_2022	1012	gb|AM040708.1|+|1173-1965|ARO:3004704|aadA8b [Escherichia coli]	30302	410	792	93.81	93.94	99.87	106.45	38.47	29092	1e-26
60	Takahashi_2022	1012	gb|Z11877.1|+|485-818|ARO:3004039|Ecol_emrE [Escherichia coli]	7783	174	333	99.1	100	99.1	100	24.3	7275.35	1e-26
61	Takahashi_2022	1012	gb|U00096.3|-|484425-485619|ARO:3004043|Ecol_acrA [Escherichia coli str. K-12 substr. MG1655]	55219	612	1194	99.25	100	99.25	100	48.01	53408.4	1e-26
62	Takahashi_2022	1012	gb|X02340.1|+|222-1194|ARO:3004089|ANT(3'')-IIa [Escherichia coli]	2006	510	972	46.4	47.74	97.2	209.48	2.46	889.33	1e-26
63	Takahashi_2022	1012	gb|JQ394987.1|+|0-1233|ARO:3001328|Ecol_mdfA [Escherichia coli]	29533	639	1233	96.59	100	96.59	100	26.82	27668.5	1e-26
64	Takahashi_2022	1012	gb|KX686116.1|+|0-1536|ARO:3004379|QepA4 [Escherichia coli]	56854	787	1536	100	100	100	100	37.59	54534.7	1e-26
65	Takahashi_2022	1012	gb|U49101.1|+|1490-1838|ARO:3005010|qacEdelta1 [Pseudomonas aeruginosa]	15380	181	348	100	100	100	100	44.47	14843.8	1e-26
66	Takahashi_2022	1012	gb|FO834906.1|-|2173974-2175099|ARO:3005044|OmpA [Klebsiella pneumoniae]	8778	588	1125	58.58	67.02	87.4	149.2	10.79	7159.81	1e-26
67	Takahashi_2022	1012	gb|CP007727.1|-|807206-809555|ARO:3005059|LptD [Klebsiella pneumoniae subsp. pneumoniae KPNIH10]	3642	1232	2349	24.35	28.95	84.12	345.44	2.52	1191.27	1e-26
68	Takahashi_2022	1012	gb|NG_049079.1|+|101-1234|ARO:3006874|EC-13 [Escherichia coli]	5005	594	1134	56.17	56.53	99.38	176.91	4.59	3474.19	1e-26
69	Takahashi_2022	1012	gb|NG_049084.1|+|101-1234|ARO:3006879|EC-19 [Escherichia coli]	8564	593	1134	65.08	66.05	98.53	151.4	7.93	6937.35	1e-26
70	Takahashi_2022	1012	gb|NG_049085.1|+|101-1234|ARO:3006880|EC-5 [Escherichia]	845	595	1134	15.52	15.7	98.88	637.08	0.77	43.23	5.6e-10
71	Takahashi_2022	1012	gb|NG_049086.1|+|101-1234|ARO:3006881|EC-8 [Escherichia coli]	31496	587	1134	92.77	94.09	98.59	106.28	28.91	29775.9	1e-26
72	Takahashi_2022	1012	gb|FJ768952.1|+|0-1488|ARO:3000237|TolC [Escherichia coli]	63772	760	1488	99.93	100	99.93	100	43.44	61526.2	1e-26
73	Takahashi_2022	1012	gb|U00096.3|-|2306971-2308615|ARO:3003952|YojI [Escherichia coli str. K-12 substr. MG1655]	41701	848	1644	97.51	100	97.51	100	27.88	39223.5	1e-26
0	Takahashi_2022	1010	gb|AP009048.1|-|4303042-4304509|ARO:3003550|mdtP [Escherichia coli str. K-12 substr. W3110]	5581	354	1467	92.91	93.8	99.06	106.61	3.99	4601.12	1e-26
1	Takahashi_2022	1010	gb|AP009048.1|+|3974604-3975429|ARO:3000508|gadX [Escherichia coli str. K-12 substr. W3110]	727	200	825	62.79	63.52	98.85	157.44	0.94	298.93	1e-26
2	Takahashi_2022	1010	gb|AF462019.1|+|26-656|ARO:3002681|catB9 [Vibrio cholerae]	4872	152	630	100	100	100	100	7.81	4433.04	1e-26
3	Takahashi_2022	1010	gb|U00096.1|+|3660413-3663527|ARO:3000796|mdtF [Escherichia coli str. K-12 substr. MG1655]	8445	751	3114	92.07	93.16	98.83	107.34	2.83	6435.71	1e-26
4	Takahashi_2022	1010	gb|JF274246.1|+|0-876|ARO:3001972|CTX-M-112 [Shigella sp. SH257]	1211	212	876	64.16	64.16	100	155.87	1.39	699.89	1e-26
5	Takahashi_2022	1010	gb|JX101693.1|+|58200-58833|ARO:3002676|catB3 [Enterobacter cloacae]	1479	153	633	67.3	67.3	100	148.59	2.38	1075.79	1e-26
6	Takahashi_2022	1010	gb|BA000007.3|-|4903688-4905062|ARO:3000830|cpxA [Escherichia coli O157:H7 str. Sakai]	4168	332	1374	88.5	89.88	98.46	111.26	3.21	3267.92	1e-26
7	Takahashi_2022	1010	gb|AF118110.1|-|71-1037|ARO:3003002|CfxA2 [Prevotella intermedia]	53616	223	966	100	100	100	100	56	52949.7	1e-26
8	Takahashi_2022	1010	gb|GQ342996.1|+|797-1793|ARO:3003097|CfxA6 [uncultured organism]	17486	238	996	99.2	100.1	99.1	99.9	18.06	16783.9	1e-26
9	Takahashi_2022	1010	gb|U00096.1|-|1124117-1125326|ARO:3001216|mdtH [Escherichia coli str. K-12 substr. MG1655]	2782	293	1209	89.83	90.74	99	110.21	2.44	2014.13	1e-26
10	Takahashi_2022	1010	gb|U00096.1|+|2154015-2155263|ARO:3000792|mdtA [Escherichia coli str. K-12 substr. MG1655]	3022	302	1248	76.52	77.8	98.35	128.53	2.68	2224.29	1e-26
11	Takahashi_2022	1010	gb|AB089595.1|+|0-1206|ARO:3000166|tet(B) [Gram-negative bacterium TC71]	1903	292	1206	74.96	75.12	99.78	133.11	1.6	1180.88	1e-26
12	Takahashi_2022	1010	gb|AJ222769.3|+|3686-5606|ARO:3000194|tet(W) [Butyrivibrio fibrisolvens]	4619	464	1920	73.91	74.06	99.79	135.02	2.47	3394.18	1e-26
13	Takahashi_2022	1010	gb|D78168.1|+|1591-3130|ARO:3000254|emrY [Escherichia coli]	1310	373	1539	55.3	56.27	98.27	177.71	0.91	520.52	1e-26
14	Takahashi_2022	1010	gb|CP000800.1|-|1191727-1192954|ARO:3001329|mdtG [Escherichia coli O139:H28 str. E24377A]	2134	297	1227	86.06	86.55	99.44	115.54	1.78	1386.51	1e-26
15	Takahashi_2022	1010	gb|D78168.1|+|536-1592|ARO:3000206|emrK [Escherichia coli]	1408	256	1056	68.66	69.32	99.04	144.26	1.4	796.71	1e-26
16	Takahashi_2022	1010	gb|M17124.1|+|1181-1982|ARO:3000498|ErmF [Bacteroides fragilis]	2600	194	801	96	96.38	99.61	103.76	3.29	2071.16	1e-26
17	Takahashi_2022	1010	gb|CP003022.1|+|336788-337580|ARO:3003197|aadA25 [Pasteurella multocida 36950]	502	192	792	47.73	47.73	100	209.52	0.64	137.95	1e-26
18	Takahashi_2022	1010	gb|AP009048.1|-|4338624-4340268|ARO:3003576|eptA [Escherichia coli str. K-12 substr. W3110]	4610	398	1644	90.02	90.75	99.2	110.19	2.92	3542.25	1e-26
19	Takahashi_2022	1010	gb|U00096.1|-|3412802-3413465|ARO:3000656|AcrS [Escherichia coli str. K-12 substr. MG1655]	470	161	663	55.81	56.26	99.2	177.75	0.74	151.16	1e-26
20	Takahashi_2022	1010	gb|JN790864.1|+|238-1114|ARO:3001982|CTX-M-123 [Escherichia coli]	402	212	876	32.19	32.19	100	310.64	0.46	58.14	1e-13
21	Takahashi_2022	1010	gb|V00622.1|+|243-903|ARO:3002683|catI [Escherichia coli]	350	160	660	44.39	44.39	100	225.26	0.53	70.42	1e-16
22	Takahashi_2022	1010	gb|U00096.1|+|2155262-2158385|ARO:3000793|mdtB [Escherichia coli str. K-12 substr. MG1655]	6880	754	3123	81.52	82.23	99.14	121.61	2.32	4913.77	1e-26
23	Takahashi_2022	1010	gb|AP009048.1|-|4153663-4154296|ARO:3000518|CRP [Escherichia coli str. K-12 substr. W3110]	1818	153	633	91.79	92.26	99.49	108.39	2.94	1404.95	1e-26
24	Takahashi_2022	1010	gb|AY055428.1|-|20268-21084|ARO:3000412|sul2 [Vibrio cholerae]	36476	191	816	100	100	100	100	45.07	35904.7	1e-26
25	Takahashi_2022	1010	gb|AM419751.1|+|14210-15431|ARO:3000567|tet(40) [uncultured bacterium]	33269	287	1221	99.51	100	99.51	100	27.96	32415.3	1e-26
26	Takahashi_2022	1010	gb|U00096.1|-|2098446-2099613|ARO:3003577|ugd [Escherichia coli str. K-12 substr. MG1655]	1224	283	1167	60.84	61.95	98.2	161.41	1.19	586.84	1e-26
27	Takahashi_2022	1010	gb|AP009048.1|+|2165012-2166416|ARO:3000829|baeS [Escherichia coli str. K-12 substr. W3110]	1643	340	1404	63.32	63.89	99.11	156.52	1.24	854.6	1e-26
28	Takahashi_2022	1010	gb|BA000007.3|+|3212025-3212640|ARO:3000832|evgA [Escherichia coli O157:H7 str. Sakai]	741	149	615	69.27	69.92	99.07	143.02	1.27	393.03	1e-26
29	Takahashi_2022	1010	gb|AF024602.1|+|3155-3992|ARO:3002660|APH(6)-Id [Pseudomonas aeruginosa]	27984	198	837	99.88	100	99.88	100	33.94	27394.7	1e-26
30	Takahashi_2022	1010	gb|JF969163.1|+|1053-1893|ARO:3000410|sul1 [Vibrio fluvialis]	3821	203	840	99.05	99.05	100	100.96	4.58	3251.59	1e-26
31	Takahashi_2022	1010	gb|U00096.3|-|481253-484403|ARO:3000216|acrB [Escherichia coli str. K-12 substr. MG1655]	9471	759	3150	94.92	95.43	99.47	104.79	3.1	7417.66	1e-26
32	Takahashi_2022	1010	gb|GU585907.1|-|21605-22103|ARO:3002858|dfrA12 [Klebsiella pneumoniae]	787	120	498	72.29	72.29	100	138.33	1.59	488.52	1e-26
33	Takahashi_2022	1010	gb|DQ838665.1|+|0-474|ARO:3002860|dfrA17 [Pseudomonas aeruginosa]	828	115	474	80.38	80.38	100	124.41	1.75	538.78	1e-26
34	Takahashi_2022	1010	gb|U00096.3|-|4567286-4568519|ARO:3001214|mdtM [Escherichia coli str. K-12 substr. MG1655]	3179	298	1233	88.48	91.48	96.72	109.31	2.9	2384.93	1e-26
35	Takahashi_2022	1010	gb|D16251.1|-|1625-2531|ARO:3000316|mphA [Escherichia coli]	6148	219	906	100	100	100	100	6.88	5520.99	1e-26
36	Takahashi_2022	1010	gb|BA000007.3|-|1737690-1738104|ARO:3000676|H-NS [Escherichia coli O157:H7 str. Sakai]	499	100	414	94.44	95.41	98.99	104.81	1.29	264.7	1e-26
37	Takahashi_2022	1010	gb|U00096.1|+|2158385-2161463|ARO:3000794|mdtC [Escherichia coli str. K-12 substr. MG1655]	5276	745	3078	73.07	74.04	98.68	135.06	1.81	3409.4	1e-26
38	Takahashi_2022	1010	gb|U00096.1|+|2484373-2487967|ARO:3000833|evgS [Escherichia coli str. K-12 substr. MG1655]	4737	870	3594	64.16	65.28	98.29	153.2	1.39	2665.84	1e-26
39	Takahashi_2022	1010	gb|Z21523.1|+|0-1974|ARO:3000191|tet(Q) [Bacteroides fragilis]	326971	336	1974	97.37	100	97.37	100	178.8	325964	1e-26
40	Takahashi_2022	1010	gb|EU722333.1|+|1932-3852|ARO:3000196|tet(32) [Escherichia coli]	3511	465	1920	52.81	53.91	97.97	185.51	1.94	2332.58	1e-26
41	Takahashi_2022	1010	gb|U00096.3|+|2810769-2811300|ARO:3000516|emrR [Escherichia coli str. K-12 substr. MG1655]	401	129	531	54.8	54.99	99.66	181.85	0.81	139.52	1e-26
42	Takahashi_2022	1010	gb|AP009048.1|+|2166412-2167135|ARO:3000828|baeR [Escherichia coli str. K-12 substr. W3110]	808	175	723	63.49	64.87	97.87	154.16	1.2	406.5	1e-26
43	Takahashi_2022	1010	gb|AF137361.1|+|63-852|ARO:3002605|aadA5 [Escherichia coli]	3119	191	789	100	100	100	100	4	2589.34	1e-26
44	Takahashi_2022	1010	gb|AP009048.1|+|2586250-2589364|ARO:3000491|acrD [Escherichia coli str. K-12 substr. W3110]	6038	753	3114	82.72	83.65	98.89	119.54	2.05	4112.22	1e-26
45	Takahashi_2022	1010	gb|AP009048.1|-|4306556-4307588|ARO:3003548|mdtN [Escherichia coli str. K-12 substr. W3110]	1827	250	1032	89.44	90.31	99.03	110.73	1.87	1196.28	1e-26
46	Takahashi_2022	1010	gb|U00096.1|+|3415032-3418137|ARO:3000502|AcrF [Escherichia coli str. K-12 substr. MG1655]	8215	749	3105	89.08	89.76	99.25	111.41	2.73	6216.77	1e-26
47	Takahashi_2022	1010	gb|U00096.1|+|3413863-3415021|ARO:3000499|AcrE [Escherichia coli str. K-12 substr. MG1655]	3647	280	1158	88.77	89.46	99.23	111.78	3.27	2885.29	1e-26
48	Takahashi_2022	1010	gb|GQ390805.1|+|0-813|ARO:3001170|SHV-123 [Klebsiella pneumoniae] Partial	473	197	813	40.47	40.47	100	247.11	0.58	113.11	1e-25
49	Takahashi_2022	1010	gb|AP009048.1|+|2810082-2811255|ARO:3000027|emrA [Escherichia coli str. K-12 substr. W3110]	1962	284	1173	74.51	76.3	97.65	131.06	1.81	1252.17	1e-26
50	Takahashi_2022	1010	gb|U00096.3|-|3203309-3204131|ARO:3002986|bacA [Escherichia coli str. K-12 substr. MG1655]	911	199	822	59.85	60.34	99.19	165.73	1.1	455.52	1e-26
51	Takahashi_2022	1010	gb|AF313472.2|+|15593-16397|ARO:3002639|APH(3'')-Ib [Pseudomonas aeruginosa]	22672	191	804	99.63	100	99.63	100	28.76	22104.1	1e-26
52	Takahashi_2022	1010	gb|U00096.1|+|2812615-2814154|ARO:3000074|emrB [Escherichia coli str. K-12 substr. MG1655]	4217	372	1539	91.16	92.01	99.08	108.69	2.89	3219.69	1e-26
53	Takahashi_2022	1010	gb|AF472622.2|+|52-1018|ARO:3003003|CfxA3 [Capnocytophaga ochracea]	1054	234	966	16.36	16.36	100	611.39	1.12	520.95	1e-26
54	Takahashi_2022	1010	gb|AP009048.1|-|3980025-3981183|ARO:3000795|mdtE [Escherichia coli str. K-12 substr. W3110]	3117	280	1158	95.51	95.68	99.82	104.51	2.79	2367.47	1e-26
55	Takahashi_2022	1010	gb|AP009048.1|+|1621287-1621671|ARO:3000263|marA [Escherichia coli str. K-12 substr. W3110]	676	93	384	83.85	83.85	100	119.25	1.81	441.36	1e-26
56	Takahashi_2022	1010	gb|AF534183.1|+|2970-4245|ARO:3000165|tet(A) [Shigella sonnei]	4162	308	1275	94.67	95.61	99.02	104.59	3.28	3320.77	1e-26
57	Takahashi_2022	1010	gb|JN420336.1|-|1399-2230|ARO:3001396|OXA-1 [Klebsiella pneumoniae]	480	201	831	45.85	45.85	100	218.11	0.58	113.35	1e-25
58	Takahashi_2022	1010	gb|KJ541681.1|+|19526-20000|ARO:3002854|dfrA1 [Klebsiella oxytoca]	4385	114	474	99.79	100	99.79	100	9.4	4052.37	1e-26
59	Takahashi_2022	1010	gb|AP009048.1|-|4304505-4306557|ARO:3003549|mdtO [Escherichia coli str. K-12 substr. W3110]	6123	496	2052	91.86	93.23	98.54	107.27	3.17	4783.02	1e-26
60	Takahashi_2022	1010	gb|KR091911.1|-|74564-75350|ARO:3002578|AAC(6')-Ib7 [Salmonella enterica subsp. enterica serovar Corvallis]	2675	190	786	77.35	77.86	99.35	128.43	3.44	2153.81	1e-26
61	Takahashi_2022	1010	gb|U00096.1|+|2367070-2368039|ARO:3003578|PmrF [Escherichia coli str. K-12 substr. MG1655]	2575	235	969	97.73	98.86	98.85	101.15	2.81	1948.47	1e-26
62	Takahashi_2022	1010	gb|M18896.2|+|206-2126|ARO:3000190|tet(O) [Campylobacter jejuni]	29165	454	1920	98.7	100.1	98.6	99.9	15.81	27829.5	1e-26
63	Takahashi_2022	1010	gb|EU022315.1|+|0-861|ARO:3004621|AAC(3)-IIe [Escherichia coli]	315	209	861	29.85	30.2	98.85	331.15	0.38	21.31	3.9e-06
64	Takahashi_2022	1010	gb|CP015085.1|-|2551711-2552440|ARO:3003838|gadW [Escherichia coli O25b:H4]	1503	177	729	90.53	94.38	95.93	105.96	2.33	1046.58	1e-26
65	Takahashi_2022	1010	gb|U00096.3|-|721055-721733|ARO:3003841|kdpE [Escherichia coli str. K-12 substr. MG1655]	618	164	678	55.16	55.46	99.47	180.32	0.94	262.45	1e-26
66	Takahashi_2022	1010	gb|EU022314.1|+|0-861|ARO:3004623|AAC(3)-IId [Escherichia coli]	1863	208	861	76.42	76.89	99.4	130.06	2.21	1320.34	1e-26
67	Takahashi_2022	1010	gb|U00096.3|+|966620-968369|ARO:3003950|msbA [Escherichia coli str. K-12 substr. MG1655]	5374	423	1749	98.57	99.09	99.48	100.92	3.18	4227.84	1e-26
68	Takahashi_2022	1010	gb|X53796.1|+|186-828|ARO:3004656|Ecol_catII [Escherichia coli str. K-12]	277	156	642	35.98	37.38	96.25	267.5	0.5	33.78	6.7e-09
69	Takahashi_2022	1010	gb|AF231986.2|+|3307-4522|ARO:3002705|floR [Escherichia coli]	28199	287	1215	99.92	100	99.92	100	23.39	27347.2	1e-26
70	Takahashi_2022	1010	gb|Z11877.1|+|485-818|ARO:3004039|Ecol_emrE [Escherichia coli]	310	80	333	57.96	59.16	97.97	169.04	1	134.22	1e-26
71	Takahashi_2022	1010	gb|U00096.3|-|484425-485619|ARO:3004043|Ecol_acrA [Escherichia coli str. K-12 substr. MG1655]	4693	289	1194	94.39	94.56	99.82	105.76	4	3892.83	1e-26
72	Takahashi_2022	1010	gb|JQ394987.1|+|0-1233|ARO:3001328|Ecol_mdfA [Escherichia coli]	2521	299	1233	78.43	80.54	97.38	124.17	2.21	1750.52	1e-26
73	Takahashi_2022	1010	gb|AE003852.1|+|1674272-1675445|ARO:3004289|Vcho_varG [Vibrio cholerae O1 biovar El Tor str. N16961]	10674	282	1173	100	100	100	100	9.18	9855.8	1e-26
74	Takahashi_2022	1010	gb|AE003852.1|-|1687437-1688259|ARO:3004364|almG [Vibrio cholerae O1 biovar El Tor str. N16961]	5540	198	822	89.17	89.17	100	112.14	6.77	4971.01	1e-26
75	Takahashi_2022	1010	gb|KX686116.1|+|0-1536|ARO:3004379|QepA4 [Escherichia coli]	733	373	1536	38.74	38.74	100	258.15	0.49	116.97	1e-26
76	Takahashi_2022	1010	gb|KU736867.1|+|19653-21573|ARO:3004442|tet(W/N/W) [uncultured bacterium IN-02]	1834	466	1920	21.77	22.08	98.58	452.83	0.98	813.4	1e-26
77	Takahashi_2022	1010	gb|KJ207201.1|+|951-2091|ARO:3002140|DHA-9 [Morganella morganii]	1661	276	1140	76.84	76.84	100	130.14	1.46	988.79	1e-26
78	Takahashi_2022	1010	gb|U49101.1|+|1490-1838|ARO:3005010|qacEdelta1 [Pseudomonas aeruginosa]	1492	84	348	100	100	100	100	4.29	1256.64	1e-26
79	Takahashi_2022	1010	gb|FO834906.1|-|2173974-2175099|ARO:3005044|OmpA [Klebsiella pneumoniae]	856	273	1125	45.78	51.38	89.1	194.64	1.07	300.61	1e-26
80	Takahashi_2022	1010	gb|HQ170516.1|+|426-1026|ARO:3005112|AAC(6')-Ib-cr3 [Aeromonas media]	354	145	600	18	18	100	555.56	0.59	86.7	1e-19
81	Takahashi_2022	1010	gb|JZKY01000061.1|+|787-1366|ARO:3005114|AAC(6')-Ib-cr4 [Enterobacter hormaechei subsp. steigerwaltii]	738	140	579	51.12	51.3	99.66	194.95	1.28	406.06	1e-26
82	Takahashi_2022	1010	gb|NG_050392.1|+|1-750|ARO:3006919|CfiA4 [Bacteroides]	22991	178	750	100	100	100	100	30.82	22461	1e-26
83	Takahashi_2022	1010	gb|NG_049083.1|+|101-1234|ARO:3006878|EC-18 [Escherichia coli]	901	275	1134	48.24	48.24	100	207.31	0.81	332.53	1e-26
84	Takahashi_2022	1010	gb|NG_049085.1|+|101-1234|ARO:3006880|EC-5 [Escherichia]	1789	275	1134	65.17	65.7	99.19	152.21	1.61	1109.97	1e-26
85	Takahashi_2022	1010	gb|FJ768952.1|+|0-1488|ARO:3000237|TolC [Escherichia coli]	3920	360	1488	97.98	98.92	99.05	101.09	2.79	2959.82	1e-26
86	Takahashi_2022	1010	gb|U00096.3|-|2306971-2308615|ARO:3003952|YojI [Escherichia coli str. K-12 substr. MG1655]	4591	398	1644	79.68	80.35	99.17	124.45	2.93	3523.71	1e-26
87	Takahashi_2022	1010	gb|CP036548.1|+|4326-4839|ARO:3007107|nimE [Bacteroides fragilis]	255023	95	513	100	100	100	100	500.98	254736	1e-26
88	Takahashi_2022	1010	gb|KJ816753.1|-|19294-19792|ARO:3007112|nimJ [Bacteroides fragilis]	11518	119	498	99.2	100	99.2	100	23.96	11163.5	1e-26
89	Takahashi_2022	1010	gb|AJ295238.3|+|163-2083|ARO:3007119|tet(O/32/O) [Clostridiaceae bacterium K10]	2017	466	1920	41.04	41.04	100	243.65	1.05	968.68	1e-26
90	Takahashi_2022	1010	gb|AY394560.1|+|0-1920|ARO:3007120|tet(O/M/O) [Campylobacter coli]	700	466	1920	8.75	8.91	98.25	1122.81	0.38	46.67	5.2e-10
91	Takahashi_2022	1010	gb|AY485122.1|+|0-1920|ARO:3007121|tet(O/W) [Megasphaera elsdenii]	1457	466	1920	15.62	15.94	98.04	627.45	0.8	510.28	1e-26
92	Takahashi_2022	1010	gb|DQ525023.1|+|28-1948|ARO:3007122|tet(O/W/32/O) [Lactobacillus johnsonii]	2596	465	1920	44.27	45.36	97.59	220.44	1.39	1481.98	1e-26
93	Takahashi_2022	1010	gb|AY196920.1|+|0-1920|ARO:3007123|tet(O/W/O) [Megasphaera elsdenii]	1631	466	1920	35.73	36.04	99.13	277.46	0.87	646.86	1e-26
94	Takahashi_2022	1010	gb|AY049983.2|+|8308-10228|ARO:3007124|tet(W/32/O) [Trueperella pyogenes]	563	466	1920	24.95	25.62	97.36	390.24	0.32	9	0.0027
0	Takahashi_2022	1009	gb|AP009048.1|-|4303042-4304509|ARO:3003550|mdtP [Escherichia coli str. K-12 substr. W3110]	5337	435	1467	96.25	96.39	99.86	103.75	3.81	4161.29	1e-26
1	Takahashi_2022	1009	gb|KC292503.1|+|4334-5195|ARO:3000904|TEM-34 [Haemophilus parainfluenzae]	334	256	861	34.15	34.26	99.66	291.86	0.39	10.12	0.0015
2	Takahashi_2022	1009	gb|AP009048.1|+|3974604-3975429|ARO:3000508|gadX [Escherichia coli str. K-12 substr. W3110]	2063	245	825	94.06	94.79	99.23	105.5	2.69	1430.65	1e-26
3	Takahashi_2022	1009	gb|AF462019.1|+|26-656|ARO:3002681|catB9 [Vibrio cholerae]	82582	176	630	100	100	100	100	132.07	82054.7	1e-26
4	Takahashi_2022	1009	gb|U00096.1|+|3660413-3663527|ARO:3000796|mdtF [Escherichia coli str. K-12 substr. MG1655]	11207	921	3114	92.55	92.74	99.79	107.83	3.69	8723.14	1e-26
5	Takahashi_2022	1009	gb|BA000007.3|-|4903688-4905062|ARO:3000830|cpxA [Escherichia coli O157:H7 str. Sakai]	4431	408	1374	94.69	96.22	98.41	103.93	3.44	3343.65	1e-26
6	Takahashi_2022	1009	gb|JF274244.1|-|2-863|ARO:3001967|CTX-M-107 [Shigella sp. SH219] Partial	404	256	861	38.21	38.21	100	261.7	0.47	32.86	1e-08
7	Takahashi_2022	1009	gb|U00096.1|-|1124117-1125326|ARO:3001216|mdtH [Escherichia coli str. K-12 substr. MG1655]	3895	359	1209	94.04	94.13	99.91	106.24	3.28	2938.03	1e-26
8	Takahashi_2022	1009	gb|U00096.1|+|2154015-2155263|ARO:3000792|mdtA [Escherichia coli str. K-12 substr. MG1655]	3358	371	1248	92.47	94.07	98.3	106.3	2.88	2392.1	1e-26
9	Takahashi_2022	1009	gb|D78168.1|+|1591-3130|ARO:3000254|emrY [Escherichia coli]	2672	458	1539	87.2	87.72	99.41	114	1.8	1565.93	1e-26
10	Takahashi_2022	1009	gb|CP000800.1|-|1191727-1192954|ARO:3001329|mdtG [Escherichia coli O139:H28 str. E24377A]	3960	364	1227	92.01	92.99	98.95	107.54	3.28	2988.62	1e-26
11	Takahashi_2022	1009	gb|D78168.1|+|536-1592|ARO:3000206|emrK [Escherichia coli]	1640	314	1056	75.09	75.76	99.12	132	1.6	898.89	1e-26
12	Takahashi_2022	1009	gb|AP009048.1|-|4338624-4340268|ARO:3003576|eptA [Escherichia coli str. K-12 substr. W3110]	5126	488	1644	91.36	91.48	99.87	109.31	3.18	3830.66	1e-26
13	Takahashi_2022	1009	gb|U00096.1|-|3412802-3413465|ARO:3000656|AcrS [Escherichia coli str. K-12 substr. MG1655]	1071	197	663	82.96	83.11	99.82	120.33	1.67	601.44	1e-26
14	Takahashi_2022	1009	gb|U00096.1|+|2155262-2158385|ARO:3000793|mdtB [Escherichia coli str. K-12 substr. MG1655]	11134	923	3123	95.65	98.11	97.49	101.93	3.91	8645.29	1e-26
15	Takahashi_2022	1009	gb|AP009048.1|-|4153663-4154296|ARO:3000518|CRP [Escherichia coli str. K-12 substr. W3110]	3175	188	633	97.63	100	97.63	100	6.16	2652.27	1e-26
16	Takahashi_2022	1009	gb|AY055428.1|-|20268-21084|ARO:3000412|sul2 [Vibrio cholerae]	130147	219	816	100	100	100	100	161.21	129489	1e-26
17	Takahashi_2022	1009	gb|U00096.1|-|2098446-2099613|ARO:3003577|ugd [Escherichia coli str. K-12 substr. MG1655]	1124	347	1167	68.38	70.78	96.61	141.28	1.1	409.46	1e-26
18	Takahashi_2022	1009	gb|AP009048.1|+|2165012-2166416|ARO:3000829|baeS [Escherichia coli str. K-12 substr. W3110]	3249	417	1404	84.12	84.97	98.99	117.69	2.44	2186.24	1e-26
19	Takahashi_2022	1009	gb|BA000007.3|+|3212025-3212640|ARO:3000832|evgA [Escherichia coli O157:H7 str. Sakai]	537	183	615	69.59	71.22	97.72	140.41	0.92	173.68	1e-26
20	Takahashi_2022	1009	gb|AF024602.1|+|3155-3992|ARO:3002660|APH(6)-Id [Pseudomonas aeruginosa]	192011	213	837	99.88	100	99.88	100	232.39	191371	1e-26
21	Takahashi_2022	1009	gb|AJ555825.2|+|0-1146|ARO:3002025|CMY-14 [Proteus mirabilis]	2282	341	1146	77.84	77.84	100	128.48	2.01	1435.99	1e-26
22	Takahashi_2022	1009	gb|U00096.3|-|481253-484403|ARO:3000216|acrB [Escherichia coli str. K-12 substr. MG1655]	11884	931	3150	97.71	98.19	99.52	101.84	3.87	9360.47	1e-26
23	Takahashi_2022	1009	gb|U00096.3|-|4567286-4568519|ARO:3001214|mdtM [Escherichia coli str. K-12 substr. MG1655]	2736	366	1233	95.7	96.35	99.33	103.79	2.31	1808.73	1e-26
24	Takahashi_2022	1009	gb|BA000007.3|-|1737690-1738104|ARO:3000676|H-NS [Escherichia coli O157:H7 str. Sakai]	1061	123	414	99.52	100	99.52	100	2.77	742.36	1e-26
25	Takahashi_2022	1009	gb|AF467077.1|+|163-1348|ARO:3000168|tet(D) [Shigella flexneri Y]	680	353	1185	39.16	40.84	95.87	244.83	0.65	103.36	1e-23
26	Takahashi_2022	1009	gb|AB211124.1|+|0-525|ARO:3002895|SAT-2 [Escherichia coli]	2250	156	525	100	100	100	100	4.32	1821.77	1e-26
27	Takahashi_2022	1009	gb|U00096.1|+|2158385-2161463|ARO:3000794|mdtC [Escherichia coli str. K-12 substr. MG1655]	8630	912	3078	87.65	88.95	98.54	112.42	3.07	6241.83	1e-26
28	Takahashi_2022	1009	gb|U00096.1|+|2484373-2487967|ARO:3000833|evgS [Escherichia coli str. K-12 substr. MG1655]	6927	1066	3594	82.53	83	99.43	120.48	1.98	4296.06	1e-26
29	Takahashi_2022	1009	gb|Z21523.1|+|0-1974|ARO:3000191|tet(Q) [Bacteroides fragilis]	1028	588	1974	43.01	43.92	97.92	227.68	0.51	119.6	1e-26
30	Takahashi_2022	1009	gb|U00096.3|+|2810769-2811300|ARO:3000516|emrR [Escherichia coli str. K-12 substr. MG1655]	599	158	531	53.3	53.3	100	187.63	1.18	256.52	1e-26
31	Takahashi_2022	1009	gb|AP009048.1|+|2166412-2167135|ARO:3000828|baeR [Escherichia coli str. K-12 substr. W3110]	2086	215	723	96.13	96.96	99.14	103.14	3.04	1520.78	1e-26
32	Takahashi_2022	1009	gb|AP009048.1|+|2586250-2589364|ARO:3000491|acrD [Escherichia coli str. K-12 substr. W3110]	10890	921	3114	94.61	94.7	99.9	105.6	3.58	8413.13	1e-26
33	Takahashi_2022	1009	gb|AP009048.1|-|4306556-4307588|ARO:3003548|mdtN [Escherichia coli str. K-12 substr. W3110]	2990	307	1032	95.83	96.32	99.5	103.82	2.97	2183.21	1e-26
34	Takahashi_2022	1009	gb|U00096.1|+|3415032-3418137|ARO:3000502|AcrF [Escherichia coli str. K-12 substr. MG1655]	10911	918	3105	95.3	95.65	99.63	104.55	3.59	8440.05	1e-26
35	Takahashi_2022	1009	gb|U00096.1|+|3413863-3415021|ARO:3000499|AcrE [Escherichia coli str. K-12 substr. MG1655]	3885	344	1158	95.68	95.77	99.91	104.42	3.46	2964.15	1e-26
36	Takahashi_2022	1009	gb|AP009048.1|+|2810082-2811255|ARO:3000027|emrA [Escherichia coli str. K-12 substr. W3110]	3453	348	1173	91.56	91.99	99.54	108.71	3.04	2534.37	1e-26
37	Takahashi_2022	1009	gb|KM087848.1|+|0-1140|ARO:3002151|DHA-20 [Citrobacter koseri]	899	339	1140	56.14	56.58	99.22	176.74	0.8	252.5	1e-26
38	Takahashi_2022	1009	gb|U00096.3|-|3203309-3204131|ARO:3002986|bacA [Escherichia coli str. K-12 substr. MG1655]	2732	244	822	81.75	81.87	99.85	122.14	3.43	2078.57	1e-26
39	Takahashi_2022	1009	gb|AF313472.2|+|15593-16397|ARO:3002639|APH(3'')-Ib [Pseudomonas aeruginosa]	154403	212	804	99.63	100	99.63	100	195.73	153768	1e-26
40	Takahashi_2022	1009	gb|U00096.1|+|2812615-2814154|ARO:3000074|emrB [Escherichia coli str. K-12 substr. MG1655]	5077	457	1539	93.63	93.7	99.93	106.73	3.42	3856.38	1e-26
41	Takahashi_2022	1009	gb|AP009048.1|-|3980025-3981183|ARO:3000795|mdtE [Escherichia coli str. K-12 substr. W3110]	4288	344	1158	97.75	98.01	99.74	102.03	3.82	3357.65	1e-26
42	Takahashi_2022	1009	gb|AP009048.1|+|1621287-1621671|ARO:3000263|marA [Escherichia coli str. K-12 substr. W3110]	564	114	384	81.25	82.03	99.05	121.9	1.52	297.89	1e-26
43	Takahashi_2022	1009	gb|KJ541681.1|+|19526-20000|ARO:3002854|dfrA1 [Klebsiella oxytoca]	51824	135	474	99.79	100	99.79	100	111.04	51417.8	1e-26
44	Takahashi_2022	1009	gb|AP009048.1|-|4304505-4306557|ARO:3003549|mdtO [Escherichia coli str. K-12 substr. W3110]	6101	609	2052	91.62	91.96	99.63	108.74	3.04	4494.49	1e-26
45	Takahashi_2022	1009	gb|U00096.1|+|2367070-2368039|ARO:3003578|PmrF [Escherichia coli str. K-12 substr. MG1655]	2158	288	969	89.27	90.09	99.08	111	2.29	1428.61	1e-26
46	Takahashi_2022	1009	gb|CP015085.1|-|2551711-2552440|ARO:3003838|gadW [Escherichia coli O25b:H4]	1094	217	729	85.73	89.57	95.71	111.64	1.79	586.32	1e-26
47	Takahashi_2022	1009	gb|U00096.3|-|721055-721733|ARO:3003841|kdpE [Escherichia coli str. K-12 substr. MG1655]	1577	201	678	97.94	98.23	99.7	101.8	2.38	1062.9	1e-26
48	Takahashi_2022	1009	gb|U00096.3|+|966620-968369|ARO:3003950|msbA [Escherichia coli str. K-12 substr. MG1655]	5231	519	1749	95.2	96.05	99.11	104.11	3.07	3859.99	1e-26
49	Takahashi_2022	1009	gb|AF231986.2|+|3307-4522|ARO:3002705|floR [Escherichia coli]	259752	292	1215	99.92	100	99.92	100	215.72	258877	1e-26
50	Takahashi_2022	1009	gb|Z11877.1|+|485-818|ARO:3004039|Ecol_emrE [Escherichia coli]	285	99	333	49.25	51.35	95.91	194.74	0.99	89.78	1e-20
51	Takahashi_2022	1009	gb|AJ318073.1|+|793-1990|ARO:3004041|Kpne_acrA [Klebsiella pneumoniae]	760	356	1197	50.13	50.79	98.68	196.88	0.66	145.6	1e-26
52	Takahashi_2022	1009	gb|U00096.3|-|484425-485619|ARO:3004043|Ecol_acrA [Escherichia coli str. K-12 substr. MG1655]	5899	354	1194	93.05	93.13	99.91	107.37	4.98	4915.89	1e-26
53	Takahashi_2022	1009	gb|JQ394987.1|+|0-1233|ARO:3001328|Ecol_mdfA [Escherichia coli]	3211	366	1233	83.21	84.75	98.18	117.99	2.83	2260.98	1e-26
54	Takahashi_2022	1009	gb|AE003852.1|+|1674272-1675445|ARO:3004289|Vcho_varG [Vibrio cholerae O1 biovar El Tor str. N16961]	154362	309	1173	100	100	100	100	132.64	153436	1e-26
55	Takahashi_2022	1009	gb|U00096.3|-|4377810-4378944|ARO:3004290|Ecol_ampC_BLA [Escherichia coli str. K-12 substr. MG1655]	2920	337	1134	100	100	100	100	2.62	2047.52	1e-26
56	Takahashi_2022	1009	gb|AE003852.1|-|1687437-1688259|ARO:3004364|almG [Vibrio cholerae O1 biovar El Tor str. N16961]	110893	224	822	100	100	100	100	135.94	110220	1e-26
57	Takahashi_2022	1009	gb|AJ011502.1|+|300-1425|ARO:3004122|Kpne_OmpK37 [Klebsiella pneumoniae]	596	335	1125	38.84	39.91	97.33	250.56	0.59	72.96	1e-16
58	Takahashi_2022	1009	gb|FO834906.1|-|2173974-2175099|ARO:3005044|OmpA [Klebsiella pneumoniae]	1167	335	1125	58.76	63.91	91.93	156.47	1.39	460.6	1e-26
59	Takahashi_2022	1009	gb|FO203501.1|+|5123640-5125365|ARO:3005047|eptB [Klebsiella pneumoniae subsp. rhinoscleromatis SB3432]	621	514	1725	33.39	34.32	97.3	291.39	0.4	10.04	0.0015
60	Takahashi_2022	1009	gb|FO834906.1|+|304977-306633|ARO:3005053|ArnT [Klebsiella pneumoniae]	1082	493	1656	35.39	35.81	98.82	279.26	0.7	219.83	1e-26
61	Takahashi_2022	1009	gb|CP007727.1|-|807206-809555|ARO:3005059|LptD [Klebsiella pneumoniae subsp. pneumoniae KPNIH10]	1408	699	2349	37.55	38.78	96.82	257.85	0.64	237.83	1e-26
62	Takahashi_2022	1009	gb|NG_049083.1|+|101-1234|ARO:3006878|EC-18 [Escherichia coli]	697	337	1134	46.38	47.18	98.32	211.96	0.66	124.53	1e-26
63	Takahashi_2022	1009	gb|FJ768952.1|+|0-1488|ARO:3000237|TolC [Escherichia coli]	5277	442	1488	100	100	100	100	3.57	4087.59	1e-26
64	Takahashi_2022	1009	gb|U00096.3|-|2306971-2308615|ARO:3003952|YojI [Escherichia coli str. K-12 substr. MG1655]	5060	488	1644	85.95	86.25	99.65	115.94	3.17	3766.63	1e-26
65	Takahashi_2022	1009	gb|CP036548.1|+|4326-4839|ARO:3007107|nimE [Bacteroides fragilis]	231	152	513	38.99	39.38	99.01	253.96	0.46	15.87	6.8e-05
0	Takahashi_2022	1008	gb|EU294228.1|+|21241-22717|ARO:3003109|msrE [Acinetobacter baumannii]	9490	2675	1476	97.7	97.7	100	102.36	6.46	3816.66	1e-26
1	Takahashi_2022	1008	gb|AP009048.1|-|4303042-4304509|ARO:3003550|mdtP [Escherichia coli str. K-12 substr. W3110]	187548	2601	1467	100	100	100	100	130.88	179886	1e-26
2	Takahashi_2022	1008	gb|HM146927.1|+|0-1146|ARO:3002053|CMY-42 [Escherichia coli]	6138	2078	1146	97.82	97.82	100	102.23	5.39	2005.93	1e-26
3	Takahashi_2022	1008	gb|AP009048.1|+|3974604-3975429|ARO:3000508|gadX [Escherichia coli str. K-12 substr. W3110]	75363	1483	825	100	100	100	100	96	71027.6	1e-26
4	Takahashi_2022	1008	gb|U00096.1|+|3660413-3663527|ARO:3000796|mdtF [Escherichia coli str. K-12 substr. MG1655]	429148	5356	3114	99.97	100	99.97	100	141.4	413344	1e-26
5	Takahashi_2022	1008	gb|JX101693.1|+|58200-58833|ARO:3002676|catB3 [Enterobacter cloacae]	5537	1147	633	70.62	71.41	98.89	140.04	8.91	2881.74	1e-26
6	Takahashi_2022	1008	gb|BA000007.3|-|4903688-4905062|ARO:3000830|cpxA [Escherichia coli O157:H7 str. Sakai]	186696	2436	1374	98.98	100	98.98	100	142.31	179512	1e-26
7	Takahashi_2022	1008	gb|KC783461.1|+|0-861|ARO:3001383|TEM-206 [Escherichia coli]	122001	1539	861	97.1	97.1	100	102.99	142.6	117460	1e-26
8	Takahashi_2022	1008	gb|M55547.1|+|0-825|ARO:3001404|OXA-9 [Klebsiella pneumoniae]	624	1497	825	56.61	56.61	100	176.66	0.76	359.36	1e-26
9	Takahashi_2022	1008	gb|AY115475.1|+|3337-4597|ARO:3002695|cmlA5 [uncultured bacterium]	12109	2283	1260	99.92	100	99.92	100	9.7	6707.86	1e-26
10	Takahashi_2022	1008	gb|U00096.1|-|1124117-1125326|ARO:3001216|mdtH [Escherichia coli str. K-12 substr. MG1655]	148620	2154	1209	99.92	100	99.92	100	126.36	142281	1e-26
11	Takahashi_2022	1008	gb|DQ485529.1|+|0-657|ARO:3002790|QnrS1 [Salmonella enterica subsp. enterica serovar Bovismorbificans]	65179	1182	657	100	100	100	100	99.67	61715.2	1e-26
12	Takahashi_2022	1008	gb|U00096.1|+|2154015-2155263|ARO:3000792|mdtA [Escherichia coli str. K-12 substr. MG1655]	136650	2227	1248	98	100	98	100	117.65	130112	1e-26
13	Takahashi_2022	1008	gb|AB089595.1|+|0-1206|ARO:3000166|tet(B) [Gram-negative bacterium TC71]	10467	2185	1206	97.51	97.76	99.75	102.29	8.77	5419.73	1e-26
14	Takahashi_2022	1008	gb|FJ460181.2|+|1790-2582|ARO:3002617|aadA17 [Aeromonas media]	4268	1436	792	51.89	51.89	100	192.7	5.48	1405.43	1e-26
15	Takahashi_2022	1008	gb|D78168.1|+|1591-3130|ARO:3000254|emrY [Escherichia coli]	106539	2756	1539	97.66	100	97.66	100	73.5	98546.7	1e-26
16	Takahashi_2022	1008	gb|CP000800.1|-|1191727-1192954|ARO:3001329|mdtG [Escherichia coli O139:H28 str. E24377A]	140154	2188	1227	99.43	100	99.43	100	117.75	133723	1e-26
17	Takahashi_2022	1008	gb|D78168.1|+|536-1592|ARO:3000206|emrK [Escherichia coli]	95216	1894	1056	98.01	100	98.01	100	95.04	89681.6	1e-26
18	Takahashi_2022	1008	gb|CP003022.1|+|336788-337580|ARO:3003197|aadA25 [Pasteurella multocida 36950]	5598	1436	792	64.52	64.52	100	154.99	7.13	2462.21	1e-26
19	Takahashi_2022	1008	gb|AP009048.1|-|4338624-4340268|ARO:3003576|eptA [Escherichia coli str. K-12 substr. W3110]	228719	2900	1644	99.94	100	99.94	100	142.33	220164	1e-26
20	Takahashi_2022	1008	gb|U00096.1|-|3412802-3413465|ARO:3000656|AcrS [Escherichia coli str. K-12 substr. MG1655]	46582	1196	663	100	100	100	100	72.06	43113	1e-26
21	Takahashi_2022	1008	gb|AB900900.1|+|0-876|ARO:3001994|CTX-M-137 [Escherichia coli]	2686	1589	876	34.25	34.25	100	292	3.09	281.38	1e-26
22	Takahashi_2022	1008	gb|JN790864.1|+|238-1114|ARO:3001982|CTX-M-123 [Escherichia coli]	1243	1589	876	28.08	28.08	100	356.1	1.43	42.39	5.9e-10
23	Takahashi_2022	1008	gb|V00622.1|+|243-903|ARO:3002683|catI [Escherichia coli]	8031	1196	660	98.64	98.64	100	101.38	12.31	5062.07	1e-26
24	Takahashi_2022	1008	gb|FN396876.1|-|2406-3219|ARO:3000589|NDM-1 [Klebsiella pneumoniae]	4300	1474	813	99.51	99.63	99.88	100.37	5.36	1382.4	1e-26
25	Takahashi_2022	1008	gb|U00096.1|+|2155262-2158385|ARO:3000793|mdtB [Escherichia coli str. K-12 substr. MG1655]	357108	5421	3123	98.21	100	98.21	100	120.98	341167	1e-26
26	Takahashi_2022	1008	gb|Y16410.1|+|986-2126|ARO:3002132|DHA-1 [Salmonella enterica subsp. enterica serovar Enteritidis]	4434	2067	1140	92.63	92.72	99.91	107.85	3.85	861.1	1e-26
27	Takahashi_2022	1008	gb|AP009048.1|-|4153663-4154296|ARO:3000518|CRP [Escherichia coli str. K-12 substr. W3110]	78806	1137	633	99.68	100	99.68	100	127.44	75458	1e-26
28	Takahashi_2022	1008	gb|AM886293.1|+|116479-117235|ARO:3000860|rmtB [Escherichia coli]	381	1371	756	34.26	34.66	98.85	288.55	0.53	560.12	1e-26
29	Takahashi_2022	1008	gb|AY055428.1|-|20268-21084|ARO:3000412|sul2 [Vibrio cholerae]	87200	1464	816	100	100	100	100	107.79	82901.9	1e-26
30	Takahashi_2022	1008	gb|AY043299.1|-|3984-5175|ARO:3000167|tet(C) [Aeromonas salmonicida]	7881	2159	1191	100	100	100	100	6.67	3260.42	1e-26
31	Takahashi_2022	1008	gb|U00096.1|-|2098446-2099613|ARO:3003577|ugd [Escherichia coli str. K-12 substr. MG1655]	18130	2113	1167	97.51	100	97.51	100	18.26	12672.7	1e-26
32	Takahashi_2022	1008	gb|AP009048.1|+|2165012-2166416|ARO:3000829|baeS [Escherichia coli str. K-12 substr. W3110]	127280	2508	1404	99.86	100	99.86	100	92.84	119949	1e-26
33	Takahashi_2022	1008	gb|BA000007.3|+|3212025-3212640|ARO:3000832|evgA [Escherichia coli O157:H7 str. Sakai]	64009	1107	615	99.51	100	99.51	100	108.04	60762.6	1e-26
34	Takahashi_2022	1008	gb|AF024602.1|+|3155-3992|ARO:3002660|APH(6)-Id [Pseudomonas aeruginosa]	135039	1493	837	99.88	100	99.88	100	163.42	130623	1e-26
35	Takahashi_2022	1008	gb|JF969163.1|+|1053-1893|ARO:3000410|sul1 [Vibrio fluvialis]	53797	1514	840	100	100	100	100	64.68	49419.9	1e-26
36	Takahashi_2022	1008	gb|FJ873740.1|+|0-858|ARO:3001035|TEM-169 [Salmonella enterica subsp. enterica serovar Infantis] Partial	456	1556	858	17.13	17.13	100	583.67	0.53	602.17	1e-26
37	Takahashi_2022	1008	gb|U00096.3|-|481253-484403|ARO:3000216|acrB [Escherichia coli str. K-12 substr. MG1655]	470229	5389	3150	100	100	100	100	151.56	454305	1e-26
38	Takahashi_2022	1008	gb|AF078527.1|+|4387-4840|ARO:3002847|arr-2 [Pseudomonas aeruginosa]	3127	821	453	98.23	98.23	100	101.8	6.94	1345.87	1e-26
39	Takahashi_2022	1008	gb|AB284167.2|+|225-1101|ARO:3001925|CTX-M-64 [Shigella sonnei]	1471	1589	876	25	25	100	400	1.7	4.58	0.032
40	Takahashi_2022	1008	gb|GU585907.1|-|21605-22103|ARO:3002858|dfrA12 [Klebsiella pneumoniae]	9706	902	498	100	100	100	100	19.62	7305.37	1e-26
41	Takahashi_2022	1008	gb|DQ838665.1|+|0-474|ARO:3002860|dfrA17 [Pseudomonas aeruginosa]	7611	859	474	100	100	100	100	16.22	5381.75	1e-26
42	Takahashi_2022	1008	gb|U00096.3|-|4567286-4568519|ARO:3001214|mdtM [Escherichia coli str. K-12 substr. MG1655]	120911	2204	1233	96.27	100	96.27	100	109.58	114455	1e-26
43	Takahashi_2022	1008	gb|D16251.1|-|1625-2531|ARO:3000316|mphA [Escherichia coli]	48603	1634	906	100	100	100	100	54.2	43912.5	1e-26
44	Takahashi_2022	1008	gb|BA000007.3|-|1737690-1738104|ARO:3000676|H-NS [Escherichia coli O157:H7 str. Sakai]	35100	748	414	99.28	100	99.28	100	87.19	32918.4	1e-26
45	Takahashi_2022	1008	gb|JQ064560.1|+|0-1536|ARO:3000448|QepA1 [Klebsiella aerogenes]	1197	2787	1536	16.34	16.67	98.05	600	0.82	634.87	1e-26
46	Takahashi_2022	1008	gb|U00096.1|+|2158385-2161463|ARO:3000794|mdtC [Escherichia coli str. K-12 substr. MG1655]	352174	5347	3078	99.84	100	99.84	100	117.94	336453	1e-26
47	Takahashi_2022	1008	gb|U00096.1|+|2484373-2487967|ARO:3000833|evgS [Escherichia coli str. K-12 substr. MG1655]	464158	6154	3594	97.19	100	97.19	100	140.14	446017	1e-26
48	Takahashi_2022	1008	gb|U00096.3|+|2810769-2811300|ARO:3000516|emrR [Escherichia coli str. K-12 substr. MG1655]	46114	958	531	99.44	100	99.44	100	88.88	43317.7	1e-26
49	Takahashi_2022	1008	gb|AP009048.1|+|2166412-2167135|ARO:3000828|baeR [Escherichia coli str. K-12 substr. W3110]	76404	1299	723	100	100	100	100	108.26	72591.8	1e-26
50	Takahashi_2022	1008	gb|EU436855.2|+|1401-2058|ARO:3002799|QnrVC1 [Vibrio cholerae]	1494	1192	657	95.13	95.13	100	105.12	2.29	33.95	6.2e-09
51	Takahashi_2022	1008	gb|JX313020.1|+|0-876|ARO:3001991|CTX-M-132 [Escherichia coli]	1403	1589	876	26.37	26.37	100	379.22	1.61	11.62	0.00065
52	Takahashi_2022	1008	gb|AM261837.1|+|73-865|ARO:3002619|aadA22 [Salmonella enterica subsp. enterica serovar Typhimurium]	905	1437	792	16.16	16.16	100	618.75	1.15	120.89	1e-26
53	Takahashi_2022	1008	gb|GU437214.1|+|0-774|ARO:3000858|armA [Pseudomonas aeruginosa]	1285	1404	774	80.62	80.62	100	124.04	1.68	5.3	0.021
54	Takahashi_2022	1008	gb|AF137361.1|+|63-852|ARO:3002605|aadA5 [Escherichia coli]	26405	1427	789	100	100	100	100	33.72	22416.2	1e-26
55	Takahashi_2022	1008	gb|AP009048.1|+|2586250-2589364|ARO:3000491|acrD [Escherichia coli str. K-12 substr. W3110]	383815	5387	3114	98.78	100	98.78	100	128.51	367950	1e-26
56	Takahashi_2022	1008	gb|AP009048.1|-|4306556-4307588|ARO:3003548|mdtN [Escherichia coli str. K-12 substr. W3110]	122284	1844	1032	100	100	100	100	121.34	116859	1e-26
57	Takahashi_2022	1008	gb|U00096.1|+|3415032-3418137|ARO:3000502|AcrF [Escherichia coli str. K-12 substr. MG1655]	166429	5522	3105	99.42	100	99.42	100	55.98	150571	1e-26
58	Takahashi_2022	1008	gb|U00096.1|+|3413863-3415021|ARO:3000499|AcrE [Escherichia coli str. K-12 substr. MG1655]	67690	2084	1158	99.14	100	99.14	100	61.25	61686.5	1e-26
59	Takahashi_2022	1008	gb|D16171.1|+|382-1042|ARO:3002689|pp_cat [Photobacterium damselae subsp. piscicida]	963	1197	660	23.64	23.64	100	423.08	1.46	25.46	4.5e-07
60	Takahashi_2022	1008	gb|AF242872.1|+|2131-2878|ARO:3000375|ErmB [Enterococcus faecium]	3350	1355	747	96.12	96.79	99.31	103.32	4.61	845.88	1e-26
61	Takahashi_2022	1008	gb|AF205943.1|+|7511-8312|ARO:3001405|OXA-10 [Escherichia coli]	2584	1453	801	95.51	95.51	100	104.71	3.23	316.77	1e-26
62	Takahashi_2022	1008	gb|KF921535.1|+|617-1091|ARO:3002859|dfrA14 [Escherichia coli]	52334	854	474	100	100	100	100	110.87	49825.1	1e-26
63	Takahashi_2022	1008	gb|DQ303921.2|+|3-648|ARO:3002718|QnrB4 [Escherichia coli]	1709	1170	645	84.03	84.03	100	119	2.66	100.82	1e-22
64	Takahashi_2022	1008	gb|AP009048.1|+|2810082-2811255|ARO:3000027|emrA [Escherichia coli str. K-12 substr. W3110]	129731	2094	1173	97.87	100	97.87	100	118.36	123579	1e-26
65	Takahashi_2022	1008	gb|U00096.3|-|3203309-3204131|ARO:3002986|bacA [Escherichia coli str. K-12 substr. MG1655]	94686	1474	822	98.42	100	98.42	100	121.62	90353.3	1e-26
66	Takahashi_2022	1008	gb|AY156923.1|+|0-876|ARO:3001889|CTX-M-27 [Escherichia coli]	886	1589	876	28.54	28.54	100	350.4	1.01	199.96	1e-26
67	Takahashi_2022	1008	gb|AF313472.2|+|15593-16397|ARO:3002639|APH(3'')-Ib [Pseudomonas aeruginosa]	106032	1440	804	99.63	100	99.63	100	134.46	101789	1e-26
68	Takahashi_2022	1008	gb|U00096.1|+|2812615-2814154|ARO:3000074|emrB [Escherichia coli str. K-12 substr. MG1655]	193721	2726	1539	98.57	100	98.57	100	131.27	185692	1e-26
69	Takahashi_2022	1008	gb|AF188199.1|+|214-1075|ARO:3000936|TEM-70 [Escherichia coli]	8213	1560	861	25.9	26.13	99.11	382.67	9.57	4527.34	1e-26
70	Takahashi_2022	1008	gb|AP009048.1|-|3980025-3981183|ARO:3000795|mdtE [Escherichia coli str. K-12 substr. W3110]	147903	2063	1158	100	100	100	100	130	141826	1e-26
71	Takahashi_2022	1008	gb|AP009048.1|+|1621287-1621671|ARO:3000263|marA [Escherichia coli str. K-12 substr. W3110]	27393	694	384	100	100	100	100	71.92	25378.3	1e-26
72	Takahashi_2022	1008	gb|AF534183.1|+|2970-4245|ARO:3000165|tet(A) [Shigella sonnei]	140469	2274	1275	98.9	100.16	98.75	99.84	112.08	133792	1e-26
73	Takahashi_2022	1008	gb|JN420336.1|-|1399-2230|ARO:3001396|OXA-1 [Klebsiella pneumoniae]	8269	1506	831	95.31	95.43	99.87	104.79	10.04	4678.11	1e-26
74	Takahashi_2022	1008	gb|DQ831141.1|+|8921-9578|ARO:3002707|QnrA1 [Klebsiella pneumoniae]	3272	1191	657	96.96	97.11	99.84	102.98	5.04	969.44	1e-26
75	Takahashi_2022	1008	gb|AY044436.1|+|1435-2311|ARO:3001878|CTX-M-15 [Escherichia coli]	72382	1575	876	100	100	100	100	83.14	67789.4	1e-26
76	Takahashi_2022	1008	gb|AY139603.1|+|106-898|ARO:3002608|aadA8 [uncultured bacterium]	396	1437	792	14.14	14.14	100	707.14	0.51	591.37	1e-26
77	Takahashi_2022	1008	gb|KF534911.1|+|39-513|ARO:3003013|dfrA15 [Escherichia coli]	1577	859	474	99.79	100	99.79	100	3.36	210.98	1e-26
78	Takahashi_2022	1008	gb|AP009048.1|-|4304505-4306557|ARO:3003549|mdtO [Escherichia coli str. K-12 substr. W3110]	279705	3596	2052	99.95	100	99.95	100	140.04	269097	1e-26
79	Takahashi_2022	1008	gb|KR091911.1|-|74564-75350|ARO:3002578|AAC(6')-Ib7 [Salmonella enterica subsp. enterica serovar Corvallis]	53140	1417	786	99.24	99.24	100	100.77	68.87	49036	1e-26
80	Takahashi_2022	1008	gb|U00096.1|+|2367070-2368039|ARO:3003578|PmrF [Escherichia coli str. K-12 substr. MG1655]	107868	1735	969	98.04	100	98.04	100	118.5	102772	1e-26
81	Takahashi_2022	1008	gb|EU022315.1|+|0-861|ARO:3004621|AAC(3)-IIe [Escherichia coli]	923	1562	861	66.67	66.9	99.65	149.48	1.08	164.46	1e-26
82	Takahashi_2022	1008	gb|CP015085.1|-|2551711-2552440|ARO:3003838|gadW [Escherichia coli O25b:H4]	40837	1316	729	94.65	100	94.65	100	63.89	37052.5	1e-26
83	Takahashi_2022	1008	gb|U00096.3|-|721055-721733|ARO:3003841|kdpE [Escherichia coli str. K-12 substr. MG1655]	51519	1222	678	100	100	100	100	78.37	47964.6	1e-26
84	Takahashi_2022	1008	gb|EU022314.1|+|0-861|ARO:3004623|AAC(3)-IId [Escherichia coli]	6137	1561	861	99.88	100	99.88	100	7.21	2719.64	1e-26
85	Takahashi_2022	1008	gb|U00096.3|+|966620-968369|ARO:3003950|msbA [Escherichia coli str. K-12 substr. MG1655]	256791	3074	1749	100	100	100	100	149.24	247713	1e-26
86	Takahashi_2022	1008	gb|AF231986.2|+|3307-4522|ARO:3002705|floR [Escherichia coli]	6824	2203	1215	99.92	100	99.92	100	5.71	2365.19	1e-26
87	Takahashi_2022	1008	gb|Z11877.1|+|485-818|ARO:3004039|Ecol_emrE [Escherichia coli]	7231	603	333	96.1	100	96.1	100	22.12	5605.95	1e-26
88	Takahashi_2022	1008	gb|U00096.3|-|484425-485619|ARO:3004043|Ecol_acrA [Escherichia coli str. K-12 substr. MG1655]	198843	2114	1194	100	100	100	100	168.64	192590	1e-26
89	Takahashi_2022	1008	gb|KC503911.1|+|9883-10249|ARO:3001205|BRP(MBL) [Acinetobacter baumannii]	2506	663	366	100	100	100	100	6.86	1070.45	1e-26
90	Takahashi_2022	1008	gb|X02340.1|+|222-1194|ARO:3004089|ANT(3'')-IIa [Escherichia coli]	17497	1760	972	88.99	89.51	99.43	111.72	19.45	12860	1e-26
91	Takahashi_2022	1008	gb|JQ394987.1|+|0-1233|ARO:3001328|Ecol_mdfA [Escherichia coli]	111151	2207	1233	98.38	100	98.38	100	96.96	104701	1e-26
92	Takahashi_2022	1008	gb|U00096.3|-|4377810-4378944|ARO:3004290|Ecol_ampC_BLA [Escherichia coli str. K-12 substr. MG1655]	24174	2051	1134	91.62	91.8	99.81	108.93	21.94	18660.3	1e-26
93	Takahashi_2022	1008	gb|KX686116.1|+|0-1536|ARO:3004379|QepA4 [Escherichia coli]	19949	2781	1536	100	100	100	100	13.18	12966.9	1e-26
94	Takahashi_2022	1008	gb|DQ839391.1|-|12872-13757|ARO:3003741|mphE [uncultured bacterium]	4109	1605	885	99.1	99.1	100	100.91	4.69	1097.03	1e-26
95	Takahashi_2022	1008	gb|U49101.1|+|1490-1838|ARO:3005010|qacEdelta1 [Pseudomonas aeruginosa]	18513	630	348	100	100	100	100	53.67	16705.8	1e-26
96	Takahashi_2022	1008	gb|FO834906.1|-|2173974-2175099|ARO:3005044|OmpA [Klebsiella pneumoniae]	30374	2034	1125	69.6	79.29	87.78	126.12	36.86	24782.3	1e-26
97	Takahashi_2022	1008	gb|CP007727.1|-|807206-809555|ARO:3005059|LptD [Klebsiella pneumoniae subsp. pneumoniae KPNIH10]	11703	4258	2349	21.2	24.99	84.84	400.17	7.76	3472.52	1e-26
98	Takahashi_2022	1008	gb|HQ170516.1|+|426-1026|ARO:3005112|AAC(6')-Ib-cr3 [Aeromonas media]	1038	1088	600	17.67	17.67	100	566.04	1.73	1.21	0.27
99	Takahashi_2022	1008	gb|JZKY01000061.1|+|787-1366|ARO:3005114|AAC(6')-Ib-cr4 [Enterobacter hormaechei subsp. steigerwaltii]	4158	1050	579	60.79	60.79	100	164.49	7.25	1854.55	1e-26
100	Takahashi_2022	1008	gb|NG_068214.1|+|100-961|ARO:3000907|TEM-37 [Escherichia coli]	908	1562	861	15.91	15.91	100	628.47	1.09	173.32	1e-26
101	Takahashi_2022	1008	gb|NG_049081.1|+|101-1234|ARO:3006876|EC-15 [Escherichia coli]	72368	2039	1134	98.85	100	98.85	100	66.23	66472.3	1e-26
102	Takahashi_2022	1008	gb|NG_049083.1|+|101-1234|ARO:3006878|EC-18 [Escherichia coli]	11603	2055	1134	48.06	48.41	99.27	206.56	10.37	6674.54	1e-26
103	Takahashi_2022	1008	gb|NG_049084.1|+|101-1234|ARO:3006879|EC-19 [Escherichia coli]	17761	2053	1134	87.74	88.1	99.6	113.51	16.03	12451.6	1e-26
104	Takahashi_2022	1008	gb|NG_049085.1|+|101-1234|ARO:3006880|EC-5 [Escherichia]	1719	2057	1134	43.56	44.09	98.8	226.8	1.56	30.36	3.6e-08
105	Takahashi_2022	1008	gb|NG_049086.1|+|101-1234|ARO:3006881|EC-8 [Escherichia coli]	7549	2056	1134	70.37	71.16	98.88	140.52	7.09	3141.15	1e-26
106	Takahashi_2022	1008	gb|NG_061613.1|+|1-798|ARO:3005936|OXA-731 [Shewanella sp.]	1278	1447	798	94.99	97.62	97.3	102.44	1.77	10.59	0.0011
107	Takahashi_2022	1008	gb|FJ768952.1|+|0-1488|ARO:3000237|TolC [Escherichia coli]	207634	2631	1488	99.93	100	99.93	100	142.55	199870	1e-26
108	Takahashi_2022	1008	gb|U00096.3|-|2306971-2308615|ARO:3003952|YojI [Escherichia coli str. K-12 substr. MG1655]	182353	2917	1644	100	100	100	100	114.35	173785	1e-26
0	Takahashi_2022	1007	gb|AP009048.1|-|4303042-4304509|ARO:3003550|mdtP [Escherichia coli str. K-12 substr. W3110]	76921	887	1467	99.93	100	99.93	100	53.77	74298.3	1e-26
1	Takahashi_2022	1007	gb|AP009048.1|+|3974604-3975429|ARO:3000508|gadX [Escherichia coli str. K-12 substr. W3110]	32628	507	825	100	100	100	100	39.92	31137.1	1e-26
2	Takahashi_2022	1007	gb|U00096.1|+|3660413-3663527|ARO:3000796|mdtF [Escherichia coli str. K-12 substr. MG1655]	175051	1817	3114	99.94	100	99.94	100	56.97	169675	1e-26
3	Takahashi_2022	1007	gb|BA000007.3|-|4903688-4905062|ARO:3000830|cpxA [Escherichia coli O157:H7 str. Sakai]	80020	830	1374	98.98	100	98.98	100	60.92	77562.6	1e-26
4	Takahashi_2022	1007	gb|KC783461.1|+|0-861|ARO:3001383|TEM-206 [Escherichia coli]	42850	527	861	97.1	97.1	100	102.99	50.27	41293.2	1e-26
5	Takahashi_2022	1007	gb|M55547.1|+|0-825|ARO:3001404|OXA-9 [Klebsiella pneumoniae]	670	513	825	59.39	60.12	98.79	166.33	0.84	20.78	5.1e-06
6	Takahashi_2022	1007	gb|BX664015.1|-|103017-103833|ARO:3002641|APH(3')-Ia [Serratia marcescens]	17850	504	816	99.51	100	99.51	100	22.54	16392.1	1e-26
7	Takahashi_2022	1007	gb|U00096.1|-|1124117-1125326|ARO:3001216|mdtH [Escherichia coli str. K-12 substr. MG1655]	38546	741	1209	99.92	100	99.92	100	32.67	36376.3	1e-26
8	Takahashi_2022	1007	gb|DQ485529.1|+|0-657|ARO:3002790|QnrS1 [Salmonella enterica subsp. enterica serovar Bovismorbificans]	7048	407	657	100	100	100	100	10.79	5913.99	1e-26
9	Takahashi_2022	1007	gb|U00096.1|+|2154015-2155263|ARO:3000792|mdtA [Escherichia coli str. K-12 substr. MG1655]	40553	765	1248	99.92	100	99.92	100	33.49	38313.8	1e-26
10	Takahashi_2022	1007	gb|FJ460181.2|+|1790-2582|ARO:3002617|aadA17 [Aeromonas media]	888	492	792	40.03	40.03	100	249.84	1.12	113.23	1e-25
11	Takahashi_2022	1007	gb|D78168.1|+|1591-3130|ARO:3000254|emrY [Escherichia coli]	34003	946	1539	99.09	100	99.09	100	22.73	31267.3	1e-26
12	Takahashi_2022	1007	gb|CP000800.1|-|1191727-1192954|ARO:3001329|mdtG [Escherichia coli O139:H28 str. E24377A]	34082	754	1227	99.43	100	99.43	100	28.53	31884.8	1e-26
13	Takahashi_2022	1007	gb|D78168.1|+|536-1592|ARO:3000206|emrK [Escherichia coli]	26860	650	1056	99.91	100	99.91	100	25.82	24969.3	1e-26
14	Takahashi_2022	1007	gb|CP003022.1|+|336788-337580|ARO:3003197|aadA25 [Pasteurella multocida 36950]	589	492	792	33.96	33.96	100	294.42	0.74	8.58	0.0034
15	Takahashi_2022	1007	gb|AP009048.1|-|4338624-4340268|ARO:3003576|eptA [Escherichia coli str. K-12 substr. W3110]	86450	991	1644	99.39	100	99.39	100	54.12	83520.7	1e-26
16	Takahashi_2022	1007	gb|U00096.1|-|3412802-3413465|ARO:3000656|AcrS [Escherichia coli str. K-12 substr. MG1655]	20869	409	663	99.85	100	99.85	100	32.22	19672.3	1e-26
17	Takahashi_2022	1007	gb|U00096.1|+|2155262-2158385|ARO:3000793|mdtB [Escherichia coli str. K-12 substr. MG1655]	102503	1872	3123	98.33	100	98.33	100	34.54	97019.1	1e-26
18	Takahashi_2022	1007	gb|AP009048.1|-|4153663-4154296|ARO:3000518|CRP [Escherichia coli str. K-12 substr. W3110]	32585	389	633	99.21	100	99.21	100	53.12	31435.7	1e-26
19	Takahashi_2022	1007	gb|AM886293.1|+|116479-117235|ARO:3000860|rmtB [Escherichia coli]	5451	469	756	97.88	97.88	100	102.16	7.28	4191.54	1e-26
20	Takahashi_2022	1007	gb|AY055428.1|-|20268-21084|ARO:3000412|sul2 [Vibrio cholerae]	971	507	816	84.93	85.17	99.71	117.41	1.2	145.28	1e-26
21	Takahashi_2022	1007	gb|U00096.1|-|2098446-2099613|ARO:3003577|ugd [Escherichia coli str. K-12 substr. MG1655]	14357	722	1167	95.8	100	95.8	100	14.17	12328.2	1e-26
22	Takahashi_2022	1007	gb|AP009048.1|+|2165012-2166416|ARO:3000829|baeS [Escherichia coli str. K-12 substr. W3110]	38167	861	1404	99.36	100	99.36	100	27.85	35657.9	1e-26
23	Takahashi_2022	1007	gb|BA000007.3|+|3212025-3212640|ARO:3000832|evgA [Escherichia coli O157:H7 str. Sakai]	12626	380	615	100	100	100	100	20.76	11527.9	1e-26
24	Takahashi_2022	1007	gb|AF024602.1|+|3155-3992|ARO:3002660|APH(6)-Id [Pseudomonas aeruginosa]	1424	520	837	78.61	80.88	97.19	123.63	1.77	419.79	1e-26
25	Takahashi_2022	1007	gb|JF969163.1|+|1053-1893|ARO:3000410|sul1 [Vibrio fluvialis]	22747	518	840	100	100	100	100	27.31	21238	1e-26
26	Takahashi_2022	1007	gb|U00096.3|-|481253-484403|ARO:3000216|acrB [Escherichia coli str. K-12 substr. MG1655]	146011	1858	3150	100	100	100	100	47.1	140529	1e-26
27	Takahashi_2022	1007	gb|GU585907.1|-|21605-22103|ARO:3002858|dfrA12 [Klebsiella pneumoniae]	15499	308	498	100	100	100	100	31.45	14598.7	1e-26
28	Takahashi_2022	1007	gb|U00096.3|-|4567286-4568519|ARO:3001214|mdtM [Escherichia coli str. K-12 substr. MG1655]	44440	755	1233	95.62	100	95.62	100	41.08	42225.4	1e-26
29	Takahashi_2022	1007	gb|AF156486.1|+|5012-5792|ARO:3002602|aadA2 [Klebsiella pneumoniae]	3642	484	780	32.44	32.44	100	308.3	4.64	2415.68	1e-26
30	Takahashi_2022	1007	gb|D16251.1|-|1625-2531|ARO:3000316|mphA [Escherichia coli]	29007	557	906	100	100	100	100	32.34	27375.5	1e-26
31	Takahashi_2022	1007	gb|BA000007.3|-|1737690-1738104|ARO:3000676|H-NS [Escherichia coli O157:H7 str. Sakai]	10360	256	414	99.52	100	99.52	100	25.53	9614.98	1e-26
32	Takahashi_2022	1007	gb|AF467077.1|+|163-1348|ARO:3000168|tet(D) [Shigella flexneri Y]	1039	737	1185	64.14	64.47	99.48	155.1	0.89	51.32	1e-12
33	Takahashi_2022	1007	gb|AB211124.1|+|0-525|ARO:3002895|SAT-2 [Escherichia coli]	1233	326	525	84.76	84.76	100	117.98	2.36	526.95	1e-26
34	Takahashi_2022	1007	gb|U00096.1|+|2158385-2161463|ARO:3000794|mdtC [Escherichia coli str. K-12 substr. MG1655]	89908	1854	3078	97.99	100	97.99	100	30.89	84494.7	1e-26
35	Takahashi_2022	1007	gb|U00096.1|+|2484373-2487967|ARO:3000833|evgS [Escherichia coli str. K-12 substr. MG1655]	82112	2171	3594	99.69	100	99.69	100	23.21	75820.6	1e-26
36	Takahashi_2022	1007	gb|U00096.3|+|2810769-2811300|ARO:3000516|emrR [Escherichia coli str. K-12 substr. MG1655]	16708	328	531	100	100	100	100	31.69	15748.2	1e-26
37	Takahashi_2022	1007	gb|AP009048.1|+|2166412-2167135|ARO:3000828|baeR [Escherichia coli str. K-12 substr. W3110]	24353	445	723	100	100	100	100	34.17	23047.3	1e-26
38	Takahashi_2022	1007	gb|AP009048.1|+|2586250-2589364|ARO:3000491|acrD [Escherichia coli str. K-12 substr. W3110]	119809	1855	3114	99.94	100	99.94	100	39.01	114356	1e-26
39	Takahashi_2022	1007	gb|AP009048.1|-|4306556-4307588|ARO:3003548|mdtN [Escherichia coli str. K-12 substr. W3110]	51641	630	1032	100	100	100	100	50.63	49780.6	1e-26
40	Takahashi_2022	1007	gb|U00096.1|+|3415032-3418137|ARO:3000502|AcrF [Escherichia coli str. K-12 substr. MG1655]	159601	1822	3105	99.48	100	99.48	100	53.27	154216	1e-26
41	Takahashi_2022	1007	gb|U00096.1|+|3413863-3415021|ARO:3000499|AcrE [Escherichia coli str. K-12 substr. MG1655]	59141	705	1158	100	100	100	100	51.93	57058.4	1e-26
42	Takahashi_2022	1007	gb|KF921535.1|+|617-1091|ARO:3002859|dfrA14 [Escherichia coli]	5127	294	474	100	100	100	100	10.95	4307.86	1e-26
43	Takahashi_2022	1007	gb|AP009048.1|+|2810082-2811255|ARO:3000027|emrA [Escherichia coli str. K-12 substr. W3110]	48869	717	1173	99.91	100	99.91	100	42.37	46759.1	1e-26
44	Takahashi_2022	1007	gb|U00096.3|-|3203309-3204131|ARO:3002986|bacA [Escherichia coli str. K-12 substr. MG1655]	38802	504	822	100	100	100	100	48.23	37314.9	1e-26
45	Takahashi_2022	1007	gb|AF313472.2|+|15593-16397|ARO:3002639|APH(3'')-Ib [Pseudomonas aeruginosa]	892	500	804	74	74.25	99.66	134.67	1.12	110.34	1e-25
46	Takahashi_2022	1007	gb|U00096.1|+|2812615-2814154|ARO:3000074|emrB [Escherichia coli str. K-12 substr. MG1655]	67088	934	1539	99.87	100	99.87	100	44.13	64335.3	1e-26
47	Takahashi_2022	1007	gb|AF188199.1|+|214-1075|ARO:3000936|TEM-70 [Escherichia coli]	1292	535	861	14.4	14.4	100	694.35	1.52	313.19	1e-26
48	Takahashi_2022	1007	gb|AP009048.1|-|3980025-3981183|ARO:3000795|mdtE [Escherichia coli str. K-12 substr. W3110]	65424	703	1158	100	100	100	100	57	63342.9	1e-26
49	Takahashi_2022	1007	gb|AP009048.1|+|1621287-1621671|ARO:3000263|marA [Escherichia coli str. K-12 substr. W3110]	7434	238	384	99.48	100	99.48	100	19.69	6748.81	1e-26
50	Takahashi_2022	1007	gb|AF534183.1|+|2970-4245|ARO:3000165|tet(A) [Shigella sonnei]	167869	745	1275	98.82	100.08	98.75	99.92	133.67	165645	1e-26
51	Takahashi_2022	1007	gb|KJ541681.1|+|19526-20000|ARO:3002854|dfrA1 [Klebsiella oxytoca]	1342	294	474	97.05	97.26	99.78	102.82	2.88	670.06	1e-26
52	Takahashi_2022	1007	gb|FJ854362.1|+|2338-2812|ARO:3002862|dfrA7 [Acinetobacter baumannii]	364	294	474	62.24	62.24	100	160.68	0.77	7.26	0.0071
53	Takahashi_2022	1007	gb|AP009048.1|-|4304505-4306557|ARO:3003549|mdtO [Escherichia coli str. K-12 substr. W3110]	112603	1225	2052	99.95	100	99.95	100	55.97	108979	1e-26
54	Takahashi_2022	1007	gb|KR091911.1|-|74564-75350|ARO:3002578|AAC(6')-Ib7 [Salmonella enterica subsp. enterica serovar Corvallis]	12321	486	786	83.21	83.46	99.7	119.82	15.83	10934.4	1e-26
55	Takahashi_2022	1007	gb|U00096.1|+|2367070-2368039|ARO:3003578|PmrF [Escherichia coli str. K-12 substr. MG1655]	29812	596	969	100	100	100	100	31.21	28069.3	1e-26
56	Takahashi_2022	1007	gb|CP015085.1|-|2551711-2552440|ARO:3003838|gadW [Escherichia coli O25b:H4]	17043	450	729	92.59	97.94	94.54	102.1	27.11	15737.1	1e-26
57	Takahashi_2022	1007	gb|U00096.3|-|721055-721733|ARO:3003841|kdpE [Escherichia coli str. K-12 substr. MG1655]	18253	419	678	99.71	100	99.71	100	27.4	17033.4	1e-26
58	Takahashi_2022	1007	gb|EU022314.1|+|0-861|ARO:3004623|AAC(3)-IId [Escherichia coli]	463	535	861	49.71	49.83	99.77	200.7	0.54	5.28	0.022
59	Takahashi_2022	1007	gb|U00096.3|+|966620-968369|ARO:3003950|msbA [Escherichia coli str. K-12 substr. MG1655]	71581	1060	1749	99.94	100	99.94	100	41.5	68461.3	1e-26
60	Takahashi_2022	1007	gb|AM040708.1|+|1173-1965|ARO:3004704|aadA8b [Escherichia coli]	19187	489	792	90.28	90.4	99.86	110.61	24.49	17767.5	1e-26
61	Takahashi_2022	1007	gb|AF231986.2|+|3307-4522|ARO:3002705|floR [Escherichia coli]	783	755	1215	52.26	52.35	99.84	191.04	0.65	0.48	0.49
62	Takahashi_2022	1007	gb|Z11877.1|+|485-818|ARO:3004039|Ecol_emrE [Escherichia coli]	2551	206	333	72.67	77.48	93.8	129.07	8.35	1992.2	1e-26
63	Takahashi_2022	1007	gb|U00096.3|-|484425-485619|ARO:3004043|Ecol_acrA [Escherichia coli str. K-12 substr. MG1655]	59723	727	1194	100	100	100	100	50.57	57576.8	1e-26
64	Takahashi_2022	1007	gb|X02340.1|+|222-1194|ARO:3004089|ANT(3'')-IIa [Escherichia coli]	960	604	972	43.83	45.37	96.6	220.41	1.17	80.74	1e-18
65	Takahashi_2022	1007	gb|JQ394987.1|+|0-1233|ARO:3001328|Ecol_mdfA [Escherichia coli]	31787	758	1233	98.38	100	98.38	100	27.62	29582.2	1e-26
66	Takahashi_2022	1007	gb|U00096.3|-|4377810-4378944|ARO:3004290|Ecol_ampC_BLA [Escherichia coli str. K-12 substr. MG1655]	791	705	1134	21.34	21.69	98.37	460.98	0.73	4.89	0.027
67	Takahashi_2022	1007	gb|U49101.1|+|1490-1838|ARO:3005010|qacEdelta1 [Pseudomonas aeruginosa]	9195	215	348	100	100	100	100	26.72	8567.43	1e-26
68	Takahashi_2022	1007	gb|FO834906.1|-|2173974-2175099|ARO:3005044|OmpA [Klebsiella pneumoniae]	8249	697	1125	61.16	68.89	88.77	145.16	9.83	6372.95	1e-26
69	Takahashi_2022	1007	gb|FO203501.1|+|5123640-5125365|ARO:3005047|eptB [Klebsiella pneumoniae subsp. rhinoscleromatis SB3432]	897	1073	1725	44	44.75	98.32	223.45	0.56	15.75	7.2e-05
70	Takahashi_2022	1007	gb|CP007727.1|-|807206-809555|ARO:3005059|LptD [Klebsiella pneumoniae subsp. pneumoniae KPNIH10]	4059	1459	2349	28.1	30.74	91.41	325.35	2.55	1224.03	1e-26
71	Takahashi_2022	1007	gb|DQ149925.1|+|188-521|ARO:3005098|qacL [Vibrio cholerae]	342	207	333	68.17	74.47	91.53	134.27	1.28	33.12	9.2e-09
72	Takahashi_2022	1007	gb|NG_049081.1|+|101-1234|ARO:3006876|EC-15 [Escherichia coli]	34572	696	1134	98.94	100.18	98.77	99.82	31.42	32536.4	1e-26
73	Takahashi_2022	1007	gb|NG_049083.1|+|101-1234|ARO:3006878|EC-18 [Escherichia coli]	5209	704	1134	46.91	47.53	98.7	210.39	4.69	3431.64	1e-26
74	Takahashi_2022	1007	gb|NG_049084.1|+|101-1234|ARO:3006879|EC-19 [Escherichia coli]	6253	704	1134	35.19	35.89	98.03	278.62	5.65	4425.88	1e-26
75	Takahashi_2022	1007	gb|NG_049086.1|+|101-1234|ARO:3006881|EC-8 [Escherichia coli]	5305	704	1134	54.59	55.38	98.57	180.57	4.96	3522.33	1e-26
76	Takahashi_2022	1007	gb|NG_063881.1|+|101-895|ARO:3005983|OXA-780 [Aeromonas]	436	494	795	48.55	49.31	98.47	202.81	0.57	3.69	0.055
77	Takahashi_2022	1007	gb|FJ768952.1|+|0-1488|ARO:3000237|TolC [Escherichia coli]	71076	902	1488	99.66	100	99.66	100	48.56	68414.1	1e-26
78	Takahashi_2022	1007	gb|U00096.3|-|2306971-2308615|ARO:3003952|YojI [Escherichia coli str. K-12 substr. MG1655]	57728	1001	1644	100	100	100	100	35.73	54790.6	1e-26
0	Takahashi_2022	1006	gb|AP009048.1|-|4303042-4304509|ARO:3003550|mdtP [Escherichia coli str. K-12 substr. W3110]	81213	1299	1467	98.3	100	98.3	100	58.28	77396.4	1e-26
1	Takahashi_2022	1006	gb|HM146927.1|+|0-1146|ARO:3002053|CMY-42 [Escherichia coli]	57008	1021	1146	99.74	99.74	100	100.26	50.06	54016.1	1e-26
2	Takahashi_2022	1006	gb|AP009048.1|+|3974604-3975429|ARO:3000508|gadX [Escherichia coli str. K-12 substr. W3110]	30305	740	825	98.67	100	98.67	100	39.75	28155.4	1e-26
3	Takahashi_2022	1006	gb|U00096.1|+|3660413-3663527|ARO:3000796|mdtF [Escherichia coli str. K-12 substr. MG1655]	218578	2664	3114	98.81	100	98.81	100	72.79	210714	1e-26
4	Takahashi_2022	1006	gb|JX101693.1|+|58200-58833|ARO:3002676|catB3 [Enterobacter cloacae]	7630	570	633	72.51	73.62	98.5	135.84	12.38	6076.04	1e-26
5	Takahashi_2022	1006	gb|BA000007.3|-|4903688-4905062|ARO:3000830|cpxA [Escherichia coli O157:H7 str. Sakai]	88417	1214	1374	98.69	100	98.69	100	67.23	84838.2	1e-26
6	Takahashi_2022	1006	gb|KC783461.1|+|0-861|ARO:3001383|TEM-206 [Escherichia coli]	113628	756	861	97.1	97.1	100	102.99	132.95	111379	1e-26
7	Takahashi_2022	1006	gb|U00096.1|-|1124117-1125326|ARO:3001216|mdtH [Escherichia coli str. K-12 substr. MG1655]	74014	1072	1209	98.76	100	98.76	100	64.67	70856.8	1e-26
8	Takahashi_2022	1006	gb|U00096.1|+|2154015-2155263|ARO:3000792|mdtA [Escherichia coli str. K-12 substr. MG1655]	61184	1111	1248	98.4	100	98.4	100	52.28	57930.2	1e-26
9	Takahashi_2022	1006	gb|AB089595.1|+|0-1206|ARO:3000166|tet(B) [Gram-negative bacterium TC71]	79154	1068	1206	99.75	100	99.75	100	66.56	76004.6	1e-26
10	Takahashi_2022	1006	gb|D78168.1|+|1591-3130|ARO:3000254|emrY [Escherichia coli]	54890	1372	1539	98.64	100	98.64	100	37.42	50906.9	1e-26
11	Takahashi_2022	1006	gb|CP000800.1|-|1191727-1192954|ARO:3001329|mdtG [Escherichia coli O139:H28 str. E24377A]	63715	1091	1227	99.43	100	99.43	100	53.59	60513.7	1e-26
12	Takahashi_2022	1006	gb|D78168.1|+|536-1592|ARO:3000206|emrK [Escherichia coli]	45514	943	1056	99.72	100	99.72	100	44.43	42759.5	1e-26
13	Takahashi_2022	1006	gb|AP009048.1|-|4338624-4340268|ARO:3003576|eptA [Escherichia coli str. K-12 substr. W3110]	106135	1447	1644	99.45	100	99.45	100	66.88	101871	1e-26
14	Takahashi_2022	1006	gb|U00096.1|-|3412802-3413465|ARO:3000656|AcrS [Escherichia coli str. K-12 substr. MG1655]	21280	596	663	99.7	100	99.7	100	33.57	19556.8	1e-26
15	Takahashi_2022	1006	gb|JN790864.1|+|238-1114|ARO:3001982|CTX-M-123 [Escherichia coli]	661	791	876	13.13	13.24	99.14	755.17	0.76	11.74	0.00061
16	Takahashi_2022	1006	gb|V00622.1|+|243-903|ARO:3002683|catI [Escherichia coli]	19167	593	660	99.85	99.85	100	100.15	29.16	17457.4	1e-26
17	Takahashi_2022	1006	gb|U00096.1|+|2155262-2158385|ARO:3000793|mdtB [Escherichia coli str. K-12 substr. MG1655]	164732	2709	3123	98.46	100	98.46	100	56.3	156779	1e-26
18	Takahashi_2022	1006	gb|AP009048.1|-|4153663-4154296|ARO:3000518|CRP [Escherichia coli str. K-12 substr. W3110]	39308	566	633	99.05	100	99.05	100	64.27	37640.6	1e-26
19	Takahashi_2022	1006	gb|AY055428.1|-|20268-21084|ARO:3000412|sul2 [Vibrio cholerae]	7410	736	816	100	100	100	100	9.13	5467.67	1e-26
20	Takahashi_2022	1006	gb|U00096.1|-|2098446-2099613|ARO:3003577|ugd [Escherichia coli str. K-12 substr. MG1655]	20538	1049	1167	95.29	100	95.29	100	20.82	17593.7	1e-26
21	Takahashi_2022	1006	gb|AP009048.1|+|2165012-2166416|ARO:3000829|baeS [Escherichia coli str. K-12 substr. W3110]	57630	1251	1404	98.72	100	98.72	100	42.56	53983.2	1e-26
22	Takahashi_2022	1006	gb|BA000007.3|+|3212025-3212640|ARO:3000832|evgA [Escherichia coli O157:H7 str. Sakai]	14542	553	615	99.35	100	99.35	100	24.31	12961.8	1e-26
23	Takahashi_2022	1006	gb|AF024602.1|+|3155-3992|ARO:3002660|APH(6)-Id [Pseudomonas aeruginosa]	12796	754	837	99.76	100	99.76	100	15.51	10701.6	1e-26
24	Takahashi_2022	1006	gb|JF969163.1|+|1053-1893|ARO:3000410|sul1 [Vibrio fluvialis]	49660	749	840	100	100	100	100	59.51	47455	1e-26
25	Takahashi_2022	1006	gb|U00096.3|-|481253-484403|ARO:3000216|acrB [Escherichia coli str. K-12 substr. MG1655]	239660	2680	3150	99.05	100	99.05	100	78.73	231738	1e-26
26	Takahashi_2022	1006	gb|JN104597.1|+|114-927|ARO:3000467|NDM-5 [Escherichia coli]	3034	734	813	94.1	94.83	99.22	105.45	3.82	1403.57	1e-26
27	Takahashi_2022	1006	gb|AB284167.2|+|225-1101|ARO:3001925|CTX-M-64 [Shigella sonnei]	4246	790	876	53.54	53.54	100	186.78	4.97	2370.06	1e-26
28	Takahashi_2022	1006	gb|GU585907.1|-|21605-22103|ARO:3002858|dfrA12 [Klebsiella pneumoniae]	13893	448	498	100	100	100	100	28.14	12603.6	1e-26
29	Takahashi_2022	1006	gb|DQ838665.1|+|0-474|ARO:3002860|dfrA17 [Pseudomonas aeruginosa]	2828	428	474	100	100	100	100	6.03	1768.92	1e-26
30	Takahashi_2022	1006	gb|U00096.3|-|4567286-4568519|ARO:3001214|mdtM [Escherichia coli str. K-12 substr. MG1655]	58810	1098	1233	96.11	100	96.11	100	54.14	55595.6	1e-26
31	Takahashi_2022	1006	gb|AF156486.1|+|5012-5792|ARO:3002602|aadA2 [Klebsiella pneumoniae]	3256	704	780	31.67	31.67	100	315.79	4.27	1643.98	1e-26
32	Takahashi_2022	1006	gb|D16251.1|-|1625-2531|ARO:3000316|mphA [Escherichia coli]	113605	795	906	99.67	100	99.67	100	127.38	111239	1e-26
33	Takahashi_2022	1006	gb|BA000007.3|-|1737690-1738104|ARO:3000676|H-NS [Escherichia coli O157:H7 str. Sakai]	17562	372	414	99.28	100	99.28	100	43.96	16475.4	1e-26
34	Takahashi_2022	1006	gb|U00096.1|+|2158385-2161463|ARO:3000794|mdtC [Escherichia coli str. K-12 substr. MG1655]	158484	2674	3078	98.51	100	98.51	100	54.45	150638	1e-26
35	Takahashi_2022	1006	gb|U00096.1|+|2484373-2487967|ARO:3000833|evgS [Escherichia coli str. K-12 substr. MG1655]	122300	3152	3594	99.47	100	99.47	100	35.18	113160	1e-26
36	Takahashi_2022	1006	gb|U00096.3|+|2810769-2811300|ARO:3000516|emrR [Escherichia coli str. K-12 substr. MG1655]	18788	477	531	100	100	100	100	35.82	17402.4	1e-26
37	Takahashi_2022	1006	gb|AP009048.1|+|2166412-2167135|ARO:3000828|baeR [Escherichia coli str. K-12 substr. W3110]	36402	647	723	99.31	100	99.31	100	51.99	34504.6	1e-26
38	Takahashi_2022	1006	gb|AF137361.1|+|63-852|ARO:3002605|aadA5 [Escherichia coli]	14111	710	789	100	100	100	100	18.01	12115.5	1e-26
39	Takahashi_2022	1006	gb|AP009048.1|+|2586250-2589364|ARO:3000491|acrD [Escherichia coli str. K-12 substr. W3110]	172090	2696	3114	99.13	100	99.13	100	57.22	164167	1e-26
40	Takahashi_2022	1006	gb|AP009048.1|-|4306556-4307588|ARO:3003548|mdtN [Escherichia coli str. K-12 substr. W3110]	59078	919	1032	98.55	100	98.55	100	60.75	56376.8	1e-26
41	Takahashi_2022	1006	gb|U00096.1|+|3415032-3418137|ARO:3000502|AcrF [Escherichia coli str. K-12 substr. MG1655]	209882	2662	3105	99.23	100	99.23	100	70.46	202028	1e-26
42	Takahashi_2022	1006	gb|U00096.1|+|3413863-3415021|ARO:3000499|AcrE [Escherichia coli str. K-12 substr. MG1655]	74913	1027	1158	98.79	100	98.79	100	67.8	71886.6	1e-26
43	Takahashi_2022	1006	gb|D16171.1|+|382-1042|ARO:3002689|pp_cat [Photobacterium damselae subsp. piscicida]	5365	595	660	26.67	26.67	100	375	8.23	3816.06	1e-26
44	Takahashi_2022	1006	gb|AP009048.1|+|2810082-2811255|ARO:3000027|emrA [Escherichia coli str. K-12 substr. W3110]	58236	1045	1173	98.81	100	98.81	100	52.14	55174.7	1e-26
45	Takahashi_2022	1006	gb|U00096.3|-|3203309-3204131|ARO:3002986|bacA [Escherichia coli str. K-12 substr. MG1655]	41870	735	822	98.54	100	98.54	100	53.87	39715	1e-26
46	Takahashi_2022	1006	gb|AY156923.1|+|0-876|ARO:3001889|CTX-M-27 [Escherichia coli]	2552	791	876	55.48	55.48	100	180.25	2.95	927.35	1e-26
47	Takahashi_2022	1006	gb|AF313472.2|+|15593-16397|ARO:3002639|APH(3'')-Ib [Pseudomonas aeruginosa]	9411	724	804	99.75	100	99.75	100	11.84	7443.55	1e-26
48	Takahashi_2022	1006	gb|AB587082.1|+|0-1188|ARO:3002069|CMY-59 [Escherichia coli] Partial	3670	1072	1188	21.13	21.72	97.29	460.47	3.19	1422.24	1e-26
49	Takahashi_2022	1006	gb|U00096.1|+|2812615-2814154|ARO:3000074|emrB [Escherichia coli str. K-12 substr. MG1655]	81129	1363	1539	99.22	100	99.22	100	54.59	77129.1	1e-26
50	Takahashi_2022	1006	gb|AF188199.1|+|214-1075|ARO:3000936|TEM-70 [Escherichia coli]	5626	777	861	14.4	14.4	100	694.35	6.57	3671.98	1e-26
51	Takahashi_2022	1006	gb|AF472622.2|+|52-1018|ARO:3003003|CfxA3 [Capnocytophaga ochracea]	1257	872	966	73.6	73.6	100	135.86	1.31	69.3	1e-16
52	Takahashi_2022	1006	gb|AP009048.1|-|3980025-3981183|ARO:3000795|mdtE [Escherichia coli str. K-12 substr. W3110]	82526	1025	1158	99.74	100	99.74	100	72.47	79500.2	1e-26
53	Takahashi_2022	1006	gb|AP009048.1|+|1621287-1621671|ARO:3000263|marA [Escherichia coli str. K-12 substr. W3110]	13732	345	384	99.48	100	99.48	100	36.32	12728.5	1e-26
54	Takahashi_2022	1006	gb|AF534183.1|+|2970-4245|ARO:3000165|tet(A) [Shigella sonnei]	11487	1149	1275	97.96	98.75	99.21	101.27	9.15	8457.51	1e-26
55	Takahashi_2022	1006	gb|JN420336.1|-|1399-2230|ARO:3001396|OXA-1 [Klebsiella pneumoniae]	3624	750	831	97.11	98.07	99.02	101.96	4.37	1887.75	1e-26
56	Takahashi_2022	1006	gb|AY044436.1|+|1435-2311|ARO:3001878|CTX-M-15 [Escherichia coli]	11404	789	876	100	100	100	100	13.06	9239.98	1e-26
57	Takahashi_2022	1006	gb|AP009048.1|-|4304505-4306557|ARO:3003549|mdtO [Escherichia coli str. K-12 substr. W3110]	128289	1796	2052	99.03	100	99.03	100	65.66	122999	1e-26
58	Takahashi_2022	1006	gb|KR091911.1|-|74564-75350|ARO:3002578|AAC(6')-Ib7 [Salmonella enterica subsp. enterica serovar Corvallis]	37197	703	786	97.07	98.35	98.71	101.68	48.46	35137.7	1e-26
59	Takahashi_2022	1006	gb|U00096.1|+|2367070-2368039|ARO:3003578|PmrF [Escherichia coli str. K-12 substr. MG1655]	46885	865	969	99.48	100	99.48	100	49.97	44350.8	1e-26
60	Takahashi_2022	1006	gb|EU022315.1|+|0-861|ARO:3004621|AAC(3)-IIe [Escherichia coli]	11784	775	861	99.54	100	99.54	100	13.86	9648.02	1e-26
61	Takahashi_2022	1006	gb|CP015085.1|-|2551711-2552440|ARO:3003838|gadW [Escherichia coli O25b:H4]	18482	655	729	94.38	99.45	94.9	100.55	28.86	16604.4	1e-26
62	Takahashi_2022	1006	gb|U00096.3|-|721055-721733|ARO:3003841|kdpE [Escherichia coli str. K-12 substr. MG1655]	26564	608	678	98.38	100	98.38	100	42.37	24792.3	1e-26
63	Takahashi_2022	1006	gb|EU022314.1|+|0-861|ARO:3004623|AAC(3)-IId [Escherichia coli]	6588	776	861	99.19	99.3	99.88	100.7	7.78	4585.11	1e-26
64	Takahashi_2022	1006	gb|U00096.3|+|966620-968369|ARO:3003950|msbA [Escherichia coli str. K-12 substr. MG1655]	122174	1533	1749	99.2	100	99.2	100	71.96	117650	1e-26
65	Takahashi_2022	1006	gb|AM040708.1|+|1173-1965|ARO:3004704|aadA8b [Escherichia coli]	12024	713	792	80.05	80.05	100	124.92	15.28	10042.9	1e-26
66	Takahashi_2022	1006	gb|AF231986.2|+|3307-4522|ARO:3002705|floR [Escherichia coli]	688	1098	1215	34.16	34.16	100	292.77	0.57	94.12	1e-21
67	Takahashi_2022	1006	gb|Z11877.1|+|485-818|ARO:3004039|Ecol_emrE [Escherichia coli]	6161	300	333	96.1	100	96.1	100	20.02	5315.48	1e-26
68	Takahashi_2022	1006	gb|U00096.3|-|484425-485619|ARO:3004043|Ecol_acrA [Escherichia coli str. K-12 substr. MG1655]	89988	1055	1194	99.83	100	99.83	100	76.76	86871.1	1e-26
69	Takahashi_2022	1006	gb|KC503911.1|+|9883-10249|ARO:3001205|BRP(MBL) [Acinetobacter baumannii]	1415	330	366	100	100	100	100	3.91	673.59	1e-26
70	Takahashi_2022	1006	gb|X02340.1|+|222-1194|ARO:3004089|ANT(3'')-IIa [Escherichia coli]	529	878	972	12.76	13.68	93.23	730.83	0.63	86.74	1e-19
71	Takahashi_2022	1006	gb|JQ394987.1|+|0-1233|ARO:3001328|Ecol_mdfA [Escherichia coli]	54556	1099	1233	97.97	100	97.97	100	47.86	51344.4	1e-26
72	Takahashi_2022	1006	gb|KX686116.1|+|0-1536|ARO:3004379|QepA4 [Escherichia coli]	62445	1367	1536	100	100	100	100	41.09	58461	1e-26
73	Takahashi_2022	1006	gb|NG_057472.1|+|0-861|ARO:3005263|TEM-232 [Klebsiella pneumoniae]	450	778	861	11.38	11.73	97.03	852.48	0.58	87.64	1e-20
74	Takahashi_2022	1006	gb|EU339233.1|+|164-401|ARO:3004498|dfrB4 [Escherichia coli]	7210	213	237	99.58	100	99.58	100	31.45	6593.26	1e-26
75	Takahashi_2022	1006	gb|U49101.1|+|1490-1838|ARO:3005010|qacEdelta1 [Pseudomonas aeruginosa]	21160	312	348	100	100	100	100	61.52	20239.7	1e-26
76	Takahashi_2022	1006	gb|FO834906.1|-|2173974-2175099|ARO:3005044|OmpA [Klebsiella pneumoniae]	14201	1013	1125	69.33	79.29	87.44	126.12	17.16	11431.1	1e-26
77	Takahashi_2022	1006	gb|CP007727.1|-|807206-809555|ARO:3005059|LptD [Klebsiella pneumoniae subsp. pneumoniae KPNIH10]	4253	2121	2349	15.07	17.71	85.1	564.66	2.82	712.74	1e-26
78	Takahashi_2022	1006	gb|HQ170516.1|+|426-1026|ARO:3005112|AAC(6')-Ib-cr3 [Aeromonas media]	1602	542	600	18.67	18.67	100	535.71	2.68	524.03	1e-26
79	Takahashi_2022	1006	gb|JZKY01000061.1|+|787-1366|ARO:3005114|AAC(6')-Ib-cr4 [Enterobacter hormaechei subsp. steigerwaltii]	4330	522	579	56.65	56.65	100	176.52	7.54	2987.1	1e-26
80	Takahashi_2022	1006	gb|EU675686.2|+|1260-1860|ARO:3005116|AAC(6')-Ib-cr6 [Escherichia coli]	315	542	600	9	9	100	1111.11	0.53	60.22	1e-14
81	Takahashi_2022	1006	gb|NG_049081.1|+|101-1234|ARO:3006876|EC-15 [Escherichia coli]	3882	1023	1134	41.53	42.59	97.52	234.78	3.51	1664.96	1e-26
82	Takahashi_2022	1006	gb|NG_049083.1|+|101-1234|ARO:3006878|EC-18 [Escherichia coli]	37497	1015	1134	96.47	96.47	100	103.66	33.5	34557.6	1e-26
83	Takahashi_2022	1006	gb|NG_049084.1|+|101-1234|ARO:3006879|EC-19 [Escherichia coli]	9472	1022	1134	88.45	88.54	99.9	112.95	8.46	6802.84	1e-26
84	Takahashi_2022	1006	gb|NG_049086.1|+|101-1234|ARO:3006881|EC-8 [Escherichia coli]	2830	1024	1134	53.62	54.23	98.86	184.39	2.64	846.02	1e-26
85	Takahashi_2022	1006	gb|FJ768952.1|+|0-1488|ARO:3000237|TolC [Escherichia coli]	86282	1316	1488	98.86	100	98.86	100	60.64	82411.9	1e-26
86	Takahashi_2022	1006	gb|U00096.3|-|2306971-2308615|ARO:3003952|YojI [Escherichia coli str. K-12 substr. MG1655]	81278	1456	1644	98.54	100.06	98.48	99.94	52.6	77011.6	1e-26
87	Takahashi_2022	1006	gb|CP036548.1|+|4326-4839|ARO:3007107|nimE [Bacteroides fragilis]	4824	463	513	100	100	100	100	9.48	3597.05	1e-26
0	Takahashi_2022	1005	gb|AP009048.1|-|4303042-4304509|ARO:3003550|mdtP [Escherichia coli str. K-12 substr. W3110]	53334	770	1467	97.48	100	97.48	100	39.38	51067.2	1e-26
1	Takahashi_2022	1005	gb|AP009048.1|+|3974604-3975429|ARO:3000508|gadX [Escherichia coli str. K-12 substr. W3110]	11848	440	825	94.3	100	94.3	100	17.36	10589.1	1e-26
2	Takahashi_2022	1005	gb|AF462019.1|+|26-656|ARO:3002681|catB9 [Vibrio cholerae]	807	338	630	59.68	60.48	98.69	165.35	1.31	192.03	1e-26
3	Takahashi_2022	1005	gb|U00096.1|+|3660413-3663527|ARO:3000796|mdtF [Escherichia coli str. K-12 substr. MG1655]	120564	1588	3114	98.49	100	98.49	100	40.95	115880	1e-26
4	Takahashi_2022	1005	gb|JX101693.1|+|58200-58833|ARO:3002676|catB3 [Enterobacter cloacae]	16833	337	633	72.67	74.09	98.08	134.97	27.25	15847.2	1e-26
5	Takahashi_2022	1005	gb|BA000007.3|-|4903688-4905062|ARO:3000830|cpxA [Escherichia coli O157:H7 str. Sakai]	61185	718	1374	98.62	100	98.62	100	47.06	59061.5	1e-26
6	Takahashi_2022	1005	gb|AF118110.1|-|71-1037|ARO:3003002|CfxA2 [Prevotella intermedia]	549	518	966	43.27	43.27	100	231.1	0.57	0.87	0.35
7	Takahashi_2022	1005	gb|KC783461.1|+|0-861|ARO:3001383|TEM-206 [Escherichia coli]	29269	456	861	97.1	97.1	100	102.99	34.2	27927.2	1e-26
8	Takahashi_2022	1005	gb|U00096.1|-|1124117-1125326|ARO:3001216|mdtH [Escherichia coli str. K-12 substr. MG1655]	37616	638	1209	97.85	100	97.85	100	33.42	35741.8	1e-26
9	Takahashi_2022	1005	gb|U00096.1|+|2154015-2155263|ARO:3000792|mdtA [Escherichia coli str. K-12 substr. MG1655]	32234	661	1248	97.44	100	97.44	100	28.13	30303.9	1e-26
10	Takahashi_2022	1005	gb|AB205645.1|+|1012-1510|ARO:3002868|dfrG [Staphylococcus aureus]	6386	266	498	100	100	100	100	12.97	5628.89	1e-26
11	Takahashi_2022	1005	gb|D78168.1|+|1591-3130|ARO:3000254|emrY [Escherichia coli]	20979	819	1539	97.47	100	97.47	100	14.63	18644.8	1e-26
12	Takahashi_2022	1005	gb|CP000800.1|-|1191727-1192954|ARO:3001329|mdtG [Escherichia coli O139:H28 str. E24377A]	28702	650	1227	98.45	100	98.45	100	24.58	26807	1e-26
13	Takahashi_2022	1005	gb|D78168.1|+|536-1592|ARO:3000206|emrK [Escherichia coli]	22335	561	1056	97.82	100	97.82	100	22.75	20705.1	1e-26
14	Takahashi_2022	1005	gb|CP003022.1|+|336788-337580|ARO:3003197|aadA25 [Pasteurella multocida 36950]	1085	424	792	26.52	27.53	96.33	363.3	1.51	288.5	1e-26
15	Takahashi_2022	1005	gb|AP009048.1|-|4338624-4340268|ARO:3003576|eptA [Escherichia coli str. K-12 substr. W3110]	62882	859	1644	98.18	100	98.18	100	40.77	60349.3	1e-26
16	Takahashi_2022	1005	gb|U00096.1|-|3412802-3413465|ARO:3000656|AcrS [Escherichia coli str. K-12 substr. MG1655]	12858	354	663	98.94	100	98.94	100	19.82	11833.9	1e-26
17	Takahashi_2022	1005	gb|V00622.1|+|243-903|ARO:3002683|catI [Escherichia coli]	10454	352	660	95.76	96.52	99.22	103.61	16.23	9441.78	1e-26
18	Takahashi_2022	1005	gb|U00096.1|+|2155262-2158385|ARO:3000793|mdtB [Escherichia coli str. K-12 substr. MG1655]	95653	1610	3123	96.73	100	96.73	100	33.6	90927.3	1e-26
19	Takahashi_2022	1005	gb|AP009048.1|-|4153663-4154296|ARO:3000518|CRP [Escherichia coli str. K-12 substr. W3110]	21592	336	633	99.05	100	99.05	100	35.24	20602.4	1e-26
20	Takahashi_2022	1005	gb|M36726.1|+|295-1150|ARO:3000596|ErmX [Plasmid pNG2]	5405	457	855	99.18	100	99.18	100	6.56	4174.19	1e-26
21	Takahashi_2022	1005	gb|AY055428.1|-|20268-21084|ARO:3000412|sul2 [Vibrio cholerae]	28411	432	816	100	100	100	100	35.14	27138.3	1e-26
22	Takahashi_2022	1005	gb|U00096.1|-|2098446-2099613|ARO:3003577|ugd [Escherichia coli str. K-12 substr. MG1655]	15698	622	1167	94.43	98.11	96.24	101.92	14.88	13925.6	1e-26
23	Takahashi_2022	1005	gb|AP009048.1|+|2165012-2166416|ARO:3000829|baeS [Escherichia coli str. K-12 substr. W3110]	27080	745	1404	96.3	100.07	96.23	99.93	21.12	24923.8	1e-26
24	Takahashi_2022	1005	gb|BA000007.3|+|3212025-3212640|ARO:3000832|evgA [Escherichia coli O157:H7 str. Sakai]	8204	329	615	99.02	100	99.02	100	13.79	7267.7	1e-26
25	Takahashi_2022	1005	gb|AF024602.1|+|3155-3992|ARO:3002660|APH(6)-Id [Pseudomonas aeruginosa]	35943	442	837	99.88	100	99.88	100	43.52	34636.7	1e-26
26	Takahashi_2022	1005	gb|JF969163.1|+|1053-1893|ARO:3000410|sul1 [Vibrio fluvialis]	932	450	840	71.79	71.79	100	139.3	1.11	167.48	1e-26
27	Takahashi_2022	1005	gb|U00096.3|-|481253-484403|ARO:3000216|acrB [Escherichia coli str. K-12 substr. MG1655]	131390	1599	3150	99.05	100	99.05	100	43.26	126668	1e-26
28	Takahashi_2022	1005	gb|L12710.1|+|0-549|ARO:3002556|AAC(6')-Ii [Enterococcus faecium]	16175	292	549	99.64	100	99.64	100	29.51	15317.6	1e-26
29	Takahashi_2022	1005	gb|AF227521.1|+|3269-4487|ARO:3000616|mel [Streptococcus pyogenes]	6319	652	1218	86.7	90.07	96.26	111.03	5.86	4606.46	1e-26
30	Takahashi_2022	1005	gb|D16251.1|-|1625-2531|ARO:3000316|mphA [Escherichia coli]	806	486	906	57.62	57.62	100	173.56	0.89	79.14	1e-18
31	Takahashi_2022	1005	gb|BA000007.3|-|1737690-1738104|ARO:3000676|H-NS [Escherichia coli O157:H7 str. Sakai]	7675	221	414	99.52	100	99.52	100	18.99	7035.29	1e-26
32	Takahashi_2022	1005	gb|M64090.1|+|0-735|ARO:3000595|ErmT [Plasmid pGT633]	5394	393	735	99.73	100	99.73	100	7.48	4320.07	1e-26
33	Takahashi_2022	1005	gb|AF467077.1|+|163-1348|ARO:3000168|tet(D) [Shigella flexneri Y]	41066	625	1185	100	100	100	100	34.92	39227.4	1e-26
34	Takahashi_2022	1005	gb|AB211124.1|+|0-525|ARO:3002895|SAT-2 [Escherichia coli]	26616	278	525	100	100	100	100	51.38	25791.4	1e-26
35	Takahashi_2022	1005	gb|U00096.1|+|2158385-2161463|ARO:3000794|mdtC [Escherichia coli str. K-12 substr. MG1655]	81451	1597	3078	97.14	100	97.14	100	28.7	76781.9	1e-26
36	Takahashi_2022	1005	gb|U00096.1|+|2484373-2487967|ARO:3000833|evgS [Escherichia coli str. K-12 substr. MG1655]	49522	1890	3594	96.83	100	96.83	100	14.83	44127.5	1e-26
37	Takahashi_2022	1005	gb|Z21523.1|+|0-1974|ARO:3000191|tet(Q) [Bacteroides fragilis]	1072	1059	1974	47.77	48.53	98.43	206.05	0.57	0.07	0.79
38	Takahashi_2022	1005	gb|U00096.3|+|2810769-2811300|ARO:3000516|emrR [Escherichia coli str. K-12 substr. MG1655]	11585	283	531	99.44	100	99.44	100	22.35	10761.1	1e-26
39	Takahashi_2022	1005	gb|AP009048.1|+|2166412-2167135|ARO:3000828|baeR [Escherichia coli str. K-12 substr. W3110]	19230	385	723	97.93	100	97.93	100	28.62	18105.2	1e-26
40	Takahashi_2022	1005	gb|AP009048.1|+|2586250-2589364|ARO:3000491|acrD [Escherichia coli str. K-12 substr. W3110]	102341	1601	3114	98.72	100	98.72	100	34.34	97635.1	1e-26
41	Takahashi_2022	1005	gb|AP009048.1|-|4306556-4307588|ARO:3003548|mdtN [Escherichia coli str. K-12 substr. W3110]	29228	547	1032	96.41	100	96.41	100	31.23	27626.3	1e-26
42	Takahashi_2022	1005	gb|U00096.1|+|3415032-3418137|ARO:3000502|AcrF [Escherichia coli str. K-12 substr. MG1655]	109548	1591	3105	97.78	100	97.78	100	37.99	104863	1e-26
43	Takahashi_2022	1005	gb|U00096.1|+|3413863-3415021|ARO:3000499|AcrE [Escherichia coli str. K-12 substr. MG1655]	39593	611	1158	98.36	100	98.36	100	36.48	37795.7	1e-26
44	Takahashi_2022	1005	gb|D16171.1|+|382-1042|ARO:3002689|pp_cat [Photobacterium damselae subsp. piscicida]	1777	354	660	24.85	25	99.39	400	2.73	950.16	1e-26
45	Takahashi_2022	1005	gb|AP009048.1|+|2810082-2811255|ARO:3000027|emrA [Escherichia coli str. K-12 substr. W3110]	36473	620	1173	97.95	100	97.95	100	33.27	34653.8	1e-26
46	Takahashi_2022	1005	gb|AB039845.1|+|25-1945|ARO:3000186|tet(M) [Erysipelothrix rhusiopathiae]	87978	993	1920	98.49	100.05	98.44	99.95	47.79	85042.4	1e-26
47	Takahashi_2022	1005	gb|U00096.3|-|3203309-3204131|ARO:3002986|bacA [Escherichia coli str. K-12 substr. MG1655]	23012	437	822	96.11	100	96.11	100	31.46	21733.4	1e-26
48	Takahashi_2022	1005	gb|AF313472.2|+|15593-16397|ARO:3002639|APH(3'')-Ib [Pseudomonas aeruginosa]	34594	425	804	99.88	100	99.88	100	43.55	33338.4	1e-26
49	Takahashi_2022	1005	gb|U00096.1|+|2812615-2814154|ARO:3000074|emrB [Escherichia coli str. K-12 substr. MG1655]	50306	809	1539	97.99	100	97.99	100	34.87	47930	1e-26
50	Takahashi_2022	1005	gb|AF188199.1|+|214-1075|ARO:3000936|TEM-70 [Escherichia coli]	928	462	861	11.27	11.27	100	887.63	1.09	156.2	1e-26
51	Takahashi_2022	1005	gb|AP009048.1|-|3980025-3981183|ARO:3000795|mdtE [Escherichia coli str. K-12 substr. W3110]	44469	610	1158	98.79	100	98.79	100	40.42	42671.4	1e-26
52	Takahashi_2022	1005	gb|AP009048.1|+|1621287-1621671|ARO:3000263|marA [Escherichia coli str. K-12 substr. W3110]	7503	205	384	99.48	100	99.48	100	19.93	6908.46	1e-26
53	Takahashi_2022	1005	gb|JN420336.1|-|1399-2230|ARO:3001396|OXA-1 [Klebsiella pneumoniae]	6362	444	831	98.92	98.92	100	101.09	7.73	5143.54	1e-26
54	Takahashi_2022	1005	gb|KJ541681.1|+|19526-20000|ARO:3002854|dfrA1 [Klebsiella oxytoca]	8339	253	474	99.79	100	99.79	100	17.93	7608.25	1e-26
55	Takahashi_2022	1005	gb|AY044436.1|+|1435-2311|ARO:3001878|CTX-M-15 [Escherichia coli]	27538	464	876	100	100	100	100	31.68	26174.2	1e-26
56	Takahashi_2022	1005	gb|AY139603.1|+|106-898|ARO:3002608|aadA8 [uncultured bacterium]	734	425	792	13.51	14.02	96.4	713.51	1.02	82.36	1e-18
57	Takahashi_2022	1005	gb|AF313494.1|+|0-1479|ARO:3002819|msrC [Enterococcus faecium]	24635	785	1479	94.39	100	94.39	100	18.77	22374.3	1e-26
58	Takahashi_2022	1005	gb|AP009048.1|-|4304505-4306557|ARO:3003549|mdtO [Escherichia coli str. K-12 substr. W3110]	70292	1069	2052	96.35	100	96.35	100	38	67146.9	1e-26
59	Takahashi_2022	1005	gb|U00096.1|+|2367070-2368039|ARO:3003578|PmrF [Escherichia coli str. K-12 substr. MG1655]	23266	515	969	98.14	100	98.14	100	25.54	21765.1	1e-26
60	Takahashi_2022	1005	gb|M18896.2|+|206-2126|ARO:3000190|tet(O) [Campylobacter jejuni]	1607	1030	1920	33.65	33.8	99.54	295.84	0.86	126.11	1e-26
61	Takahashi_2022	1005	gb|CP015085.1|-|2551711-2552440|ARO:3003838|gadW [Escherichia coli O25b:H4]	10404	389	729	93.55	97.81	95.65	102.24	16.16	9291.3	1e-26
62	Takahashi_2022	1005	gb|U00096.3|-|721055-721733|ARO:3003841|kdpE [Escherichia coli str. K-12 substr. MG1655]	9694	362	678	92.33	96.76	95.43	103.35	15.5	8658.77	1e-26
63	Takahashi_2022	1005	gb|U00096.3|+|966620-968369|ARO:3003950|msbA [Escherichia coli str. K-12 substr. MG1655]	64329	914	1749	98.97	100	98.97	100	38.19	61638.1	1e-26
64	Takahashi_2022	1005	gb|AB467372.1|+|284-1571|ARO:3003954|efmA [Enterococcus faecium]	47561	677	1287	99.3	100	99.3	100	38.03	45567	1e-26
65	Takahashi_2022	1005	gb|AF231986.2|+|3307-4522|ARO:3002705|floR [Escherichia coli]	3775	651	1215	96.21	96.46	99.74	103.67	3.16	2204.46	1e-26
66	Takahashi_2022	1005	gb|Z11877.1|+|485-818|ARO:3004039|Ecol_emrE [Escherichia coli]	6122	178	333	98.8	100	98.8	100	19.13	5607.31	1e-26
67	Takahashi_2022	1005	gb|U00096.3|-|484425-485619|ARO:3004043|Ecol_acrA [Escherichia coli str. K-12 substr. MG1655]	55982	626	1194	99.25	100	99.25	100	48.53	54131.3	1e-26
68	Takahashi_2022	1005	gb|M11036.1|+|0-1377|ARO:3000179|tet(L) [Geobacillus stearothermophilus]	36063	728	1377	98.11	99.06	99.05	100.95	26.65	33935.9	1e-26
69	Takahashi_2022	1005	gb|X02340.1|+|222-1194|ARO:3004089|ANT(3'')-IIa [Escherichia coli]	26234	516	972	82.3	83.02	99.13	120.45	27.36	24725.4	1e-26
70	Takahashi_2022	1005	gb|JQ394987.1|+|0-1233|ARO:3001328|Ecol_mdfA [Escherichia coli]	29182	653	1233	96.59	100	96.59	100	26.34	27277.5	1e-26
71	Takahashi_2022	1005	gb|AE003852.1|+|1674272-1675445|ARO:3004289|Vcho_varG [Vibrio cholerae O1 biovar El Tor str. N16961]	1410	629	1173	66.41	66.41	100	150.58	1.21	298.79	1e-26
72	Takahashi_2022	1005	gb|AE003852.1|-|1687437-1688259|ARO:3004364|almG [Vibrio cholerae O1 biovar El Tor str. N16961]	1158	441	822	66.06	66.06	100	151.38	1.41	321.44	1e-26
73	Takahashi_2022	1005	gb|KU736867.1|+|19653-21573|ARO:3004442|tet(W/N/W) [uncultured bacterium IN-02]	1579	1030	1920	33.23	33.44	99.38	299.07	0.83	115.39	1e-26
74	Takahashi_2022	1005	gb|FO834906.1|-|2173974-2175099|ARO:3005044|OmpA [Klebsiella pneumoniae]	10057	601	1125	65.24	74.58	87.49	134.09	12.61	8388.39	1e-26
75	Takahashi_2022	1005	gb|CP007727.1|-|807206-809555|ARO:3005059|LptD [Klebsiella pneumoniae subsp. pneumoniae KPNIH10]	2596	1260	2349	20.35	24.01	84.75	416.49	1.79	462.81	1e-26
76	Takahashi_2022	1005	gb|HQ170516.1|+|426-1026|ARO:3005112|AAC(6')-Ib-cr3 [Aeromonas media]	6868	321	600	24	24	100	416.67	11.53	5961.89	1e-26
77	Takahashi_2022	1005	gb|JZKY01000061.1|+|787-1366|ARO:3005114|AAC(6')-Ib-cr4 [Enterobacter hormaechei subsp. steigerwaltii]	29432	307	579	93.44	93.44	100	107.02	51.05	28523.6	1e-26
78	Takahashi_2022	1005	gb|JABGAB010000032.1|-|11074-11629|ARO:3005117|AAC(6')-Ib-cr7 [Klebsiella pneumoniae]	381	297	555	18.74	18.74	100	533.65	0.69	10.18	0.0014
79	Takahashi_2022	1005	gb|NG_049079.1|+|101-1234|ARO:3006874|EC-13 [Escherichia coli]	1951	608	1134	20.02	20.19	99.13	495.2	1.79	704.4	1e-26
80	Takahashi_2022	1005	gb|NG_049084.1|+|101-1234|ARO:3006879|EC-19 [Escherichia coli]	6951	607	1134	56.97	58.11	98.03	172.08	6.5	5324.87	1e-26
81	Takahashi_2022	1005	gb|NG_049086.1|+|101-1234|ARO:3006881|EC-8 [Escherichia coli]	26187	602	1134	92.33	93.65	98.59	106.78	24.13	24434.6	1e-26
82	Takahashi_2022	1005	gb|FJ768952.1|+|0-1488|ARO:3000237|TolC [Escherichia coli]	54135	780	1488	98.66	100	98.66	100	37.77	51836.5	1e-26
83	Takahashi_2022	1005	gb|CP001840.1|-|1610636-1613960|ARO:3003730|Bbif_ileS_MUP [Bifidobacterium bifidum PRL2010]	4374	1782	3324	51.71	56.17	92.07	178.04	1.64	1091.18	1e-26
84	Takahashi_2022	1005	gb|U00096.3|-|2306971-2308615|ARO:3003952|YojI [Escherichia coli str. K-12 substr. MG1655]	41393	867	1644	97.51	100	97.51	100	27.39	38861.6	1e-26
85	Takahashi_2022	1005	gb|NC_008618.1|-|1667063-1670624|ARO:3004480|Bado_rpoB_RIF [Bifidobacterium adolescentis]	7020	1907	3561	65.57	70.85	92.55	141.14	2.49	2928.12	1e-26
86	Takahashi_2022	1005	gb|MW269960.1|+|0-330|ARO:3007047|mefH [Clostridioides difficile]	494	177	330	82.42	82.42	100	121.32	1.5	149.64	1e-26
87	Takahashi_2022	1005	gb|KJ816753.1|-|19294-19792|ARO:3007112|nimJ [Bacteroides fragilis]	780	267	498	75.9	77.11	98.44	129.69	1.62	251.07	1e-26
88	Takahashi_2022	1005	gb|AY394560.1|+|0-1920|ARO:3007120|tet(O/M/O) [Campylobacter coli]	17635	1023	1920	96.46	97.86	98.56	102.18	9.72	14789.3	1e-26
89	Takahashi_2022	1005	gb|DQ525023.1|+|28-1948|ARO:3007122|tet(O/W/32/O) [Lactobacillus johnsonii]	1725	1030	1920	30.73	30.78	99.83	324.87	0.94	175.19	1e-26
0	Takahashi_2022	1004	gb|AY628199.1|+|203-1064|ARO:3000988|TEM-126 [Escherichia coli]	87	48	861	10.57	10.8	97.85	925.81	0.11	11.07	0.00088
1	Takahashi_2022	1004	gb|AP009048.1|-|4303042-4304509|ARO:3003550|mdtP [Escherichia coli str. K-12 substr. W3110]	5665	80	1467	96.39	98.3	98.06	101.73	4.07	5428.06	1e-26
2	Takahashi_2022	1004	gb|AP009048.1|+|3974604-3975429|ARO:3000508|gadX [Escherichia coli str. K-12 substr. W3110]	2115	45	825	92.97	94.91	97.96	105.36	2.76	1981.18	1e-26
3	Takahashi_2022	1004	gb|U00096.1|+|3660413-3663527|ARO:3000796|mdtF [Escherichia coli str. K-12 substr. MG1655]	13388	165	3114	97.59	99.23	98.35	100.78	4.5	12899.5	1e-26
4	Takahashi_2022	1004	gb|BA000007.3|-|4903688-4905062|ARO:3000830|cpxA [Escherichia coli O157:H7 str. Sakai]	4837	75	1374	95.41	96.51	98.87	103.62	3.69	4614.76	1e-26
5	Takahashi_2022	1004	gb|JF274244.1|-|2-863|ARO:3001967|CTX-M-107 [Shigella sp. SH219] Partial	296	48	861	31.82	31.94	99.64	313.09	0.35	178.28	1e-26
6	Takahashi_2022	1004	gb|U00096.1|-|1124117-1125326|ARO:3001216|mdtH [Escherichia coli str. K-12 substr. MG1655]	4493	66	1209	93.05	94.54	98.43	105.77	3.95	4296.97	1e-26
7	Takahashi_2022	1004	gb|DQ485529.1|+|0-657|ARO:3002790|QnrS1 [Salmonella enterica subsp. enterica serovar Bovismorbificans]	302	36	657	30.75	30.75	100	325.25	0.46	207.54	1e-26
8	Takahashi_2022	1004	gb|U00096.1|+|2154015-2155263|ARO:3000792|mdtA [Escherichia coli str. K-12 substr. MG1655]	4489	68	1248	97.2	99.04	98.14	100.97	3.81	4286.78	1e-26
9	Takahashi_2022	1004	gb|AB089595.1|+|0-1206|ARO:3000166|tet(B) [Gram-negative bacterium TC71]	385	67	1206	22.39	22.47	99.63	445.02	0.32	222.63	1e-26
10	Takahashi_2022	1004	gb|AY768532.1|+|0-1935|ARO:3000535|macB [Neisseria gonorrhoeae]	190	108	1935	5.12	5.22	98.02	1915.84	0.1	22.23	2.4e-06
11	Takahashi_2022	1004	gb|D78168.1|+|1591-3130|ARO:3000254|emrY [Escherichia coli]	2518	85	1539	77.26	78.36	98.59	127.61	1.75	2272.69	1e-26
12	Takahashi_2022	1004	gb|CP000800.1|-|1191727-1192954|ARO:3001329|mdtG [Escherichia coli O139:H28 str. E24377A]	2346	68	1227	89.65	90.3	99.28	110.74	1.95	2149.05	1e-26
13	Takahashi_2022	1004	gb|D78168.1|+|536-1592|ARO:3000206|emrK [Escherichia coli]	2564	58	1056	87.69	88.16	99.46	113.43	2.5	2393.27	1e-26
14	Takahashi_2022	1004	gb|AP009048.1|-|4338624-4340268|ARO:3003576|eptA [Escherichia coli str. K-12 substr. W3110]	7583	89	1644	98.66	99.33	99.33	100.67	4.81	7318.69	1e-26
15	Takahashi_2022	1004	gb|U00096.1|-|3412802-3413465|ARO:3000656|AcrS [Escherichia coli str. K-12 substr. MG1655]	923	37	663	82.81	83.26	99.46	120.11	1.47	817.52	1e-26
16	Takahashi_2022	1004	gb|CP000768.1|+|1406494-1409617|ARO:3000784|cmeB [Campylobacter jejuni subsp. doylei 269.97]	1170	174	3123	32.05	32.66	98.14	306.18	0.4	737.03	1e-26
17	Takahashi_2022	1004	gb|AB894099.1|+|4218-5697|ARO:3000785|cmeC [Campylobacter jejuni subsp. jejuni]	336	82	1479	23.33	23.66	98.57	422.57	0.24	152.93	1e-26
18	Takahashi_2022	1004	gb|U00096.1|+|2155262-2158385|ARO:3000793|mdtB [Escherichia coli str. K-12 substr. MG1655]	9265	168	3123	87.99	88.44	99.49	113.07	3	8770.41	1e-26
19	Takahashi_2022	1004	gb|Y16410.1|+|986-2126|ARO:3002132|DHA-1 [Salmonella enterica subsp. enterica serovar Enteritidis]	4120	62	1140	91.67	91.67	100	109.09	3.63	3934.99	1e-26
20	Takahashi_2022	1004	gb|AP009048.1|-|4153663-4154296|ARO:3000518|CRP [Escherichia coli str. K-12 substr. W3110]	2641	35	633	94.47	95.26	99.17	104.98	4.33	2537.4	1e-26
21	Takahashi_2022	1004	gb|KF648874.1|-|60996-61860|ARO:3002626|ANT(6)-Ia [Exiguobacterium sp. S3-2]	101	48	864	11.69	11.69	100	855.45	0.12	18.46	1.7e-05
22	Takahashi_2022	1004	gb|AY055428.1|-|20268-21084|ARO:3000412|sul2 [Vibrio cholerae]	3599	45	816	93.63	93.63	100	106.81	4.44	3465.82	1e-26
23	Takahashi_2022	1004	gb|AY043299.1|-|3984-5175|ARO:3000167|tet(C) [Aeromonas salmonicida]	166	66	1191	8.4	8.48	99.01	1179.21	0.15	42.27	5.9e-10
24	Takahashi_2022	1004	gb|U00096.1|-|2098446-2099613|ARO:3003577|ugd [Escherichia coli str. K-12 substr. MG1655]	964	65	1167	56.47	58.44	96.63	171.11	0.87	784.81	1e-26
25	Takahashi_2022	1004	gb|AP009048.1|+|2165012-2166416|ARO:3000829|baeS [Escherichia coli str. K-12 substr. W3110]	2447	78	1404	89.46	91.52	97.74	109.26	1.84	2222.55	1e-26
26	Takahashi_2022	1004	gb|BA000007.3|+|3212025-3212640|ARO:3000832|evgA [Escherichia coli O157:H7 str. Sakai]	759	34	615	73.82	75.61	97.63	132.26	1.3	661.75	1e-26
27	Takahashi_2022	1004	gb|AF024602.1|+|3155-3992|ARO:3002660|APH(6)-Id [Pseudomonas aeruginosa]	5679	45	837	99.76	100	99.76	100	6.86	5542.74	1e-26
28	Takahashi_2022	1004	gb|JF969163.1|+|1053-1893|ARO:3000410|sul1 [Vibrio fluvialis]	3687	46	840	81.79	81.79	100	122.27	4.45	3549.97	1e-26
29	Takahashi_2022	1004	gb|FJ873740.1|+|0-858|ARO:3001035|TEM-169 [Salmonella enterica subsp. enterica serovar Infantis] Partial	177	48	858	19.46	19.58	99.4	510.71	0.21	73.79	1e-17
30	Takahashi_2022	1004	gb|U00096.3|-|481253-484403|ARO:3000216|acrB [Escherichia coli str. K-12 substr. MG1655]	14278	166	3150	93.65	94.29	99.33	106.06	4.63	13785.2	1e-26
31	Takahashi_2022	1004	gb|DQ838665.1|+|0-474|ARO:3002860|dfrA17 [Pseudomonas aeruginosa]	473	26	474	74.89	74.89	100	133.52	1	399	1e-26
32	Takahashi_2022	1004	gb|FJ981621.1|+|0-648|ARO:3002737|QnrB22 [Citrobacter werkmanii]	140	36	648	13.12	13.27	98.84	753.49	0.22	60.93	1e-14
33	Takahashi_2022	1004	gb|CP000768.1|+|1405391-1406495|ARO:3000783|cmeA [Campylobacter jejuni subsp. doylei 269.97]	337	61	1104	18.48	18.57	99.51	538.54	0.31	189.77	1e-26
34	Takahashi_2022	1004	gb|U00096.3|-|4567286-4568519|ARO:3001214|mdtM [Escherichia coli str. K-12 substr. MG1655]	3186	68	1233	88.65	91.57	96.81	109.21	2.85	2986.77	1e-26
35	Takahashi_2022	1004	gb|AF227521.1|+|3269-4487|ARO:3000616|mel [Streptococcus pyogenes]	1411	67	1218	52.63	55.83	94.26	179.12	1.34	1219.58	1e-26
36	Takahashi_2022	1004	gb|AL111168.1|-|336915-337548|ARO:3000526|cmeR [Campylobacter jejuni subsp. jejuni NCTC 11168 = ATCC 700819]	64	35	633	11.06	11.53	95.89	867.12	0.12	8.16	0.0043
37	Takahashi_2022	1004	gb|D16251.1|-|1625-2531|ARO:3000316|mphA [Escherichia coli]	5316	49	906	100	100	100	100	5.89	5168.54	1e-26
38	Takahashi_2022	1004	gb|BA000007.3|-|1737690-1738104|ARO:3000676|H-NS [Escherichia coli O157:H7 str. Sakai]	700	23	414	88.89	89.61	99.19	111.59	1.72	633.47	1e-26
39	Takahashi_2022	1004	gb|U00096.1|+|2158385-2161463|ARO:3000794|mdtC [Escherichia coli str. K-12 substr. MG1655]	9361	166	3078	94.64	97.04	97.52	103.05	3.29	8873.44	1e-26
40	Takahashi_2022	1004	gb|U00096.1|+|2484373-2487967|ARO:3000833|evgS [Escherichia coli str. K-12 substr. MG1655]	5267	197	3594	75.07	76.27	98.43	131.12	1.53	4702.81	1e-26
41	Takahashi_2022	1004	gb|U00096.3|+|2810769-2811300|ARO:3000516|emrR [Escherichia coli str. K-12 substr. MG1655]	988	29	531	78.15	78.72	99.28	127.03	1.92	902.42	1e-26
42	Takahashi_2022	1004	gb|AP009048.1|+|2166412-2167135|ARO:3000828|baeR [Escherichia coli str. K-12 substr. W3110]	1574	40	723	76.35	76.76	99.46	130.27	2.21	1457.07	1e-26
43	Takahashi_2022	1004	gb|AF137361.1|+|63-852|ARO:3002605|aadA5 [Escherichia coli]	1870	43	789	42.33	42.33	100	236.23	2.42	1742.19	1e-26
44	Takahashi_2022	1004	gb|AP009048.1|+|2586250-2589364|ARO:3000491|acrD [Escherichia coli str. K-12 substr. W3110]	10135	167	3114	91.81	92.81	98.93	107.75	3.4	9642.52	1e-26
45	Takahashi_2022	1004	gb|AP009048.1|-|4306556-4307588|ARO:3003548|mdtN [Escherichia coli str. K-12 substr. W3110]	3014	57	1032	92.64	94.57	97.95	105.74	3.12	2846.6	1e-26
46	Takahashi_2022	1004	gb|U00096.1|+|3415032-3418137|ARO:3000502|AcrF [Escherichia coli str. K-12 substr. MG1655]	10434	167	3105	96.14	97.36	98.74	102.71	3.54	9943.2	1e-26
47	Takahashi_2022	1004	gb|U00096.1|+|3413863-3415021|ARO:3000499|AcrE [Escherichia coli str. K-12 substr. MG1655]	3962	63	1158	94.3	95.68	98.56	104.51	3.54	3774.17	1e-26
48	Takahashi_2022	1004	gb|M55620.1|+|0-660|ARO:3002687|catQ [Clostridium perfringens]	220	37	660	23.79	25.3	94.01	395.21	0.41	130.3	1e-26
49	Takahashi_2022	1004	gb|AY768531.1|+|0-1179|ARO:3000533|macA [Neisseria gonorrhoeae]	92	66	1179	8.31	8.57	97.03	1167.33	0.09	4.23	0.04
50	Takahashi_2022	1004	gb|DQ303921.2|+|3-648|ARO:3002718|QnrB4 [Escherichia coli]	1632	35	645	80.47	80.47	100	124.28	2.53	1527.22	1e-26
51	Takahashi_2022	1004	gb|AP009048.1|+|2810082-2811255|ARO:3000027|emrA [Escherichia coli str. K-12 substr. W3110]	4412	64	1173	97.61	99.32	98.28	100.69	4.04	4221.71	1e-26
52	Takahashi_2022	1004	gb|AB039845.1|+|25-1945|ARO:3000186|tet(M) [Erysipelothrix rhusiopathiae]	1833	106	1920	54.74	55.99	97.77	178.6	0.96	1535.64	1e-26
53	Takahashi_2022	1004	gb|U00096.3|-|3203309-3204131|ARO:3002986|bacA [Escherichia coli str. K-12 substr. MG1655]	2551	45	822	94.65	95.86	98.73	104.31	3.26	2417.23	1e-26
54	Takahashi_2022	1004	gb|AF313472.2|+|15593-16397|ARO:3002639|APH(3'')-Ib [Pseudomonas aeruginosa]	5350	44	804	96.14	96.39	99.74	103.74	6.8	5218.97	1e-26
55	Takahashi_2022	1004	gb|U00096.1|+|2812615-2814154|ARO:3000074|emrB [Escherichia coli str. K-12 substr. MG1655]	5228	84	1539	96.82	96.95	99.87	103.15	3.45	4979.63	1e-26
56	Takahashi_2022	1004	gb|AP009048.1|-|3980025-3981183|ARO:3000795|mdtE [Escherichia coli str. K-12 substr. W3110]	4450	63	1158	86.27	86.61	99.6	115.45	3.91	4262.09	1e-26
57	Takahashi_2022	1004	gb|AP009048.1|+|1621287-1621671|ARO:3000263|marA [Escherichia coli str. K-12 substr. W3110]	371	21	384	82.29	82.81	99.37	120.75	0.98	311.17	1e-26
58	Takahashi_2022	1004	gb|AF534183.1|+|2970-4245|ARO:3000165|tet(A) [Shigella sonnei]	7088	69	1275	97.73	98.67	99.05	101.35	5.69	6882.07	1e-26
59	Takahashi_2022	1004	gb|KJ541681.1|+|19526-20000|ARO:3002854|dfrA1 [Klebsiella oxytoca]	49	26	474	10.34	10.34	100	967.35	0.1	6.64	0.01
60	Takahashi_2022	1004	gb|AP009048.1|-|4304505-4306557|ARO:3003549|mdtO [Escherichia coli str. K-12 substr. W3110]	9188	110	2052	96.93	98.64	98.27	101.38	4.75	8860.35	1e-26
61	Takahashi_2022	1004	gb|AE005672.3|-|1983115-1984810|ARO:3000024|patA [Streptococcus pneumoniae TIGR4]	2642	94	1695	76.93	80.35	95.74	124.45	1.82	2372.54	1e-26
62	Takahashi_2022	1004	gb|AE005672.3|-|1980557-1982324|ARO:3000025|patB [Streptococcus pneumoniae TIGR4]	3448	97	1767	77.48	81.49	95.07	122.71	2.35	3165.33	1e-26
63	Takahashi_2022	1004	gb|KR091911.1|-|74564-75350|ARO:3002578|AAC(6')-Ib7 [Salmonella enterica subsp. enterica serovar Corvallis]	1599	43	786	33.33	35.24	94.58	283.75	2.11	1472.19	1e-26
64	Takahashi_2022	1004	gb|AE007317.1|+|866210-867410|ARO:3000822|pmrA [Streptococcus pneumoniae R6]	1625	66	1200	61.08	64.25	95.07	155.64	1.59	1434.85	1e-26
65	Takahashi_2022	1004	gb|U00096.1|+|2367070-2368039|ARO:3003578|PmrF [Escherichia coli str. K-12 substr. MG1655]	3885	53	969	96.49	97.01	99.47	103.09	4.06	3727.29	1e-26
66	Takahashi_2022	1004	gb|CP007593.1|+|2148923-2149772|ARO:3001301|RlmA(II) [Streptococcus pneumoniae]	918	47	849	43.35	46.53	93.16	214.94	1.34	784.93	1e-26
67	Takahashi_2022	1004	gb|EU022315.1|+|0-861|ARO:3004621|AAC(3)-IIe [Escherichia coli]	691	48	861	47.15	47.5	99.27	210.51	0.82	559.01	1e-26
68	Takahashi_2022	1004	gb|CP015085.1|-|2551711-2552440|ARO:3003838|gadW [Escherichia coli O25b:H4]	868	40	729	60.63	64.06	94.65	156.1	1.31	753.01	1e-26
69	Takahashi_2022	1004	gb|U00096.3|-|721055-721733|ARO:3003841|kdpE [Escherichia coli str. K-12 substr. MG1655]	1063	37	678	60.77	61.8	98.33	161.81	1.56	954.56	1e-26
70	Takahashi_2022	1004	gb|U00096.3|+|966620-968369|ARO:3003950|msbA [Escherichia coli str. K-12 substr. MG1655]	6293	95	1749	92.62	93.48	99.08	106.97	3.75	6011.59	1e-26
71	Takahashi_2022	1004	gb|AE002098.2|+|330790-332317|ARO:3003962|farB [Neisseria meningitidis MC58]	132	85	1527	10.09	10.81	93.33	925.45	0.11	9.87	0.0017
72	Takahashi_2022	1004	gb|KR780479.1|-|1-706|ARO:3001452|OXA-140 [Klebsiella pneumoniae subsp. pneumoniae] Partial	202	39	705	14.33	14.33	100	698.02	0.29	109.29	1e-24
73	Takahashi_2022	1004	gb|HQ652506.1|+|373-2098|ARO:3004032|tetA(46) [Streptococcus australis]	155	96	1725	10.78	11.54	93.47	866.83	0.12	13.47	0.00024
74	Takahashi_2022	1004	gb|AF231986.2|+|3307-4522|ARO:3002705|floR [Escherichia coli]	101	68	1215	8.31	8.31	100	1202.97	0.08	6.38	0.012
75	Takahashi_2022	1004	gb|Z11877.1|+|485-818|ARO:3004039|Ecol_emrE [Escherichia coli]	1062	18	333	83.48	83.78	99.64	119.35	3.26	1007.46	1e-26
76	Takahashi_2022	1004	gb|U00096.3|-|484425-485619|ARO:3004043|Ecol_acrA [Escherichia coli str. K-12 substr. MG1655]	5269	65	1194	97.07	97.4	99.66	102.67	4.48	5075.4	1e-26
77	Takahashi_2022	1004	gb|JQ394987.1|+|0-1233|ARO:3001328|Ecol_mdfA [Escherichia coli]	2395	68	1233	81.18	84.51	96.07	118.33	2.14	2197.01	1e-26
78	Takahashi_2022	1004	gb|AE003852.1|+|1674272-1675445|ARO:3004289|Vcho_varG [Vibrio cholerae O1 biovar El Tor str. N16961]	101	65	1173	8.61	8.61	100	1161.39	0.09	7.43	0.0064
79	Takahashi_2022	1004	gb|U00096.3|-|4377810-4378944|ARO:3004290|Ecol_ampC_BLA [Escherichia coli str. K-12 substr. MG1655]	445	63	1134	23.37	23.81	98.15	420	0.42	286.16	1e-26
80	Takahashi_2022	1004	gb|U49101.1|+|1490-1838|ARO:3005010|qacEdelta1 [Pseudomonas aeruginosa]	2307	19	348	79.89	80.75	98.93	123.84	6.74	2249.6	1e-26
81	Takahashi_2022	1004	gb|FO834906.1|-|2173974-2175099|ARO:3005044|OmpA [Klebsiella pneumoniae]	394	63	1125	29.51	32.71	90.22	305.71	0.49	239.67	1e-26
82	Takahashi_2022	1004	gb|CP007727.1|-|807206-809555|ARO:3005059|LptD [Klebsiella pneumoniae subsp. pneumoniae KPNIH10]	269	131	2349	9.24	10.81	85.43	924.8	0.17	47.03	5.2e-10
83	Takahashi_2022	1004	gb|NG_049083.1|+|101-1234|ARO:3006878|EC-18 [Escherichia coli]	3373	62	1134	92.86	93.65	99.15	106.78	3.05	3189.22	1e-26
84	Takahashi_2022	1004	gb|FJ768952.1|+|0-1488|ARO:3000237|TolC [Escherichia coli]	5148	81	1488	98.05	99.66	98.38	100.34	3.68	4907.69	1e-26
85	Takahashi_2022	1004	gb|U00096.3|-|2306971-2308615|ARO:3003952|YojI [Escherichia coli str. K-12 substr. MG1655]	4145	90	1644	81.14	82.42	98.45	121.33	2.69	3880.51	1e-26
86	Takahashi_2022	1004	gb|AY394560.1|+|0-1920|ARO:3007120|tet(O/M/O) [Campylobacter coli]	267	107	1920	10.68	10.99	97.16	909.95	0.16	67.77	1e-15
0	Takahashi_2022	1003	gb|AY628199.1|+|203-1064|ARO:3000988|TEM-126 [Escherichia coli]	313	5	861	36.35	36.47	99.68	274.2	0.37	295.63	1e-26
1	Takahashi_2022	1003	gb|AP009048.1|-|4303042-4304509|ARO:3003550|mdtP [Escherichia coli str. K-12 substr. W3110]	738	9	1467	40.22	40.35	99.66	247.8	0.51	708.6	1e-26
2	Takahashi_2022	1003	gb|AP009048.1|+|3974604-3975429|ARO:3000508|gadX [Escherichia coli str. K-12 substr. W3110]	400	5	825	49.33	50.91	96.9	196.43	0.54	383.3	1e-26
3	Takahashi_2022	1003	gb|AF462019.1|+|26-656|ARO:3002681|catB9 [Vibrio cholerae]	200	4	630	25.08	25.08	100	398.73	0.32	187.29	1e-26
4	Takahashi_2022	1003	gb|U00096.1|+|3660413-3663527|ARO:3000796|mdtF [Escherichia coli str. K-12 substr. MG1655]	1473	20	3114	32.69	32.72	99.9	305.59	0.47	1412.12	1e-26
5	Takahashi_2022	1003	gb|AY227053.1|+|0-765|ARO:3003103|cphA7 [Aeromonas jandaei]	49	5	765	6.41	6.41	100	1561.22	0.06	35.13	3.6e-09
6	Takahashi_2022	1003	gb|BA000007.3|-|4903688-4905062|ARO:3000830|cpxA [Escherichia coli O157:H7 str. Sakai]	1489	9	1374	66.01	66.67	99.02	150	1.1	1461.88	1e-26
7	Takahashi_2022	1003	gb|U00096.1|-|1124117-1125326|ARO:3001216|mdtH [Escherichia coli str. K-12 substr. MG1655]	799	8	1209	51.94	53.43	97.21	187.15	0.74	774.72	1e-26
8	Takahashi_2022	1003	gb|U00096.1|+|2154015-2155263|ARO:3000792|mdtA [Escherichia coli str. K-12 substr. MG1655]	430	8	1248	30.05	30.77	97.66	325	0.37	404.95	1e-26
9	Takahashi_2022	1003	gb|LC012596.1|+|3585-4398|ARO:3003182|NDM-13 [Escherichia coli]	155	5	813	19.07	19.07	100	524.52	0.19	138.89	1e-26
10	Takahashi_2022	1003	gb|AB089595.1|+|0-1206|ARO:3000166|tet(B) [Gram-negative bacterium TC71]	167	8	1206	14.01	14.1	99.41	709.41	0.14	143.53	1e-26
11	Takahashi_2022	1003	gb|FJ460181.2|+|1790-2582|ARO:3002617|aadA17 [Aeromonas media]	271	5	792	22.35	22.35	100	447.46	0.34	255.03	1e-26
12	Takahashi_2022	1003	gb|D78168.1|+|1591-3130|ARO:3000254|emrY [Escherichia coli]	134	10	1539	8.84	8.9	99.27	1123.36	0.09	105.13	1e-23
13	Takahashi_2022	1003	gb|CP000800.1|-|1191727-1192954|ARO:3001329|mdtG [Escherichia coli O139:H28 str. E24377A]	162	8	1227	8.39	8.56	98.1	1168.57	0.14	138.19	1e-26
14	Takahashi_2022	1003	gb|D78168.1|+|536-1592|ARO:3000206|emrK [Escherichia coli]	329	7	1056	31.34	31.44	99.7	318.07	0.31	307.8	1e-26
15	Takahashi_2022	1003	gb|CP003022.1|+|336788-337580|ARO:3003197|aadA25 [Pasteurella multocida 36950]	67	5	792	8.46	8.46	100	1182.09	0.08	52.16	1e-12
16	Takahashi_2022	1003	gb|AP009048.1|-|4338624-4340268|ARO:3003576|eptA [Escherichia coli str. K-12 substr. W3110]	764	11	1644	47.02	47.45	99.1	210.77	0.48	731.13	1e-26
17	Takahashi_2022	1003	gb|U00096.1|-|3412802-3413465|ARO:3000656|AcrS [Escherichia coli str. K-12 substr. MG1655]	383	4	663	35.44	36.2	97.92	276.25	0.63	369.53	1e-26
18	Takahashi_2022	1003	gb|CP000768.1|+|1406494-1409617|ARO:3000784|cmeB [Campylobacter jejuni subsp. doylei 269.97]	741	21	3123	23.95	24.91	96.14	401.41	0.27	679.64	1e-26
19	Takahashi_2022	1003	gb|V00622.1|+|243-903|ARO:3002683|catI [Escherichia coli]	82	4	660	6.21	6.21	100	1609.76	0.12	69.22	1e-16
20	Takahashi_2022	1003	gb|AB894099.1|+|4218-5697|ARO:3000785|cmeC [Campylobacter jejuni subsp. jejuni]	398	10	1479	20.28	20.42	99.34	489.74	0.28	368.5	1e-26
21	Takahashi_2022	1003	gb|U00096.1|+|2155262-2158385|ARO:3000793|mdtB [Escherichia coli str. K-12 substr. MG1655]	523	21	3123	13.9	14.25	97.53	701.8	0.18	462.18	1e-26
22	Takahashi_2022	1003	gb|AP009048.1|-|4153663-4154296|ARO:3000518|CRP [Escherichia coli str. K-12 substr. W3110]	256	4	633	29.54	30.02	98.42	333.16	0.43	243.18	1e-26
23	Takahashi_2022	1003	gb|M36726.1|+|295-1150|ARO:3000596|ErmX [Plasmid pNG2]	73	5	855	8.54	8.54	100	1171.23	0.09	56.97	1e-13
24	Takahashi_2022	1003	gb|AY055428.1|-|20268-21084|ARO:3000412|sul2 [Vibrio cholerae]	718	5	816	51.72	51.84	99.76	192.91	0.89	701.51	1e-26
25	Takahashi_2022	1003	gb|AM419751.1|+|14210-15431|ARO:3000567|tet(40) [uncultured bacterium]	46	8	1221	3.77	3.77	100	2654.35	0.04	25.82	3.8e-07
26	Takahashi_2022	1003	gb|AP009048.1|+|2165012-2166416|ARO:3000829|baeS [Escherichia coli str. K-12 substr. W3110]	321	9	1404	20.8	21.23	97.99	471.14	0.25	293.1	1e-26
27	Takahashi_2022	1003	gb|BA000007.3|+|3212025-3212640|ARO:3000832|evgA [Escherichia coli O157:H7 str. Sakai]	319	4	615	43.9	44.07	99.63	226.94	0.52	306.51	1e-26
28	Takahashi_2022	1003	gb|AF024602.1|+|3155-3992|ARO:3002660|APH(6)-Id [Pseudomonas aeruginosa]	518	5	837	36.8	36.92	99.68	270.87	0.63	501.05	1e-26
29	Takahashi_2022	1003	gb|JF969163.1|+|1053-1893|ARO:3000410|sul1 [Vibrio fluvialis]	394	5	840	30.83	31.67	97.37	315.79	0.49	377.01	1e-26
30	Takahashi_2022	1003	gb|U00096.3|-|481253-484403|ARO:3000216|acrB [Escherichia coli str. K-12 substr. MG1655]	675	21	3150	18.79	18.92	99.33	528.52	0.22	613.23	1e-26
31	Takahashi_2022	1003	gb|GU585907.1|-|21605-22103|ARO:3002858|dfrA12 [Klebsiella pneumoniae]	147	3	498	25.7	25.7	100	389.06	0.3	136.96	1e-26
32	Takahashi_2022	1003	gb|DQ838665.1|+|0-474|ARO:3002860|dfrA17 [Pseudomonas aeruginosa]	122	3	474	25.74	25.74	100	388.52	0.26	112.48	1e-25
33	Takahashi_2022	1003	gb|CP000768.1|+|1405391-1406495|ARO:3000783|cmeA [Campylobacter jejuni subsp. doylei 269.97]	172	7	1104	11.41	12.05	94.74	830.08	0.17	150.36	1e-26
34	Takahashi_2022	1003	gb|U00096.3|-|4567286-4568519|ARO:3001214|mdtM [Escherichia coli str. K-12 substr. MG1655]	469	8	1233	38.52	40.79	94.43	245.13	0.46	444.22	1e-26
35	Takahashi_2022	1003	gb|AL111168.1|-|336915-337548|ARO:3000526|cmeR [Campylobacter jejuni subsp. jejuni NCTC 11168 = ATCC 700819]	148	4	633	23.7	23.85	99.34	419.21	0.24	135.34	1e-26
36	Takahashi_2022	1003	gb|D16251.1|-|1625-2531|ARO:3000316|mphA [Escherichia coli]	297	6	906	25.39	25.72	98.71	388.84	0.35	278.77	1e-26
37	Takahashi_2022	1003	gb|EU077611.1|+|2-656|ARO:3002792|QnrS3 [Escherichia coli] Partial	148	4	654	11.31	11.31	100	883.78	0.23	134.94	1e-26
38	Takahashi_2022	1003	gb|U00096.1|+|2158385-2161463|ARO:3000794|mdtC [Escherichia coli str. K-12 substr. MG1655]	505	21	3078	14.17	14.55	97.32	687.05	0.18	445.09	1e-26
39	Takahashi_2022	1003	gb|U00096.1|+|2484373-2487967|ARO:3000833|evgS [Escherichia coli str. K-12 substr. MG1655]	435	24	3594	9.29	9.35	99.4	1069.64	0.12	366.22	1e-26
40	Takahashi_2022	1003	gb|Z21523.1|+|0-1974|ARO:3000191|tet(Q) [Bacteroides fragilis]	74	13	1974	3.85	3.9	98.7	2563.64	0.04	41.43	6.3e-10
41	Takahashi_2022	1003	gb|U00096.3|+|2810769-2811300|ARO:3000516|emrR [Escherichia coli str. K-12 substr. MG1655]	108	3	531	20.34	20.34	100	491.67	0.2	97.43	1e-22
42	Takahashi_2022	1003	gb|AP009048.1|+|2166412-2167135|ARO:3000828|baeR [Escherichia coli str. K-12 substr. W3110]	92	5	723	13.55	13.97	97.03	715.84	0.14	77.98	1e-17
43	Takahashi_2022	1003	gb|AP009048.1|+|2586250-2589364|ARO:3000491|acrD [Escherichia coli str. K-12 substr. W3110]	837	21	3114	19.56	19.88	98.38	503.07	0.28	775.73	1e-26
44	Takahashi_2022	1003	gb|AP009048.1|-|4306556-4307588|ARO:3003548|mdtN [Escherichia coli str. K-12 substr. W3110]	601	7	1032	38.57	38.95	99	256.72	0.57	580.18	1e-26
45	Takahashi_2022	1003	gb|U00096.1|+|3415032-3418137|ARO:3000502|AcrF [Escherichia coli str. K-12 substr. MG1655]	1507	20	3105	38.39	39	98.43	256.4	0.51	1446.34	1e-26
46	Takahashi_2022	1003	gb|U00096.1|+|3413863-3415021|ARO:3000499|AcrE [Escherichia coli str. K-12 substr. MG1655]	45	8	1158	3.89	3.89	100	2573.33	0.04	25.73	3.9e-07
47	Takahashi_2022	1003	gb|AP009048.1|+|2810082-2811255|ARO:3000027|emrA [Escherichia coli str. K-12 substr. W3110]	622	8	1173	32.4	32.57	99.48	307.07	0.55	598.39	1e-26
48	Takahashi_2022	1003	gb|U00096.3|-|3203309-3204131|ARO:3002986|bacA [Escherichia coli str. K-12 substr. MG1655]	190	5	822	24.57	25.3	97.12	395.19	0.25	173.59	1e-26
49	Takahashi_2022	1003	gb|AF313472.2|+|15593-16397|ARO:3002639|APH(3'')-Ib [Pseudomonas aeruginosa]	996	5	804	67.54	67.66	99.82	147.79	1.28	979.86	1e-26
50	Takahashi_2022	1003	gb|U00096.1|+|2812615-2814154|ARO:3000074|emrB [Escherichia coli str. K-12 substr. MG1655]	393	10	1539	23.59	23.78	99.18	420.49	0.27	362.36	1e-26
51	Takahashi_2022	1003	gb|AP009048.1|-|3980025-3981183|ARO:3000795|mdtE [Escherichia coli str. K-12 substr. W3110]	878	7	1158	56.04	56.82	98.63	175.99	0.79	854.76	1e-26
52	Takahashi_2022	1003	gb|AE002098.2|-|1791966-1795170|ARO:3000811|mtrD [Neisseria meningitidis MC58]	61	22	3204	2.78	3.15	88.12	3172.28	0.03	18	2.2e-05
53	Takahashi_2022	1003	gb|AF534183.1|+|2970-4245|ARO:3000165|tet(A) [Shigella sonnei]	108	8	1275	8.47	8.47	100	1180.56	0.08	84.13	1e-19
54	Takahashi_2022	1003	gb|KJ541681.1|+|19526-20000|ARO:3002854|dfrA1 [Klebsiella oxytoca]	1000	3	474	84.81	85.44	99.26	117.04	2.17	990.46	1e-26
55	Takahashi_2022	1003	gb|AP009048.1|-|4304505-4306557|ARO:3003549|mdtO [Escherichia coli str. K-12 substr. W3110]	987	13	2052	34.16	34.5	99.01	289.83	0.49	946.24	1e-26
56	Takahashi_2022	1003	gb|U00096.1|+|2367070-2368039|ARO:3003578|PmrF [Escherichia coli str. K-12 substr. MG1655]	117	6	969	14.55	15.79	92.16	633.33	0.16	98.29	1e-22
57	Takahashi_2022	1003	gb|CP015085.1|-|2551711-2552440|ARO:3003838|gadW [Escherichia coli O25b:H4]	282	5	729	43.62	46.09	94.64	216.96	0.46	267.26	1e-26
58	Takahashi_2022	1003	gb|U00096.3|-|721055-721733|ARO:3003841|kdpE [Escherichia coli str. K-12 substr. MG1655]	77	4	678	13.72	14.9	92.08	671.29	0.15	63.96	1e-14
59	Takahashi_2022	1003	gb|U00096.3|+|966620-968369|ARO:3003950|msbA [Escherichia coli str. K-12 substr. MG1655]	525	11	1749	25.79	26.13	98.69	382.71	0.32	490.13	1e-26
60	Takahashi_2022	1003	gb|AF231986.2|+|3307-4522|ARO:3002705|floR [Escherichia coli]	1086	8	1215	45.35	45.43	99.82	220.11	0.92	1061.74	1e-26
61	Takahashi_2022	1003	gb|Z11877.1|+|485-818|ARO:3004039|Ecol_emrE [Escherichia coli]	71	2	333	27.33	30.33	90.1	329.7	0.3	64.35	1e-14
62	Takahashi_2022	1003	gb|U00096.3|-|484425-485619|ARO:3004043|Ecol_acrA [Escherichia coli str. K-12 substr. MG1655]	606	8	1194	48.91	48.99	99.83	204.1	0.51	581.97	1e-26
63	Takahashi_2022	1003	gb|KC503911.1|+|9883-10249|ARO:3001205|BRP(MBL) [Acinetobacter baumannii]	197	2	366	53.83	53.83	100	185.79	0.54	189.53	1e-26
64	Takahashi_2022	1003	gb|X02340.1|+|222-1194|ARO:3004089|ANT(3'')-IIa [Escherichia coli]	109	6	972	7.72	7.72	100	1296	0.11	90.34	1e-20
65	Takahashi_2022	1003	gb|JQ394987.1|+|0-1233|ARO:3001328|Ecol_mdfA [Escherichia coli]	101	8	1233	8.19	8.19	100	1220.79	0.08	78	1e-17
66	Takahashi_2022	1003	gb|AE003852.1|+|1674272-1675445|ARO:3004289|Vcho_varG [Vibrio cholerae O1 biovar El Tor str. N16961]	830	7	1173	57.54	57.54	100	173.78	0.71	806.44	1e-26
67	Takahashi_2022	1003	gb|AP006618.1|+|4835199-4838688|ARO:3000501|rpoB2 [Nocardia farcinica IFM 10152]	58	24	3489	2.12	2.35	90.24	4254.88	0.02	13.83	0.0002
68	Takahashi_2022	1003	gb|U00096.3|-|4377810-4378944|ARO:3004290|Ecol_ampC_BLA [Escherichia coli str. K-12 substr. MG1655]	202	7	1134	8.91	8.91	100	1122.77	0.18	179.63	1e-26
69	Takahashi_2022	1003	gb|AE003852.1|-|1687437-1688259|ARO:3004364|almG [Vibrio cholerae O1 biovar El Tor str. N16961]	313	5	822	32.73	32.97	99.26	303.32	0.39	296.4	1e-26
70	Takahashi_2022	1003	gb|KX686116.1|+|0-1536|ARO:3004379|QepA4 [Escherichia coli]	639	10	1536	38.48	38.74	99.33	258.15	0.42	608.24	1e-26
71	Takahashi_2022	1003	gb|U49101.1|+|1490-1838|ARO:3005010|qacEdelta1 [Pseudomonas aeruginosa]	188	2	348	46.26	46.26	100	216.15	0.54	180.9	1e-26
72	Takahashi_2022	1003	gb|NG_049083.1|+|101-1234|ARO:3006878|EC-18 [Escherichia coli]	343	7	1134	26.72	26.98	99.02	370.59	0.31	320.26	1e-26
73	Takahashi_2022	1003	gb|NG_057542.1|+|1-807|ARO:3005826|OXA-605 [Campylobacter jejuni]	353	5	807	28.62	29	98.72	344.87	0.46	336.67	1e-26
74	Takahashi_2022	1003	gb|FJ768952.1|+|0-1488|ARO:3000237|TolC [Escherichia coli]	509	10	1488	29.5	29.84	98.87	335.14	0.36	479.21	1e-26
75	Takahashi_2022	1003	gb|U00096.3|-|2306971-2308615|ARO:3003952|YojI [Escherichia coli str. K-12 substr. MG1655]	296	11	1644	18.73	19.1	98.09	523.57	0.19	263.65	1e-26
0	Takahashi_2022	1002	gb|AP009048.1|-|4303042-4304509|ARO:3003550|mdtP [Escherichia coli str. K-12 substr. W3110]	1756	60	1467	67.76	69.26	97.83	144.39	1.28	1582.39	1e-26
1	Takahashi_2022	1002	gb|AP009048.1|+|3974604-3975429|ARO:3000508|gadX [Escherichia coli str. K-12 substr. W3110]	655	34	825	42.42	42.55	99.72	235.04	0.85	559.04	1e-26
2	Takahashi_2022	1002	gb|AF462019.1|+|26-656|ARO:3002681|catB9 [Vibrio cholerae]	4056	25	630	100	100	100	100	6.47	3979.6	1e-26
3	Takahashi_2022	1002	gb|U00096.1|+|3660413-3663527|ARO:3000796|mdtF [Escherichia coli str. K-12 substr. MG1655]	4697	126	3114	77.59	78.1	99.34	128.04	1.55	4330.59	1e-26
4	Takahashi_2022	1002	gb|BA000007.3|-|4903688-4905062|ARO:3000830|cpxA [Escherichia coli O157:H7 str. Sakai]	1798	56	1374	68.92	70.09	98.34	142.68	1.41	1634.81	1e-26
5	Takahashi_2022	1002	gb|AF118110.1|-|71-1037|ARO:3003002|CfxA2 [Prevotella intermedia]	266	40	966	10.35	10.46	99.01	956.44	0.29	166.52	1e-26
6	Takahashi_2022	1002	gb|U00096.1|-|1124117-1125326|ARO:3001216|mdtH [Escherichia coli str. K-12 substr. MG1655]	1214	50	1209	45.41	46.73	97.17	213.98	1.12	1071.76	1e-26
7	Takahashi_2022	1002	gb|U00096.1|+|2154015-2155263|ARO:3000792|mdtA [Escherichia coli str. K-12 substr. MG1655]	1115	51	1248	56.33	56.97	98.87	175.53	0.95	969.07	1e-26
8	Takahashi_2022	1002	gb|AB089595.1|+|0-1206|ARO:3000166|tet(B) [Gram-negative bacterium TC71]	476	50	1206	27.69	27.78	99.7	360	0.4	344.72	1e-26
9	Takahashi_2022	1002	gb|AJ222769.3|+|3686-5606|ARO:3000194|tet(W) [Butyrivibrio fibrisolvens]	342	79	1920	12.76	12.81	99.59	780.49	0.19	162.86	1e-26
10	Takahashi_2022	1002	gb|D78168.1|+|1591-3130|ARO:3000254|emrY [Escherichia coli]	571	63	1539	21.83	22.09	98.82	452.65	0.38	404.93	1e-26
11	Takahashi_2022	1002	gb|CP000800.1|-|1191727-1192954|ARO:3001329|mdtG [Escherichia coli O139:H28 str. E24377A]	820	50	1227	49.96	51.34	97.3	194.76	0.72	679.18	1e-26
12	Takahashi_2022	1002	gb|D78168.1|+|536-1592|ARO:3000206|emrK [Escherichia coli]	537	43	1056	42.61	43.18	98.68	231.58	0.53	418.62	1e-26
13	Takahashi_2022	1002	gb|M17124.1|+|1181-1982|ARO:3000498|ErmF [Bacteroides fragilis]	89	33	801	11.36	11.49	98.91	870.65	0.11	25.3	4.9e-07
14	Takahashi_2022	1002	gb|AP009048.1|-|4338624-4340268|ARO:3003576|eptA [Escherichia coli str. K-12 substr. W3110]	1409	68	1644	61.25	61.62	99.41	162.29	0.87	1217.52	1e-26
15	Takahashi_2022	1002	gb|U00096.1|-|3412802-3413465|ARO:3000656|AcrS [Escherichia coli str. K-12 substr. MG1655]	359	27	663	30.62	30.62	100	326.6	0.55	284.15	1e-26
16	Takahashi_2022	1002	gb|JF949915.1|+|0-754|ARO:3001052|TEM-192 [Klebsiella pneumoniae] Partial	101	31	753	13.41	13.41	100	745.54	0.13	36.64	1.9e-09
17	Takahashi_2022	1002	gb|EU043311.3|+|0-645|ARO:3002721|QnrB7 [Enterobacter cloacae]	101	26	645	15.66	15.66	100	638.61	0.16	42.99	5.7e-10
18	Takahashi_2022	1002	gb|U00096.1|+|2155262-2158385|ARO:3000793|mdtB [Escherichia coli str. K-12 substr. MG1655]	1460	129	3123	41.82	42.46	98.49	235.52	0.49	1114.46	1e-26
19	Takahashi_2022	1002	gb|AP009048.1|-|4153663-4154296|ARO:3000518|CRP [Escherichia coli str. K-12 substr. W3110]	905	26	633	75.04	75.36	99.58	132.7	1.46	829.22	1e-26
20	Takahashi_2022	1002	gb|AY055428.1|-|20268-21084|ARO:3000412|sul2 [Vibrio cholerae]	24023	29	816	100	100	100	100	29.92	23934.2	1e-26
21	Takahashi_2022	1002	gb|AM419751.1|+|14210-15431|ARO:3000567|tet(40) [uncultured bacterium]	195	50	1221	16.38	16.54	99.01	604.46	0.17	84.55	1e-19
22	Takahashi_2022	1002	gb|U00096.1|-|2098446-2099613|ARO:3003577|ugd [Escherichia coli str. K-12 substr. MG1655]	75	48	1167	6.94	7.2	96.43	1389.29	0.07	5.63	0.018
23	Takahashi_2022	1002	gb|AP009048.1|+|2165012-2166416|ARO:3000829|baeS [Escherichia coli str. K-12 substr. W3110]	958	58	1404	56.48	56.84	99.37	175.94	0.69	796.7	1e-26
24	Takahashi_2022	1002	gb|BA000007.3|+|3212025-3212640|ARO:3000832|evgA [Escherichia coli O157:H7 str. Sakai]	183	25	615	29.76	29.76	100	336.07	0.3	118.77	1e-26
25	Takahashi_2022	1002	gb|AF024602.1|+|3155-3992|ARO:3002660|APH(6)-Id [Pseudomonas aeruginosa]	22057	30	837	99.88	100	99.88	100	26.84	21964.9	1e-26
26	Takahashi_2022	1002	gb|U00096.3|-|481253-484403|ARO:3000216|acrB [Escherichia coli str. K-12 substr. MG1655]	2656	129	3150	54.89	55.11	99.6	181.45	0.86	2291.69	1e-26
27	Takahashi_2022	1002	gb|DQ838665.1|+|0-474|ARO:3002860|dfrA17 [Pseudomonas aeruginosa]	82	19	474	17.3	17.3	100	578.05	0.17	38.1	1.2e-09
28	Takahashi_2022	1002	gb|U00096.3|-|4567286-4568519|ARO:3001214|mdtM [Escherichia coli str. K-12 substr. MG1655]	1541	50	1233	71.45	73.64	97.03	135.79	1.41	1394.65	1e-26
29	Takahashi_2022	1002	gb|D16251.1|-|1625-2531|ARO:3000316|mphA [Escherichia coli]	79	37	906	8.72	8.72	100	1146.84	0.09	14.59	0.00013
30	Takahashi_2022	1002	gb|BA000007.3|-|1737690-1738104|ARO:3000676|H-NS [Escherichia coli O157:H7 str. Sakai]	168	17	414	41.55	42.03	98.85	237.93	0.42	122.71	1e-26
31	Takahashi_2022	1002	gb|U00096.1|+|2158385-2161463|ARO:3000794|mdtC [Escherichia coli str. K-12 substr. MG1655]	2846	126	3078	57.28	57.96	98.82	172.53	0.98	2488.38	1e-26
32	Takahashi_2022	1002	gb|U00096.1|+|2484373-2487967|ARO:3000833|evgS [Escherichia coli str. K-12 substr. MG1655]	1786	148	3594	37.53	38.81	96.7	257.63	0.54	1386.29	1e-26
33	Takahashi_2022	1002	gb|Z21523.1|+|0-1974|ARO:3000191|tet(Q) [Bacteroides fragilis]	350	82	1974	9.83	9.83	100	1017.53	0.18	166.06	1e-26
34	Takahashi_2022	1002	gb|AP009048.1|+|2166412-2167135|ARO:3000828|baeR [Escherichia coli str. K-12 substr. W3110]	320	30	723	31.54	31.67	99.56	315.72	0.47	240.11	1e-26
35	Takahashi_2022	1002	gb|AF137361.1|+|63-852|ARO:3002605|aadA5 [Escherichia coli]	199	32	789	25.22	25.22	100	396.48	0.25	119.08	1e-26
36	Takahashi_2022	1002	gb|AP009048.1|+|2586250-2589364|ARO:3000491|acrD [Escherichia coli str. K-12 substr. W3110]	3476	127	3114	65.8	66.35	99.18	150.73	1.13	3111.79	1e-26
37	Takahashi_2022	1002	gb|AP009048.1|-|4306556-4307588|ARO:3003548|mdtN [Escherichia coli str. K-12 substr. W3110]	1057	42	1032	62.79	63.28	99.23	158.04	1.09	935.37	1e-26
38	Takahashi_2022	1002	gb|U00096.1|+|3415032-3418137|ARO:3000502|AcrF [Escherichia coli str. K-12 substr. MG1655]	3903	126	3105	75.2	75.94	99.02	131.68	1.3	3538.71	1e-26
39	Takahashi_2022	1002	gb|U00096.1|+|3413863-3415021|ARO:3000499|AcrE [Escherichia coli str. K-12 substr. MG1655]	739	48	1158	43.87	44.56	98.45	224.42	0.65	606.54	1e-26
40	Takahashi_2022	1002	gb|U01945.1|+|373-916|ARO:3002897|SAT-4 [Campylobacter coli]	101	22	543	18.6	18.6	100	537.62	0.19	49.71	1e-11
41	Takahashi_2022	1002	gb|AP009048.1|+|2810082-2811255|ARO:3000027|emrA [Escherichia coli str. K-12 substr. W3110]	1073	48	1173	47.4	48.59	97.54	205.79	1.01	935.62	1e-26
42	Takahashi_2022	1002	gb|AB039845.1|+|25-1945|ARO:3000186|tet(M) [Erysipelothrix rhusiopathiae]	152	79	1920	7.92	7.92	100	1263.16	0.08	22.37	2.2e-06
43	Takahashi_2022	1002	gb|U00096.3|-|3203309-3204131|ARO:3002986|bacA [Escherichia coli str. K-12 substr. MG1655]	1053	34	822	70.07	70.32	99.65	142.21	1.33	955.09	1e-26
44	Takahashi_2022	1002	gb|AF313472.2|+|15593-16397|ARO:3002639|APH(3'')-Ib [Pseudomonas aeruginosa]	19126	30	804	99.63	100	99.63	100	24.46	19036	1e-26
45	Takahashi_2022	1002	gb|U00096.1|+|2812615-2814154|ARO:3000074|emrB [Escherichia coli str. K-12 substr. MG1655]	1073	63	1539	58.74	59.39	98.91	168.38	0.73	896	1e-26
46	Takahashi_2022	1002	gb|AP009048.1|-|3980025-3981183|ARO:3000795|mdtE [Escherichia coli str. K-12 substr. W3110]	1259	47	1158	68.83	69.26	99.38	144.39	1.13	1122.24	1e-26
47	Takahashi_2022	1002	gb|AP009048.1|+|1621287-1621671|ARO:3000263|marA [Escherichia coli str. K-12 substr. W3110]	297	15	384	52.08	52.34	99.5	191.04	0.79	252.34	1e-26
48	Takahashi_2022	1002	gb|KJ541681.1|+|19526-20000|ARO:3002854|dfrA1 [Klebsiella oxytoca]	3647	19	474	99.79	100	99.79	100	7.82	3589.32	1e-26
49	Takahashi_2022	1002	gb|AP009048.1|-|4304505-4306557|ARO:3003549|mdtO [Escherichia coli str. K-12 substr. W3110]	3519	83	2052	77.63	78.51	98.88	127.37	1.8	3275.06	1e-26
50	Takahashi_2022	1002	gb|AE005672.3|-|1983115-1984810|ARO:3000024|patA [Streptococcus pneumoniae TIGR4]	148	70	1695	10.86	11.92	91.09	839.11	0.12	27.42	1.6e-07
51	Takahashi_2022	1002	gb|KR091911.1|-|74564-75350|ARO:3002578|AAC(6')-Ib7 [Salmonella enterica subsp. enterica serovar Corvallis]	202	32	786	17.05	17.05	100	586.57	0.26	122.09	1e-26
52	Takahashi_2022	1002	gb|U00096.1|+|2367070-2368039|ARO:3003578|PmrF [Escherichia coli str. K-12 substr. MG1655]	1429	40	969	74.72	75.03	99.59	133.29	1.5	1313.16	1e-26
53	Takahashi_2022	1002	gb|M18896.2|+|206-2126|ARO:3000190|tet(O) [Campylobacter jejuni]	228	79	1920	11.88	11.88	100	842.11	0.12	71.2	1e-16
54	Takahashi_2022	1002	gb|CP015085.1|-|2551711-2552440|ARO:3003838|gadW [Escherichia coli O25b:H4]	280	30	729	34.29	35.94	95.42	278.24	0.45	200.87	1e-26
55	Takahashi_2022	1002	gb|U00096.3|-|721055-721733|ARO:3003841|kdpE [Escherichia coli str. K-12 substr. MG1655]	417	28	678	39.97	40.56	98.55	246.55	0.64	339.58	1e-26
56	Takahashi_2022	1002	gb|EU370913.1|+|46651-47827|ARO:3003922|oqxA [Escherichia coli]	92	48	1176	8.33	8.59	97.03	1164.36	0.09	13.13	0.00029
57	Takahashi_2022	1002	gb|U00096.3|+|966620-968369|ARO:3003950|msbA [Escherichia coli str. K-12 substr. MG1655]	2584	71	1749	71.81	71.87	99.92	139.14	1.52	2376.12	1e-26
58	Takahashi_2022	1002	gb|HQ652506.1|+|2099-3836|ARO:3004033|tetB(46) [Streptococcus australis]	143	72	1737	9.73	10.48	92.86	954.4	0.1	23.19	1.5e-06
59	Takahashi_2022	1002	gb|AF231986.2|+|3307-4522|ARO:3002705|floR [Escherichia coli]	33764	41	1215	99.92	100	99.92	100	28.19	33639.7	1e-26
60	Takahashi_2022	1002	gb|U00096.3|-|484425-485619|ARO:3004043|Ecol_acrA [Escherichia coli str. K-12 substr. MG1655]	1533	49	1194	72.28	72.7	99.42	137.56	1.34	1391.11	1e-26
61	Takahashi_2022	1002	gb|KU254579.1|+|59421-59841|ARO:3004111|FosA6 [Escherichia coli]	89	17	420	23.1	24.05	96.04	415.84	0.24	48.02	5.2e-10
62	Takahashi_2022	1002	gb|JQ394987.1|+|0-1233|ARO:3001328|Ecol_mdfA [Escherichia coli]	1205	51	1233	71.21	73.72	96.59	135.64	1.11	1060.15	1e-26
63	Takahashi_2022	1002	gb|AE003852.1|+|1674272-1675445|ARO:3004289|Vcho_varG [Vibrio cholerae O1 biovar El Tor str. N16961]	10933	46	1173	98.98	99.06	99.91	100.95	9.48	10795.7	1e-26
64	Takahashi_2022	1002	gb|U00096.3|-|4377810-4378944|ARO:3004290|Ecol_ampC_BLA [Escherichia coli str. K-12 substr. MG1655]	1220	46	1134	59.7	59.96	99.56	166.76	1.1	1086.12	1e-26
65	Takahashi_2022	1002	gb|AE003852.1|-|1687437-1688259|ARO:3004364|almG [Vibrio cholerae O1 biovar El Tor str. N16961]	8154	32	822	100	100	100	100	10.03	8056.25	1e-26
66	Takahashi_2022	1002	gb|AJ011502.1|+|300-1425|ARO:3004122|Kpne_OmpK37 [Klebsiella pneumoniae]	70	46	1125	6.58	6.76	97.37	1480.26	0.07	4.58	0.032
67	Takahashi_2022	1002	gb|AP006725.1|+|2484238-2484568|ARO:3004583|Kpne_KpnF [Klebsiella pneumoniae subsp. pneumoniae NTUH-K2044]	53	13	330	16.06	16.06	100	622.64	0.16	23.09	1.5e-06
68	Takahashi_2022	1002	gb|AY963803.6|+|24823-26038|ARO:3005043|cmlA9 [Salmonella enterica subsp. enterica serovar Emek]	161	50	1215	5.1	5.27	96.88	1898.44	0.14	57.62	1e-13
69	Takahashi_2022	1002	gb|FO834906.1|-|2173974-2175099|ARO:3005044|OmpA [Klebsiella pneumoniae]	77	46	1125	8.27	8.98	92.08	1113.86	0.09	7.33	0.0068
70	Takahashi_2022	1002	gb|FO203501.1|+|5123640-5125365|ARO:3005047|eptB [Klebsiella pneumoniae subsp. rhinoscleromatis SB3432]	147	71	1725	8.93	9.39	95.06	1064.81	0.1	25.82	3.8e-07
71	Takahashi_2022	1002	gb|CP007727.1|-|807206-809555|ARO:3005059|LptD [Klebsiella pneumoniae subsp. pneumoniae KPNIH10]	235	97	2349	8.22	9.03	91.04	1108.02	0.15	56.57	1e-13
72	Takahashi_2022	1002	gb|NG_049079.1|+|101-1234|ARO:3006874|EC-13 [Escherichia coli]	177	47	1134	15.96	16.14	98.91	619.67	0.16	75.13	1e-17
73	Takahashi_2022	1002	gb|NG_049084.1|+|101-1234|ARO:3006879|EC-19 [Escherichia coli]	199	47	1134	9.96	9.96	100	1003.54	0.18	93.59	1e-21
74	Takahashi_2022	1002	gb|NG_049086.1|+|101-1234|ARO:3006881|EC-8 [Escherichia coli]	101	47	1134	8.91	8.91	100	1122.77	0.09	19.5	1e-05
75	Takahashi_2022	1002	gb|FJ768952.1|+|0-1488|ARO:3000237|TolC [Escherichia coli]	1497	61	1488	53.83	54.1	99.5	184.84	1	1322.16	1e-26
76	Takahashi_2022	1002	gb|U00096.3|-|2306971-2308615|ARO:3003952|YojI [Escherichia coli str. K-12 substr. MG1655]	1005	68	1644	43.07	44.04	97.79	227.07	0.68	817.87	1e-26
77	Takahashi_2022	1002	gb|CP036548.1|+|4326-4839|ARO:3007107|nimE [Bacteroides fragilis]	78	21	513	15.2	15.2	100	657.69	0.15	32.28	1.4e-08
0	Takahashi_2022	1001	gb|AP009048.1|-|4303042-4304509|ARO:3003550|mdtP [Escherichia coli str. K-12 substr. W3110]	69288	583	1467	98.23	100	98.23	100	49.61	67556	1e-26
1	Takahashi_2022	1001	gb|AP009048.1|+|3974604-3975429|ARO:3000508|gadX [Escherichia coli str. K-12 substr. W3110]	17275	337	825	97.82	100	97.82	100	22.43	16287.4	1e-26
2	Takahashi_2022	1001	gb|AF462019.1|+|26-656|ARO:3002681|catB9 [Vibrio cholerae]	2598	260	630	96.83	96.83	100	103.28	4.15	1912.53	1e-26
3	Takahashi_2022	1001	gb|U00096.1|+|3660413-3663527|ARO:3000796|mdtF [Escherichia coli str. K-12 substr. MG1655]	139029	1191	3114	98.52	100	98.52	100	46.96	135495	1e-26
4	Takahashi_2022	1001	gb|BA000007.3|-|4903688-4905062|ARO:3000830|cpxA [Escherichia coli O157:H7 str. Sakai]	76616	544	1374	98.54	100	98.54	100	58.34	74997.7	1e-26
5	Takahashi_2022	1001	gb|KC783461.1|+|0-861|ARO:3001383|TEM-206 [Escherichia coli]	46568	346	861	97.1	97.1	100	102.99	54.38	45537.4	1e-26
6	Takahashi_2022	1001	gb|U00096.1|-|1124117-1125326|ARO:3001216|mdtH [Escherichia coli str. K-12 substr. MG1655]	22865	493	1209	98.76	100	98.76	100	19.81	21425.8	1e-26
7	Takahashi_2022	1001	gb|DQ485529.1|+|0-657|ARO:3002790|QnrS1 [Salmonella enterica subsp. enterica serovar Bovismorbificans]	21242	268	657	100	100	100	100	32.7	20450	1e-26
8	Takahashi_2022	1001	gb|U00096.1|+|2154015-2155263|ARO:3000792|mdtA [Escherichia coli str. K-12 substr. MG1655]	21116	510	1248	98.08	100	98.08	100	18.01	19634	1e-26
9	Takahashi_2022	1001	gb|D78168.1|+|1591-3130|ARO:3000254|emrY [Escherichia coli]	15739	630	1539	98.31	99.29	99.02	100.72	10.62	13943.7	1e-26
10	Takahashi_2022	1001	gb|CP000800.1|-|1191727-1192954|ARO:3001329|mdtG [Escherichia coli O139:H28 str. E24377A]	22311	501	1227	99.35	100	99.35	100	18.69	20851.6	1e-26
11	Takahashi_2022	1001	gb|D78168.1|+|536-1592|ARO:3000206|emrK [Escherichia coli]	14729	433	1056	99.72	100	99.72	100	14.18	13479.3	1e-26
12	Takahashi_2022	1001	gb|AP009048.1|-|4338624-4340268|ARO:3003576|eptA [Escherichia coli str. K-12 substr. W3110]	63846	656	1644	99.39	100	99.39	100	40.21	61903.8	1e-26
13	Takahashi_2022	1001	gb|U00096.1|-|3412802-3413465|ARO:3000656|AcrS [Escherichia coli str. K-12 substr. MG1655]	13551	272	663	99.4	100	99.4	100	21.21	12756.3	1e-26
14	Takahashi_2022	1001	gb|U00096.1|+|2155262-2158385|ARO:3000793|mdtB [Escherichia coli str. K-12 substr. MG1655]	59827	1249	3123	98.37	100	98.37	100	20.31	56179.5	1e-26
15	Takahashi_2022	1001	gb|AP009048.1|-|4153663-4154296|ARO:3000518|CRP [Escherichia coli str. K-12 substr. W3110]	22540	258	633	99.21	100	99.21	100	36.99	21776.3	1e-26
16	Takahashi_2022	1001	gb|AY055428.1|-|20268-21084|ARO:3000412|sul2 [Vibrio cholerae]	13366	334	816	100	100	100	100	16.56	12394.1	1e-26
17	Takahashi_2022	1001	gb|U00096.1|-|2098446-2099613|ARO:3003577|ugd [Escherichia coli str. K-12 substr. MG1655]	9485	479	1167	96.23	98.8	97.4	101.21	8.78	8137.6	1e-26
18	Takahashi_2022	1001	gb|AP009048.1|+|2165012-2166416|ARO:3000829|baeS [Escherichia coli str. K-12 substr. W3110]	24653	572	1404	99.93	100	99.93	100	17.74	22986.9	1e-26
19	Takahashi_2022	1001	gb|BA000007.3|+|3212025-3212640|ARO:3000832|evgA [Escherichia coli O157:H7 str. Sakai]	4471	253	615	99.02	100	99.02	100	7.54	3764.68	1e-26
20	Takahashi_2022	1001	gb|AF024602.1|+|3155-3992|ARO:3002660|APH(6)-Id [Pseudomonas aeruginosa]	14506	343	837	99.88	100	99.88	100	17.61	13507.9	1e-26
21	Takahashi_2022	1001	gb|JF969163.1|+|1053-1893|ARO:3000410|sul1 [Vibrio fluvialis]	628	347	840	59.05	59.05	100	169.35	0.75	80.92	1e-18
22	Takahashi_2022	1001	gb|U00096.3|-|481253-484403|ARO:3000216|acrB [Escherichia coli str. K-12 substr. MG1655]	86590	1241	3150	99.08	100	99.08	100	28.48	82934.4	1e-26
23	Takahashi_2022	1001	gb|U00096.3|-|4567286-4568519|ARO:3001214|mdtM [Escherichia coli str. K-12 substr. MG1655]	45196	497	1233	100	100	100	100	37.01	43725.8	1e-26
24	Takahashi_2022	1001	gb|BA000007.3|-|1737690-1738104|ARO:3000676|H-NS [Escherichia coli O157:H7 str. Sakai]	5335	170	414	99.03	100	99.03	100	13.36	4844.29	1e-26
25	Takahashi_2022	1001	gb|M64090.1|+|0-735|ARO:3000595|ErmT [Plasmid pGT633]	1727	303	735	96.05	96.87	99.16	103.23	2.39	997.91	1e-26
26	Takahashi_2022	1001	gb|U00096.1|+|2158385-2161463|ARO:3000794|mdtC [Escherichia coli str. K-12 substr. MG1655]	53328	1236	3078	98.9	100	98.9	100	18.11	49731	1e-26
27	Takahashi_2022	1001	gb|U00096.1|+|2484373-2487967|ARO:3000833|evgS [Escherichia coli str. K-12 substr. MG1655]	40510	1454	3594	99.14	100	99.14	100	11.63	36349.3	1e-26
28	Takahashi_2022	1001	gb|U00096.3|+|2810769-2811300|ARO:3000516|emrR [Escherichia coli str. K-12 substr. MG1655]	9153	218	531	100	100	100	100	17.45	8518.18	1e-26
29	Takahashi_2022	1001	gb|AP009048.1|+|2166412-2167135|ARO:3000828|baeR [Escherichia coli str. K-12 substr. W3110]	11050	297	723	98.06	100	98.06	100	16.39	10189.9	1e-26
30	Takahashi_2022	1001	gb|AP009048.1|+|2586250-2589364|ARO:3000491|acrD [Escherichia coli str. K-12 substr. W3110]	68249	1240	3114	99.04	100	99.04	100	22.83	64616.2	1e-26
31	Takahashi_2022	1001	gb|AP009048.1|-|4306556-4307588|ARO:3003548|mdtN [Escherichia coli str. K-12 substr. W3110]	48595	415	1032	97.97	100	97.97	100	50.87	47362.8	1e-26
32	Takahashi_2022	1001	gb|U00096.1|+|3415032-3418137|ARO:3000502|AcrF [Escherichia coli str. K-12 substr. MG1655]	117925	1202	3105	99.03	100	99.03	100	39.49	114366	1e-26
33	Takahashi_2022	1001	gb|U00096.1|+|3413863-3415021|ARO:3000499|AcrE [Escherichia coli str. K-12 substr. MG1655]	42006	467	1158	98.79	100	98.79	100	38.05	40623	1e-26
34	Takahashi_2022	1001	gb|AP009048.1|+|2810082-2811255|ARO:3000027|emrA [Escherichia coli str. K-12 substr. W3110]	27521	477	1173	98.55	100	98.55	100	24.67	26120.5	1e-26
35	Takahashi_2022	1001	gb|U00096.3|-|3203309-3204131|ARO:3002986|bacA [Escherichia coli str. K-12 substr. MG1655]	25487	335	822	98.54	100	98.54	100	32.67	24499.1	1e-26
36	Takahashi_2022	1001	gb|AF313472.2|+|15593-16397|ARO:3002639|APH(3'')-Ib [Pseudomonas aeruginosa]	10614	330	804	99.63	100	99.63	100	13.47	9662.6	1e-26
37	Takahashi_2022	1001	gb|U00096.1|+|2812615-2814154|ARO:3000074|emrB [Escherichia coli str. K-12 substr. MG1655]	34847	624	1539	99.81	100	99.81	100	22.96	33018	1e-26
38	Takahashi_2022	1001	gb|AF188199.1|+|214-1075|ARO:3000936|TEM-70 [Escherichia coli]	1260	355	861	13.94	13.94	100	717.5	1.49	506.19	1e-26
39	Takahashi_2022	1001	gb|AP009048.1|-|3980025-3981183|ARO:3000795|mdtE [Escherichia coli str. K-12 substr. W3110]	55054	464	1158	99.65	100	99.65	100	48.57	53676.1	1e-26
40	Takahashi_2022	1001	gb|AP009048.1|+|1621287-1621671|ARO:3000263|marA [Escherichia coli str. K-12 substr. W3110]	3371	158	384	99.48	100	99.48	100	8.92	2924.17	1e-26
41	Takahashi_2022	1001	gb|AF534183.1|+|2970-4245|ARO:3000165|tet(A) [Shigella sonnei]	89557	501	1275	98.04	98.9	99.13	101.11	71.42	88063.2	1e-26
42	Takahashi_2022	1001	gb|KJ541681.1|+|19526-20000|ARO:3002854|dfrA1 [Klebsiella oxytoca]	616	195	474	65.61	65.61	100	152.41	1.3	217.44	1e-26
43	Takahashi_2022	1001	gb|AP009048.1|-|4304505-4306557|ARO:3003549|mdtO [Escherichia coli str. K-12 substr. W3110]	98806	803	2052	98.39	100	98.39	100	50.53	96422.1	1e-26
44	Takahashi_2022	1001	gb|U00096.1|+|2367070-2368039|ARO:3003578|PmrF [Escherichia coli str. K-12 substr. MG1655]	18854	396	969	99.38	100	99.38	100	20	17697.2	1e-26
45	Takahashi_2022	1001	gb|CP015085.1|-|2551711-2552440|ARO:3003838|gadW [Escherichia coli O25b:H4]	9005	299	729	94.38	100	94.38	100	14.4	8144.06	1e-26
46	Takahashi_2022	1001	gb|U00096.3|-|721055-721733|ARO:3003841|kdpE [Escherichia coli str. K-12 substr. MG1655]	10021	278	678	96.46	99.26	97.18	100.74	16	9214.98	1e-26
47	Takahashi_2022	1001	gb|U00096.3|+|966620-968369|ARO:3003950|msbA [Escherichia coli str. K-12 substr. MG1655]	33309	710	1749	99.03	100	99.03	100	19.75	31237.9	1e-26
48	Takahashi_2022	1001	gb|AF231986.2|+|3307-4522|ARO:3002705|floR [Escherichia coli]	19716	496	1215	99.92	100	99.92	100	16.41	18274.1	1e-26
49	Takahashi_2022	1001	gb|Z11877.1|+|485-818|ARO:3004039|Ecol_emrE [Escherichia coli]	1323	137	333	64.56	69.37	93.07	144.16	4.18	962.2	1e-26
50	Takahashi_2022	1001	gb|U00096.3|-|484425-485619|ARO:3004043|Ecol_acrA [Escherichia coli str. K-12 substr. MG1655]	37060	483	1194	99.83	100	99.83	100	31.51	35633.8	1e-26
51	Takahashi_2022	1001	gb|JQ394987.1|+|0-1233|ARO:3001328|Ecol_mdfA [Escherichia coli]	17219	504	1233	96.92	100	96.92	100	15.32	15761.6	1e-26
52	Takahashi_2022	1001	gb|AE003852.1|+|1674272-1675445|ARO:3004289|Vcho_varG [Vibrio cholerae O1 biovar El Tor str. N16961]	5074	483	1173	89.68	89.77	99.91	111.4	4.36	3791.58	1e-26
53	Takahashi_2022	1001	gb|U00096.3|-|4377810-4378944|ARO:3004290|Ecol_ampC_BLA [Escherichia coli str. K-12 substr. MG1655]	4198	467	1134	34.74	35.45	98.01	282.09	3.92	2982.4	1e-26
54	Takahashi_2022	1001	gb|AE003852.1|-|1687437-1688259|ARO:3004364|almG [Vibrio cholerae O1 biovar El Tor str. N16961]	4867	338	822	100	100	100	100	6.02	3938.58	1e-26
55	Takahashi_2022	1001	gb|FO834906.1|-|2173974-2175099|ARO:3005044|OmpA [Klebsiella pneumoniae]	4098	464	1125	60.18	68.09	88.38	146.87	4.91	2894.71	1e-26
56	Takahashi_2022	1001	gb|CP007727.1|-|807206-809555|ARO:3005059|LptD [Klebsiella pneumoniae subsp. pneumoniae KPNIH10]	1725	970	2349	14.77	17.45	84.63	572.93	1.1	211.26	1e-26
57	Takahashi_2022	1001	gb|NG_049083.1|+|101-1234|ARO:3006878|EC-18 [Escherichia coli]	27160	461	1134	80.69	81.75	98.71	122.33	24.65	25805.2	1e-26
58	Takahashi_2022	1001	gb|NG_049084.1|+|101-1234|ARO:3006879|EC-19 [Escherichia coli]	5322	467	1134	41.8	42.42	98.54	235.76	4.86	4070.66	1e-26
59	Takahashi_2022	1001	gb|NG_049085.1|+|101-1234|ARO:3006880|EC-5 [Escherichia]	2791	468	1134	34.04	34.83	97.72	287.09	2.61	1655.69	1e-26
60	Takahashi_2022	1001	gb|NG_049086.1|+|101-1234|ARO:3006881|EC-8 [Escherichia coli]	1218	468	1134	11.9	12.17	97.83	821.74	1.17	333.12	1e-26
61	Takahashi_2022	1001	gb|FJ768952.1|+|0-1488|ARO:3000237|TolC [Escherichia coli]	46847	599	1488	98.45	100	98.45	100	33.32	45078.4	1e-26
62	Takahashi_2022	1001	gb|U00096.3|-|2306971-2308615|ARO:3003952|YojI [Escherichia coli str. K-12 substr. MG1655]	28742	669	1644	98.05	100.06	97.99	99.94	18.92	26795.4	1e-26
0	Takahashi_2022	30	gb|AP009048.1|-|4303042-4304509|ARO:3003550|mdtP [Escherichia coli str. K-12 substr. W3110]	86935	882	1467	98.16	100	98.16	100	62.65	84324	1e-26
1	Takahashi_2022	30	gb|AP009048.1|+|3974604-3975429|ARO:3000508|gadX [Escherichia coli str. K-12 substr. W3110]	20056	508	825	97.94	100	97.94	100	26.04	18581.3	1e-26
2	Takahashi_2022	30	gb|U00096.1|+|3660413-3663527|ARO:3000796|mdtF [Escherichia coli str. K-12 substr. MG1655]	198668	1795	3114	98.49	100	98.49	100	67.25	193345	1e-26
3	Takahashi_2022	30	gb|BA000007.3|-|4903688-4905062|ARO:3000830|cpxA [Escherichia coli O157:H7 str. Sakai]	80610	828	1374	98.62	100	98.62	100	62.07	78159.3	1e-26
4	Takahashi_2022	30	gb|U00096.1|-|1124117-1125326|ARO:3001216|mdtH [Escherichia coli str. K-12 substr. MG1655]	61508	733	1209	98.43	100	98.43	100	54.38	59341.2	1e-26
5	Takahashi_2022	30	gb|U00096.1|+|2154015-2155263|ARO:3000792|mdtA [Escherichia coli str. K-12 substr. MG1655]	47411	761	1248	98.16	100	98.16	100	40.42	45174.9	1e-26
6	Takahashi_2022	30	gb|D78168.1|+|1591-3130|ARO:3000254|emrY [Escherichia coli]	25443	946	1539	99.68	100	99.68	100	16.8	22739.2	1e-26
7	Takahashi_2022	30	gb|CP000800.1|-|1191727-1192954|ARO:3001329|mdtG [Escherichia coli O139:H28 str. E24377A]	50206	747	1227	99.1	100.16	98.94	99.84	42.39	48006.4	1e-26
8	Takahashi_2022	30	gb|D78168.1|+|536-1592|ARO:3000206|emrK [Escherichia coli]	27013	649	1056	99.62	100	99.62	100	26.14	25126.8	1e-26
9	Takahashi_2022	30	gb|AP009048.1|-|4338624-4340268|ARO:3003576|eptA [Escherichia coli str. K-12 substr. W3110]	84796	989	1644	99.33	100	99.33	100	53.72	81873.4	1e-26
10	Takahashi_2022	30	gb|U00096.1|-|3412802-3413465|ARO:3000656|AcrS [Escherichia coli str. K-12 substr. MG1655]	13959	409	663	99.4	100	99.4	100	21.88	12777.5	1e-26
11	Takahashi_2022	30	gb|U00096.1|+|2155262-2158385|ARO:3000793|mdtB [Escherichia coli str. K-12 substr. MG1655]	161156	1826	3123	99.78	100	99.78	100	52.26	155757	1e-26
12	Takahashi_2022	30	gb|AP009048.1|-|4153663-4154296|ARO:3000518|CRP [Escherichia coli str. K-12 substr. W3110]	36623	387	633	99.21	100	99.21	100	59.82	35476.2	1e-26
13	Takahashi_2022	30	gb|U00096.1|-|2098446-2099613|ARO:3003577|ugd [Escherichia coli str. K-12 substr. MG1655]	19800	719	1167	96.14	100	96.14	100	19.54	17743.3	1e-26
14	Takahashi_2022	30	gb|AP009048.1|+|2165012-2166416|ARO:3000829|baeS [Escherichia coli str. K-12 substr. W3110]	42417	858	1404	98.08	100	98.08	100	31.76	39910.6	1e-26
15	Takahashi_2022	30	gb|BA000007.3|+|3212025-3212640|ARO:3000832|evgA [Escherichia coli O157:H7 str. Sakai]	6356	380	615	99.02	100	99.02	100	10.73	5299.74	1e-26
16	Takahashi_2022	30	gb|U00096.3|-|481253-484403|ARO:3000216|acrB [Escherichia coli str. K-12 substr. MG1655]	223890	1798	3150	99.08	100	99.08	100	73.49	218551	1e-26
17	Takahashi_2022	30	gb|U00096.3|-|4567286-4568519|ARO:3001214|mdtM [Escherichia coli str. K-12 substr. MG1655]	46880	752	1233	96.27	100	96.27	100	42.84	44670.3	1e-26
18	Takahashi_2022	30	gb|AF227521.1|+|3269-4487|ARO:3000616|mel [Streptococcus pyogenes]	801	755	1218	35.47	37.52	94.53	266.52	0.79	1.32	0.25
19	Takahashi_2022	30	gb|D16251.1|-|1625-2531|ARO:3000316|mphA [Escherichia coli]	743	562	906	63.8	64.02	99.66	156.21	0.85	25.07	5.5e-07
20	Takahashi_2022	30	gb|BA000007.3|-|1737690-1738104|ARO:3000676|H-NS [Escherichia coli O157:H7 str. Sakai]	9113	256	414	99.52	100	99.52	100	22.48	8372.79	1e-26
21	Takahashi_2022	30	gb|U00096.1|+|2158385-2161463|ARO:3000794|mdtC [Escherichia coli str. K-12 substr. MG1655]	126961	1824	3078	98.57	100	98.57	100	43.7	121592	1e-26
22	Takahashi_2022	30	gb|U00096.1|+|2484373-2487967|ARO:3000833|evgS [Escherichia coli str. K-12 substr. MG1655]	69105	2176	3594	99.44	100	99.44	100	19.7	62841.4	1e-26
23	Takahashi_2022	30	gb|U00096.3|+|2810769-2811300|ARO:3000516|emrR [Escherichia coli str. K-12 substr. MG1655]	15000	327	531	100	100	100	100	28.59	14044.8	1e-26
24	Takahashi_2022	30	gb|AP009048.1|+|2166412-2167135|ARO:3000828|baeR [Escherichia coli str. K-12 substr. W3110]	24604	444	723	99.45	100	99.45	100	34.61	23301.4	1e-26
25	Takahashi_2022	30	gb|AP009048.1|+|2586250-2589364|ARO:3000491|acrD [Escherichia coli str. K-12 substr. W3110]	150748	1828	3114	99.07	100	99.07	100	49.84	145349	1e-26
26	Takahashi_2022	30	gb|AP009048.1|-|4306556-4307588|ARO:3003548|mdtN [Escherichia coli str. K-12 substr. W3110]	49875	629	1032	98.06	100	98.06	100	51.68	48019.2	1e-26
27	Takahashi_2022	30	gb|U00096.1|+|3415032-3418137|ARO:3000502|AcrF [Escherichia coli str. K-12 substr. MG1655]	173499	1807	3105	99.13	100	99.13	100	57.8	168150	1e-26
28	Takahashi_2022	30	gb|U00096.1|+|3413863-3415021|ARO:3000499|AcrE [Escherichia coli str. K-12 substr. MG1655]	60479	703	1158	98.96	100	98.96	100	54.29	58402	1e-26
29	Takahashi_2022	30	gb|AP009048.1|+|2810082-2811255|ARO:3000027|emrA [Escherichia coli str. K-12 substr. W3110]	49459	715	1173	97.44	100	97.44	100	46.27	47354.5	1e-26
30	Takahashi_2022	30	gb|U00096.3|-|3203309-3204131|ARO:3002986|bacA [Escherichia coli str. K-12 substr. MG1655]	28936	504	822	98.66	100	98.66	100	37.18	27456.1	1e-26
31	Takahashi_2022	30	gb|U00096.1|+|2812615-2814154|ARO:3000074|emrB [Escherichia coli str. K-12 substr. MG1655]	86334	925	1539	99.87	100	99.87	100	56.72	83596.3	1e-26
32	Takahashi_2022	30	gb|AP009048.1|-|3980025-3981183|ARO:3000795|mdtE [Escherichia coli str. K-12 substr. W3110]	64464	702	1158	99.74	100	99.74	100	56.44	62388	1e-26
33	Takahashi_2022	30	gb|AP009048.1|+|1621287-1621671|ARO:3000263|marA [Escherichia coli str. K-12 substr. W3110]	8154	237	384	99.48	100	99.48	100	21.75	7468.13	1e-26
34	Takahashi_2022	30	gb|AP009048.1|-|4304505-4306557|ARO:3003549|mdtO [Escherichia coli str. K-12 substr. W3110]	120558	1218	2052	98.39	100	98.39	100	61.94	116951	1e-26
35	Takahashi_2022	30	gb|U00096.1|+|2367070-2368039|ARO:3003578|PmrF [Escherichia coli str. K-12 substr. MG1655]	33052	594	969	99.28	100	99.28	100	35.14	31311.2	1e-26
36	Takahashi_2022	30	gb|CP015085.1|-|2551711-2552440|ARO:3003838|gadW [Escherichia coli O25b:H4]	10116	450	729	94.38	100	94.38	100	16.45	8840.61	1e-26
37	Takahashi_2022	30	gb|U00096.3|-|721055-721733|ARO:3003841|kdpE [Escherichia coli str. K-12 substr. MG1655]	20442	417	678	96.9	100	96.9	100	32.85	19222.4	1e-26
38	Takahashi_2022	30	gb|U00096.3|+|966620-968369|ARO:3003950|msbA [Escherichia coli str. K-12 substr. MG1655]	101094	1046	1749	99.31	100	99.31	100	59.35	97998.1	1e-26
39	Takahashi_2022	30	gb|HQ652506.1|+|373-2098|ARO:3004032|tetA(46) [Streptococcus australis]	1119	1070	1725	49.51	51.65	95.85	193.6	0.75	1.08	0.3
40	Takahashi_2022	30	gb|HQ652506.1|+|2099-3836|ARO:3004033|tetB(46) [Streptococcus australis]	1220	1077	1737	44.73	47.04	95.1	212.61	0.82	8.81	0.003
41	Takahashi_2022	30	gb|U00096.3|-|484425-485619|ARO:3004043|Ecol_acrA [Escherichia coli str. K-12 substr. MG1655]	90219	717	1194	99.75	100	99.75	100	76.92	88090.4	1e-26
42	Takahashi_2022	30	gb|JQ394987.1|+|0-1233|ARO:3001328|Ecol_mdfA [Escherichia coli]	34614	755	1233	97.24	100	97.24	100	30.68	32411.3	1e-26
43	Takahashi_2022	30	gb|U00096.3|-|4377810-4378944|ARO:3004290|Ecol_ampC_BLA [Escherichia coli str. K-12 substr. MG1655]	8153	701	1134	42.15	42.59	98.96	234.78	7.4	6270.19	1e-26
44	Takahashi_2022	30	gb|FO834906.1|-|2173974-2175099|ARO:3005044|OmpA [Klebsiella pneumoniae]	13608	694	1125	66.22	76.44	86.63	130.81	17.22	11658.6	1e-26
45	Takahashi_2022	30	gb|CP007727.1|-|807206-809555|ARO:3005059|LptD [Klebsiella pneumoniae subsp. pneumoniae KPNIH10]	5501	1455	2349	15.54	18.39	84.49	543.75	3.63	2352.75	1e-26
46	Takahashi_2022	30	gb|NG_049081.1|+|101-1234|ARO:3006876|EC-15 [Escherichia coli]	27076	696	1134	92.33	93.47	98.77	106.98	24.82	25055	1e-26
47	Takahashi_2022	30	gb|NG_049083.1|+|101-1234|ARO:3006878|EC-18 [Escherichia coli]	5126	702	1134	31.92	32.36	98.64	308.99	4.62	3357.14	1e-26
48	Takahashi_2022	30	gb|NG_049084.1|+|101-1234|ARO:3006879|EC-19 [Escherichia coli]	5527	702	1134	45.24	46.56	97.16	214.77	5.05	3736.56	1e-26
49	Takahashi_2022	30	gb|NG_049086.1|+|101-1234|ARO:3006881|EC-8 [Escherichia coli]	1694	703	1134	23.19	23.54	98.5	424.72	1.62	409.33	1e-26
50	Takahashi_2022	30	gb|FJ768952.1|+|0-1488|ARO:3000237|TolC [Escherichia coli]	89703	893	1488	99.73	100	99.73	100	61.18	87056.7	1e-26
51	Takahashi_2022	30	gb|U00096.3|-|2306971-2308615|ARO:3003952|YojI [Escherichia coli str. K-12 substr. MG1655]	58308	999	1644	98.24	100.06	98.18	99.94	38.34	55378	1e-26
0	Takahashi_2022	31	gb|AF028812.1|+|392-887|ARO:3002867|dfrF [Enterococcus faecalis]	574	21	495	61.62	61.62	100	162.3	1.2	512.49	1e-26
1	Takahashi_2022	31	gb|AP009048.1|-|4303042-4304509|ARO:3003550|mdtP [Escherichia coli str. K-12 substr. W3110]	565	63	1467	31.42	32.65	96.24	306.26	0.42	399.37	1e-26
2	Takahashi_2022	31	gb|AF535130.1|+|0-861|ARO:3001100|SHV-42 [Klebsiella pneumoniae]	722	37	861	53.54	53.54	100	186.77	0.84	617.06	1e-26
3	Takahashi_2022	31	gb|AP009048.1|+|3974604-3975429|ARO:3000508|gadX [Escherichia coli str. K-12 substr. W3110]	77	35	825	11.27	12.24	92.08	816.83	0.12	14.88	0.00011
4	Takahashi_2022	31	gb|AF462019.1|+|26-656|ARO:3002681|catB9 [Vibrio cholerae]	1174	27	630	88.89	88.89	100	112.5	1.86	1094.49	1e-26
5	Takahashi_2022	31	gb|U00096.1|+|3660413-3663527|ARO:3000796|mdtF [Escherichia coli str. K-12 substr. MG1655]	1203	135	3114	28.39	28.77	98.66	347.54	0.41	852.14	1e-26
6	Takahashi_2022	31	gb|BA000007.3|-|4903688-4905062|ARO:3000830|cpxA [Escherichia coli O157:H7 str. Sakai]	111	59	1374	8.37	8.52	98.29	1174.36	0.09	15.25	9.4e-05
7	Takahashi_2022	31	gb|GQ342996.1|+|797-1793|ARO:3003097|CfxA6 [uncultured organism]	9936	41	996	97.79	98.19	99.59	101.84	10.17	9812.87	1e-26
8	Takahashi_2022	31	gb|AY227054.1|+|0-765|ARO:3001780|OXA-85 [Fusobacterium nucleatum]	2560	32	765	95.29	95.29	100	104.94	3.42	2462.81	1e-26
9	Takahashi_2022	31	gb|U00096.1|-|1124117-1125326|ARO:3001216|mdtH [Escherichia coli str. K-12 substr. MG1655]	584	52	1209	41.03	42.02	97.64	237.99	0.48	443.54	1e-26
10	Takahashi_2022	31	gb|U00096.1|+|2154015-2155263|ARO:3000792|mdtA [Escherichia coli str. K-12 substr. MG1655]	164	54	1248	13.86	14.5	95.58	689.5	0.15	54.96	1e-12
11	Takahashi_2022	31	gb|AB089595.1|+|0-1206|ARO:3000166|tet(B) [Gram-negative bacterium TC71]	91	52	1206	8.04	8.29	97	1206	0.08	10.26	0.0014
12	Takahashi_2022	31	gb|AJ222769.3|+|3686-5606|ARO:3000194|tet(W) [Butyrivibrio fibrisolvens]	10278	79	1920	90.52	90.62	99.89	110.34	5.4	10042.1	1e-26
13	Takahashi_2022	31	gb|D78168.1|+|1591-3130|ARO:3000254|emrY [Escherichia coli]	223	67	1539	15.66	16.24	96.4	615.6	0.16	83.77	1e-19
14	Takahashi_2022	31	gb|CP000800.1|-|1191727-1192954|ARO:3001329|mdtG [Escherichia coli O139:H28 str. E24377A]	92	53	1227	7.99	8.23	97.03	1214.85	0.08	10.17	0.0014
15	Takahashi_2022	31	gb|D78168.1|+|536-1592|ARO:3000206|emrK [Escherichia coli]	101	46	1056	9.56	9.56	100	1045.54	0.1	20.52	5.9e-06
16	Takahashi_2022	31	gb|M17124.1|+|1181-1982|ARO:3000498|ErmF [Bacteroides fragilis]	4271	34	801	99.63	100	99.63	100	5.47	4169.49	1e-26
17	Takahashi_2022	31	gb|AP009048.1|-|4338624-4340268|ARO:3003576|eptA [Escherichia coli str. K-12 substr. W3110]	887	71	1644	39.36	40.15	98.03	249.09	0.57	693.97	1e-26
18	Takahashi_2022	31	gb|U00096.1|-|3412802-3413465|ARO:3000656|AcrS [Escherichia coli str. K-12 substr. MG1655]	193	28	663	30.02	30.47	98.51	328.22	0.3	121.34	1e-26
19	Takahashi_2022	31	gb|U00096.1|+|2155262-2158385|ARO:3000793|mdtB [Escherichia coli str. K-12 substr. MG1655]	306	136	3123	11.4	12.2	93.44	819.69	0.12	65.23	1e-15
20	Takahashi_2022	31	gb|AP009048.1|-|4153663-4154296|ARO:3000518|CRP [Escherichia coli str. K-12 substr. W3110]	339	27	633	34.91	36.18	96.51	276.42	0.59	264.56	1e-26
21	Takahashi_2022	31	gb|AJ252200.1|+|1278-4401|ARO:3003056|smeE [Stenotrophomonas maltophilia]	311	136	3123	5.83	6.6	88.35	1516.02	0.15	68.36	1e-15
22	Takahashi_2022	31	gb|AY055428.1|-|20268-21084|ARO:3000412|sul2 [Vibrio cholerae]	1209	35	816	88.97	88.97	100	112.4	1.49	1106.84	1e-26
23	Takahashi_2022	31	gb|AM419751.1|+|14210-15431|ARO:3000567|tet(40) [uncultured bacterium]	43478	41	1221	99.59	100.16	99.43	99.84	36.44	43353.7	1e-26
24	Takahashi_2022	31	gb|AF024602.1|+|3155-3992|ARO:3002660|APH(6)-Id [Pseudomonas aeruginosa]	2541	36	837	92.23	92.35	99.87	108.28	3.04	2434.84	1e-26
25	Takahashi_2022	31	gb|U00096.3|-|481253-484403|ARO:3000216|acrB [Escherichia coli str. K-12 substr. MG1655]	854	136	3150	21.65	22.7	95.38	440.56	0.33	518.83	1e-26
26	Takahashi_2022	31	gb|U00096.3|-|4567286-4568519|ARO:3001214|mdtM [Escherichia coli str. K-12 substr. MG1655]	186	53	1233	15.9	16.3	97.51	613.43	0.16	72.92	1e-16
27	Takahashi_2022	31	gb|AF227521.1|+|3269-4487|ARO:3000616|mel [Streptococcus pyogenes]	396	53	1218	35.8	38.67	92.57	258.6	0.41	261.9	1e-26
28	Takahashi_2022	31	gb|D16251.1|-|1625-2531|ARO:3000316|mphA [Escherichia coli]	218	39	906	23.29	23.95	97.24	417.51	0.26	123.73	1e-26
29	Takahashi_2022	31	gb|BA000007.3|-|1737690-1738104|ARO:3000676|H-NS [Escherichia coli O157:H7 str. Sakai]	94	18	414	22.71	22.71	100	440.43	0.23	51.46	1e-12
30	Takahashi_2022	31	gb|U00096.1|+|2158385-2161463|ARO:3000794|mdtC [Escherichia coli str. K-12 substr. MG1655]	343	134	3078	8.71	8.93	97.45	1119.27	0.12	91.38	1e-20
31	Takahashi_2022	31	gb|U00096.1|+|2484373-2487967|ARO:3000833|evgS [Escherichia coli str. K-12 substr. MG1655]	380	156	3594	10.66	10.82	98.46	923.91	0.11	92.94	1e-21
32	Takahashi_2022	31	gb|Z21523.1|+|0-1974|ARO:3000191|tet(Q) [Bacteroides fragilis]	25019	75	1974	97.11	99.19	97.91	100.82	13.8	24794.4	1e-26
33	Takahashi_2022	31	gb|EU722333.1|+|1932-3852|ARO:3000196|tet(32) [Escherichia coli]	918	83	1920	42.92	43.33	99.04	230.77	0.5	695.51	1e-26
34	Takahashi_2022	31	gb|AP009048.1|+|2166412-2167135|ARO:3000828|baeR [Escherichia coli str. K-12 substr. W3110]	79	31	723	10.93	10.93	100	915.19	0.11	20.37	6.4e-06
35	Takahashi_2022	31	gb|AP009048.1|+|2586250-2589364|ARO:3000491|acrD [Escherichia coli str. K-12 substr. W3110]	486	135	3114	17.08	18.05	94.66	554.09	0.19	197.45	1e-26
36	Takahashi_2022	31	gb|U00096.1|+|3415032-3418137|ARO:3000502|AcrF [Escherichia coli str. K-12 substr. MG1655]	1635	134	3105	40.45	41.19	98.2	242.77	0.57	1272.48	1e-26
37	Takahashi_2022	31	gb|U00096.1|+|3413863-3415021|ARO:3000499|AcrE [Escherichia coli str. K-12 substr. MG1655]	317	50	1158	23.06	23.58	97.8	424.18	0.3	193.32	1e-26
38	Takahashi_2022	31	gb|AP009048.1|+|2810082-2811255|ARO:3000027|emrA [Escherichia coli str. K-12 substr. W3110]	317	51	1173	26.43	27.02	97.79	370.03	0.29	192.03	1e-26
39	Takahashi_2022	31	gb|AB039845.1|+|25-1945|ARO:3000186|tet(M) [Erysipelothrix rhusiopathiae]	161	83	1920	5.26	5.26	100	1900.99	0.08	24.38	7.9e-07
40	Takahashi_2022	31	gb|U00096.3|-|3203309-3204131|ARO:3002986|bacA [Escherichia coli str. K-12 substr. MG1655]	80	35	822	11.44	12.29	93.07	813.86	0.12	16.81	4.1e-05
41	Takahashi_2022	31	gb|AF313472.2|+|15593-16397|ARO:3002639|APH(3'')-Ib [Pseudomonas aeruginosa]	2125	34	804	89.93	90.3	99.59	110.74	2.71	2023.09	1e-26
42	Takahashi_2022	31	gb|U00096.1|+|2812615-2814154|ARO:3000074|emrB [Escherichia coli str. K-12 substr. MG1655]	392	67	1539	18.52	18.65	99.3	536.24	0.24	230.02	1e-26
43	Takahashi_2022	31	gb|AF472622.2|+|52-1018|ARO:3003003|CfxA3 [Capnocytophaga ochracea]	1299	41	966	64.08	64.18	99.84	155.81	1.36	1178.58	1e-26
44	Takahashi_2022	31	gb|AP009048.1|-|3980025-3981183|ARO:3000795|mdtE [Escherichia coli str. K-12 substr. W3110]	311	50	1158	27.2	27.37	99.37	365.3	0.27	187.78	1e-26
45	Takahashi_2022	31	gb|AP009048.1|+|1621287-1621671|ARO:3000263|marA [Escherichia coli str. K-12 substr. W3110]	168	16	384	30.99	31.25	99.17	320	0.45	123.84	1e-26
46	Takahashi_2022	31	gb|AF534183.1|+|2970-4245|ARO:3000165|tet(A) [Shigella sonnei]	509	55	1275	28.86	29.02	99.46	344.59	0.41	364.3	1e-26
47	Takahashi_2022	31	gb|KJ541681.1|+|19526-20000|ARO:3002854|dfrA1 [Klebsiella oxytoca]	410	20	474	59.92	59.92	100	166.9	0.86	352.03	1e-26
48	Takahashi_2022	31	gb|AP009048.1|-|4304505-4306557|ARO:3003549|mdtO [Escherichia coli str. K-12 substr. W3110]	401	89	2052	16.52	17.01	97.13	587.97	0.21	197.98	1e-26
49	Takahashi_2022	31	gb|AE005672.3|-|1980557-1982324|ARO:3000025|patB [Streptococcus pneumoniae TIGR4]	155	77	1767	9.22	9.45	97.6	1058.08	0.09	26.16	3.1e-07
50	Takahashi_2022	31	gb|U00096.1|+|2367070-2368039|ARO:3003578|PmrF [Escherichia coli str. K-12 substr. MG1655]	105	42	969	11.87	12.38	95.83	807.5	0.12	26.72	2.4e-07
51	Takahashi_2022	31	gb|M18896.2|+|206-2126|ARO:3000190|tet(O) [Campylobacter jejuni]	38533	67	1920	98.91	99.95	98.96	100.05	20.7	38331.4	1e-26
52	Takahashi_2022	31	gb|CP015085.1|-|2551711-2552440|ARO:3003838|gadW [Escherichia coli O25b:H4]	160	31	729	25.51	27.3	93.47	366.33	0.27	85.7	1e-19
53	Takahashi_2022	31	gb|U00096.3|-|721055-721733|ARO:3003841|kdpE [Escherichia coli str. K-12 substr. MG1655]	143	29	678	20.35	20.8	97.87	480.85	0.27	74.56	1e-17
54	Takahashi_2022	31	gb|EU370913.1|+|46651-47827|ARO:3003922|oqxA [Escherichia coli]	140	51	1176	12.76	13.1	97.4	763.64	0.13	41.13	6.5e-10
55	Takahashi_2022	31	gb|EU370913.1|+|47850-51003|ARO:3003923|oqxB [Escherichia coli]	1882	136	3153	46.81	47.61	98.33	210.06	0.63	1509.74	1e-26
56	Takahashi_2022	31	gb|U00096.3|+|966620-968369|ARO:3003950|msbA [Escherichia coli str. K-12 substr. MG1655]	115	76	1749	7.03	7.26	96.85	1377.17	0.07	7.82	0.0052
57	Takahashi_2022	31	gb|M72415.1|+|1120-1984|ARO:3004683|aadS [Transposon Tn4551]	101	37	864	11.69	11.69	100	855.45	0.12	28.9	7.7e-08
58	Takahashi_2022	31	gb|AF231986.2|+|3307-4522|ARO:3002705|floR [Escherichia coli]	4062	51	1215	95.8	95.88	99.91	104.29	3.36	3908.81	1e-26
59	Takahashi_2022	31	gb|AJ318073.1|+|793-1990|ARO:3004041|Kpne_acrA [Klebsiella pneumoniae]	1107	51	1197	56.14	57.06	98.39	175.26	0.96	960.45	1e-26
60	Takahashi_2022	31	gb|U00096.3|-|484425-485619|ARO:3004043|Ecol_acrA [Escherichia coli str. K-12 substr. MG1655]	184	52	1194	13.15	13.48	97.52	741.61	0.17	73.73	1e-17
61	Takahashi_2022	31	gb|KU254579.1|+|59421-59841|ARO:3004111|FosA6 [Escherichia coli]	147	18	420	37.38	38.57	96.91	259.26	0.39	100.17	1e-22
62	Takahashi_2022	31	gb|JQ394987.1|+|0-1233|ARO:3001328|Ecol_mdfA [Escherichia coli]	145	53	1233	10.06	11.35	88.57	880.71	0.2	41.86	6.1e-10
63	Takahashi_2022	31	gb|AE003852.1|+|1674272-1675445|ARO:3004289|Vcho_varG [Vibrio cholerae O1 biovar El Tor str. N16961]	1403	50	1173	70.84	70.84	100	141.16	1.17	1257.6	1e-26
64	Takahashi_2022	31	gb|AJ007350.1|+|239-1094|ARO:3004359|ACI-1 [Acidaminococcus fermentans]	134	37	855	15.67	15.67	100	638.06	0.16	54.6	1e-12
65	Takahashi_2022	31	gb|AE003852.1|-|1687437-1688259|ARO:3004364|almG [Vibrio cholerae O1 biovar El Tor str. N16961]	1767	35	822	90.02	90.02	100	111.08	2.16	1663.14	1e-26
66	Takahashi_2022	31	gb|KU736867.1|+|19653-21573|ARO:3004442|tet(W/N/W) [uncultured bacterium IN-02]	196	83	1920	5.31	5.31	100	1882.35	0.11	45.05	5.3e-10
67	Takahashi_2022	31	gb|M35190.1|+|308-932|ARO:3004454|Ccol_ACT_CHL [Campylobacter coli]	186	27	624	30.45	30.77	98.96	325	0.31	118.26	1e-26
68	Takahashi_2022	31	gb|AJ011502.1|+|300-1425|ARO:3004122|Kpne_OmpK37 [Klebsiella pneumoniae]	831	48	1125	50.93	51.64	98.62	193.63	0.77	695.17	1e-26
69	Takahashi_2022	31	gb|NZ_AGSO01000004.1|+|76478-77432|ARO:3004543|mphO [Brachybacterium paraconglomeratum]	74	41	954	7.76	7.76	100	1289.19	0.08	9.06	0.0026
70	Takahashi_2022	31	gb|ACWO01000051.1|+|22092-23265|ARO:3004588|Kpne_KpnG [Klebsiella sp. 4_1_44FAA]	1154	50	1173	73.32	73.83	99.31	135.45	1.01	1009.9	1e-26
71	Takahashi_2022	31	gb|FO834906.1|-|2173974-2175099|ARO:3005044|OmpA [Klebsiella pneumoniae]	929	48	1125	68.62	69.24	99.1	144.42	0.91	792.15	1e-26
72	Takahashi_2022	31	gb|FO203501.1|+|5123640-5125365|ARO:3005047|eptB [Klebsiella pneumoniae subsp. rhinoscleromatis SB3432]	1596	74	1725	55.94	56.52	98.97	176.92	0.95	1385.27	1e-26
73	Takahashi_2022	31	gb|FO834906.1|+|304977-306633|ARO:3005053|ArnT [Klebsiella pneumoniae]	1399	71	1656	50.12	50.54	99.16	197.85	0.87	1197.68	1e-26
74	Takahashi_2022	31	gb|CP007727.1|-|807206-809555|ARO:3005059|LptD [Klebsiella pneumoniae subsp. pneumoniae KPNIH10]	2356	101	2349	62.88	63.18	99.53	158.29	1.02	2068.72	1e-26
75	Takahashi_2022	31	gb|NG_049079.1|+|101-1234|ARO:3006874|EC-13 [Escherichia coli]	98	49	1134	8.82	8.91	99.01	1122.77	0.09	15.97	6.4e-05
76	Takahashi_2022	31	gb|FJ768952.1|+|0-1488|ARO:3000237|TolC [Escherichia coli]	383	64	1488	18.88	18.95	99.65	527.66	0.26	226.05	1e-26
77	Takahashi_2022	31	gb|U00096.3|-|2306971-2308615|ARO:3003952|YojI [Escherichia coli str. K-12 substr. MG1655]	293	71	1644	16.3	16.97	96.06	589.25	0.21	134.34	1e-26
78	Takahashi_2022	31	gb|NC_008618.1|-|1667063-1670624|ARO:3004480|Bado_rpoB_RIF [Bifidobacterium adolescentis]	370	155	3561	8.62	9.58	90.03	1044.28	0.16	87.82	1e-20
79	Takahashi_2022	31	gb|KJ816753.1|-|19294-19792|ARO:3007112|nimJ [Bacteroides fragilis]	9765	20	498	99	100	99	100	20.42	9703.22	1e-26
80	Takahashi_2022	31	gb|AJ295238.3|+|163-2083|ARO:3007119|tet(O/32/O) [Clostridiaceae bacterium K10]	943	83	1920	17.97	17.97	100	556.52	0.49	719.85	1e-26
81	Takahashi_2022	31	gb|AY394560.1|+|0-1920|ARO:3007120|tet(O/M/O) [Campylobacter coli]	1153	83	1920	11.46	11.93	96.07	838.43	0.63	925.47	1e-26
82	Takahashi_2022	31	gb|AY485122.1|+|0-1920|ARO:3007121|tet(O/W) [Megasphaera elsdenii]	229	83	1920	10	10.16	98.46	984.62	0.13	67.48	1e-15
83	Takahashi_2022	31	gb|DQ525023.1|+|28-1948|ARO:3007122|tet(O/W/32/O) [Lactobacillus johnsonii]	2613	82	1920	43.07	43.59	98.81	229.39	1.4	2375.03	1e-26
84	Takahashi_2022	31	gb|AY196920.1|+|0-1920|ARO:3007123|tet(O/W/O) [Megasphaera elsdenii]	1823	83	1920	32.97	33.44	98.6	299.07	0.97	1588.34	1e-26
0	Takahashi_2022	29	gb|AP009048.1|-|4303042-4304509|ARO:3003550|mdtP [Escherichia coli str. K-12 substr. W3110]	92143	1151	1467	98.36	100	98.36	100	65.99	88746.6	1e-26
1	Takahashi_2022	29	gb|AP009048.1|+|3974604-3975429|ARO:3000508|gadX [Escherichia coli str. K-12 substr. W3110]	23104	659	825	100	100	100	100	29.25	21197.5	1e-26
2	Takahashi_2022	29	gb|U00096.1|+|3660413-3663527|ARO:3000796|mdtF [Escherichia coli str. K-12 substr. MG1655]	217035	2357	3114	99.94	100	99.94	100	71.1	210063	1e-26
3	Takahashi_2022	29	gb|JX101693.1|+|58200-58833|ARO:3002676|catB3 [Enterobacter cloacae]	6351	508	633	72.99	73.62	99.14	135.84	10.43	4975.82	1e-26
4	Takahashi_2022	29	gb|BA000007.3|-|4903688-4905062|ARO:3000830|cpxA [Escherichia coli O157:H7 str. Sakai]	90345	1078	1374	98.69	100	98.69	100	69.05	87160	1e-26
5	Takahashi_2022	29	gb|KC783461.1|+|0-861|ARO:3001383|TEM-206 [Escherichia coli]	22934	688	861	96.17	96.17	100	103.99	26.87	20948	1e-26
6	Takahashi_2022	29	gb|U00096.1|-|1124117-1125326|ARO:3001216|mdtH [Escherichia coli str. K-12 substr. MG1655]	61986	956	1209	98.43	100	98.43	100	54.48	59174	1e-26
7	Takahashi_2022	29	gb|U00096.1|+|2154015-2155263|ARO:3000792|mdtA [Escherichia coli str. K-12 substr. MG1655]	50312	990	1248	98.08	100	98.08	100	43.34	47416.1	1e-26
8	Takahashi_2022	29	gb|AB089595.1|+|0-1206|ARO:3000166|tet(B) [Gram-negative bacterium TC71]	20293	965	1206	99.75	100	99.75	100	17.04	17571.8	1e-26
9	Takahashi_2022	29	gb|D78168.1|+|1591-3130|ARO:3000254|emrY [Escherichia coli]	36245	1226	1539	99.87	100	99.87	100	24.09	32725.4	1e-26
10	Takahashi_2022	29	gb|CP000800.1|-|1191727-1192954|ARO:3001329|mdtG [Escherichia coli O139:H28 str. E24377A]	49373	974	1227	99.67	100	99.67	100	41.26	46525.2	1e-26
11	Takahashi_2022	29	gb|D78168.1|+|536-1592|ARO:3000206|emrK [Escherichia coli]	30627	842	1056	99.91	100	99.91	100	29.65	28188.4	1e-26
12	Takahashi_2022	29	gb|AP009048.1|-|4338624-4340268|ARO:3003576|eptA [Escherichia coli str. K-12 substr. W3110]	104885	1285	1644	99.82	100	99.82	100	65.26	101091	1e-26
13	Takahashi_2022	29	gb|U00096.1|-|3412802-3413465|ARO:3000656|AcrS [Escherichia coli str. K-12 substr. MG1655]	12894	531	663	99.1	100	99.1	100	20.47	11382.8	1e-26
14	Takahashi_2022	29	gb|V00622.1|+|243-903|ARO:3002683|catI [Escherichia coli]	11640	529	660	99.7	99.7	100	100.3	17.91	10143.4	1e-26
15	Takahashi_2022	29	gb|U00096.1|+|2155262-2158385|ARO:3000793|mdtB [Escherichia coli str. K-12 substr. MG1655]	166064	2399	3123	99.81	100	99.81	100	54.63	159001	1e-26
16	Takahashi_2022	29	gb|AP009048.1|-|4153663-4154296|ARO:3000518|CRP [Escherichia coli str. K-12 substr. W3110]	34347	504	633	99.37	100	99.37	100	55.72	32862	1e-26
17	Takahashi_2022	29	gb|AY055428.1|-|20268-21084|ARO:3000412|sul2 [Vibrio cholerae]	1069	656	816	75	75	100	133.33	1.32	98.49	1e-22
18	Takahashi_2022	29	gb|U00096.1|-|2098446-2099613|ARO:3003577|ugd [Escherichia coli str. K-12 substr. MG1655]	4169	938	1167	92.97	96.92	95.93	103.18	4.28	2043.3	1e-26
19	Takahashi_2022	29	gb|AP009048.1|+|2165012-2166416|ARO:3000829|baeS [Escherichia coli str. K-12 substr. W3110]	50114	1114	1404	100	100	100	100	36.5	46866.7	1e-26
20	Takahashi_2022	29	gb|BA000007.3|+|3212025-3212640|ARO:3000832|evgA [Escherichia coli O157:H7 str. Sakai]	8848	493	615	100	100	100	100	14.65	7470.8	1e-26
21	Takahashi_2022	29	gb|AF024602.1|+|3155-3992|ARO:3002660|APH(6)-Id [Pseudomonas aeruginosa]	15449	670	837	99.88	100	99.88	100	18.71	13547.8	1e-26
22	Takahashi_2022	29	gb|JF969163.1|+|1053-1893|ARO:3000410|sul1 [Vibrio fluvialis]	50712	666	840	100	100	100	100	60.77	48746.3	1e-26
23	Takahashi_2022	29	gb|U00096.3|-|481253-484403|ARO:3000216|acrB [Escherichia coli str. K-12 substr. MG1655]	233079	2373	3150	99.43	100	99.43	100	76.08	226054	1e-26
24	Takahashi_2022	29	gb|JN104597.1|+|114-927|ARO:3000467|NDM-5 [Escherichia coli]	4933	653	813	100	100	100	100	6.16	3278.02	1e-26
25	Takahashi_2022	29	gb|GU585907.1|-|21605-22103|ARO:3002858|dfrA12 [Klebsiella pneumoniae]	24245	398	498	100	100	100	100	49.02	23076.1	1e-26
26	Takahashi_2022	29	gb|DQ838665.1|+|0-474|ARO:3002860|dfrA17 [Pseudomonas aeruginosa]	2239	381	474	93.04	93.04	100	107.48	4.72	1316.98	1e-26
27	Takahashi_2022	29	gb|U00096.3|-|4567286-4568519|ARO:3001214|mdtM [Escherichia coli str. K-12 substr. MG1655]	51448	978	1233	95.7	100	95.7	100	47.64	48585.3	1e-26
28	Takahashi_2022	29	gb|AF156486.1|+|5012-5792|ARO:3002602|aadA2 [Klebsiella pneumoniae]	4259	627	780	32.18	32.18	100	310.76	5.53	2699.42	1e-26
29	Takahashi_2022	29	gb|D16251.1|-|1625-2531|ARO:3000316|mphA [Escherichia coli]	94135	710	906	100	100	100	100	104.99	92025.1	1e-26
30	Takahashi_2022	29	gb|BA000007.3|-|1737690-1738104|ARO:3000676|H-NS [Escherichia coli O157:H7 str. Sakai]	9326	332	414	99.28	100	99.28	100	23.21	8374.54	1e-26
31	Takahashi_2022	29	gb|U00096.1|+|2158385-2161463|ARO:3000794|mdtC [Escherichia coli str. K-12 substr. MG1655]	154149	2373	3078	99.87	100	99.87	100	51.27	147172	1e-26
32	Takahashi_2022	29	gb|U00096.1|+|2484373-2487967|ARO:3000833|evgS [Escherichia coli str. K-12 substr. MG1655]	80154	2830	3594	100	100	100	100	22.74	72047.4	1e-26
33	Takahashi_2022	29	gb|U00096.3|+|2810769-2811300|ARO:3000516|emrR [Escherichia coli str. K-12 substr. MG1655]	16017	425	531	100	100	100	100	30.6	14784.4	1e-26
34	Takahashi_2022	29	gb|AP009048.1|+|2166412-2167135|ARO:3000828|baeR [Escherichia coli str. K-12 substr. W3110]	24749	578	723	99.86	100	99.86	100	35.23	23067.6	1e-26
35	Takahashi_2022	29	gb|AF137361.1|+|63-852|ARO:3002605|aadA5 [Escherichia coli]	18346	631	789	100	100	100	100	23.5	16534.3	1e-26
36	Takahashi_2022	29	gb|AP009048.1|+|2586250-2589364|ARO:3000491|acrD [Escherichia coli str. K-12 substr. W3110]	175386	2386	3114	99.97	100	99.97	100	57.42	168355	1e-26
37	Takahashi_2022	29	gb|AP009048.1|-|4306556-4307588|ARO:3003548|mdtN [Escherichia coli str. K-12 substr. W3110]	57931	817	1032	100	100	100	100	57.6	55523.9	1e-26
38	Takahashi_2022	29	gb|U00096.1|+|3415032-3418137|ARO:3000502|AcrF [Escherichia coli str. K-12 substr. MG1655]	183554	2373	3105	98.97	100	98.97	100	61.86	176553	1e-26
39	Takahashi_2022	29	gb|U00096.1|+|3413863-3415021|ARO:3000499|AcrE [Escherichia coli str. K-12 substr. MG1655]	65335	915	1158	98.96	100	98.96	100	58.79	62639.2	1e-26
40	Takahashi_2022	29	gb|D16171.1|+|382-1042|ARO:3002689|pp_cat [Photobacterium damselae subsp. piscicida]	3825	530	660	25.91	25.91	100	385.96	5.89	2491.42	1e-26
41	Takahashi_2022	29	gb|AP009048.1|+|2810082-2811255|ARO:3000027|emrA [Escherichia coli str. K-12 substr. W3110]	63205	927	1173	99.91	100	99.91	100	55.15	60475	1e-26
42	Takahashi_2022	29	gb|U00096.3|-|3203309-3204131|ARO:3002986|bacA [Escherichia coli str. K-12 substr. MG1655]	37807	654	822	98.66	100	98.66	100	48.58	35887.1	1e-26
43	Takahashi_2022	29	gb|AF313472.2|+|15593-16397|ARO:3002639|APH(3'')-Ib [Pseudomonas aeruginosa]	8179	645	804	99.75	100	99.75	100	10.33	6430.63	1e-26
44	Takahashi_2022	29	gb|U00096.1|+|2812615-2814154|ARO:3000074|emrB [Escherichia coli str. K-12 substr. MG1655]	84511	1210	1539	100	100	100	100	55.7	80948.7	1e-26
45	Takahashi_2022	29	gb|AP009048.1|-|3980025-3981183|ARO:3000795|mdtE [Escherichia coli str. K-12 substr. W3110]	75203	912	1158	99.91	100	99.91	100	66.1	72508	1e-26
46	Takahashi_2022	29	gb|AP009048.1|+|1621287-1621671|ARO:3000263|marA [Escherichia coli str. K-12 substr. W3110]	7818	308	384	100	100	100	100	20.54	6939.49	1e-26
47	Takahashi_2022	29	gb|AF534183.1|+|2970-4245|ARO:3000165|tet(A) [Shigella sonnei]	77186	1004	1275	98.43	99.76	98.66	100.24	61.65	74223.7	1e-26
48	Takahashi_2022	29	gb|JN420336.1|-|1399-2230|ARO:3001396|OXA-1 [Klebsiella pneumoniae]	1616	668	831	81.47	81.83	99.56	122.21	1.97	392.77	1e-26
49	Takahashi_2022	29	gb|AY044436.1|+|1435-2311|ARO:3001878|CTX-M-15 [Escherichia coli]	17000	701	876	100	100	100	100	19.52	15005.5	1e-26
50	Takahashi_2022	29	gb|AP009048.1|-|4304505-4306557|ARO:3003549|mdtO [Escherichia coli str. K-12 substr. W3110]	140547	1588	2052	98.93	100	98.93	100	71.68	135853	1e-26
51	Takahashi_2022	29	gb|KR091911.1|-|74564-75350|ARO:3002578|AAC(6')-Ib7 [Salmonella enterica subsp. enterica serovar Corvallis]	32857	627	786	97.71	97.71	100	102.34	42.88	31022.9	1e-26
52	Takahashi_2022	29	gb|U00096.1|+|2367070-2368039|ARO:3003578|PmrF [Escherichia coli str. K-12 substr. MG1655]	36413	772	969	100	100	100	100	38.24	34160.3	1e-26
53	Takahashi_2022	29	gb|EU022315.1|+|0-861|ARO:3004621|AAC(3)-IIe [Escherichia coli]	3108	692	861	96.28	96.75	99.52	103.36	3.61	1535.11	1e-26
54	Takahashi_2022	29	gb|CP015085.1|-|2551711-2552440|ARO:3003838|gadW [Escherichia coli O25b:H4]	11323	585	729	92.59	97.81	94.67	102.24	17.98	9682.85	1e-26
55	Takahashi_2022	29	gb|U00096.3|-|721055-721733|ARO:3003841|kdpE [Escherichia coli str. K-12 substr. MG1655]	19901	542	678	99.12	100	99.12	100	31.21	18330.2	1e-26
56	Takahashi_2022	29	gb|EU022314.1|+|0-861|ARO:3004623|AAC(3)-IId [Escherichia coli]	23029	688	861	99.88	100	99.88	100	26.93	21042.8	1e-26
57	Takahashi_2022	29	gb|U00096.3|+|966620-968369|ARO:3003950|msbA [Escherichia coli str. K-12 substr. MG1655]	107849	1366	1749	100	100	100	100	62.6	103818	1e-26
58	Takahashi_2022	29	gb|AM040708.1|+|1173-1965|ARO:3004704|aadA8b [Escherichia coli]	24910	633	792	92.42	92.42	100	108.2	31.72	23073.2	1e-26
59	Takahashi_2022	29	gb|Z11877.1|+|485-818|ARO:3004039|Ecol_emrE [Escherichia coli]	4213	267	333	96.4	99.1	97.27	100.91	12.24	3473.76	1e-26
60	Takahashi_2022	29	gb|U00096.3|-|484425-485619|ARO:3004043|Ecol_acrA [Escherichia coli str. K-12 substr. MG1655]	88706	937	1194	100	100	100	100	75.42	85932	1e-26
61	Takahashi_2022	29	gb|KC503911.1|+|9883-10249|ARO:3001205|BRP(MBL) [Acinetobacter baumannii]	2181	294	366	100	100	100	100	5.98	1437.76	1e-26
62	Takahashi_2022	29	gb|X02340.1|+|222-1194|ARO:3004089|ANT(3'')-IIa [Escherichia coli]	690	782	972	13.48	14.81	90.97	675	0.84	5.8	0.016
63	Takahashi_2022	29	gb|JQ394987.1|+|0-1233|ARO:3001328|Ecol_mdfA [Escherichia coli]	42848	980	1233	97.81	100	97.81	100	37.72	39992.9	1e-26
64	Takahashi_2022	29	gb|U00096.3|-|4377810-4378944|ARO:3004290|Ecol_ampC_BLA [Escherichia coli str. K-12 substr. MG1655]	5184	911	1134	59.61	59.96	99.41	166.76	4.74	2994.34	1e-26
65	Takahashi_2022	29	gb|KX686116.1|+|0-1536|ARO:3004379|QepA4 [Escherichia coli]	77642	1210	1536	100	100	100	100	51.23	74085.7	1e-26
66	Takahashi_2022	29	gb|EU339233.1|+|164-401|ARO:3004498|dfrB4 [Escherichia coli]	207	190	237	65.4	68.78	95.09	145.4	0.98	0.66	0.42
67	Takahashi_2022	29	gb|U49101.1|+|1490-1838|ARO:3005010|qacEdelta1 [Pseudomonas aeruginosa]	14487	279	348	100	100	100	100	42.07	13671.1	1e-26
68	Takahashi_2022	29	gb|FO834906.1|-|2173974-2175099|ARO:3005044|OmpA [Klebsiella pneumoniae]	14417	902	1125	71.02	80.89	87.8	123.63	17.85	11923.1	1e-26
69	Takahashi_2022	29	gb|CP007727.1|-|807206-809555|ARO:3005059|LptD [Klebsiella pneumoniae subsp. pneumoniae KPNIH10]	4317	1889	2349	17.28	20.35	84.94	491.42	2.84	949.47	1e-26
70	Takahashi_2022	29	gb|HQ170516.1|+|426-1026|ARO:3005112|AAC(6')-Ib-cr3 [Aeromonas media]	687	482	600	17.17	17.17	100	582.52	1.15	35.6	2.9e-09
71	Takahashi_2022	29	gb|JZKY01000061.1|+|787-1366|ARO:3005114|AAC(6')-Ib-cr4 [Enterobacter hormaechei subsp. steigerwaltii]	4459	465	579	54.4	54.58	99.68	183.23	7.8	3238.44	1e-26
72	Takahashi_2022	29	gb|NG_052649.1|+|0-1146|ARO:3005197|CMY-145 [Escherichia coli]	4306	921	1146	90.84	90.84	100	110.09	3.79	2191.14	1e-26
73	Takahashi_2022	29	gb|NG_049081.1|+|101-1234|ARO:3006876|EC-15 [Escherichia coli]	27443	906	1134	97.18	98.41	98.75	101.61	25.07	24840.6	1e-26
74	Takahashi_2022	29	gb|NG_049083.1|+|101-1234|ARO:3006878|EC-18 [Escherichia coli]	5479	911	1134	37.65	38.01	99.07	263.11	4.88	3264.31	1e-26
75	Takahashi_2022	29	gb|NG_049084.1|+|101-1234|ARO:3006879|EC-19 [Escherichia coli]	11556	910	1134	79.01	79.19	99.78	126.28	10.39	9091.5	1e-26
76	Takahashi_2022	29	gb|NG_049086.1|+|101-1234|ARO:3006881|EC-8 [Escherichia coli]	1731	912	1134	23.72	24.25	97.82	412.36	1.67	253.38	1e-26
77	Takahashi_2022	29	gb|FJ768952.1|+|0-1488|ARO:3000237|TolC [Escherichia coli]	96189	1166	1488	99.73	100	99.73	100	66.37	92746.2	1e-26
78	Takahashi_2022	29	gb|U00096.3|-|2306971-2308615|ARO:3003952|YojI [Escherichia coli str. K-12 substr. MG1655]	63280	1300	1644	100	100	100	100	39.56	59483	1e-26
0	Takahashi_2022	28	gb|AF028812.1|+|392-887|ARO:3002867|dfrF [Enterococcus faecalis]	37	20	495	7.47	7.47	100	1337.84	0.07	4.99	0.026
1	Takahashi_2022	28	gb|AP009048.1|-|4303042-4304509|ARO:3003550|mdtP [Escherichia coli str. K-12 substr. W3110]	170	59	1467	12.13	12.41	97.8	806.04	0.12	53.08	1e-12
2	Takahashi_2022	28	gb|AF462019.1|+|26-656|ARO:3002681|catB9 [Vibrio cholerae]	629	25	630	75.87	76.03	99.79	131.52	1.01	556.4	1e-26
3	Takahashi_2022	28	gb|U00096.1|+|3660413-3663527|ARO:3000796|mdtF [Escherichia coli str. K-12 substr. MG1655]	281	126	3114	8.7	9.09	95.76	1100.35	0.1	58.58	1e-13
4	Takahashi_2022	28	gb|BA000007.3|-|4903688-4905062|ARO:3000830|cpxA [Escherichia coli O157:H7 str. Sakai]	151	55	1374	7.21	7.93	90.83	1260.55	0.14	43.79	5.5e-10
5	Takahashi_2022	28	gb|GQ342996.1|+|797-1793|ARO:3003097|CfxA6 [uncultured organism]	9582	38	996	99.4	100.1	99.3	99.9	9.83	9467.48	1e-26
6	Takahashi_2022	28	gb|AY769933.1|+|0-966|ARO:3003005|CfxA4 [Bacteroides fragilis]	101	39	966	10.46	10.46	100	956.44	0.1	27.18	1.9e-07
7	Takahashi_2022	28	gb|U00096.1|-|1124117-1125326|ARO:3001216|mdtH [Escherichia coli str. K-12 substr. MG1655]	101	49	1209	8.35	8.35	100	1197.03	0.08	17.91	2.3e-05
8	Takahashi_2022	28	gb|X13543.1|+|185-1046|ARO:3002533|AAC(3)-IIa [Plasmid pWP113a]	160	34	861	19.4	19.98	97.09	500.58	0.2	80.16	1e-18
9	Takahashi_2022	28	gb|AJ222769.3|+|3686-5606|ARO:3000194|tet(W) [Butyrivibrio fibrisolvens]	30290	65	1920	100	100	100	100	15.87	30095.2	1e-26
10	Takahashi_2022	28	gb|D78168.1|+|1591-3130|ARO:3000254|emrY [Escherichia coli]	95	62	1539	6.43	6.56	98.02	1523.76	0.07	6.68	0.0098
11	Takahashi_2022	28	gb|CP000800.1|-|1191727-1192954|ARO:3001329|mdtG [Escherichia coli O139:H28 str. E24377A]	116	49	1227	4.73	4.73	100	2115.52	0.09	26.37	2.8e-07
12	Takahashi_2022	28	gb|D78168.1|+|536-1592|ARO:3000206|emrK [Escherichia coli]	93	42	1056	9.28	9.56	97.03	1045.54	0.1	18.45	1.7e-05
13	Takahashi_2022	28	gb|M17124.1|+|1181-1982|ARO:3000498|ErmF [Bacteroides fragilis]	4380	31	801	99.88	100	99.88	100	5.54	4285.55	1e-26
14	Takahashi_2022	28	gb|AP009048.1|-|4338624-4340268|ARO:3003576|eptA [Escherichia coli str. K-12 substr. W3110]	493	66	1644	31.69	32.54	97.38	307.29	0.33	324.73	1e-26
15	Takahashi_2022	28	gb|U00096.1|+|2155262-2158385|ARO:3000793|mdtB [Escherichia coli str. K-12 substr. MG1655]	506	126	3123	11.21	11.43	98.04	874.79	0.17	227.38	1e-26
16	Takahashi_2022	28	gb|M37699.1|+|585-1752|ARO:3000205|tet(X) [Bacteroides fragilis]	480	47	1167	37.87	37.87	100	264.03	0.41	354.99	1e-26
17	Takahashi_2022	28	gb|JF274245.1|+|1-862|ARO:3001968|CTX-M-108 [Shigella sp. SH223] Partial	159	34	861	18.47	18.47	100	541.51	0.18	79.29	1e-18
18	Takahashi_2022	28	gb|AP009048.1|-|4153663-4154296|ARO:3000518|CRP [Escherichia coli str. K-12 substr. W3110]	269	25	633	28.91	29.07	99.46	344.02	0.43	200.86	1e-26
19	Takahashi_2022	28	gb|AY055428.1|-|20268-21084|ARO:3000412|sul2 [Vibrio cholerae]	2502	32	816	97.67	97.92	99.75	102.13	3.09	2405.51	1e-26
20	Takahashi_2022	28	gb|AM419751.1|+|14210-15431|ARO:3000567|tet(40) [uncultured bacterium]	45088	37	1221	99.84	100	99.84	100	37.47	44975.9	1e-26
21	Takahashi_2022	28	gb|U00096.1|-|2098446-2099613|ARO:3003577|ugd [Escherichia coli str. K-12 substr. MG1655]	180	47	1167	16.8	17.31	97.03	577.72	0.17	77.3	1e-17
22	Takahashi_2022	28	gb|AF024602.1|+|3155-3992|ARO:3002660|APH(6)-Id [Pseudomonas aeruginosa]	3933	33	837	99.64	99.76	99.88	100.24	4.77	3834.21	1e-26
23	Takahashi_2022	28	gb|JF969163.1|+|1053-1893|ARO:3000410|sul1 [Vibrio fluvialis]	101	34	840	12.02	12.02	100	831.68	0.12	33.08	9.4e-09
24	Takahashi_2022	28	gb|U00096.3|-|481253-484403|ARO:3000216|acrB [Escherichia coli str. K-12 substr. MG1655]	521	127	3150	14.13	14.41	98.02	693.83	0.18	238.31	1e-26
25	Takahashi_2022	28	gb|U00096.3|-|4567286-4568519|ARO:3001214|mdtM [Escherichia coli str. K-12 substr. MG1655]	166	50	1233	8.52	9	94.59	1110.81	0.16	62.16	1e-14
26	Takahashi_2022	28	gb|AF227521.1|+|3269-4487|ARO:3000616|mel [Streptococcus pyogenes]	83	49	1218	7.8	8.29	94.06	1205.94	0.08	8.46	0.0036
27	Takahashi_2022	28	gb|D16251.1|-|1625-2531|ARO:3000316|mphA [Escherichia coli]	1653	36	906	81.35	82.12	99.06	121.77	1.87	1546.63	1e-26
28	Takahashi_2022	28	gb|AB211124.1|+|0-525|ARO:3002895|SAT-2 [Escherichia coli]	187	21	525	35.24	35.24	100	283.78	0.36	131.76	1e-26
29	Takahashi_2022	28	gb|Z21523.1|+|0-1974|ARO:3000191|tet(Q) [Bacteroides fragilis]	21094	71	1974	97.01	99.59	97.41	100.41	11.59	20881.9	1e-26
30	Takahashi_2022	28	gb|EU722333.1|+|1932-3852|ARO:3000196|tet(32) [Escherichia coli]	1528	77	1920	38.59	40	96.48	250	0.87	1310.62	1e-26
31	Takahashi_2022	28	gb|AF024666.2|+|35934-37110|ARO:3002703|cmx [Corynebacterium striatum]	82	47	1176	6.97	6.97	100	1434.15	0.07	9.01	0.0027
32	Takahashi_2022	28	gb|AP009048.1|+|2586250-2589364|ARO:3000491|acrD [Escherichia coli str. K-12 substr. W3110]	231	126	3114	7.61	7.71	98.75	1297.5	0.08	30.52	3.3e-08
33	Takahashi_2022	28	gb|AP009048.1|-|4306556-4307588|ARO:3003548|mdtN [Escherichia coli str. K-12 substr. W3110]	132	41	1032	15.12	16.28	92.86	614.29	0.16	46.63	5.2e-10
34	Takahashi_2022	28	gb|U00096.1|+|3415032-3418137|ARO:3000502|AcrF [Escherichia coli str. K-12 substr. MG1655]	359	126	3105	9.6	9.92	96.75	1008.12	0.13	111.84	1e-25
35	Takahashi_2022	28	gb|AY008291.1|+|0-768|ARO:3001427|OXA-33 [Pseudomonas aeruginosa] Partial	70	31	768	9.11	9.11	100	1097.14	0.09	14.86	0.00012
36	Takahashi_2022	28	gb|AY130282.1|+|0-762|ARO:3000980|TEM-117 [Escherichia coli] Partial	65	30	762	8.53	8.53	100	1172.31	0.09	12.06	0.00051
37	Takahashi_2022	28	gb|AP009048.1|+|2810082-2811255|ARO:3000027|emrA [Escherichia coli str. K-12 substr. W3110]	72	47	1173	6.82	7.16	95.24	1396.43	0.07	4.94	0.026
38	Takahashi_2022	28	gb|AF313472.2|+|15593-16397|ARO:3002639|APH(3'')-Ib [Pseudomonas aeruginosa]	2630	32	804	80.6	80.97	99.54	123.5	3.33	2534.89	1e-26
39	Takahashi_2022	28	gb|AF472622.2|+|52-1018|ARO:3003003|CfxA3 [Capnocytophaga ochracea]	3866	38	966	91.93	91.93	100	108.78	4.08	3752.16	1e-26
40	Takahashi_2022	28	gb|AP009048.1|-|3980025-3981183|ARO:3000795|mdtE [Escherichia coli str. K-12 substr. W3110]	285	47	1158	20.55	21.07	97.54	474.59	0.26	170.58	1e-26
41	Takahashi_2022	28	gb|AF534183.1|+|2970-4245|ARO:3000165|tet(A) [Shigella sonnei]	1100	51	1275	54.12	54.43	99.42	183.72	0.89	954.61	1e-26
42	Takahashi_2022	28	gb|KJ541681.1|+|19526-20000|ARO:3002854|dfrA1 [Klebsiella oxytoca]	677	19	474	92.83	93.67	99.1	106.76	1.46	621.51	1e-26
43	Takahashi_2022	28	gb|AP009048.1|-|4304505-4306557|ARO:3003549|mdtO [Escherichia coli str. K-12 substr. W3110]	175	83	2052	8.53	8.53	100	1172.57	0.09	32.48	1.3e-08
44	Takahashi_2022	28	gb|AE005672.3|-|1983115-1984810|ARO:3000024|patA [Streptococcus pneumoniae TIGR4]	122	68	1695	8.14	8.61	94.52	1160.96	0.09	14.77	0.00012
45	Takahashi_2022	28	gb|U00096.1|+|2367070-2368039|ARO:3003578|PmrF [Escherichia coli str. K-12 substr. MG1655]	95	39	969	10.22	10.42	98.02	959.41	0.1	23.02	1.6e-06
46	Takahashi_2022	28	gb|M18896.2|+|206-2126|ARO:3000190|tet(O) [Campylobacter jejuni]	29062	65	1920	98.96	99.53	99.42	100.47	15.48	28865.6	1e-26
47	Takahashi_2022	28	gb|CP007593.1|+|2148923-2149772|ARO:3001301|RlmA(II) [Streptococcus pneumoniae]	151	34	849	20.85	22.14	94.15	451.6	0.22	73.17	1e-16
48	Takahashi_2022	28	gb|AE000511.1|+|1249487-1250819|ARO:3003964|hp1181 [Helicobacter pylori 26695]	132	54	1332	5.11	5.18	98.55	1930.43	0.1	32.58	1.2e-08
49	Takahashi_2022	28	gb|M72415.1|+|1120-1984|ARO:3004683|aadS [Transposon Tn4551]	193	35	864	15.86	16.09	98.56	621.58	0.23	109.31	1e-24
50	Takahashi_2022	28	gb|AF231986.2|+|3307-4522|ARO:3002705|floR [Escherichia coli]	5000	48	1215	99.59	99.84	99.75	100.16	4.15	4857.66	1e-26
51	Takahashi_2022	28	gb|U00096.3|-|484425-485619|ARO:3004043|Ecol_acrA [Escherichia coli str. K-12 substr. MG1655]	101	48	1194	8.46	8.46	100	1182.18	0.08	18.41	1.8e-05
52	Takahashi_2022	28	gb|JQ394987.1|+|0-1233|ARO:3001328|Ecol_mdfA [Escherichia coli]	162	50	1233	13.79	14.11	97.7	708.62	0.14	59.04	1e-13
53	Takahashi_2022	28	gb|AE003852.1|+|1674272-1675445|ARO:3004289|Vcho_varG [Vibrio cholerae O1 biovar El Tor str. N16961]	1488	47	1173	65.81	66.07	99.61	151.35	1.28	1351.89	1e-26
54	Takahashi_2022	28	gb|AJ007350.1|+|239-1094|ARO:3004359|ACI-1 [Acidaminococcus fermentans]	1725	34	855	89.12	89.24	99.87	112.06	2.03	1624.38	1e-26
55	Takahashi_2022	28	gb|AE003852.1|-|1687437-1688259|ARO:3004364|almG [Vibrio cholerae O1 biovar El Tor str. N16961]	1861	33	822	84.06	85.16	98.71	117.43	2.3	1764.06	1e-26
56	Takahashi_2022	28	gb|KU736867.1|+|19653-21573|ARO:3004442|tet(W/N/W) [uncultured bacterium IN-02]	618	77	1920	30.99	31.46	98.51	317.88	0.33	419.33	1e-26
57	Takahashi_2022	28	gb|M35190.1|+|308-932|ARO:3004454|Ccol_ACT_CHL [Campylobacter coli]	129	25	624	21.96	22.6	97.16	442.55	0.23	69.59	1e-16
58	Takahashi_2022	28	gb|HQ170516.1|+|426-1026|ARO:3005112|AAC(6')-Ib-cr3 [Aeromonas media]	66	24	600	11	11	100	909.09	0.11	19.16	1.2e-05
59	Takahashi_2022	28	gb|FJ768952.1|+|0-1488|ARO:3000237|TolC [Escherichia coli]	88	60	1488	5.91	5.91	100	1690.91	0.06	5.1	0.024
60	Takahashi_2022	28	gb|U00096.3|-|2306971-2308615|ARO:3003952|YojI [Escherichia coli str. K-12 substr. MG1655]	101	66	1644	6.14	6.14	100	1627.72	0.06	6.96	0.0083
61	Takahashi_2022	28	gb|NC_008618.1|-|1667063-1670624|ARO:3004480|Bado_rpoB_RIF [Bifidobacterium adolescentis]	825	144	3561	7.95	9.13	87.08	1095.69	0.35	478.14	1e-26
62	Takahashi_2022	28	gb|NC_000915.1|-|1013552-1014185|ARO:3007055|Hpyl_rdxA_MTZ [Helicobacter pylori]	98	25	633	15.8	15.96	99.01	626.73	0.16	42.22	5.9e-10
63	Takahashi_2022	28	gb|CP036548.1|+|4326-4839|ARO:3007107|nimE [Bacteroides fragilis]	582	20	513	79.92	80.12	99.76	124.82	1.14	522.49	1e-26
64	Takahashi_2022	28	gb|AJ295238.3|+|163-2083|ARO:3007119|tet(O/32/O) [Clostridiaceae bacterium K10]	1457	77	1920	37.55	37.71	99.59	265.19	0.77	1240.23	1e-26
65	Takahashi_2022	28	gb|AY394560.1|+|0-1920|ARO:3007120|tet(O/M/O) [Campylobacter coli]	474	77	1920	10.05	10.05	100	994.82	0.25	284.3	1e-26
66	Takahashi_2022	28	gb|AY485122.1|+|0-1920|ARO:3007121|tet(O/W) [Megasphaera elsdenii]	260	77	1920	14.11	14.38	98.19	695.65	0.15	98.02	1e-22
67	Takahashi_2022	28	gb|DQ525023.1|+|28-1948|ARO:3007122|tet(O/W/32/O) [Lactobacillus johnsonii]	792	77	1920	27.97	28.07	99.63	356.22	0.42	586.54	1e-26
68	Takahashi_2022	28	gb|AY196920.1|+|0-1920|ARO:3007123|tet(O/W/O) [Megasphaera elsdenii]	408	77	1920	18.75	19.17	97.83	521.74	0.23	224.22	1e-26
69	Takahashi_2022	28	gb|AY049983.2|+|8308-10228|ARO:3007124|tet(W/32/O) [Trueperella pyogenes]	857	77	1920	34.01	35.47	95.89	281.94	0.51	649.67	1e-26
0	Takahashi_2022	27	gb|AP009048.1|-|4303042-4304509|ARO:3003550|mdtP [Escherichia coli str. K-12 substr. W3110]	57264	621	1467	98.77	100	98.77	100	41.66	55427.1	1e-26
1	Takahashi_2022	27	gb|HM146927.1|+|0-1146|ARO:3002053|CMY-42 [Escherichia coli]	3078	499	1146	90.84	90.84	100	110.09	2.74	1859.35	1e-26
2	Takahashi_2022	27	gb|AP009048.1|+|3974604-3975429|ARO:3000508|gadX [Escherichia coli str. K-12 substr. W3110]	21917	355	825	98.91	100	98.91	100	28.66	20872.4	1e-26
3	Takahashi_2022	27	gb|AF462019.1|+|26-656|ARO:3002681|catB9 [Vibrio cholerae]	2620	274	630	95.87	96.35	99.51	103.79	4.18	1900.9	1e-26
4	Takahashi_2022	27	gb|U00096.1|+|3660413-3663527|ARO:3000796|mdtF [Escherichia coli str. K-12 substr. MG1655]	132598	1266	3114	99.33	100	99.33	100	44.48	128846	1e-26
5	Takahashi_2022	27	gb|JX101693.1|+|58200-58833|ARO:3002676|catB3 [Enterobacter cloacae]	5997	275	633	100	100	100	100	9.58	5219.67	1e-26
6	Takahashi_2022	27	gb|BA000007.3|-|4903688-4905062|ARO:3000830|cpxA [Escherichia coli O157:H7 str. Sakai]	67512	578	1374	99.05	100	99.05	100	51.87	65795.7	1e-26
7	Takahashi_2022	27	gb|KC783461.1|+|0-861|ARO:3001383|TEM-206 [Escherichia coli]	1449	375	861	16.96	16.96	100	589.73	1.71	632.04	1e-26
8	Takahashi_2022	27	gb|M55547.1|+|0-825|ARO:3001404|OXA-9 [Klebsiella pneumoniae]	1049	359	825	84.24	84.36	99.86	118.53	1.28	337.39	1e-26
9	Takahashi_2022	27	gb|AY227054.1|+|0-765|ARO:3001780|OXA-85 [Fusobacterium nucleatum]	1664	333	765	86.67	86.67	100	115.38	2.19	886.49	1e-26
10	Takahashi_2022	27	gb|BX664015.1|-|103017-103833|ARO:3002641|APH(3')-Ia [Serratia marcescens]	1148	355	816	83.09	83.82	99.12	119.3	1.44	417.5	1e-26
11	Takahashi_2022	27	gb|AL513383.1|+|161910-162771|ARO:3000873|TEM-1 [Salmonella enterica subsp. enterica serovar Typhi str. CT18]	13815	372	861	100	100	100	100	16.15	12735.6	1e-26
12	Takahashi_2022	27	gb|U00096.1|-|1124117-1125326|ARO:3001216|mdtH [Escherichia coli str. K-12 substr. MG1655]	25436	520	1209	99.01	100	99.01	100	22.21	23916.3	1e-26
13	Takahashi_2022	27	gb|U00096.1|+|2154015-2155263|ARO:3000792|mdtA [Escherichia coli str. K-12 substr. MG1655]	25998	537	1248	98.48	100	98.48	100	22.63	24430.2	1e-26
14	Takahashi_2022	27	gb|FJ196385.1|-|8531-9323|ARO:3000413|sul3 [Escherichia coli]	407	345	792	25.25	25.25	100	396	0.51	5.05	0.025
15	Takahashi_2022	27	gb|AB089595.1|+|0-1206|ARO:3000166|tet(B) [Gram-negative bacterium TC71]	11799	522	1206	99.75	100	99.75	100	9.88	10319.2	1e-26
16	Takahashi_2022	27	gb|MH450215.1|+|0-813|ARO:3004867|NDM-24 [Providencia stuartii]	560	354	813	31.98	31.98	100	312.69	0.65	46.19	5.2e-10
17	Takahashi_2022	27	gb|D78168.1|+|1591-3130|ARO:3000254|emrY [Escherichia coli]	22418	663	1539	99.61	100	99.61	100	15.21	20503.5	1e-26
18	Takahashi_2022	27	gb|CP000800.1|-|1191727-1192954|ARO:3001329|mdtG [Escherichia coli O139:H28 str. E24377A]	27321	527	1227	99.35	100	99.35	100	23.02	25777.9	1e-26
19	Takahashi_2022	27	gb|D78168.1|+|536-1592|ARO:3000206|emrK [Escherichia coli]	12782	457	1056	99.53	100	99.53	100	12.71	11472.6	1e-26
20	Takahashi_2022	27	gb|M17124.1|+|1181-1982|ARO:3000498|ErmF [Bacteroides fragilis]	574	349	801	46.44	47.94	96.88	208.59	0.8	54.72	1e-12
21	Takahashi_2022	27	gb|CP003022.1|+|336788-337580|ARO:3003197|aadA25 [Pasteurella multocida 36950]	2943	344	792	74.24	74.24	100	134.69	3.73	2053.04	1e-26
22	Takahashi_2022	27	gb|AP009048.1|-|4338624-4340268|ARO:3003576|eptA [Escherichia coli str. K-12 substr. W3110]	52375	697	1644	99.88	100	99.88	100	33.34	50317.9	1e-26
23	Takahashi_2022	27	gb|U00096.1|-|3412802-3413465|ARO:3000656|AcrS [Escherichia coli str. K-12 substr. MG1655]	13226	287	663	99.4	100	99.4	100	20.79	12388.9	1e-26
24	Takahashi_2022	27	gb|AB900900.1|+|0-876|ARO:3001994|CTX-M-137 [Escherichia coli]	1594	381	876	42.81	43.26	98.94	231.13	1.86	743.81	1e-26
25	Takahashi_2022	27	gb|EU675686.1|+|1956-2409|ARO:3002848|arr-3 [Escherichia coli]	1597	197	453	55.63	57.4	96.92	174.23	3.69	1091.69	1e-26
26	Takahashi_2022	27	gb|DQ885477.1|+|0-876|ARO:3001917|CTX-M-55 [Escherichia coli]	5480	380	876	98.29	98.29	100	101.74	6.31	4436.11	1e-26
27	Takahashi_2022	27	gb|V00622.1|+|243-903|ARO:3002683|catI [Escherichia coli]	3304	287	660	96.97	97.12	99.84	102.96	5.13	2533.92	1e-26
28	Takahashi_2022	27	gb|U00096.1|+|2155262-2158385|ARO:3000793|mdtB [Escherichia coli str. K-12 substr. MG1655]	68922	1314	3123	99.2	100	99.2	100	23.56	65076.2	1e-26
29	Takahashi_2022	27	gb|Y16410.1|+|986-2126|ARO:3002132|DHA-1 [Salmonella enterica subsp. enterica serovar Enteritidis]	2671	496	1140	84.04	84.12	99.9	118.87	2.35	1492.73	1e-26
30	Takahashi_2022	27	gb|AP009048.1|-|4153663-4154296|ARO:3000518|CRP [Escherichia coli str. K-12 substr. W3110]	22287	272	633	99.53	100	99.53	100	36.16	21481.5	1e-26
31	Takahashi_2022	27	gb|HQ166709.1|+|0-876|ARO:3001953|CTX-M-93 [Escherichia coli]	606	381	876	26.6	26.71	99.57	374.36	0.7	50.82	1e-11
32	Takahashi_2022	27	gb|AY055428.1|-|20268-21084|ARO:3000412|sul2 [Vibrio cholerae]	21385	351	816	100	100	100	100	26.38	20351.8	1e-26
33	Takahashi_2022	27	gb|U00096.1|-|2098446-2099613|ARO:3003577|ugd [Escherichia coli str. K-12 substr. MG1655]	8549	506	1167	95.8	98.11	97.64	101.92	8.19	7142.11	1e-26
34	Takahashi_2022	27	gb|AP009048.1|+|2165012-2166416|ARO:3000829|baeS [Escherichia coli str. K-12 substr. W3110]	18179	606	1404	99.43	100	99.43	100	13.53	16437.2	1e-26
35	Takahashi_2022	27	gb|BA000007.3|+|3212025-3212640|ARO:3000832|evgA [Escherichia coli O157:H7 str. Sakai]	7240	267	615	100	100	100	100	12.08	6476.4	1e-26
36	Takahashi_2022	27	gb|AF024602.1|+|3155-3992|ARO:3002660|APH(6)-Id [Pseudomonas aeruginosa]	26293	360	837	99.88	100	99.88	100	32.01	25232	1e-26
37	Takahashi_2022	27	gb|JF969163.1|+|1053-1893|ARO:3000410|sul1 [Vibrio fluvialis]	19557	362	840	100	100	100	100	23.58	18495.3	1e-26
38	Takahashi_2022	27	gb|U00096.3|-|481253-484403|ARO:3000216|acrB [Escherichia coli str. K-12 substr. MG1655]	105017	1300	3150	99.52	100	99.52	100	34.39	101178	1e-26
39	Takahashi_2022	27	gb|GU585907.1|-|21605-22103|ARO:3002858|dfrA12 [Klebsiella pneumoniae]	2617	216	498	99.2	99.2	100	100.81	5.21	2032.74	1e-26
40	Takahashi_2022	27	gb|DQ838665.1|+|0-474|ARO:3002860|dfrA17 [Pseudomonas aeruginosa]	2495	206	474	100	100	100	100	5.27	1938.77	1e-26
41	Takahashi_2022	27	gb|U00096.3|-|4567286-4568519|ARO:3001214|mdtM [Escherichia coli str. K-12 substr. MG1655]	33849	528	1233	96.51	100	96.51	100	30.71	32296	1e-26
42	Takahashi_2022	27	gb|AF156486.1|+|5012-5792|ARO:3002602|aadA2 [Klebsiella pneumoniae]	962	340	780	20.51	20.51	100	487.5	1.24	297.14	1e-26
43	Takahashi_2022	27	gb|D16251.1|-|1625-2531|ARO:3000316|mphA [Escherichia coli]	24902	390	906	100	100	100	100	27.76	23755.7	1e-26
44	Takahashi_2022	27	gb|BA000007.3|-|1737690-1738104|ARO:3000676|H-NS [Escherichia coli O157:H7 str. Sakai]	5157	180	414	99.28	100	99.28	100	12.77	4641.11	1e-26
45	Takahashi_2022	27	gb|EU077611.1|+|2-656|ARO:3002792|QnrS3 [Escherichia coli] Partial	963	285	654	78.29	78.29	100	127.73	1.49	368.23	1e-26
46	Takahashi_2022	27	gb|U00096.1|+|2158385-2161463|ARO:3000794|mdtC [Escherichia coli str. K-12 substr. MG1655]	60444	1301	3078	99.45	100	99.45	100	20.77	56648.9	1e-26
47	Takahashi_2022	27	gb|U00096.1|+|2484373-2487967|ARO:3000833|evgS [Escherichia coli str. K-12 substr. MG1655]	53377	1525	3594	99.69	100	99.69	100	15.44	48969.6	1e-26
48	Takahashi_2022	27	gb|U00096.3|+|2810769-2811300|ARO:3000516|emrR [Escherichia coli str. K-12 substr. MG1655]	8384	230	531	100	100	100	100	15.98	7716.96	1e-26
49	Takahashi_2022	27	gb|AP009048.1|+|2166412-2167135|ARO:3000828|baeR [Escherichia coli str. K-12 substr. W3110]	13812	313	723	99.59	100	99.59	100	20.09	12900.5	1e-26
50	Takahashi_2022	27	gb|JX313020.1|+|0-876|ARO:3001991|CTX-M-132 [Escherichia coli]	916	381	876	24.32	24.32	100	411.27	1.05	219.82	1e-26
51	Takahashi_2022	27	gb|AF137361.1|+|63-852|ARO:3002605|aadA5 [Escherichia coli]	10575	342	789	100	100	100	100	13.48	9591.19	1e-26
52	Takahashi_2022	27	gb|AP009048.1|+|2586250-2589364|ARO:3000491|acrD [Escherichia coli str. K-12 substr. W3110]	87350	1298	3114	99.55	100	99.55	100	29.03	83531.5	1e-26
53	Takahashi_2022	27	gb|AP009048.1|-|4306556-4307588|ARO:3003548|mdtN [Escherichia coli str. K-12 substr. W3110]	35193	442	1032	99.22	100	99.22	100	35.89	33888.9	1e-26
54	Takahashi_2022	27	gb|U00096.1|+|3415032-3418137|ARO:3000502|AcrF [Escherichia coli str. K-12 substr. MG1655]	119628	1272	3105	99.36	100	99.36	100	40.47	115865	1e-26
55	Takahashi_2022	27	gb|U00096.1|+|3413863-3415021|ARO:3000499|AcrE [Escherichia coli str. K-12 substr. MG1655]	43004	493	1158	99.05	100	99.05	100	38.89	41544.5	1e-26
56	Takahashi_2022	27	gb|D16171.1|+|382-1042|ARO:3002689|pp_cat [Photobacterium damselae subsp. piscicida]	1663	287	660	26.06	26.06	100	383.72	2.53	969.84	1e-26
57	Takahashi_2022	27	gb|KF921535.1|+|617-1091|ARO:3002859|dfrA14 [Escherichia coli]	967	206	474	78.06	78.06	100	128.11	2.05	492.67	1e-26
58	Takahashi_2022	27	gb|DQ303921.2|+|3-648|ARO:3002718|QnrB4 [Escherichia coli]	1127	281	645	74.26	74.57	99.58	134.1	1.76	508.12	1e-26
59	Takahashi_2022	27	gb|AP009048.1|+|2810082-2811255|ARO:3000027|emrA [Escherichia coli str. K-12 substr. W3110]	27992	504	1173	99.15	100	99.15	100	24.82	26514.8	1e-26
60	Takahashi_2022	27	gb|U00096.3|-|3203309-3204131|ARO:3002986|bacA [Escherichia coli str. K-12 substr. MG1655]	23963	354	822	99.03	100	99.03	100	31.26	22921.3	1e-26
61	Takahashi_2022	27	gb|AF313472.2|+|15593-16397|ARO:3002639|APH(3'')-Ib [Pseudomonas aeruginosa]	17696	347	804	99.63	100	99.63	100	22.41	16680.3	1e-26
62	Takahashi_2022	27	gb|U00096.1|+|2812615-2814154|ARO:3000074|emrB [Escherichia coli str. K-12 substr. MG1655]	42289	656	1539	99.68	100	99.68	100	28.49	40358.8	1e-26
63	Takahashi_2022	27	gb|AP009048.1|-|3980025-3981183|ARO:3000795|mdtE [Escherichia coli str. K-12 substr. W3110]	51724	491	1158	99.65	100	99.65	100	45.91	50267.3	1e-26
64	Takahashi_2022	27	gb|AP009048.1|+|1621287-1621671|ARO:3000263|marA [Escherichia coli str. K-12 substr. W3110]	6388	166	384	100	100	100	100	16.8	5904.27	1e-26
65	Takahashi_2022	27	gb|AF534183.1|+|2970-4245|ARO:3000165|tet(A) [Shigella sonnei]	17221	551	1275	100	100	100	100	13.66	15635.7	1e-26
66	Takahashi_2022	27	gb|JN420336.1|-|1399-2230|ARO:3001396|OXA-1 [Klebsiella pneumoniae]	2859	361	831	90.85	90.97	99.87	109.92	3.48	1935.97	1e-26
67	Takahashi_2022	27	gb|KJ541681.1|+|19526-20000|ARO:3002854|dfrA1 [Klebsiella oxytoca]	2285	206	474	99.79	100	99.79	100	4.92	1734.04	1e-26
68	Takahashi_2022	27	gb|AY139603.1|+|106-898|ARO:3002608|aadA8 [uncultured bacterium]	471	345	792	13.64	14.02	97.3	713.51	0.65	19.35	1.1e-05
69	Takahashi_2022	27	gb|FJ854362.1|+|2338-2812|ARO:3002862|dfrA7 [Acinetobacter baumannii]	863	206	474	87.97	87.97	100	113.67	1.82	402.8	1e-26
70	Takahashi_2022	27	gb|AP009048.1|-|4304505-4306557|ARO:3003549|mdtO [Escherichia coli str. K-12 substr. W3110]	77811	859	2052	99.07	100	99.07	100	40.21	75269.8	1e-26
71	Takahashi_2022	27	gb|KR091911.1|-|74564-75350|ARO:3002578|AAC(6')-Ib7 [Salmonella enterica subsp. enterica serovar Corvallis]	12509	340	786	96.95	97.2	99.74	102.88	16.12	11523.3	1e-26
72	Takahashi_2022	27	gb|U00096.1|+|2367070-2368039|ARO:3003578|PmrF [Escherichia coli str. K-12 substr. MG1655]	20959	418	969	99.69	100	99.69	100	22.61	19737.4	1e-26
73	Takahashi_2022	27	gb|EU022315.1|+|0-861|ARO:3004621|AAC(3)-IIe [Escherichia coli]	868	375	861	55.4	55.63	99.58	179.75	1.02	195.21	1e-26
74	Takahashi_2022	27	gb|CP015085.1|-|2551711-2552440|ARO:3003838|gadW [Escherichia coli O25b:H4]	12536	315	729	96.16	100	96.16	100	19.08	11619.4	1e-26
75	Takahashi_2022	27	gb|U00096.3|-|721055-721733|ARO:3003841|kdpE [Escherichia coli str. K-12 substr. MG1655]	12049	293	678	99.41	100	99.41	100	19.21	11195.4	1e-26
76	Takahashi_2022	27	gb|EU022314.1|+|0-861|ARO:3004623|AAC(3)-IId [Escherichia coli]	3685	374	861	88.85	88.85	100	112.55	4.32	2699	1e-26
77	Takahashi_2022	27	gb|U00096.3|+|966620-968369|ARO:3003950|msbA [Escherichia coli str. K-12 substr. MG1655]	45797	745	1749	99.66	100	99.66	100	26.95	43609.4	1e-26
78	Takahashi_2022	27	gb|AM040708.1|+|1173-1965|ARO:3004704|aadA8b [Escherichia coli]	974	345	792	34.47	34.47	100	290.11	1.24	299.67	1e-26
79	Takahashi_2022	27	gb|AF231986.2|+|3307-4522|ARO:3002705|floR [Escherichia coli]	11475	526	1215	97.04	97.12	99.92	102.97	9.56	9987	1e-26
80	Takahashi_2022	27	gb|Z11877.1|+|485-818|ARO:3004039|Ecol_emrE [Escherichia coli]	3160	144	333	97.6	100	97.6	100	9.55	2750.5	1e-26
81	Takahashi_2022	27	gb|U00096.3|-|484425-485619|ARO:3004043|Ecol_acrA [Escherichia coli str. K-12 substr. MG1655]	41055	509	1194	99.83	100	99.83	100	35.52	39550.4	1e-26
82	Takahashi_2022	27	gb|X02340.1|+|222-1194|ARO:3004089|ANT(3'')-IIa [Escherichia coli]	3243	423	972	84.88	87.35	97.17	114.49	3.44	2168.75	1e-26
83	Takahashi_2022	27	gb|JQ394987.1|+|0-1233|ARO:3001328|Ecol_mdfA [Escherichia coli]	19608	532	1233	97.65	100	97.65	100	17.26	18067.1	1e-26
84	Takahashi_2022	27	gb|AE003852.1|+|1674272-1675445|ARO:3004289|Vcho_varG [Vibrio cholerae O1 biovar El Tor str. N16961]	5636	510	1173	94.37	94.37	100	105.96	4.8	4274.94	1e-26
85	Takahashi_2022	27	gb|U00096.3|-|4377810-4378944|ARO:3004290|Ecol_ampC_BLA [Escherichia coli str. K-12 substr. MG1655]	3743	493	1134	81.31	81.57	99.68	122.59	3.36	2492.12	1e-26
86	Takahashi_2022	27	gb|AE003852.1|-|1687437-1688259|ARO:3004364|almG [Vibrio cholerae O1 biovar El Tor str. N16961]	4298	357	822	89.78	89.78	100	111.38	5.33	3334.81	1e-26
87	Takahashi_2022	27	gb|KX686116.1|+|0-1536|ARO:3004379|QepA4 [Escherichia coli]	10394	666	1536	97.46	97.46	100	102.61	6.85	8555.3	1e-26
88	Takahashi_2022	27	gb|EU339233.1|+|164-401|ARO:3004498|dfrB4 [Escherichia coli]	346	103	237	56.96	56.96	100	175.56	1.46	131.06	1e-26
89	Takahashi_2022	27	gb|AP006725.1|+|2483889-2484252|ARO:3004580|Kpne_KpnE [Klebsiella pneumoniae subsp. pneumoniae NTUH-K2044]	185	158	363	30.3	30.3	100	330	0.51	2.08	0.15
90	Takahashi_2022	27	gb|U49101.1|+|1490-1838|ARO:3005010|qacEdelta1 [Pseudomonas aeruginosa]	8267	151	348	100	100	100	100	23.91	7824.51	1e-26
91	Takahashi_2022	27	gb|FO834906.1|-|2173974-2175099|ARO:3005044|OmpA [Klebsiella pneumoniae]	6456	489	1125	79.73	88.09	90.51	113.52	7.5	5126.58	1e-26
92	Takahashi_2022	27	gb|CP007727.1|-|807206-809555|ARO:3005059|LptD [Klebsiella pneumoniae subsp. pneumoniae KPNIH10]	2701	1023	2349	23.5	27.37	85.85	365.32	1.83	755.65	1e-26
93	Takahashi_2022	27	gb|DQ149925.1|+|188-521|ARO:3005098|qacL [Vibrio cholerae]	358	145	333	73.27	79.58	92.08	125.66	1.35	90	1e-20
94	Takahashi_2022	27	gb|HQ170516.1|+|426-1026|ARO:3005112|AAC(6')-Ib-cr3 [Aeromonas media]	637	261	600	16.5	16.5	100	606.06	1.06	156.85	1e-26
95	Takahashi_2022	27	gb|JZKY01000061.1|+|787-1366|ARO:3005114|AAC(6')-Ib-cr4 [Enterobacter hormaechei subsp. steigerwaltii]	1762	252	579	53.54	53.54	100	186.77	3.1	1131.56	1e-26
96	Takahashi_2022	27	gb|NG_049080.1|+|101-1234|ARO:3006875|EC-14 [Escherichia coli]	2397	493	1134	41.62	41.8	99.58	239.24	2.15	1252.66	1e-26
97	Takahashi_2022	27	gb|NG_049083.1|+|101-1234|ARO:3006878|EC-18 [Escherichia coli]	8237	492	1134	80.69	80.78	99.89	123.8	7.47	6870.59	1e-26
98	Takahashi_2022	27	gb|NG_049084.1|+|101-1234|ARO:3006879|EC-19 [Escherichia coli]	17789	490	1134	99.91	100	99.91	100	15.74	16371.2	1e-26
99	Takahashi_2022	27	gb|NG_049085.1|+|101-1234|ARO:3006880|EC-5 [Escherichia]	1999	494	1134	37.3	37.83	98.6	264.34	1.85	908.4	1e-26
100	Takahashi_2022	27	gb|FJ768952.1|+|0-1488|ARO:3000237|TolC [Escherichia coli]	49370	632	1488	99.6	100	99.6	100	34.49	47504	1e-26
101	Takahashi_2022	27	gb|U00096.3|-|2306971-2308615|ARO:3003952|YojI [Escherichia coli str. K-12 substr. MG1655]	34494	704	1644	99.33	100	99.33	100	22.12	32436.9	1e-26
0	Takahashi_2022	26	gb|AP009048.1|-|4303042-4304509|ARO:3003550|mdtP [Escherichia coli str. K-12 substr. W3110]	21133	220	1467	98.91	100	98.91	100	15.04	20481.4	1e-26
1	Takahashi_2022	26	gb|KC292503.1|+|4334-5195|ARO:3000904|TEM-34 [Haemophilus parainfluenzae]	4218	132	861	95.12	95.12	100	105.13	4.95	3836.7	1e-26
2	Takahashi_2022	26	gb|AP009048.1|+|3974604-3975429|ARO:3000508|gadX [Escherichia coli str. K-12 substr. W3110]	6438	126	825	97.94	99.76	98.18	100.24	8.22	6068.16	1e-26
3	Takahashi_2022	26	gb|U00096.1|+|3660413-3663527|ARO:3000796|mdtF [Escherichia coli str. K-12 substr. MG1655]	57991	442	3114	99.13	100	99.13	100	19.19	56678.2	1e-26
4	Takahashi_2022	26	gb|JX101693.1|+|58200-58833|ARO:3002676|catB3 [Enterobacter cloacae]	938	97	633	58.93	59.4	99.2	168.35	1.57	681.41	1e-26
5	Takahashi_2022	26	gb|BA000007.3|-|4903688-4905062|ARO:3000830|cpxA [Escherichia coli O157:H7 str. Sakai]	25678	204	1374	98.98	100	98.98	100	19.54	25069.9	1e-26
6	Takahashi_2022	26	gb|KC783461.1|+|0-861|ARO:3001383|TEM-206 [Escherichia coli]	188	133	861	10.45	10.45	100	956.67	0.22	9.33	0.0023
7	Takahashi_2022	26	gb|U00096.1|-|1124117-1125326|ARO:3001216|mdtH [Escherichia coli str. K-12 substr. MG1655]	10294	184	1209	99.01	100	99.01	100	8.92	9753.77	1e-26
8	Takahashi_2022	26	gb|U00096.1|+|2154015-2155263|ARO:3000792|mdtA [Escherichia coli str. K-12 substr. MG1655]	8852	190	1248	98.4	100	98.4	100	7.63	8295.84	1e-26
9	Takahashi_2022	26	gb|AB089595.1|+|0-1206|ARO:3000166|tet(B) [Gram-negative bacterium TC71]	2651	185	1206	79.35	79.77	99.48	125.36	2.24	2141.78	1e-26
10	Takahashi_2022	26	gb|D78168.1|+|1591-3130|ARO:3000254|emrY [Escherichia coli]	9678	234	1539	98.44	99.81	98.63	100.2	6.57	8995.39	1e-26
11	Takahashi_2022	26	gb|CP000800.1|-|1191727-1192954|ARO:3001329|mdtG [Escherichia coli O139:H28 str. E24377A]	8417	187	1227	99.19	99.76	99.43	100.25	7.07	7870.39	1e-26
12	Takahashi_2022	26	gb|D78168.1|+|536-1592|ARO:3000206|emrK [Escherichia coli]	10236	161	1056	99.81	100	99.81	100	9.86	9762.76	1e-26
13	Takahashi_2022	26	gb|CP003022.1|+|336788-337580|ARO:3003197|aadA25 [Pasteurella multocida 36950]	1023	122	792	55.43	55.43	100	180.41	1.3	708.07	1e-26
14	Takahashi_2022	26	gb|AP009048.1|-|4338624-4340268|ARO:3003576|eptA [Escherichia coli str. K-12 substr. W3110]	22866	246	1644	99.51	100	99.51	100	14.33	22138	1e-26
15	Takahashi_2022	26	gb|U00096.1|-|3412802-3413465|ARO:3000656|AcrS [Escherichia coli str. K-12 substr. MG1655]	3192	102	663	94.42	95.02	99.37	105.24	4.96	2898.19	1e-26
16	Takahashi_2022	26	gb|JN790864.1|+|238-1114|ARO:3001982|CTX-M-123 [Escherichia coli]	589	135	876	14.84	14.84	100	673.85	0.69	283.88	1e-26
17	Takahashi_2022	26	gb|V00622.1|+|243-903|ARO:3002683|catI [Escherichia coli]	902	102	660	68.94	69.09	99.78	144.74	1.38	637.37	1e-26
18	Takahashi_2022	26	gb|U00096.1|+|2155262-2158385|ARO:3000793|mdtB [Escherichia coli str. K-12 substr. MG1655]	25048	466	3123	99.36	100	99.36	100	8.4	23683.3	1e-26
19	Takahashi_2022	26	gb|KF730650.1|+|0-645|ARO:3002768|QnrB55 [Raoultella terrigena]	822	99	645	73.49	73.49	100	136.08	1.29	565.98	1e-26
20	Takahashi_2022	26	gb|FJ437066.1|+|0-1134|ARO:3002055|CMY-44 [Escherichia coli]	993	175	1134	48.77	48.85	99.82	204.69	0.88	572.3	1e-26
21	Takahashi_2022	26	gb|Y16410.1|+|986-2126|ARO:3002132|DHA-1 [Salmonella enterica subsp. enterica serovar Enteritidis]	1874	176	1140	74.74	74.74	100	133.8	1.66	1406.41	1e-26
22	Takahashi_2022	26	gb|AP009048.1|-|4153663-4154296|ARO:3000518|CRP [Escherichia coli str. K-12 substr. W3110]	9088	96	633	99.21	100	99.21	100	14.79	8801.96	1e-26
23	Takahashi_2022	26	gb|AY055428.1|-|20268-21084|ARO:3000412|sul2 [Vibrio cholerae]	1906	125	816	86.64	86.64	100	115.42	2.38	1559.32	1e-26
24	Takahashi_2022	26	gb|U00096.1|-|2098446-2099613|ARO:3003577|ugd [Escherichia coli str. K-12 substr. MG1655]	2042	180	1167	66.67	68.12	97.86	146.79	1.93	1559.99	1e-26
25	Takahashi_2022	26	gb|AP009048.1|+|2165012-2166416|ARO:3000829|baeS [Escherichia coli str. K-12 substr. W3110]	6840	215	1404	97.15	97.36	99.78	102.71	5.07	6220.56	1e-26
26	Takahashi_2022	26	gb|BA000007.3|+|3212025-3212640|ARO:3000832|evgA [Escherichia coli O157:H7 str. Sakai]	2343	94	615	99.19	100	99.19	100	3.94	2073.13	1e-26
27	Takahashi_2022	26	gb|AF024602.1|+|3155-3992|ARO:3002660|APH(6)-Id [Pseudomonas aeruginosa]	3416	128	837	99.88	100	99.88	100	4.17	3047.95	1e-26
28	Takahashi_2022	26	gb|JF969163.1|+|1053-1893|ARO:3000410|sul1 [Vibrio fluvialis]	3832	129	840	95.12	95.12	100	105.13	4.62	3460.93	1e-26
29	Takahashi_2022	26	gb|U00096.3|-|481253-484403|ARO:3000216|acrB [Escherichia coli str. K-12 substr. MG1655]	39966	459	3150	99.46	100	99.46	100	12.99	38607.4	1e-26
30	Takahashi_2022	26	gb|AB284167.2|+|225-1101|ARO:3001925|CTX-M-64 [Shigella sonnei]	637	135	876	21	21	100	476.09	0.73	325.59	1e-26
31	Takahashi_2022	26	gb|GU585907.1|-|21605-22103|ARO:3002858|dfrA12 [Klebsiella pneumoniae]	449	77	498	49	49	100	204.1	0.91	263.02	1e-26
32	Takahashi_2022	26	gb|DQ838665.1|+|0-474|ARO:3002860|dfrA17 [Pseudomonas aeruginosa]	1061	73	474	85.65	85.65	100	116.75	2.25	860.15	1e-26
33	Takahashi_2022	26	gb|U00096.3|-|4567286-4568519|ARO:3001214|mdtM [Escherichia coli str. K-12 substr. MG1655]	8145	188	1233	94.57	98.3	96.2	101.73	7.47	7596.12	1e-26
34	Takahashi_2022	26	gb|D16251.1|-|1625-2531|ARO:3000316|mphA [Escherichia coli]	20954	136	906	99.89	100	99.89	100	23.49	20549.4	1e-26
35	Takahashi_2022	26	gb|BA000007.3|-|1737690-1738104|ARO:3000676|H-NS [Escherichia coli O157:H7 str. Sakai]	1570	63	414	99.28	100	99.28	100	3.93	1388.19	1e-26
36	Takahashi_2022	26	gb|AB211124.1|+|0-525|ARO:3002895|SAT-2 [Escherichia coli]	375	81	525	57.71	59.62	96.81	167.73	0.8	189.17	1e-26
37	Takahashi_2022	26	gb|U00096.1|+|2158385-2161463|ARO:3000794|mdtC [Escherichia coli str. K-12 substr. MG1655]	17611	464	3078	98.64	99.32	99.31	100.69	6.01	16264.8	1e-26
38	Takahashi_2022	26	gb|U00096.1|+|2484373-2487967|ARO:3000833|evgS [Escherichia coli str. K-12 substr. MG1655]	22552	538	3594	99.08	99.44	99.64	100.56	6.46	20986.3	1e-26
39	Takahashi_2022	26	gb|U00096.3|+|2810769-2811300|ARO:3000516|emrR [Escherichia coli str. K-12 substr. MG1655]	3424	81	531	100	100	100	100	6.54	3186.26	1e-26
40	Takahashi_2022	26	gb|AP009048.1|+|2166412-2167135|ARO:3000828|baeR [Escherichia coli str. K-12 substr. W3110]	4514	111	723	98.76	99.03	99.72	100.98	6.36	4191.11	1e-26
41	Takahashi_2022	26	gb|JX313020.1|+|0-876|ARO:3001991|CTX-M-132 [Escherichia coli]	494	135	876	27.97	28.42	98.39	351.81	0.58	204.15	1e-26
42	Takahashi_2022	26	gb|AF137361.1|+|63-852|ARO:3002605|aadA5 [Escherichia coli]	2430	121	789	85.8	86.44	99.27	115.69	3.13	2088.08	1e-26
43	Takahashi_2022	26	gb|AP009048.1|+|2586250-2589364|ARO:3000491|acrD [Escherichia coli str. K-12 substr. W3110]	30245	461	3114	99.1	100	99.1	100	10	28888.8	1e-26
44	Takahashi_2022	26	gb|AP009048.1|-|4306556-4307588|ARO:3003548|mdtN [Escherichia coli str. K-12 substr. W3110]	14743	156	1032	99.03	100	99.03	100	15.01	14280.4	1e-26
45	Takahashi_2022	26	gb|U00096.1|+|3415032-3418137|ARO:3000502|AcrF [Escherichia coli str. K-12 substr. MG1655]	48135	447	3105	99.48	100	99.48	100	15.93	46808.7	1e-26
46	Takahashi_2022	26	gb|U00096.1|+|3413863-3415021|ARO:3000499|AcrE [Escherichia coli str. K-12 substr. MG1655]	14769	175	1158	98.79	100	98.79	100	13.23	14250.8	1e-26
47	Takahashi_2022	26	gb|D16171.1|+|382-1042|ARO:3002689|pp_cat [Photobacterium damselae subsp. piscicida]	142	102	660	12.73	12.73	100	785.71	0.22	6.51	0.011
48	Takahashi_2022	26	gb|AF242872.1|+|2131-2878|ARO:3000375|ErmB [Enterococcus faecium]	172	115	747	13.52	13.52	100	739.6	0.23	11.06	0.00088
49	Takahashi_2022	26	gb|AP009048.1|+|2810082-2811255|ARO:3000027|emrA [Escherichia coli str. K-12 substr. W3110]	8307	179	1173	98.89	100	98.89	100	7.39	7783.89	1e-26
50	Takahashi_2022	26	gb|U00096.3|-|3203309-3204131|ARO:3002986|bacA [Escherichia coli str. K-12 substr. MG1655]	8580	125	822	99.15	100	99.15	100	10.83	8210.22	1e-26
51	Takahashi_2022	26	gb|AF313472.2|+|15593-16397|ARO:3002639|APH(3'')-Ib [Pseudomonas aeruginosa]	3976	123	804	93.78	94.03	99.74	106.35	5	3619.69	1e-26
52	Takahashi_2022	26	gb|U00096.1|+|2812615-2814154|ARO:3000074|emrB [Escherichia coli str. K-12 substr. MG1655]	13198	233	1539	99.81	100	99.81	100	8.9	12513	1e-26
53	Takahashi_2022	26	gb|AP009048.1|-|3980025-3981183|ARO:3000795|mdtE [Escherichia coli str. K-12 substr. W3110]	17553	174	1158	99.65	99.83	99.83	100.17	15.57	17035.6	1e-26
54	Takahashi_2022	26	gb|AP009048.1|+|1621287-1621671|ARO:3000263|marA [Escherichia coli str. K-12 substr. W3110]	938	59	384	90.1	90.36	99.71	110.66	2.42	774.05	1e-26
55	Takahashi_2022	26	gb|AF534183.1|+|2970-4245|ARO:3000165|tet(A) [Shigella sonnei]	2859	196	1275	90.75	90.75	100	110.2	2.26	2319.84	1e-26
56	Takahashi_2022	26	gb|JN420336.1|-|1399-2230|ARO:3001396|OXA-1 [Klebsiella pneumoniae]	470	128	831	56.56	56.56	100	176.81	0.57	194.78	1e-26
57	Takahashi_2022	26	gb|KJ541681.1|+|19526-20000|ARO:3002854|dfrA1 [Klebsiella oxytoca]	553	73	474	76.58	76.58	100	130.58	1.17	367.39	1e-26
58	Takahashi_2022	26	gb|AY044436.1|+|1435-2311|ARO:3001878|CTX-M-15 [Escherichia coli]	14067	132	876	100	100	100	100	16.12	13673.4	1e-26
59	Takahashi_2022	26	gb|AP009048.1|-|4304505-4306557|ARO:3003549|mdtO [Escherichia coli str. K-12 substr. W3110]	31082	303	2052	98.98	100	98.98	100	15.67	30183.1	1e-26
60	Takahashi_2022	26	gb|KR091911.1|-|74564-75350|ARO:3002578|AAC(6')-Ib7 [Salmonella enterica subsp. enterica serovar Corvallis]	2731	121	786	86.26	87.4	98.69	114.41	3.53	2388.01	1e-26
61	Takahashi_2022	26	gb|U00096.1|+|2367070-2368039|ARO:3003578|PmrF [Escherichia coli str. K-12 substr. MG1655]	7180	148	969	99.59	100	99.59	100	7.66	6746.65	1e-26
62	Takahashi_2022	26	gb|CP015085.1|-|2551711-2552440|ARO:3003838|gadW [Escherichia coli O25b:H4]	2951	112	729	95.2	100	95.2	100	4.8	2630.38	1e-26
63	Takahashi_2022	26	gb|U00096.3|-|721055-721733|ARO:3003841|kdpE [Escherichia coli str. K-12 substr. MG1655]	2401	104	678	93.66	94.54	99.06	105.77	3.82	2104.69	1e-26
64	Takahashi_2022	26	gb|EU022314.1|+|0-861|ARO:3004623|AAC(3)-IId [Escherichia coli]	1429	133	861	81.07	81.3	99.71	123	1.68	1075.27	1e-26
65	Takahashi_2022	26	gb|U00096.3|+|966620-968369|ARO:3003950|msbA [Escherichia coli str. K-12 substr. MG1655]	13391	265	1749	99.89	100	99.89	100	7.88	12614.9	1e-26
66	Takahashi_2022	26	gb|AM040708.1|+|1173-1965|ARO:3004704|aadA8b [Escherichia coli]	285	122	792	17.05	17.05	100	586.67	0.36	64.75	1e-15
67	Takahashi_2022	26	gb|Z11877.1|+|485-818|ARO:3004039|Ecol_emrE [Escherichia coli]	173	51	333	51.65	52.85	97.73	189.2	0.6	65.71	1e-15
68	Takahashi_2022	26	gb|U00096.3|-|484425-485619|ARO:3004043|Ecol_acrA [Escherichia coli str. K-12 substr. MG1655]	15165	180	1194	99.58	99.75	99.83	100.25	13	14631.1	1e-26
69	Takahashi_2022	26	gb|KC503911.1|+|9883-10249|ARO:3001205|BRP(MBL) [Acinetobacter baumannii]	97	56	366	26.5	26.5	100	377.32	0.27	10.6	0.0011
70	Takahashi_2022	26	gb|X02340.1|+|222-1194|ARO:3004089|ANT(3'')-IIa [Escherichia coli]	867	150	972	56.48	56.89	99.28	175.77	0.92	504.95	1e-26
71	Takahashi_2022	26	gb|JQ394987.1|+|0-1233|ARO:3001328|Ecol_mdfA [Escherichia coli]	6201	189	1233	93.51	95.78	97.63	104.4	5.44	5655.84	1e-26
72	Takahashi_2022	26	gb|U00096.3|-|4377810-4378944|ARO:3004290|Ecol_ampC_BLA [Escherichia coli str. K-12 substr. MG1655]	2774	174	1134	74.96	75.22	99.65	132.94	2.49	2290.9	1e-26
73	Takahashi_2022	26	gb|KX686116.1|+|0-1536|ARO:3004379|QepA4 [Escherichia coli]	4216	236	1536	92.71	92.71	100	107.87	2.75	3557.07	1e-26
74	Takahashi_2022	26	gb|U49101.1|+|1490-1838|ARO:3005010|qacEdelta1 [Pseudomonas aeruginosa]	2181	53	348	100	100	100	100	6.4	2025.07	1e-26
75	Takahashi_2022	26	gb|FO834906.1|-|2173974-2175099|ARO:3005044|OmpA [Klebsiella pneumoniae]	2235	173	1125	50.13	56	89.52	178.57	2.74	1764.23	1e-26
76	Takahashi_2022	26	gb|CP007727.1|-|807206-809555|ARO:3005059|LptD [Klebsiella pneumoniae subsp. pneumoniae KPNIH10]	1367	363	2349	10.73	12.81	83.72	780.4	0.93	582.6	1e-26
77	Takahashi_2022	26	gb|JZKY01000061.1|+|787-1366|ARO:3005114|AAC(6')-Ib-cr4 [Enterobacter hormaechei subsp. steigerwaltii]	441	89	579	50.26	50.26	100	198.97	0.76	232.77	1e-26
78	Takahashi_2022	26	gb|NG_061413.1|+|1-876|ARO:3005644|CTX-M-221 [Serratia marcescens]	565	135	876	29.11	29.11	100	343.53	0.64	263.34	1e-26
79	Takahashi_2022	26	gb|NG_049079.1|+|101-1234|ARO:3006874|EC-13 [Escherichia coli]	579	175	1134	27.95	28.13	99.37	355.49	0.52	215.9	1e-26
80	Takahashi_2022	26	gb|NG_049083.1|+|101-1234|ARO:3006878|EC-18 [Escherichia coli]	9225	173	1134	94.62	94.62	100	105.68	8.16	8718.08	1e-26
81	Takahashi_2022	26	gb|NG_049084.1|+|101-1234|ARO:3006879|EC-19 [Escherichia coli]	240	175	1134	19.14	19.14	100	522.58	0.21	10.01	0.0016
82	Takahashi_2022	26	gb|NG_049086.1|+|101-1234|ARO:3006881|EC-8 [Escherichia coli]	438	175	1134	20.37	20.46	99.57	488.79	0.39	112.37	1e-25
83	Takahashi_2022	26	gb|FJ768952.1|+|0-1488|ARO:3000237|TolC [Escherichia coli]	19294	223	1488	99.19	100	99.19	100	13.36	18632.3	1e-26
84	Takahashi_2022	26	gb|U00096.3|-|2306971-2308615|ARO:3003952|YojI [Escherichia coli str. K-12 substr. MG1655]	9338	251	1644	97.57	98.97	98.59	101.04	5.96	8610.93	1e-26
0	Takahashi_2022	24	gb|AF028812.1|+|392-887|ARO:3002867|dfrF [Enterococcus faecalis]	101	61	495	20.4	20.4	100	490.1	0.2	9.67	0.0019
1	Takahashi_2022	24	gb|AY628199.1|+|203-1064|ARO:3000988|TEM-126 [Escherichia coli]	1103	106	861	64.23	64.81	99.1	154.3	1.3	820.85	1e-26
2	Takahashi_2022	24	gb|KM087853.1|+|0-1140|ARO:3002146|DHA-15 [Klebsiella pneumoniae]	196	141	1140	16.58	16.58	100	603.17	0.17	8.86	0.0029
3	Takahashi_2022	24	gb|AP009048.1|-|4303042-4304509|ARO:3003550|mdtP [Escherichia coli str. K-12 substr. W3110]	6932	179	1467	98.5	100	98.5	100	5.03	6411.07	1e-26
4	Takahashi_2022	24	gb|Y11068.1|+|16-1165|ARO:3002157|FOX-3 [Klebsiella oxytoca]	3300	141	1149	21.93	23.67	92.65	422.43	3.44	2898.33	1e-26
5	Takahashi_2022	24	gb|AP009048.1|+|3974604-3975429|ARO:3000508|gadX [Escherichia coli str. K-12 substr. W3110]	1981	101	825	89.33	91.03	98.14	109.85	2.67	1695.1	1e-26
6	Takahashi_2022	24	gb|U00096.1|+|3660413-3663527|ARO:3000796|mdtF [Escherichia coli str. K-12 substr. MG1655]	20106	372	3114	99.13	99.97	99.16	100.03	6.72	19015.8	1e-26
7	Takahashi_2022	24	gb|AY227053.1|+|0-765|ARO:3003103|cphA7 [Aeromonas jandaei]	9624	93	765	71.63	73.73	97.16	135.64	13.26	9347.88	1e-26
8	Takahashi_2022	24	gb|BA000007.3|-|4903688-4905062|ARO:3000830|cpxA [Escherichia coli O157:H7 str. Sakai]	9303	167	1374	98.62	100	98.62	100	7.16	8812.13	1e-26
9	Takahashi_2022	24	gb|L06940.1|+|0-1218|ARO:3000173|tet(E) [Escherichia coli]	2491	150	1218	85.63	85.8	99.81	116.56	2.08	2074.07	1e-26
10	Takahashi_2022	24	gb|U10251.1|+|180-975|ARO:3001407|OXA-12 [Aeromonas sobria]	6377	97	795	58.99	61.89	95.33	161.59	9.01	6090.47	1e-26
11	Takahashi_2022	24	gb|AJ548797.1|+|923-1688|ARO:3003094|imiH [Aeromonas hydrophila]	143	94	765	9.41	9.8	96	1020	0.21	9.75	0.0018
12	Takahashi_2022	24	gb|Y10415.1|+|125-893|ARO:3003095|imiS [Aeromonas veronii]	460	95	768	13.93	14.32	97.27	698.18	0.65	239.75	1e-26
13	Takahashi_2022	24	gb|U00096.1|-|1124117-1125326|ARO:3001216|mdtH [Escherichia coli str. K-12 substr. MG1655]	5743	148	1209	88.92	89.33	99.54	111.94	4.93	5312.73	1e-26
14	Takahashi_2022	24	gb|AY928180.1|+|0-495|ARO:3002837|lnuC [Streptococcus agalactiae]	169	61	495	34.55	34.75	99.42	287.79	0.35	50.29	1e-11
15	Takahashi_2022	24	gb|DQ485529.1|+|0-657|ARO:3002790|QnrS1 [Salmonella enterica subsp. enterica serovar Bovismorbificans]	664	81	657	56.32	56.47	99.73	177.09	1.02	455.4	1e-26
16	Takahashi_2022	24	gb|U00096.1|+|2154015-2155263|ARO:3000792|mdtA [Escherichia coli str. K-12 substr. MG1655]	5055	153	1248	98.88	100.16	98.72	99.84	4.27	4612.91	1e-26
17	Takahashi_2022	24	gb|GQ891757.1|+|2004-2661|ARO:3002801|QnrVC4 [Aeromonas caviae]	16503	79	657	100	100	100	100	25.25	16267.3	1e-26
18	Takahashi_2022	24	gb|AJ222769.3|+|3686-5606|ARO:3000194|tet(W) [Butyrivibrio fibrisolvens]	981	237	1920	31.67	31.98	99.02	312.7	0.52	453.26	1e-26
19	Takahashi_2022	24	gb|X77455.1|+|700-1849|ARO:3002155|FOX-1 [Klebsiella pneumoniae]	10767	139	1149	57.35	62.23	92.17	160.7	11.55	10354.9	1e-26
20	Takahashi_2022	24	gb|D78168.1|+|1591-3130|ARO:3000254|emrY [Escherichia coli]	2336	190	1539	74.53	75.44	98.79	132.56	1.61	1822.93	1e-26
21	Takahashi_2022	24	gb|L06157.1|+|554-1085|ARO:3002530|AAC(3)-Ib [Pseudomonas aeruginosa]	124	65	531	13.56	14.69	92.31	680.77	0.37	17.82	2.4e-05
22	Takahashi_2022	24	gb|CP000800.1|-|1191727-1192954|ARO:3001329|mdtG [Escherichia coli O139:H28 str. E24377A]	4083	151	1227	90.3	91.69	98.49	109.07	3.48	3651.35	1e-26
23	Takahashi_2022	24	gb|D78168.1|+|536-1592|ARO:3000206|emrK [Escherichia coli]	3443	130	1056	95.45	96.69	98.73	103.43	3.46	3071.48	1e-26
24	Takahashi_2022	24	gb|AP009048.1|-|4338624-4340268|ARO:3003576|eptA [Escherichia coli str. K-12 substr. W3110]	8398	200	1644	91.55	92.4	99.08	108.23	5.35	7814.21	1e-26
25	Takahashi_2022	24	gb|U00096.1|-|3412802-3413465|ARO:3000656|AcrS [Escherichia coli str. K-12 substr. MG1655]	2648	81	663	93.82	95.17	98.57	105.07	4.21	2412.32	1e-26
26	Takahashi_2022	24	gb|V00622.1|+|243-903|ARO:3002683|catI [Escherichia coli]	173	81	660	26.82	27.12	98.88	368.72	0.27	32.62	1.2e-08
27	Takahashi_2022	24	gb|AY227050.1|+|130-895|ARO:3003100|cphA4 [Aeromonas allosaccharophila]	5463	93	765	84.31	86.93	96.99	115.04	7.96	5187.52	1e-26
28	Takahashi_2022	24	gb|AF357597.1|+|250-1399|ARO:3002021|CMY-10 [Klebsiella aerogenes]	4604	141	1149	30.9	35.25	87.65	283.7	5.95	4196.84	1e-26
29	Takahashi_2022	24	gb|U00096.1|+|2155262-2158385|ARO:3000793|mdtB [Escherichia coli str. K-12 substr. MG1655]	14728	377	3123	98.82	99.65	99.16	100.35	4.93	13633.9	1e-26
30	Takahashi_2022	24	gb|AP009048.1|-|4153663-4154296|ARO:3000518|CRP [Escherichia coli str. K-12 substr. W3110]	2279	78	633	96.84	97.47	99.35	102.59	3.69	2054.83	1e-26
31	Takahashi_2022	24	gb|AJ252200.1|+|1278-4401|ARO:3003056|smeE [Stenotrophomonas maltophilia]	6498	382	3123	11.11	13.1	84.84	763.57	3.25	5434.29	1e-26
32	Takahashi_2022	24	gb|AY055428.1|-|20268-21084|ARO:3000412|sul2 [Vibrio cholerae]	1755	100	816	96.45	96.94	99.49	103.16	2.21	1474.29	1e-26
33	Takahashi_2022	24	gb|AM419751.1|+|14210-15431|ARO:3000567|tet(40) [uncultured bacterium]	1351	151	1221	61.59	62	99.34	161.29	1.14	958.55	1e-26
34	Takahashi_2022	24	gb|U00096.1|-|2098446-2099613|ARO:3003577|ugd [Escherichia coli str. K-12 substr. MG1655]	1351	144	1167	64.35	67.69	95.06	147.72	1.32	973.59	1e-26
35	Takahashi_2022	24	gb|AP009048.1|+|2165012-2166416|ARO:3000829|baeS [Escherichia coli str. K-12 substr. W3110]	4731	172	1404	90.38	90.38	100	110.64	3.4	4237.32	1e-26
36	Takahashi_2022	24	gb|JF896803.1|+|0-1149|ARO:3002163|FOX-9 [Klebsiella pneumoniae]	426	142	1149	9.31	10.18	91.45	982.05	0.47	141.5	1e-26
37	Takahashi_2022	24	gb|BA000007.3|+|3212025-3212640|ARO:3000832|evgA [Escherichia coli O157:H7 str. Sakai]	977	76	615	75.45	75.77	99.57	131.97	1.62	770.61	1e-26
38	Takahashi_2022	24	gb|AF024602.1|+|3155-3992|ARO:3002660|APH(6)-Id [Pseudomonas aeruginosa]	1677	103	837	95.1	95.94	99.13	104.23	2.06	1390.58	1e-26
39	Takahashi_2022	24	gb|JF969163.1|+|1053-1893|ARO:3000410|sul1 [Vibrio fluvialis]	37371	97	840	100	100	100	100	44.76	37080.4	1e-26
40	Takahashi_2022	24	gb|U00096.3|-|481253-484403|ARO:3000216|acrB [Escherichia coli str. K-12 substr. MG1655]	19182	377	3150	98.95	99.56	99.39	100.45	6.26	18078.9	1e-26
41	Takahashi_2022	24	gb|DQ838665.1|+|0-474|ARO:3002860|dfrA17 [Pseudomonas aeruginosa]	271	58	474	46.84	46.84	100	213.51	0.57	136.61	1e-26
42	Takahashi_2022	24	gb|U00096.3|-|4567286-4568519|ARO:3001214|mdtM [Escherichia coli str. K-12 substr. MG1655]	3594	151	1233	93.51	96.51	96.89	103.61	3.28	3162.82	1e-26
43	Takahashi_2022	24	gb|D16251.1|-|1625-2531|ARO:3000316|mphA [Escherichia coli]	1134	112	906	54.3	55.08	98.6	181.56	1.29	837.96	1e-26
44	Takahashi_2022	24	gb|BA000007.3|-|1737690-1738104|ARO:3000676|H-NS [Escherichia coli O157:H7 str. Sakai]	973	51	414	95.89	96.38	99.5	103.76	2.38	829.51	1e-26
45	Takahashi_2022	24	gb|AY007369.1|+|0-1149|ARO:3002159|FOX-5 [Klebsiella pneumoniae]	211	142	1149	16.01	17.75	90.2	563.24	0.26	13.29	0.00027
46	Takahashi_2022	24	gb|AB211124.1|+|0-525|ARO:3002895|SAT-2 [Escherichia coli]	800	65	525	82.48	82.48	100	121.25	1.54	624.51	1e-26
47	Takahashi_2022	24	gb|U00096.1|+|2158385-2161463|ARO:3000794|mdtC [Escherichia coli str. K-12 substr. MG1655]	11845	373	3078	93.6	94.38	99.17	105.96	4.01	10769.3	1e-26
48	Takahashi_2022	24	gb|U00096.1|+|2484373-2487967|ARO:3000833|evgS [Escherichia coli str. K-12 substr. MG1655]	6563	440	3594	78.94	80.11	98.54	124.84	1.93	5351.7	1e-26
49	Takahashi_2022	24	gb|Z21523.1|+|0-1974|ARO:3000191|tet(Q) [Bacteroides fragilis]	328	244	1974	16.11	16.16	99.69	618.81	0.17	12.11	0.0005
50	Takahashi_2022	24	gb|U00096.3|+|2810769-2811300|ARO:3000516|emrR [Escherichia coli str. K-12 substr. MG1655]	2303	65	531	98.49	98.49	100	101.53	4.37	2113.53	1e-26
51	Takahashi_2022	24	gb|AP009048.1|+|2166412-2167135|ARO:3000828|baeR [Escherichia coli str. K-12 substr. W3110]	2797	89	723	97.93	99.17	98.74	100.84	4.12	2540.39	1e-26
52	Takahashi_2022	24	gb|AF137361.1|+|63-852|ARO:3002605|aadA5 [Escherichia coli]	770	97	789	52.6	52.6	100	190.12	0.98	520.87	1e-26
53	Takahashi_2022	24	gb|AP009048.1|+|2586250-2589364|ARO:3000491|acrD [Escherichia coli str. K-12 substr. W3110]	14211	376	3114	95.86	96.69	99.14	103.42	4.85	13120.3	1e-26
54	Takahashi_2022	24	gb|U60294.1|+|0-765|ARO:3003099|cphA2 [Aeromonas hydrophila]	286	94	765	14.64	16.21	90.32	616.94	0.53	95.97	1e-21
55	Takahashi_2022	24	gb|AP009048.1|-|4306556-4307588|ARO:3003548|mdtN [Escherichia coli str. K-12 substr. W3110]	4443	126	1032	94.86	95.83	98.99	104.35	4.58	4076.19	1e-26
56	Takahashi_2022	24	gb|U00096.1|+|3415032-3418137|ARO:3000502|AcrF [Escherichia coli str. K-12 substr. MG1655]	14376	375	3105	95.72	96.81	98.87	103.29	4.82	13288.2	1e-26
57	Takahashi_2022	24	gb|U00096.1|+|3413863-3415021|ARO:3000499|AcrE [Escherichia coli str. K-12 substr. MG1655]	4922	142	1158	95.16	96.11	99.01	104.04	4.47	4510.94	1e-26
58	Takahashi_2022	24	gb|AY261375.1|+|0-765|ARO:3003104|cphA8 [Aeromonas sobria]	1294	94	765	41.44	44.05	94.07	227	1.97	1035.85	1e-26
59	Takahashi_2022	24	gb|KF921535.1|+|617-1091|ARO:3002859|dfrA14 [Escherichia coli]	165	58	474	34.81	34.81	100	287.27	0.35	50.44	1e-11
60	Takahashi_2022	24	gb|AY227051.1|+|0-765|ARO:3003101|cphA5 [Aeromonas salmonicida]	959	94	765	41.31	44.84	92.13	223.03	1.67	708.92	1e-26
61	Takahashi_2022	24	gb|DQ303921.2|+|3-648|ARO:3002718|QnrB4 [Escherichia coli]	233	79	645	37.21	37.67	98.77	265.43	0.38	74.84	1e-17
62	Takahashi_2022	24	gb|AP009048.1|+|2810082-2811255|ARO:3000027|emrA [Escherichia coli str. K-12 substr. W3110]	6335	143	1173	98.72	100	98.72	100	5.77	5916.28	1e-26
63	Takahashi_2022	24	gb|AB015853.1|+|1330-4471|ARO:3003033|mexY [Pseudomonas aeruginosa PAO1]	936	389	3141	5.22	6.05	86.32	1653.16	0.48	225.72	1e-26
64	Takahashi_2022	24	gb|AY112998.1|+|196-961|ARO:3003093|cphA3 [Aeromonas veronii bv. sobria]	8960	93	765	75.56	78.04	96.82	128.14	13.13	8683.81	1e-26
65	Takahashi_2022	24	gb|U00096.3|-|3203309-3204131|ARO:3002986|bacA [Escherichia coli str. K-12 substr. MG1655]	3052	101	822	98.05	99.88	98.17	100.12	3.91	2760.88	1e-26
66	Takahashi_2022	24	gb|AF313472.2|+|15593-16397|ARO:3002639|APH(3'')-Ib [Pseudomonas aeruginosa]	1048	99	804	63.31	63.56	99.61	157.34	1.34	783.95	1e-26
67	Takahashi_2022	24	gb|U00096.1|+|2812615-2814154|ARO:3000074|emrB [Escherichia coli str. K-12 substr. MG1655]	8071	188	1539	99.42	100	99.42	100	5.4	7523.75	1e-26
68	Takahashi_2022	24	gb|AP009048.1|-|3980025-3981183|ARO:3000795|mdtE [Escherichia coli str. K-12 substr. W3110]	6990	141	1158	99.22	100	99.22	100	6.19	6575.81	1e-26
69	Takahashi_2022	24	gb|AP009048.1|+|1621287-1621671|ARO:3000263|marA [Escherichia coli str. K-12 substr. W3110]	436	47	384	74.48	75	99.31	133.33	1.15	311.98	1e-26
70	Takahashi_2022	24	gb|L11616.1|+|1569-4710|ARO:3000378|MexB [Pseudomonas aeruginosa]	1245	388	3141	9.74	11.46	85	872.5	0.65	448.59	1e-26
71	Takahashi_2022	24	gb|AF534183.1|+|2970-4245|ARO:3000165|tet(A) [Shigella sonnei]	70869	138	1275	98.27	100.08	98.2	99.92	57.44	70456	1e-26
72	Takahashi_2022	24	gb|AY227052.1|+|0-765|ARO:3003102|cphA6 [Aeromonas veronii bv. veronii]	5187	93	765	57.65	60.65	95.04	164.87	7.7	4911.72	1e-26
73	Takahashi_2022	24	gb|AF173226.1|+|3767-6917|ARO:3003052|smeB [Stenotrophomonas maltophilia]	2025	389	3150	5.02	5.94	84.49	1684.49	0.99	1107.93	1e-26
74	Takahashi_2022	24	gb|KJ541681.1|+|19526-20000|ARO:3002854|dfrA1 [Klebsiella oxytoca]	9497	57	474	99.79	100	99.79	100	20.32	9325.06	1e-26
75	Takahashi_2022	24	gb|AP009048.1|-|4304505-4306557|ARO:3003549|mdtO [Escherichia coli str. K-12 substr. W3110]	10189	249	2052	98.68	99.71	98.97	100.29	5.19	9463.23	1e-26
76	Takahashi_2022	24	gb|KR091911.1|-|74564-75350|ARO:3002578|AAC(6')-Ib7 [Salmonella enterica subsp. enterica serovar Corvallis]	10704	95	786	27.86	29.01	96.05	344.74	13.81	10420.6	1e-26
77	Takahashi_2022	24	gb|U00096.1|+|2367070-2368039|ARO:3003578|PmrF [Escherichia coli str. K-12 substr. MG1655]	3803	119	969	93.81	94.74	99.02	105.56	4.15	3459.45	1e-26
78	Takahashi_2022	24	gb|M18896.2|+|206-2126|ARO:3000190|tet(O) [Campylobacter jejuni]	1216	237	1920	31.93	32.19	99.19	310.68	0.65	658.45	1e-26
79	Takahashi_2022	24	gb|CP015085.1|-|2551711-2552440|ARO:3003838|gadW [Escherichia coli O25b:H4]	1427	90	729	76.27	79.56	95.86	125.69	2.21	1177.91	1e-26
80	Takahashi_2022	24	gb|KJ746495.1|+|1420-2572|ARO:3002191|MOX-9 [Citrobacter freundii]	712	142	1152	17.97	20.31	88.46	492.31	0.88	379.2	1e-26
81	Takahashi_2022	24	gb|U00096.3|-|721055-721733|ARO:3003841|kdpE [Escherichia coli str. K-12 substr. MG1655]	2506	83	678	79.2	80.83	97.99	123.72	3.99	2265.71	1e-26
82	Takahashi_2022	24	gb|U00096.3|+|966620-968369|ARO:3003950|msbA [Escherichia coli str. K-12 substr. MG1655]	8461	213	1749	93.48	94.23	99.21	106.13	4.97	7841.07	1e-26
83	Takahashi_2022	24	gb|AF231986.2|+|3307-4522|ARO:3002705|floR [Escherichia coli]	408	150	1215	33.33	33.74	98.78	296.34	0.35	118.62	1e-26
84	Takahashi_2022	24	gb|Z11877.1|+|485-818|ARO:3004039|Ecol_emrE [Escherichia coli]	348	41	333	46.25	46.55	99.35	214.84	1.06	241.69	1e-26
85	Takahashi_2022	24	gb|U00096.3|-|484425-485619|ARO:3004043|Ecol_acrA [Escherichia coli str. K-12 substr. MG1655]	6894	146	1194	97.99	98.58	99.41	101.44	6.06	6467.38	1e-26
86	Takahashi_2022	24	gb|X02340.1|+|222-1194|ARO:3004089|ANT(3'')-IIa [Escherichia coli]	362	120	972	24.07	25.82	93.23	387.25	0.46	120.91	1e-26
87	Takahashi_2022	24	gb|JQ394987.1|+|0-1233|ARO:3001328|Ecol_mdfA [Escherichia coli]	3776	151	1233	92.3	94.97	97.18	105.29	3.41	3343.81	1e-26
88	Takahashi_2022	24	gb|U00096.3|-|4377810-4378944|ARO:3004290|Ecol_ampC_BLA [Escherichia coli str. K-12 substr. MG1655]	1714	140	1134	77.43	77.78	99.55	128.57	1.54	1335.76	1e-26
89	Takahashi_2022	24	gb|AE003852.1|-|1687437-1688259|ARO:3004364|almG [Vibrio cholerae O1 biovar El Tor str. N16961]	251	101	822	22.14	22.14	100	451.65	0.31	63	1e-14
90	Takahashi_2022	24	gb|EU046614.1|+|0-1149|ARO:3004450|TRU-1 [Aeromonas enteropelogenes]	380	142	1149	8.7	10.01	86.96	999.13	0.42	108.05	1e-24
91	Takahashi_2022	24	gb|M58472.1|+|147-777|ARO:3004451|Afab_ACT_CHL [Agrobacterium fabrum str. C58]	179	78	630	13.97	16.03	87.13	623.76	0.43	39.59	8.2e-10
92	Takahashi_2022	24	gb|KX827604.1|+|0-795|ARO:3003115|OXA-427 [Enterobacter cloacae]	491	98	795	9.94	10.69	92.94	935.29	0.74	261.32	1e-26
93	Takahashi_2022	24	gb|MF598076.1|+|0-1623|ARO:3004503|MCR-3.6 [Aeromonas allosaccharophila]	472	201	1623	20.89	23.17	90.16	431.65	0.36	108.98	1e-24
94	Takahashi_2022	24	gb|MG267386.1|+|23609-25229|ARO:3004517|MCR-7.1 [Klebsiella pneumoniae]	1420	200	1620	13.52	16.6	81.41	602.23	1.39	917.86	1e-26
95	Takahashi_2022	24	gb|U49101.1|+|1490-1838|ARO:3005010|qacEdelta1 [Pseudomonas aeruginosa]	10689	42	348	100	100	100	100	30.86	10562.7	1e-26
96	Takahashi_2022	24	gb|FO834906.1|-|2173974-2175099|ARO:3005044|OmpA [Klebsiella pneumoniae]	1070	139	1125	44.09	48.8	90.35	204.92	1.28	716.36	1e-26
97	Takahashi_2022	24	gb|NG_067138.1|+|1-876|ARO:3002001|CTX-M-143 [Escherichia coli]	1747	108	876	83.56	84.36	99.05	118.54	2.03	1447.38	1e-26
98	Takahashi_2022	24	gb|NG_049079.1|+|101-1234|ARO:3006874|EC-13 [Escherichia coli]	479	140	1134	26.81	27.07	99.02	369.38	0.43	184.92	1e-26
99	Takahashi_2022	24	gb|NG_049085.1|+|101-1234|ARO:3006880|EC-5 [Escherichia]	3368	139	1134	88.8	89.59	99.11	111.61	3.03	2970.89	1e-26
100	Takahashi_2022	24	gb|NG_049101.1|+|1-1149|ARO:3006471|FOX-13 [Providencia rettgeri]	1875	142	1149	20.71	23.76	87.18	420.88	2.13	1488.91	1e-26
101	Takahashi_2022	24	gb|NG_057480.1|+|1-1149|ARO:3006474|FOX-16 [Klebsiella pneumoniae]	3418	141	1149	32.64	36.55	89.29	273.57	4.67	3015.64	1e-26
102	Takahashi_2022	24	gb|NG_049314.1|+|100-1252|ARO:3006477|MOX-12 [Aeromonas]	325	142	1152	26.74	30.38	88	329.14	0.45	70.97	1e-16
103	Takahashi_2022	24	gb|NG_062247.1|+|101-895|ARO:3005931|OXA-726 [Aeromonas hydrophila]	3077	98	795	34.21	36.6	93.47	273.2	4.34	2794.96	1e-26
104	Takahashi_2022	24	gb|NG_068183.1|+|1-795|ARO:3006099|OXA-912 [Aeromonas]	32847	92	795	97.74	100	97.74	100	43.9	32569.7	1e-26
105	Takahashi_2022	24	gb|FJ768952.1|+|0-1488|ARO:3000237|TolC [Escherichia coli]	10133	181	1488	99.13	100	99.13	100	7.05	9602.1	1e-26
106	Takahashi_2022	24	gb|U00096.3|-|2306971-2308615|ARO:3003952|YojI [Escherichia coli str. K-12 substr. MG1655]	4540	202	1644	83.52	84.18	99.21	118.79	2.92	3967.72	1e-26
107	Takahashi_2022	24	gb|NC_008618.1|-|1667063-1670624|ARO:3004480|Bado_rpoB_RIF [Bifidobacterium adolescentis]	648	441	3561	6.94	7.72	89.82	1294.91	0.3	39.18	9e-10
108	Takahashi_2022	24	gb|CP036548.1|+|4326-4839|ARO:3007107|nimE [Bacteroides fragilis]	135	63	513	26.32	26.32	100	380	0.26	25.67	4.1e-07
0	Takahashi_2022	25	gb|AP009048.1|-|4303042-4304509|ARO:3003550|mdtP [Escherichia coli str. K-12 substr. W3110]	3005	47	1467	82.89	85.41	97.05	117.08	2.22	2865.75	1e-26
1	Takahashi_2022	25	gb|AP009048.1|+|3974604-3975429|ARO:3000508|gadX [Escherichia coli str. K-12 substr. W3110]	1180	26	825	74.3	77.33	96.08	129.31	1.7	1101.45	1e-26
2	Takahashi_2022	25	gb|AF462019.1|+|26-656|ARO:3002681|catB9 [Vibrio cholerae]	75	20	630	11.9	11.9	100	840	0.12	30.72	3e-08
3	Takahashi_2022	25	gb|U00096.1|+|3660413-3663527|ARO:3000796|mdtF [Escherichia coli str. K-12 substr. MG1655]	8651	96	3114	86.71	87.96	98.58	113.69	2.89	8365.08	1e-26
4	Takahashi_2022	25	gb|JX101693.1|+|58200-58833|ARO:3002676|catB3 [Enterobacter cloacae]	587	20	633	66.67	68.56	97.24	145.85	1.04	527.48	1e-26
5	Takahashi_2022	25	gb|BA000007.3|-|4903688-4905062|ARO:3000830|cpxA [Escherichia coli O157:H7 str. Sakai]	4462	43	1374	95.71	96.51	99.17	103.62	3.32	4331.87	1e-26
6	Takahashi_2022	25	gb|U00096.1|-|1124117-1125326|ARO:3001216|mdtH [Escherichia coli str. K-12 substr. MG1655]	1119	39	1209	70.47	71.46	98.61	139.93	0.96	1005.7	1e-26
7	Takahashi_2022	25	gb|U00096.1|+|2154015-2155263|ARO:3000792|mdtA [Escherichia coli str. K-12 substr. MG1655]	1287	40	1248	66.03	67.55	97.75	148.04	1.13	1169.62	1e-26
8	Takahashi_2022	25	gb|GU371926.1|-|50304-51165|ARO:3000903|TEM-33 [Escherichia coli]	178	28	861	16.72	16.72	100	597.92	0.21	108.51	1e-24
9	Takahashi_2022	25	gb|AB089595.1|+|0-1206|ARO:3000166|tet(B) [Gram-negative bacterium TC71]	1023	39	1206	54.06	54.39	99.39	183.84	0.86	910.38	1e-26
10	Takahashi_2022	25	gb|AJ222769.3|+|3686-5606|ARO:3000194|tet(W) [Butyrivibrio fibrisolvens]	441	63	1920	20.52	20.57	99.75	486.08	0.23	283.21	1e-26
11	Takahashi_2022	25	gb|FJ460181.2|+|1790-2582|ARO:3002617|aadA17 [Aeromonas media]	297	26	792	30.81	30.81	100	324.59	0.38	227.22	1e-26
12	Takahashi_2022	25	gb|D78168.1|+|1591-3130|ARO:3000254|emrY [Escherichia coli]	1007	50	1539	52.18	53.15	98.17	188.14	0.71	865.38	1e-26
13	Takahashi_2022	25	gb|CP000800.1|-|1191727-1192954|ARO:3001329|mdtG [Escherichia coli O139:H28 str. E24377A]	1718	39	1227	69.11	70.33	98.26	142.18	1.48	1601.66	1e-26
14	Takahashi_2022	25	gb|D78168.1|+|536-1592|ARO:3000206|emrK [Escherichia coli]	1160	34	1056	70.36	71.69	98.15	139.5	1.17	1060.35	1e-26
15	Takahashi_2022	25	gb|AP009048.1|-|4338624-4340268|ARO:3003576|eptA [Escherichia coli str. K-12 substr. W3110]	4513	52	1644	91.91	93.13	98.69	107.38	2.94	4357.72	1e-26
16	Takahashi_2022	25	gb|U00096.1|-|3412802-3413465|ARO:3000656|AcrS [Escherichia coli str. K-12 substr. MG1655]	635	21	663	50.68	51.58	98.25	193.86	1.02	572.58	1e-26
17	Takahashi_2022	25	gb|V00622.1|+|243-903|ARO:3002683|catI [Escherichia coli]	936	21	660	73.18	73.64	99.38	135.8	1.43	873.08	1e-26
18	Takahashi_2022	25	gb|U00096.1|+|2155262-2158385|ARO:3000793|mdtB [Escherichia coli str. K-12 substr. MG1655]	5883	98	3123	76.11	78.07	97.5	128.1	2.05	5592.73	1e-26
19	Takahashi_2022	25	gb|FJ437066.1|+|0-1134|ARO:3002055|CMY-44 [Escherichia coli]	90	37	1134	7.94	7.94	100	1260	0.08	21.74	3.1e-06
20	Takahashi_2022	25	gb|AP009048.1|-|4153663-4154296|ARO:3000518|CRP [Escherichia coli str. K-12 substr. W3110]	1868	20	633	89.73	90.52	99.13	110.47	3.07	1807.07	1e-26
21	Takahashi_2022	25	gb|AY055428.1|-|20268-21084|ARO:3000412|sul2 [Vibrio cholerae]	520	26	816	52.45	52.45	100	190.65	0.64	444.82	1e-26
22	Takahashi_2022	25	gb|U00096.1|-|2098446-2099613|ARO:3003577|ugd [Escherichia coli str. K-12 substr. MG1655]	446	38	1167	29.13	30.25	96.32	330.59	0.43	343.05	1e-26
23	Takahashi_2022	25	gb|AP009048.1|+|2165012-2166416|ARO:3000829|baeS [Escherichia coli str. K-12 substr. W3110]	1380	45	1404	51.85	52.99	97.85	188.71	1.08	1248.29	1e-26
24	Takahashi_2022	25	gb|BA000007.3|+|3212025-3212640|ARO:3000832|evgA [Escherichia coli O157:H7 str. Sakai]	308	20	615	42.93	42.93	100	232.95	0.5	252.28	1e-26
25	Takahashi_2022	25	gb|AF024602.1|+|3155-3992|ARO:3002660|APH(6)-Id [Pseudomonas aeruginosa]	1230	27	837	75.99	76.11	99.84	131.4	1.48	1150.27	1e-26
26	Takahashi_2022	25	gb|JF969163.1|+|1053-1893|ARO:3000410|sul1 [Vibrio fluvialis]	517	27	840	42.74	42.74	100	233.98	0.62	439.79	1e-26
27	Takahashi_2022	25	gb|U00096.3|-|481253-484403|ARO:3000216|acrB [Escherichia coli str. K-12 substr. MG1655]	7734	98	3150	89.75	90.44	99.23	110.57	2.54	7443.47	1e-26
28	Takahashi_2022	25	gb|GU585907.1|-|21605-22103|ARO:3002858|dfrA12 [Klebsiella pneumoniae]	328	16	498	34.74	34.94	99.43	286.21	0.66	281.97	1e-26
29	Takahashi_2022	25	gb|DQ838665.1|+|0-474|ARO:3002860|dfrA17 [Pseudomonas aeruginosa]	37	15	474	7.81	7.81	100	1281.08	0.08	8.68	0.0032
30	Takahashi_2022	25	gb|U00096.3|-|4567286-4568519|ARO:3001214|mdtM [Escherichia coli str. K-12 substr. MG1655]	2716	39	1233	76.48	79.48	96.22	125.82	2.51	2598.56	1e-26
31	Takahashi_2022	25	gb|AF227521.1|+|3269-4487|ARO:3000616|mel [Streptococcus pyogenes]	867	39	1218	46.22	48.77	94.78	205.05	0.83	754.24	1e-26
32	Takahashi_2022	25	gb|D16251.1|-|1625-2531|ARO:3000316|mphA [Escherichia coli]	1174	29	906	67.66	67.88	99.67	147.32	1.31	1088	1e-26
33	Takahashi_2022	25	gb|BA000007.3|-|1737690-1738104|ARO:3000676|H-NS [Escherichia coli O157:H7 str. Sakai]	262	13	414	50.48	51.45	98.12	194.37	0.67	223.82	1e-26
34	Takahashi_2022	25	gb|AY956335.1|+|38-899|ARO:3001004|TEM-141 [Enterobacter cloacae]	2843	27	861	87.8	87.8	100	113.89	3.33	2760.54	1e-26
35	Takahashi_2022	25	gb|AB211124.1|+|0-525|ARO:3002895|SAT-2 [Escherichia coli]	203	17	525	39.05	39.24	99.51	254.85	0.39	156.57	1e-26
36	Takahashi_2022	25	gb|U00096.1|+|2158385-2161463|ARO:3000794|mdtC [Escherichia coli str. K-12 substr. MG1655]	3977	98	3078	60.92	62.48	97.5	160.06	1.4	3690.12	1e-26
37	Takahashi_2022	25	gb|U00096.1|+|2484373-2487967|ARO:3000833|evgS [Escherichia coli str. K-12 substr. MG1655]	3033	116	3594	50.39	52.09	96.74	191.99	0.92	2701.67	1e-26
38	Takahashi_2022	25	gb|U00096.3|+|2810769-2811300|ARO:3000516|emrR [Escherichia coli str. K-12 substr. MG1655]	479	17	531	45.2	45.2	100	221.25	0.91	429.1	1e-26
39	Takahashi_2022	25	gb|AP009048.1|+|2166412-2167135|ARO:3000828|baeR [Escherichia coli str. K-12 substr. W3110]	976	23	723	61.27	61.96	98.88	161.38	1.42	907.19	1e-26
40	Takahashi_2022	25	gb|AF137361.1|+|63-852|ARO:3002605|aadA5 [Escherichia coli]	218	25	789	20.28	20.41	99.38	490.06	0.28	151.13	1e-26
41	Takahashi_2022	25	gb|AP009048.1|+|2586250-2589364|ARO:3000491|acrD [Escherichia coli str. K-12 substr. W3110]	5522	98	3114	73.15	74.47	98.23	134.28	1.89	5232.25	1e-26
42	Takahashi_2022	25	gb|AP009048.1|-|4306556-4307588|ARO:3003548|mdtN [Escherichia coli str. K-12 substr. W3110]	3066	33	1032	83.14	84.5	98.39	118.35	3.11	2967.45	1e-26
43	Takahashi_2022	25	gb|U00096.1|+|3415032-3418137|ARO:3000502|AcrF [Escherichia coli str. K-12 substr. MG1655]	8135	96	3105	83.54	85.25	98	117.3	2.82	7849.12	1e-26
44	Takahashi_2022	25	gb|U00096.1|+|3413863-3415021|ARO:3000499|AcrE [Escherichia coli str. K-12 substr. MG1655]	3003	37	1158	84.54	86.87	97.32	115.11	2.89	2892.6	1e-26
45	Takahashi_2022	25	gb|AF099140.1|+|136-1363|ARO:3002826|EreA2 [Providencia stuartii]	303	40	1227	8.23	8.23	100	1214.85	0.25	200.85	1e-26
46	Takahashi_2022	25	gb|AF427127.1|+|208-1069|ARO:3000948|TEM-81 [Escherichia coli]	178	28	861	11.27	11.73	96.04	852.48	0.23	108.51	1e-24
47	Takahashi_2022	25	gb|AF242872.1|+|2131-2878|ARO:3000375|ErmB [Enterococcus faecium]	101	24	747	13.52	13.52	100	739.6	0.14	46.45	5.2e-10
48	Takahashi_2022	25	gb|AY130282.1|+|0-762|ARO:3000980|TEM-117 [Escherichia coli] Partial	55	25	762	8.4	8.66	96.97	1154.55	0.09	11.15	0.00084
49	Takahashi_2022	25	gb|DQ677333.1|+|0-780|ARO:3002621|aadA24 [Salmonella enterica subsp. enterica serovar Newport]	58	25	780	7.44	7.44	100	1344.83	0.07	12.46	0.00042
50	Takahashi_2022	25	gb|HM990671.1|+|5192-6671|ARO:3003112|lsaC [Streptococcus agalactiae]	149	48	1479	10.62	10.89	97.52	918.63	0.11	50.85	1e-12
51	Takahashi_2022	25	gb|AP009048.1|+|2810082-2811255|ARO:3000027|emrA [Escherichia coli str. K-12 substr. W3110]	2642	37	1173	83.89	85.42	98.2	117.07	2.36	2530.18	1e-26
52	Takahashi_2022	25	gb|AB039845.1|+|25-1945|ARO:3000186|tet(M) [Erysipelothrix rhusiopathiae]	1631	62	1920	59.58	60.21	98.96	166.09	0.91	1452.37	1e-26
53	Takahashi_2022	25	gb|U00096.3|-|3203309-3204131|ARO:3002986|bacA [Escherichia coli str. K-12 substr. MG1655]	1170	26	822	71.53	73.11	97.84	136.77	1.56	1091.74	1e-26
54	Takahashi_2022	25	gb|AF313472.2|+|15593-16397|ARO:3002639|APH(3'')-Ib [Pseudomonas aeruginosa]	456	26	804	53.11	53.23	99.77	187.85	0.57	382.5	1e-26
55	Takahashi_2022	25	gb|U00096.1|+|2812615-2814154|ARO:3000074|emrB [Escherichia coli str. K-12 substr. MG1655]	2810	49	1539	82.78	83.69	98.91	119.49	1.92	2664.09	1e-26
56	Takahashi_2022	25	gb|AF188199.1|+|214-1075|ARO:3000936|TEM-70 [Escherichia coli]	81	28	861	9.41	9.41	100	1062.96	0.09	25.32	4.9e-07
57	Takahashi_2022	25	gb|AP009048.1|-|3980025-3981183|ARO:3000795|mdtE [Escherichia coli str. K-12 substr. W3110]	5081	36	1158	96.55	97.41	99.11	102.66	4.55	4971.43	1e-26
58	Takahashi_2022	25	gb|AP009048.1|+|1621287-1621671|ARO:3000263|marA [Escherichia coli str. K-12 substr. W3110]	305	12	384	35.94	35.94	100	278.26	0.8	269.11	1e-26
59	Takahashi_2022	25	gb|AF534183.1|+|2970-4245|ARO:3000165|tet(A) [Shigella sonnei]	1768	41	1275	80.24	80.24	100	124.63	1.41	1647.18	1e-26
60	Takahashi_2022	25	gb|KJ541681.1|+|19526-20000|ARO:3002854|dfrA1 [Klebsiella oxytoca]	101	15	474	21.31	21.31	100	469.31	0.21	62.51	1e-14
61	Takahashi_2022	25	gb|AY044436.1|+|1435-2311|ARO:3001878|CTX-M-15 [Escherichia coli]	2656	28	876	99.2	99.2	100	100.81	3.05	2572.09	1e-26
62	Takahashi_2022	25	gb|AP009048.1|-|4304505-4306557|ARO:3003549|mdtO [Escherichia coli str. K-12 substr. W3110]	5470	65	2052	85.14	86.99	97.87	114.96	2.86	5277.52	1e-26
63	Takahashi_2022	25	gb|AE005672.3|-|1983115-1984810|ARO:3000024|patA [Streptococcus pneumoniae TIGR4]	2537	54	1695	63.36	67.79	93.47	147.52	1.85	2376.82	1e-26
64	Takahashi_2022	25	gb|AE005672.3|-|1980557-1982324|ARO:3000025|patB [Streptococcus pneumoniae TIGR4]	1218	57	1767	41.37	43.92	94.2	227.71	0.82	1055.08	1e-26
65	Takahashi_2022	25	gb|KR091911.1|-|74564-75350|ARO:3002578|AAC(6')-Ib7 [Salmonella enterica subsp. enterica serovar Corvallis]	1517	25	786	61.58	61.58	100	162.4	1.98	1441.75	1e-26
66	Takahashi_2022	25	gb|AE007317.1|+|866210-867410|ARO:3000822|pmrA [Streptococcus pneumoniae R6]	704	39	1200	50.08	52.92	94.65	188.98	0.71	594.19	1e-26
67	Takahashi_2022	25	gb|U00096.1|+|2367070-2368039|ARO:3003578|PmrF [Escherichia coli str. K-12 substr. MG1655]	1290	31	969	78.64	79.98	98.32	125.03	1.4	1198.01	1e-26
68	Takahashi_2022	25	gb|CP007593.1|+|2148923-2149772|ARO:3001301|RlmA(II) [Streptococcus pneumoniae]	454	27	849	48.76	53.71	90.79	186.18	0.73	376.74	1e-26
69	Takahashi_2022	25	gb|EU022315.1|+|0-861|ARO:3004621|AAC(3)-IIe [Escherichia coli]	2244	27	861	79.67	80.37	99.13	124.42	2.69	2161.49	1e-26
70	Takahashi_2022	25	gb|CP015085.1|-|2551711-2552440|ARO:3003838|gadW [Escherichia coli O25b:H4]	1048	23	729	78.33	82.17	95.33	121.7	1.72	978.52	1e-26
71	Takahashi_2022	25	gb|U00096.3|-|721055-721733|ARO:3003841|kdpE [Escherichia coli str. K-12 substr. MG1655]	1180	22	678	61.65	63.57	96.98	157.31	1.78	1115.1	1e-26
72	Takahashi_2022	25	gb|U00096.3|+|966620-968369|ARO:3003950|msbA [Escherichia coli str. K-12 substr. MG1655]	3199	56	1749	84.11	84.96	98.99	117.7	1.9	3033.6	1e-26
73	Takahashi_2022	25	gb|KR780479.1|-|1-706|ARO:3001452|OXA-140 [Klebsiella pneumoniae subsp. pneumoniae] Partial	273	23	705	28.23	28.23	100	354.27	0.39	210.66	1e-26
74	Takahashi_2022	25	gb|HQ652506.1|+|373-2098|ARO:3004032|tetA(46) [Streptococcus australis]	114	56	1725	3.3	3.3	100	3026.32	0.07	19.12	1.2e-05
75	Takahashi_2022	25	gb|HQ652506.1|+|2099-3836|ARO:3004033|tetB(46) [Streptococcus australis]	187	57	1737	12.49	13.41	93.13	745.49	0.13	68.97	1e-16
76	Takahashi_2022	25	gb|AF231986.2|+|3307-4522|ARO:3002705|floR [Escherichia coli]	268	39	1215	19.59	19.67	99.58	508.37	0.2	168.79	1e-26
77	Takahashi_2022	25	gb|Z11877.1|+|485-818|ARO:3004039|Ecol_emrE [Escherichia coli]	835	10	333	84.98	86.49	98.26	115.62	2.66	802.81	1e-26
78	Takahashi_2022	25	gb|U00096.3|-|484425-485619|ARO:3004043|Ecol_acrA [Escherichia coli str. K-12 substr. MG1655]	2168	38	1194	80.57	81.74	98.57	122.34	1.88	2054.33	1e-26
79	Takahashi_2022	25	gb|EU847537.1|+|1671-3207|ARO:3004103|QepA2 [Escherichia coli]	1775	50	1536	56.64	56.64	100	176.55	1.16	1630.34	1e-26
80	Takahashi_2022	25	gb|JQ394987.1|+|0-1233|ARO:3001328|Ecol_mdfA [Escherichia coli]	1734	40	1233	68.94	71.05	97.03	140.75	1.55	1617.08	1e-26
81	Takahashi_2022	25	gb|AE003852.1|+|1674272-1675445|ARO:3004289|Vcho_varG [Vibrio cholerae O1 biovar El Tor str. N16961]	183	38	1173	9.8	9.8	100	1020	0.16	94.03	1e-21
82	Takahashi_2022	25	gb|FO834906.1|-|2173974-2175099|ARO:3005044|OmpA [Klebsiella pneumoniae]	297	37	1125	25.78	28.27	91.19	353.77	0.35	202.34	1e-26
83	Takahashi_2022	25	gb|CP007727.1|-|807206-809555|ARO:3005059|LptD [Klebsiella pneumoniae subsp. pneumoniae KPNIH10]	131	77	2349	2.89	3.32	87.18	3011.54	0.09	13.78	0.00021
84	Takahashi_2022	25	gb|HQ170516.1|+|426-1026|ARO:3005112|AAC(6')-Ib-cr3 [Aeromonas media]	175	19	600	15.17	15.17	100	659.34	0.29	123.74	1e-26
85	Takahashi_2022	25	gb|JZKY01000061.1|+|787-1366|ARO:3005114|AAC(6')-Ib-cr4 [Enterobacter hormaechei subsp. steigerwaltii]	67	19	579	11.57	11.57	100	864.18	0.12	26.67	2.4e-07
86	Takahashi_2022	25	gb|JABGAB010000032.1|-|11074-11629|ARO:3005117|AAC(6')-Ib-cr7 [Klebsiella pneumoniae]	245	18	555	33.69	33.69	100	296.79	0.44	195.26	1e-26
87	Takahashi_2022	25	gb|NG_050264.1|+|13-874|ARO:3000905|TEM-35 [Escherichia coli]	101	28	861	11.73	11.73	100	852.48	0.12	40.77	6.8e-10
88	Takahashi_2022	25	gb|NG_051468.1|+|1-876|ARO:3005612|CTX-M-189 [Escherichia coli]	83	28	876	10.84	11.53	94.06	867.33	0.12	26.19	3.1e-07
89	Takahashi_2022	25	gb|NG_061413.1|+|1-876|ARO:3005644|CTX-M-221 [Serratia marcescens]	202	28	876	11.53	11.53	100	867.33	0.23	129.88	1e-26
90	Takahashi_2022	25	gb|NG_068506.1|+|101-976|ARO:3005659|CTX-M-236 [Klebsiella pneumoniae]	101	28	876	11.53	11.53	100	867.33	0.12	40.07	7.6e-10
91	Takahashi_2022	25	gb|NG_049079.1|+|101-1234|ARO:3006874|EC-13 [Escherichia coli]	433	37	1134	31.48	31.92	98.62	313.26	0.4	332.96	1e-26
92	Takahashi_2022	25	gb|NG_049084.1|+|101-1234|ARO:3006879|EC-19 [Escherichia coli]	1102	37	1134	61.11	61.55	99.28	162.46	1	995.48	1e-26
93	Takahashi_2022	25	gb|NG_049085.1|+|101-1234|ARO:3006880|EC-5 [Escherichia]	98	37	1134	8.82	8.91	99.01	1122.77	0.09	27.15	1.9e-07
94	Takahashi_2022	25	gb|NG_049086.1|+|101-1234|ARO:3006881|EC-8 [Escherichia coli]	125	37	1134	11.73	12.08	97.08	827.74	0.12	47.3	5.2e-10
95	Takahashi_2022	25	gb|FJ768952.1|+|0-1488|ARO:3000237|TolC [Escherichia coli]	4663	47	1488	95.63	96.91	98.68	103.19	3.31	4522.33	1e-26
96	Takahashi_2022	25	gb|U00096.3|-|2306971-2308615|ARO:3003952|YojI [Escherichia coli str. K-12 substr. MG1655]	2684	53	1644	66.85	68.13	98.12	146.79	1.75	2528.43	1e-26
97	Takahashi_2022	25	gb|NC_008618.1|-|1667063-1670624|ARO:3004480|Bado_rpoB_RIF [Bifidobacterium adolescentis]	283	117	3561	5.53	5.98	92.49	1671.83	0.11	68.62	1e-15
0	Takahashi_2022	23	gb|AP009048.1|-|4303042-4304509|ARO:3003550|mdtP [Escherichia coli str. K-12 substr. W3110]	327	76	1467	15.68	15.88	98.71	629.61	0.24	155.53	1e-26
1	Takahashi_2022	23	gb|AP009048.1|+|3974604-3975429|ARO:3000508|gadX [Escherichia coli str. K-12 substr. W3110]	136	43	825	16.61	16.73	99.28	597.83	0.18	48.26	5.1e-10
2	Takahashi_2022	23	gb|AF462019.1|+|26-656|ARO:3002681|catB9 [Vibrio cholerae]	11595	31	630	99.52	100	99.52	100	18.43	11501.5	1e-26
3	Takahashi_2022	23	gb|U00096.1|+|3660413-3663527|ARO:3000796|mdtF [Escherichia coli str. K-12 substr. MG1655]	1132	161	3114	26.75	27.1	98.7	368.96	0.38	727.39	1e-26
4	Takahashi_2022	23	gb|AY227053.1|+|0-765|ARO:3003103|cphA7 [Aeromonas jandaei]	351	39	765	27.45	27.71	99.06	360.85	0.44	247.64	1e-26
5	Takahashi_2022	23	gb|BA000007.3|-|4903688-4905062|ARO:3000830|cpxA [Escherichia coli O157:H7 str. Sakai]	420	71	1374	29.91	30.57	97.86	327.14	0.33	246.89	1e-26
6	Takahashi_2022	23	gb|AF118110.1|-|71-1037|ARO:3003002|CfxA2 [Prevotella intermedia]	238	50	966	25.57	25.98	98.41	384.86	0.26	122.06	1e-26
7	Takahashi_2022	23	gb|GQ342996.1|+|797-1793|ARO:3003097|CfxA6 [uncultured organism]	517	51	996	37.35	37.45	99.73	267.02	0.52	380.27	1e-26
8	Takahashi_2022	23	gb|U00096.1|-|1124117-1125326|ARO:3001216|mdtH [Escherichia coli str. K-12 substr. MG1655]	278	63	1209	24.4	25.06	97.36	399.01	0.25	135.48	1e-26
9	Takahashi_2022	23	gb|U00096.1|+|2154015-2155263|ARO:3000792|mdtA [Escherichia coli str. K-12 substr. MG1655]	94	65	1248	3.77	3.77	100	2655.32	0.08	5.24	0.022
10	Takahashi_2022	23	gb|AJ222769.3|+|3686-5606|ARO:3000194|tet(W) [Butyrivibrio fibrisolvens]	620	99	1920	27.81	27.97	99.44	357.54	0.33	375.56	1e-26
11	Takahashi_2022	23	gb|D78168.1|+|1591-3130|ARO:3000254|emrY [Escherichia coli]	171	80	1539	10.07	10.14	99.36	986.54	0.12	32.73	1.1e-08
12	Takahashi_2022	23	gb|CP000800.1|-|1191727-1192954|ARO:3001329|mdtG [Escherichia coli O139:H28 str. E24377A]	429	63	1227	27.38	27.71	98.82	360.88	0.36	270.34	1e-26
13	Takahashi_2022	23	gb|M17124.1|+|1181-1982|ARO:3000498|ErmF [Bacteroides fragilis]	218	41	801	21.47	21.47	100	465.7	0.27	119.54	1e-26
14	Takahashi_2022	23	gb|AP009048.1|-|4338624-4340268|ARO:3003576|eptA [Escherichia coli str. K-12 substr. W3110]	213	85	1644	13.99	14.48	96.64	690.76	0.14	54.18	1e-12
15	Takahashi_2022	23	gb|U00096.1|-|3412802-3413465|ARO:3000656|AcrS [Escherichia coli str. K-12 substr. MG1655]	68	34	663	11.46	12.07	95	828.75	0.12	10.87	0.00098
16	Takahashi_2022	23	gb|AP009048.1|-|4153663-4154296|ARO:3000518|CRP [Escherichia coli str. K-12 substr. W3110]	342	32	633	29.54	33.65	87.79	297.18	0.89	254.62	1e-26
17	Takahashi_2022	23	gb|AY055428.1|-|20268-21084|ARO:3000412|sul2 [Vibrio cholerae]	27441	37	816	100	100	100	100	33.99	27328.4	1e-26
18	Takahashi_2022	23	gb|AM419751.1|+|14210-15431|ARO:3000567|tet(40) [uncultured bacterium]	586	63	1221	31.12	31.53	98.7	317.14	0.5	420.13	1e-26
19	Takahashi_2022	23	gb|BA000007.3|+|3212025-3212640|ARO:3000832|evgA [Escherichia coli O157:H7 str. Sakai]	90	32	615	7.32	7.32	100	1366.67	0.15	27.46	1.6e-07
20	Takahashi_2022	23	gb|AF024602.1|+|3155-3992|ARO:3002660|APH(6)-Id [Pseudomonas aeruginosa]	37838	36	837	99.88	100	99.88	100	45.75	37728.2	1e-26
21	Takahashi_2022	23	gb|JF969163.1|+|1053-1893|ARO:3000410|sul1 [Vibrio fluvialis]	226	43	840	27.14	27.26	99.56	366.81	0.27	123.02	1e-26
22	Takahashi_2022	23	gb|U00096.3|-|481253-484403|ARO:3000216|acrB [Escherichia coli str. K-12 substr. MG1655]	558	164	3150	17.43	18.1	96.32	552.63	0.21	214.8	1e-26
23	Takahashi_2022	23	gb|U00096.3|-|4567286-4568519|ARO:3001214|mdtM [Escherichia coli str. K-12 substr. MG1655]	165	64	1233	11.03	11.44	96.45	874.47	0.16	44.19	5.4e-10
24	Takahashi_2022	23	gb|D16251.1|-|1625-2531|ARO:3000316|mphA [Escherichia coli]	132	47	906	13.13	13.13	100	761.34	0.15	40.04	7.6e-10
25	Takahashi_2022	23	gb|BA000007.3|-|1737690-1738104|ARO:3000676|H-NS [Escherichia coli O157:H7 str. Sakai]	101	21	414	24.4	24.4	100	409.9	0.24	51.42	1e-12
26	Takahashi_2022	23	gb|EU077611.1|+|2-656|ARO:3002792|QnrS3 [Escherichia coli] Partial	57	34	654	8.72	8.72	100	1147.37	0.09	5.74	0.017
27	Takahashi_2022	23	gb|U00096.1|+|2158385-2161463|ARO:3000794|mdtC [Escherichia coli str. K-12 substr. MG1655]	266	160	3078	4.29	4.35	98.51	2297.01	0.09	26.05	3.3e-07
28	Takahashi_2022	23	gb|U00096.1|+|2484373-2487967|ARO:3000833|evgS [Escherichia coli str. K-12 substr. MG1655]	261	187	3594	6.15	6.26	98.22	1597.33	0.08	12.03	0.00052
29	Takahashi_2022	23	gb|Z21523.1|+|0-1974|ARO:3000191|tet(Q) [Bacteroides fragilis]	1543	102	1974	52.43	53.39	98.2	187.29	0.83	1261.28	1e-26
30	Takahashi_2022	23	gb|AP009048.1|+|2586250-2589364|ARO:3000491|acrD [Escherichia coli str. K-12 substr. W3110]	708	162	3114	17.82	18.05	98.75	554.09	0.24	342.39	1e-26
31	Takahashi_2022	23	gb|AP009048.1|-|4306556-4307588|ARO:3003548|mdtN [Escherichia coli str. K-12 substr. W3110]	271	53	1032	27.81	28.59	97.29	349.83	0.29	145.21	1e-26
32	Takahashi_2022	23	gb|U00096.1|+|3415032-3418137|ARO:3000502|AcrF [Escherichia coli str. K-12 substr. MG1655]	415	161	3105	12.56	12.91	97.26	774.31	0.15	111.04	1e-25
33	Takahashi_2022	23	gb|U00096.1|+|3413863-3415021|ARO:3000499|AcrE [Escherichia coli str. K-12 substr. MG1655]	430	60	1158	19.08	19.17	99.55	521.62	0.38	278.66	1e-26
34	Takahashi_2022	23	gb|AY261375.1|+|0-765|ARO:3003104|cphA8 [Aeromonas sobria]	89	39	765	12.68	13.2	96.04	757.43	0.13	18.68	1.5e-05
35	Takahashi_2022	23	gb|AP009048.1|+|2810082-2811255|ARO:3000027|emrA [Escherichia coli str. K-12 substr. W3110]	297	61	1173	28.82	30.35	94.94	329.49	0.3	155.28	1e-26
36	Takahashi_2022	23	gb|U00096.3|-|3203309-3204131|ARO:3002986|bacA [Escherichia coli str. K-12 substr. MG1655]	327	42	822	31.39	31.87	98.47	313.74	0.41	218.3	1e-26
37	Takahashi_2022	23	gb|AF313472.2|+|15593-16397|ARO:3002639|APH(3'')-Ib [Pseudomonas aeruginosa]	31462	36	804	99.63	100	99.63	100	40.02	31353.2	1e-26
38	Takahashi_2022	23	gb|U00096.1|+|2812615-2814154|ARO:3000074|emrB [Escherichia coli str. K-12 substr. MG1655]	365	80	1539	24.24	24.5	98.94	408.22	0.24	182.13	1e-26
39	Takahashi_2022	23	gb|AP009048.1|-|3980025-3981183|ARO:3000795|mdtE [Escherichia coli str. K-12 substr. W3110]	148	60	1158	8.46	8.72	97.03	1146.53	0.14	36.8	1.8e-09
40	Takahashi_2022	23	gb|AP009048.1|+|1621287-1621671|ARO:3000263|marA [Escherichia coli str. K-12 substr. W3110]	53	20	384	13.8	13.8	100	724.53	0.14	14.87	0.00012
41	Takahashi_2022	23	gb|KJ541681.1|+|19526-20000|ARO:3002854|dfrA1 [Klebsiella oxytoca]	8876	23	474	99.79	100	99.79	100	18.85	8804.83	1e-26
42	Takahashi_2022	23	gb|AP009048.1|-|4304505-4306557|ARO:3003549|mdtO [Escherichia coli str. K-12 substr. W3110]	497	106	2052	22.81	23	99.15	434.75	0.25	251.94	1e-26
43	Takahashi_2022	23	gb|U00096.1|+|2367070-2368039|ARO:3003578|PmrF [Escherichia coli str. K-12 substr. MG1655]	95	50	969	10.22	10.42	98.02	959.41	0.1	13.56	0.00023
44	Takahashi_2022	23	gb|M18896.2|+|206-2126|ARO:3000190|tet(O) [Campylobacter jejuni]	859	99	1920	34.79	35.05	99.26	285.29	0.46	600.94	1e-26
45	Takahashi_2022	23	gb|CP015085.1|-|2551711-2552440|ARO:3003838|gadW [Escherichia coli O25b:H4]	60	38	729	8.5	8.64	98.41	1157.14	0.09	4.91	0.027
46	Takahashi_2022	23	gb|U00096.3|-|721055-721733|ARO:3003841|kdpE [Escherichia coli str. K-12 substr. MG1655]	89	35	678	14.31	14.9	96.04	671.29	0.15	23.11	1.5e-06
47	Takahashi_2022	23	gb|U00096.3|+|966620-968369|ARO:3003950|msbA [Escherichia coli str. K-12 substr. MG1655]	177	91	1749	10.23	10.29	99.44	971.67	0.1	27.4	1.7e-07
48	Takahashi_2022	23	gb|AF231986.2|+|3307-4522|ARO:3002705|floR [Escherichia coli]	54301	48	1215	99.92	100	99.92	100	45.03	54155	1e-26
49	Takahashi_2022	23	gb|U00096.3|-|484425-485619|ARO:3004043|Ecol_acrA [Escherichia coli str. K-12 substr. MG1655]	333	62	1194	28.06	28.48	98.53	351.18	0.3	185.46	1e-26
50	Takahashi_2022	23	gb|JQ394987.1|+|0-1233|ARO:3001328|Ecol_mdfA [Escherichia coli]	496	64	1233	32.85	33.66	97.59	297.11	0.43	332.74	1e-26
51	Takahashi_2022	23	gb|AE003852.1|+|1674272-1675445|ARO:3004289|Vcho_varG [Vibrio cholerae O1 biovar El Tor str. N16961]	24586	54	1173	100	100	100	100	21.1	24422	1e-26
52	Takahashi_2022	23	gb|AE003852.1|-|1687437-1688259|ARO:3004364|almG [Vibrio cholerae O1 biovar El Tor str. N16961]	20824	39	822	100	100	100	100	25.54	20707	1e-26
53	Takahashi_2022	23	gb|U49101.1|+|1490-1838|ARO:3005010|qacEdelta1 [Pseudomonas aeruginosa]	101	18	348	29.02	29.02	100	344.55	0.29	57.59	1e-13
54	Takahashi_2022	23	gb|FO834906.1|-|2173974-2175099|ARO:3005044|OmpA [Klebsiella pneumoniae]	118	58	1125	10.13	10.84	93.44	922.13	0.13	19.89	8.2e-06
55	Takahashi_2022	23	gb|NG_049079.1|+|101-1234|ARO:3006874|EC-13 [Escherichia coli]	176	59	1134	15.87	16.05	98.9	623.08	0.16	58.05	1e-13
56	Takahashi_2022	23	gb|NG_068183.1|+|1-795|ARO:3006099|OXA-912 [Aeromonas]	176	41	795	12.2	12.7	96.04	787.13	0.25	83.22	1e-19
57	Takahashi_2022	23	gb|FJ768952.1|+|0-1488|ARO:3000237|TolC [Escherichia coli]	215	77	1488	9.34	9.48	98.58	1055.32	0.15	64.49	1e-15
58	Takahashi_2022	23	gb|U00096.3|-|2306971-2308615|ARO:3003952|YojI [Escherichia coli str. K-12 substr. MG1655]	178	85	1644	6.81	6.93	98.25	1442.11	0.12	32.24	1.4e-08
59	Takahashi_2022	23	gb|AJ295238.3|+|163-2083|ARO:3007119|tet(O/32/O) [Clostridiaceae bacterium K10]	199	100	1920	7.45	7.45	100	1342.66	0.11	32.64	1.2e-08
60	Takahashi_2022	23	gb|DQ525023.1|+|28-1948|ARO:3007122|tet(O/W/32/O) [Lactobacillus johnsonii]	145	100	1920	9.48	10.31	91.92	969.7	0.1	8.19	0.0042
0	Takahashi_2022	22	gb|AP009048.1|-|4303042-4304509|ARO:3003550|mdtP [Escherichia coli str. K-12 substr. W3110]	46	0	1467	3.27	3.34	97.96	2993.88	0.03	43.91	5.5e-10
1	Takahashi_2022	22	gb|U00096.1|+|3660413-3663527|ARO:3000796|mdtF [Escherichia coli str. K-12 substr. MG1655]	44	1	3114	1.41	1.41	100	7077.27	0.01	39.68	8.1e-10
2	Takahashi_2022	22	gb|AY055428.1|-|20268-21084|ARO:3000412|sul2 [Vibrio cholerae]	280	0	816	27.21	27.21	100	367.57	0.34	278.95	1e-26
3	Takahashi_2022	22	gb|AY043299.1|-|3984-5175|ARO:3000167|tet(C) [Aeromonas salmonicida]	40	0	1191	3.36	3.36	100	2977.5	0.03	38.3	1.1e-09
4	Takahashi_2022	22	gb|Y17584.1|+|0-858|ARO:3000899|TEM-29 [Escherichia coli] Partial	151	0	858	17.6	17.6	100	568.21	0.18	149.82	1e-26
5	Takahashi_2022	22	gb|AF024602.1|+|3155-3992|ARO:3002660|APH(6)-Id [Pseudomonas aeruginosa]	45	0	837	6.09	6.45	94.44	1550	0.06	43.8	5.5e-10
6	Takahashi_2022	22	gb|AF227521.1|+|3269-4487|ARO:3000616|mel [Streptococcus pyogenes]	81	0	1218	7.72	8.21	94	1218	0.08	79.28	1e-18
7	Takahashi_2022	22	gb|U00096.3|+|2810769-2811300|ARO:3000516|emrR [Escherichia coli str. K-12 substr. MG1655]	101	0	531	19.02	19.02	100	525.74	0.19	100.25	1e-22
8	Takahashi_2022	22	gb|AP009048.1|+|2586250-2589364|ARO:3000491|acrD [Escherichia coli str. K-12 substr. W3110]	144	1	3114	4.69	4.72	99.32	2118.37	0.05	139.74	1e-26
9	Takahashi_2022	22	gb|U00096.1|+|3415032-3418137|ARO:3000502|AcrF [Escherichia coli str. K-12 substr. MG1655]	170	1	3105	5.54	5.57	99.42	1794.8	0.06	165.8	1e-26
10	Takahashi_2022	22	gb|AF313472.2|+|15593-16397|ARO:3002639|APH(3'')-Ib [Pseudomonas aeruginosa]	66	0	804	11.19	11.94	93.75	837.5	0.12	64.85	1e-15
11	Takahashi_2022	22	gb|KJ541681.1|+|19526-20000|ARO:3002854|dfrA1 [Klebsiella oxytoca]	366	0	474	69.2	69.41	99.7	144.07	0.81	365.41	1e-26
12	Takahashi_2022	22	gb|D37826.1|+|1070-2195|ARO:3002812|pp-flo [Photobacterium damselae subsp. piscicida]	231	0	1125	13.24	13.24	100	755.03	0.21	229.51	1e-26
13	Takahashi_2022	22	gb|CP015085.1|-|2551711-2552440|ARO:3003838|gadW [Escherichia coli O25b:H4]	57	0	729	8.37	8.64	96.83	1157.14	0.09	55.96	1e-13
14	Takahashi_2022	22	gb|U00096.3|-|484425-485619|ARO:3004043|Ecol_acrA [Escherichia coli str. K-12 substr. MG1655]	43	0	1194	3.6	3.6	100	2776.74	0.04	41.3	6.4e-10
15	Takahashi_2022	22	gb|JQ394987.1|+|0-1233|ARO:3001328|Ecol_mdfA [Escherichia coli]	102	0	1233	8.43	8.52	99.05	1174.29	0.09	100.27	1e-22
16	Takahashi_2022	22	gb|AE003852.1|+|1674272-1675445|ARO:3004289|Vcho_varG [Vibrio cholerae O1 biovar El Tor str. N16961]	112	0	1173	6.48	6.48	100	1543.42	0.1	110.36	1e-25
[truncated: 152,888 more rows]
