# Supplementary material for: Clinically relevant antibiotic resistance genes are linked to a limited set of taxa within gut microbiome worldwide
Source: Nat Commun. 2023 Nov 14;14:7366. doi: 10.1038/s41467-023-42998-6 (PMC10645880; doi:10.1038/s41467-023-42998-6)
Supplement: Supplementary file 12 — Supplementary Data 9 [file 41467_2023_42998_MOESM12_ESM.xlsx]

## Sheet: supp_data_9_additional_metageno
	study_name	sample_id	country	subject_id	source	sample_type	condition	disease	study_condition	spots	bases	avgLength	LibraryName	full_country	continent	sub_region	sub_sub_region	16S rRNA methyltransferase (A1408)	16S rRNA methyltransferase (G1405)	AAC(3)	AAC(6')	AAC(6')-Ib-cr	AAC(6');ANT(3'')	AAC(6');APH(2'')	ACC beta-lactamase	ACI beta-lactamase	ACT beta-lactamase	AER beta-lactamase	AFM beta-lactamase	AIM beta-lactamase	ANT(2'')	ANT(3'')	ANT(4')	ANT(6)	ANT(9)	APH(2'')	APH(3'')	APH(3')	APH(4)	APH(6)	ARL Beta-lactamase	ATP-binding cassette (ABC) antibiotic efflux pump	ATP-binding cassette (ABC) antibiotic efflux pump;major facilitator superfamily (MFS) antibiotic efflux pump	ATP-binding cassette (ABC) antibiotic efflux pump;major facilitator superfamily (MFS) antibiotic efflux pump;resistance-nodulation-cell division (RND) antibiotic efflux pump	BEL beta-lactamase	BES Beta-lactamase	BlaA beta-lactamase	BlaZ beta-lactamase	Bleomycin resistant protein
0	Diebold_2023	B309-1	USA	B309	Human	stool	inpatient	leukemia	BMT					United States of America	Americas	North America	Northern America	0	0	0	0	0	0	0	1	0	0	0	0	0	0	0	0	0	0	0	0	1	0	0	0	1	0	1	0	0	0	0	0
1	Diebold_2023	B309-2	USA	B309	Human	stool	inpatient	leukemia	BMT					United States of America	Americas	North America	Northern America	0	0	0	0	0	0	0	0	0	0	0	0	0	0	0	0	0	0	1	0	1	0	0	0	0	0	0	0	0	0	0	0
2	Diebold_2023	B309-3	USA	B309	Human	stool	inpatient	leukemia	BMT					United States of America	Americas	North America	Northern America	0	0	0	0	0	0	0	0	0	0	0	0	0	0	0	0	1	0	1	0	1	0	0	0	0	0	0	0	0	0	0	0
3	Diebold_2023	B309-4	USA	B309	Human	stool	inpatient	leukemia	BMT					United States of America	Americas	North America	Northern America	0	0	0	0	0	0	0	0	0	0	0	0	0	0	0	0	0	0	1	0	1	0	0	0	1	0	1	0	0	0	0	0
4	Diebold_2023	B310-1	USA	B310	Human	stool	inpatient	leukemia	BMT					United States of America	Americas	North America	Northern America	0	0	0	0	0	0	0	0	0	0	0	0	0	0	0	0	1	0	1	0	1	0	0	0	0	0	0	0	0	0	0	0
5	Diebold_2023	B310-2	USA	B310	Human	stool	inpatient	leukemia	BMT					United States of America	Americas	North America	Northern America	0	0	0	1	0	0	0	0	0	0	0	0	0	0	0	0	1	0	0	1	0	0	1	0	1	0	0	0	0	0	0	0
6	Diebold_2023	B310-3	USA	B310	Human	stool	inpatient	leukemia	BMT					United States of America	Americas	North America	Northern America	0	0	0	0	0	0	0	0	0	0	0	0	0	0	0	0	1	0	0	0	1	0	0	0	1	0	0	0	0	0	0	0
7	Diebold_2023	B310-4	USA	B310	Human	stool	inpatient	leukemia	BMT					United States of America	Americas	North America	Northern America	0	0	0	1	0	0	0	1	0	0	0	0	0	0	0	0	1	0	1	0	1	0	0	0	1	0	1	0	0	0	0	0
8	Diebold_2023	B310-5	USA	B310	Human	stool	inpatient	leukemia	BMT					United States of America	Americas	North America	Northern America	0	0	0	0	0	0	0	0	0	0	0	0	0	0	0	0	1	0	0	1	0	0	1	0	1	0	0	0	0	0	0	0
9	Diebold_2023	B310-6	USA	B310	Human	stool	inpatient	leukemia	BMT					United States of America	Americas	North America	Northern America	0	0	0	0	0	0	0	0	0	0	0	0	0	0	0	0	1	0	0	1	0	0	0	0	1	0	0	0	0	0	0	0
10	Diebold_2023	B313-1	USA	B313	Human	stool	inpatient	leukemia	BMT					United States of America	Americas	North America	Northern America	0	0	0	1	0	0	1	1	0	0	0	0	0	0	0	0	1	0	1	1	1	0	1	0	1	0	0	0	0	0	0	0
11	Diebold_2023	B313-2	USA	B313	Human	stool	inpatient	leukemia	BMT					United States of America	Americas	North America	Northern America	0	0	1	1	0	0	0	0	0	0	0	0	0	0	0	0	1	0	0	1	0	0	1	0	1	0	1	0	0	0	0	0
12	Diebold_2023	B313-3	USA	B313	Human	stool	inpatient	leukemia	BMT					United States of America	Americas	North America	Northern America	0	0	0	0	0	0	0	1	0	0	0	0	0	0	0	0	0	0	0	1	0	0	0	0	1	0	0	0	0	0	0	0
13	Diebold_2023	B326-2	USA	B326	Human	stool	inpatient	leukemia	BMT					United States of America	Americas	North America	Northern America	0	0	0	0	0	0	0	0	0	1	0	0	0	0	0	0	1	0	0	0	1	0	0	0	0	0	0	0	0	0	0	0
14	Diebold_2023	B329-1	USA	B329	Human	stool	inpatient	leukemia	BMT					United States of America	Americas	North America	Northern America	0	0	0	1	0	0	1	0	0	0	0	0	0	0	1	0	0	0	0	0	1	0	0	0	1	0	0	0	0	0	0	0
15	Diebold_2023	B329-2	USA	B329	Human	stool	inpatient	leukemia	BMT					United States of America	Americas	North America	Northern America	0	0	0	0	0	0	1	0	0	0	0	0	0	0	0	0	0	0	0	0	1	0	0	0	0	0	0	0	0	0	0	0
16	Diebold_2023	B329-3	USA	B329	Human	stool	inpatient	leukemia	BMT					United States of America	Americas	North America	Northern America	0	0	0	0	0	0	1	0	0	0	0	0	0	0	0	0	0	0	0	0	0	0	0	0	1	0	0	0	0	0	0	0
17	Diebold_2023	B329-4	USA	B329	Human	stool	inpatient	leukemia	BMT					United States of America	Americas	North America	Northern America	0	0	0	0	0	0	1	0	0	0	0	0	0	0	0	0	0	0	0	0	0	0	0	0	1	0	0	0	0	0	0	0
18	Diebold_2023	B346-2	USA	B346	Human	stool	inpatient	leukemia	BMT					United States of America	Americas	North America	Northern America	0	0	0	0	0	0	0	0	0	0	0	0	0	0	1	0	1	0	0	1	1	0	1	0	1	0	1	0	0	0	0	0
19	Diebold_2023	B346-3	USA	B346	Human	stool	inpatient	leukemia	BMT					United States of America	Americas	North America	Northern America	0	0	0	0	0	0	0	0	0	0	0	0	0	0	0	0	1	0	0	0	1	0	0	0	0	0	0	0	0	0	0	0
20	Diebold_2023	B346-4	USA	B346	Human	stool	inpatient	leukemia	BMT					United States of America	Americas	North America	Northern America	0	0	0	0	0	0	0	0	0	0	0	0	0	0	1	0	1	0	0	1	0	0	1	0	1	0	1	0	0	0	0	0
21	Diebold_2023	B352-1	USA	B352	Human	stool	inpatient	leukemia	BMT					United States of America	Americas	North America	Northern America	0	0	0	1	0	0	1	0	0	0	0	0	0	0	0	0	1	0	1	1	1	0	1	0	1	0	1	0	0	0	0	0
22	Diebold_2023	B352-3	USA	B352	Human	stool	inpatient	leukemia	BMT					United States of America	Americas	North America	Northern America	0	0	0	1	0	0	1	0	0	0	0	0	0	0	0	0	0	0	1	1	1	0	1	0	1	0	1	0	0	0	0	0
23	Diebold_2023	B352-4	USA	B352	Human	stool	inpatient	leukemia	BMT					United States of America	Americas	North America	Northern America	0	0	0	1	0	0	0	0	0	0	0	0	0	0	0	0	1	0	0	0	1	0	0	0	0	0	0	0	0	0	0	0
24	Diebold_2023	B352-5	USA	B352	Human	stool	inpatient	leukemia	BMT					United States of America	Americas	North America	Northern America	0	0	1	1	0	0	0	0	0	0	0	0	0	0	0	0	1	0	0	1	1	0	1	0	1	0	1	0	0	0	0	0
25	Diebold_2023	B359-1	USA	B359	Human	stool	inpatient	leukemia	BMT					United States of America	Americas	North America	Northern America	0	0	1	1	0	0	0	0	0	0	0	0	0	0	1	0	0	0	0	1	0	0	1	0	1	0	1	0	0	0	0	0
26	Diebold_2023	B359-2	USA	B359	Human	stool	inpatient	leukemia	BMT					United States of America	Americas	North America	Northern America	0	0	0	0	0	0	0	0	0	0	0	0	0	0	0	0	1	0	0	0	1	0	1	0	1	0	0	0	0	0	0	0
27	Diebold_2023	B359-3	USA	B359	Human	stool	inpatient	leukemia	BMT					United States of America	Americas	North America	Northern America	0	0	0	0	0	0	1	0	0	0	0	0	0	0	0	0	1	0	1	0	0	0	0	0	1	0	0	0	0	0	0	0
28	Diebold_2023	B359-4	USA	B359	Human	stool	inpatient	leukemia	BMT					United States of America	Americas	North America	Northern America	0	0	0	1	0	0	0	0	0	0	0	0	0	0	0	0	1	0	1	0	1	0	0	0	1	0	0	0	0	0	0	0
29	Diebold_2023	B369-1	USA	B369	Human	stool	inpatient	leukemia	BMT					United States of America	Americas	North America	Northern America	0	0	0	0	0	0	0	0	0	0	0	0	0	0	0	0	0	0	0	0	0	0	0	0	0	0	0	0	0	0	0	0
30	Diebold_2023	B369-2	USA	B369	Human	stool	inpatient	leukemia	BMT					United States of America	Americas	North America	Northern America	0	0	0	0	0	0	0	0	0	0	0	0	0	0	0	0	0	0	0	0	0	0	0	0	1	0	0	0	0	0	0	0
31	Diebold_2023	B369-3	USA	B369	Human	stool	inpatient	leukemia	BMT					United States of America	Americas	North America	Northern America	0	0	0	0	0	0	0	0	0	0	0	0	0	0	0	0	0	0	0	0	0	0	0	0	1	0	0	0	0	0	0	0
32	Diebold_2023	B369-4	USA	B369	Human	stool	inpatient	leukemia	BMT					United States of America	Americas	North America	Northern America	0	0	0	0	0	0	0	0	0	0	0	0	0	0	0	0	0	0	0	0	0	0	0	0	1	0	0	0	0	0	0	0
33	Diebold_2023	B371-1	USA	B371	Human	stool	inpatient	leukemia	BMT					United States of America	Americas	North America	Northern America	0	0	0	0	0	0	0	0	0	0	0	0	0	0	0	0	1	0	0	0	1	0	0	0	0	0	0	0	0	0	0	0
34	Diebold_2023	B371-3	USA	B371	Human	stool	inpatient	leukemia	BMT					United States of America	Americas	North America	Northern America	0	0	0	0	0	0	0	0	0	0	0	0	0	0	1	0	1	0	0	0	1	0	0	0	1	0	1	0	0	0	0	0
35	Diebold_2023	B371-4	USA	B371	Human	stool	inpatient	leukemia	BMT					United States of America	Americas	North America	Northern America	0	0	0	0	0	0	0	0	0	0	0	0	0	0	0	0	1	0	0	0	0	0	0	0	0	0	0	0	0	0	0	0
36	Diebold_2023	B371-5	USA	B371	Human	stool	inpatient	leukemia	BMT					United States of America	Americas	North America	Northern America	0	0	0	0	0	0	0	0	0	0	0	0	0	0	0	0	1	0	0	0	1	0	0	0	0	0	0	0	0	0	0	0
37	Diebold_2023	B371-6	USA	B371	Human	stool	inpatient	leukemia	BMT					United States of America	Americas	North America	Northern America	0	0	0	0	0	0	0	0	0	0	0	0	0	0	0	0	1	0	1	0	1	0	0	0	0	0	0	0	0	0	0	0
38	Diebold_2023	L109-1	USA	L109	Human	stool	inpatient	leukemia	chemotherapy					United States of America	Americas	North America	Northern America	0	0	0	0	0	0	0	0	0	0	0	0	0	0	0	0	0	0	0	0	0	0	1	0	1	0	1	0	0	0	0	0
39	Diebold_2023	L109-2	USA	L109	Human	stool	inpatient	leukemia	chemotherapy					United States of America	Americas	North America	Northern America	0	0	0	0	0	0	0	0	0	0	0	0	0	0	0	0	0	0	0	1	1	0	1	0	1	0	1	0	0	0	0	0
40	Diebold_2023	L109-3	USA	L109	Human	stool	inpatient	leukemia	chemotherapy					United States of America	Americas	North America	Northern America	0	0	0	0	0	0	0	0	0	0	0	0	0	0	0	0	0	0	0	1	1	0	1	0	1	0	1	0	0	0	0	0
41	Diebold_2023	L109-4	USA	L109	Human	stool	inpatient	leukemia	chemotherapy					United States of America	Americas	North America	Northern America	0	0	0	0	0	0	0	0	0	0	0	0	0	0	0	0	0	0	0	1	1	0	1	0	1	0	1	0	0	0	0	0
42	Diebold_2023	L82-1	USA	L82	Human	stool	inpatient	leukemia	chemotherapy					United States of America	Americas	North America	Northern America	0	0	0	0	0	0	0	0	0	0	0	0	0	0	0	0	0	0	0	0	0	0	0	0	0	0	0	0	0	0	0	0
43	Diebold_2023	L82-2	USA	L82	Human	stool	inpatient	leukemia	chemotherapy					United States of America	Americas	North America	Northern America	0	0	0	0	0	0	0	0	0	0	0	0	0	0	0	0	0	0	0	1	0	0	1	0	1	0	1	0	0	0	0	0
44	Diebold_2023	L82-3	USA	L82	Human	stool	inpatient	leukemia	chemotherapy					United States of America	Americas	North America	Northern America	0	0	0	0	0	0	0	0	0	0	0	0	0	0	0	0	0	0	0	0	0	0	0	0	0	0	0	0	0	0	0	0
45	Diebold_2023	L82-4	USA	L82	Human	stool	inpatient	leukemia	chemotherapy					United States of America	Americas	North America	Northern America	0	0	0	0	0	0	0	0	0	0	0	0	0	0	0	0	0	0	0	0	0	0	0	0	0	0	0	0	0	0	0	0
46	Diebold_2023	L92-1	USA	L92	Human	stool	inpatient	leukemia	chemotherapy					United States of America	Americas	North America	Northern America	0	0	0	0	0	0	1	0	0	0	0	0	0	0	0	0	0	0	0	0	0	0	0	0	1	0	0	0	0	0	0	0
47	Diebold_2023	L92-2	USA	L92	Human	stool	inpatient	leukemia	chemotherapy					United States of America	Americas	North America	Northern America	0	0	1	1	0	0	0	1	0	0	0	0	0	0	0	0	0	0	0	1	0	0	1	0	1	0	1	0	0	0	0	0
48	Diebold_2023	L93-1	USA	L93	Human	stool	inpatient	leukemia	chemotherapy					United States of America	Americas	North America	Northern America	0	0	0	1	0	0	1	0	0	0	0	0	0	0	0	0	1	0	1	0	0	0	0	0	1	0	0	0	0	0	0	0
49	Diebold_2023	L93-4	USA	L93	Human	stool	inpatient	leukemia	chemotherapy					United States of America	Americas	North America	Northern America	0	0	0	1	0	0	0	0	0	0	0	0	0	0	0	0	0	0	1	1	0	0	1	0	1	0	1	0	0	0	0	0
50	Diebold_2023	L93-5	USA	L93	Human	stool	inpatient	leukemia	chemotherapy					United States of America	Americas	North America	Northern America	0	0	0	1	0	0	1	0	0	0	0	0	0	0	0	0	0	0	1	0	0	0	0	0	1	0	0	0	0	0	0	0
51	Diebold_2023	L93-6	USA	L93	Human	stool	inpatient	leukemia	chemotherapy					United States of America	Americas	North America	Northern America	0	0	0	1	0	0	1	0	0	0	0	0	0	0	0	0	1	0	0	0	0	0	0	0	1	0	0	0	0	0	0	0
52	Guo_2021	A1	CHN	Affiliated Hospital of Southwest Medical University	waste_water	hospital	hospital_effluent	na	na	49386889	14914840478	302	a1	China	Asia	Eastern Asia		1	1	1	1	0	0	1	0	1	0	1	1	0	1	1	1	1	0	1	1	1	1	1	0	1	0	1	0	0	0	0	1
53	Guo_2021	A2	CHN	Affiliated Hospital of Southwest Medical University	waste_water	hospital	hospital_effluent	na	na	45009414	13592843028	302	a2	China	Asia	Eastern Asia		0	1	1	1	0	0	1	0	0	0	1	1	0	1	1	1	1	0	1	1	1	1	1	0	1	0	1	0	0	0	0	1
54	Guo_2021	A3	CHN	Affiliated Hospital of Southwest Medical University	waste_water	hospital	hospital_effluent	na	na	46001328	13892401056	302	a3	China	Asia	Eastern Asia		0	1	1	1	0	0	1	0	1	0	1	1	0	1	1	1	1	1	1	1	1	1	1	0	1	0	1	0	0	0	0	1
55	Guo_2021	B1	CHN	Affiliated Traditional Chinese Medicine Hospital of Southwest Medical University	waste_water	hospital	hospital_effluent	na	na	46110464	13925360128	302	a4	China	Asia	Eastern Asia		0	0	1	1	0	0	1	0	1	0	1	1	0	1	1	1	1	1	1	1	1	0	1	0	1	0	1	0	0	0	0	1
56	Guo_2021	B2	CHN	Affiliated Traditional Chinese Medicine Hospital of Southwest Medical University	waste_water	hospital	hospital_effluent	na	na	45323687	13687753474	302	a5	China	Asia	Eastern Asia		0	0	1	1	0	0	1	0	1	0	1	1	0	1	1	1	1	1	1	1	1	1	1	0	1	0	1	0	0	0	0	1
57	Guo_2021	B3	CHN	Affiliated Traditional Chinese Medicine Hospital of Southwest Medical University	waste_water	hospital	hospital_effluent	na	na	50829707	15350571514	302	a6	China	Asia	Eastern Asia		0	1	1	1	0	0	1	0	1	0	1	1	1	1	1	1	1	1	1	1	1	1	1	0	1	0	1	0	0	0	0	1
58	Guo_2021	C1	CHN	Hospital of Stomatology Southwest Medical University	waste_water	hospital	hospital_effluent	na	na	55889628	16878667656	302	a7	China	Asia	Eastern Asia		0	0	1	1	0	0	0	0	0	0	1	0	0	0	1	0	1	0	0	1	1	0	1	0	0	0	0	0	0	0	0	0
59	Guo_2021	C2	CHN	Hospital of Stomatology Southwest Medical University	waste_water	hospital	hospital_effluent	na	na	47891182	14463136964	302	a8	China	Asia	Eastern Asia		0	0	1	1	0	0	0	0	0	0	1	0	0	1	1	0	1	0	0	1	0	0	1	0	0	0	0	0	0	0	0	0
60	Guo_2021	C3	CHN	Hospital of Stomatology Southwest Medical University	waste_water	hospital	hospital_effluent	na	na	45385058	13706287516	302	a9	China	Asia	Eastern Asia		0	0	1	1	0	0	1	0	0	0	1	0	0	1	1	0	1	0	1	1	1	0	1	0	0	0	0	0	0	0	0	0
61	Jankowski_2022	eff1	CAN	eff1	waste_water	wwtp	final_effluent	na	na	6099713	1562561288	256	eff1	Canada	Americas	North America	Northern America	0	0	0	0	0	0	0	0	0	0	0	0	0	0	0	0	0	0	0	0	0	0	1	0	0	0	0	0	0	0	0	0
62	Jankowski_2022	eff2	CAN	eff2	waste_water	wwtp	final_effluent	na	na	3597255	956472617	265	eff2	Canada	Americas	North America	Northern America	0	0	0	0	0	0	0	0	0	0	0	0	0	0	0	0	0	0	0	0	0	0	0	0	0	0	0	0	0	0	0	0
63	Jankowski_2022	eff3	CAN	eff3	waste_water	wwtp	final_effluent	na	na	5370711	1410049594	262	eff3	Canada	Americas	North America	Northern America	0	0	0	0	0	0	0	0	0	0	0	0	0	0	0	0	0	0	0	0	0	0	0	0	0	0	0	0	0	0	0	0
64	Jankowski_2022	eff4	CAN	eff4	waste_water	wwtp	final_effluent	na	na	4915843	1284061134	261	eff4	Canada	Americas	North America	Northern America	0	0	0	0	0	0	0	0	0	0	0	0	0	0	0	0	0	0	0	0	0	0	0	0	0	0	0	0	0	0	0	0
65	Jankowski_2022	ras1	CAN	ras1	waste_water	wwtp	sludge	na	na	6874919	1822880393	265	ras1	Canada	Americas	North America	Northern America	0	0	0	0	0	0	0	0	0	0	0	0	0	0	1	0	0	0	0	0	0	0	0	0	0	0	0	0	0	0	0	0
66	Jankowski_2022	ras2	CAN	ras2	waste_water	wwtp	sludge	na	na	8263278	2167401883	262	ras2	Canada	Americas	North America	Northern America	0	0	0	1	0	0	0	0	0	0	0	0	0	0	0	0	0	0	0	0	0	0	0	0	0	0	0	0	0	0	0	0
67	Jankowski_2022	ras3	CAN	ras3	waste_water	wwtp	sludge	na	na	5123013	1358084618	265	ras3	Canada	Americas	North America	Northern America	0	0	0	0	0	0	0	0	0	0	0	0	0	0	0	0	0	0	0	0	0	0	0	0	0	0	0	0	0	0	0	0
68	Jankowski_2022	ras4	CAN	ras4	waste_water	wwtp	sludge	na	na	6979360	1839529722	263	ras4	Canada	Americas	North America	Northern America	0	0	0	0	0	0	0	0	0	0	0	0	0	0	0	0	0	0	0	0	0	0	0	0	0	0	0	0	0	0	0	0
69	Jankowski_2022	rs1	CAN	rs1	waste_water	wwtp	influent	na	na	3972811	1065000155	268	rs1	Canada	Americas	North America	Northern America	0	0	0	0	0	0	0	0	0	0	0	0	0	0	0	0	0	0	0	0	0	0	0	0	0	0	0	0	0	0	0	0
70	Jankowski_2022	rs2	CAN	rs2	waste_water	wwtp	influent	na	na	3750595	989973724	263	rs2	Canada	Americas	North America	Northern America	0	0	0	0	0	0	0	0	0	0	0	0	0	0	0	0	0	0	0	0	0	0	0	0	0	0	0	0	0	0	0	0
71	Jankowski_2022	rs3	CAN	rs3	waste_water	wwtp	influent	na	na	5189126	1379195731	265	rs3	Canada	Americas	North America	Northern America	0	0	0	0	0	0	0	0	0	0	0	0	0	0	0	0	0	0	0	0	0	0	0	0	0	0	0	0	0	0	0	0
72	Jankowski_2022	rs4	CAN	rs4	waste_water	wwtp	influent	na	na	5013501	1330010000	265	rs4	Canada	Americas	North America	Northern America	0	0	0	0	0	0	0	0	0	0	0	0	0	0	0	0	0	0	0	0	0	0	0	0	0	0	0	0	0	0	0	0
73	Jankowski_2022	sc1	CAN	sc1	waste_water	wwtp	sludge	na	na	5322152	1416286706	266	sc1	Canada	Americas	North America	Northern America	0	0	0	0	0	0	0	0	0	0	0	0	0	0	0	0	0	0	0	0	0	0	0	0	0	0	0	0	0	0	0	0
74	Jankowski_2022	sc2	CAN	sc2	waste_water	wwtp	sludge	na	na	6052498	1639565603	270	sc2	Canada	Americas	North America	Northern America	0	0	0	0	0	0	0	0	0	0	0	0	0	0	0	0	0	0	0	1	0	0	1	0	0	0	0	0	0	0	0	0
75	Kent_2020	B314-1	USA	B314	Human	stool	inpatient	leukemia	BMT					United States of America	Americas	North America	Northern America	0	0	0	1	0	0	0	1	0	0	0	0	0	0	0	0	1	0	0	0	1	0	0	0	1	0	1	0	0	0	0	0
76	Kent_2020	B314-2	USA	B314	Human	stool	inpatient	leukemia	BMT					United States of America	Americas	North America	Northern America	0	0	0	1	0	0	0	0	0	0	0	0	0	0	0	0	0	0	0	0	1	0	0	0	1	0	1	0	0	0	0	0
77	Kent_2020	B314-3	USA	B314	Human	stool	inpatient	leukemia	BMT					United States of America	Americas	North America	Northern America	0	0	0	0	0	0	1	0	0	0	0	0	0	0	0	0	0	0	0	0	1	0	0	0	1	0	0	0	0	0	0	0
78	Kent_2020	B314-4	USA	B314	Human	stool	inpatient	leukemia	BMT					United States of America	Americas	North America	Northern America	0	0	0	0	0	0	0	0	0	0	0	0	0	0	0	0	0	0	0	0	0	0	0	0	1	0	0	0	0	0	0	0
79	Kent_2020	B316-1	USA	B316	Human	stool	inpatient	leukemia	BMT					United States of America	Americas	North America	Northern America	0	0	0	0	0	0	1	0	0	0	0	0	0	0	0	0	1	0	0	0	1	0	0	0	1	0	0	0	0	0	0	0
80	Kent_2020	B316-2	USA	B316	Human	stool	inpatient	leukemia	BMT					United States of America	Americas	North America	Northern America	0	0	0	1	0	0	1	0	0	0	0	0	0	0	0	0	1	0	1	0	1	0	0	0	1	0	0	0	0	0	0	0
81	Kent_2020	B316-3	USA	B316	Human	stool	inpatient	leukemia	BMT					United States of America	Americas	North America	Northern America	0	0	0	1	0	0	0	0	0	0	0	0	0	0	0	0	1	0	1	1	0	0	1	0	1	0	1	0	0	0	0	0
82	Kent_2020	B316-4	USA	B316	Human	stool	inpatient	leukemia	BMT					United States of America	Americas	North America	Northern America	0	0	0	1	0	0	1	0	0	0	0	0	0	0	0	0	1	0	1	0	0	0	1	0	1	0	0	0	0	0	0	0
83	Kent_2020	B316-5	USA	B316	Human	stool	inpatient	leukemia	BMT					United States of America	Americas	North America	Northern America	0	0	0	1	0	0	0	0	0	0	0	0	0	0	0	0	1	0	1	1	0	0	0	0	1	0	0	0	0	0	0	0
84	Kent_2020	B316-6	USA	B316	Human	stool	inpatient	leukemia	BMT					United States of America	Americas	North America	Northern America	0	0	0	0	0	0	1	0	0	0	0	0	0	0	0	0	1	0	0	0	0	0	0	0	1	0	0	0	0	0	0	0
85	Kent_2020	B316-7	USA	B316	Human	stool	inpatient	leukemia	BMT					United States of America	Americas	North America	Northern America	0	0	0	0	0	0	0	0	0	0	0	0	0	0	0	0	1	0	0	0	0	0	0	0	1	0	0	0	0	0	0	0
86	Kent_2020	B320-1	USA	B320	Human	stool	inpatient	leukemia	BMT					United States of America	Americas	North America	Northern America	0	0	0	0	0	0	0	0	0	0	0	0	0	0	0	0	0	0	0	1	1	0	1	0	1	0	1	0	0	0	0	0
87	Kent_2020	B320-2	USA	B320	Human	stool	inpatient	leukemia	BMT					United States of America	Americas	North America	Northern America	0	0	0	0	0	0	0	0	0	1	0	0	0	0	0	0	0	0	0	1	0	0	1	0	1	0	1	0	0	0	0	0
88	Kent_2020	B320-3	USA	B320	Human	stool	inpatient	leukemia	BMT					United States of America	Americas	North America	Northern America	0	0	0	0	0	0	0	0	0	0	0	0	0	0	0	0	0	0	0	0	0	0	0	0	1	0	1	0	0	0	0	0
89	Kent_2020	B320-5	USA	B320	Human	stool	inpatient	leukemia	BMT					United States of America	Americas	North America	Northern America	0	0	0	0	0	0	0	0	0	0	0	0	0	0	0	0	0	0	0	0	0	0	0	0	1	0	0	0	0	0	0	0
90	Kent_2020	B331-1	USA	B331	Human	stool	inpatient	leukemia	BMT					United States of America	Americas	North America	Northern America	0	0	0	0	0	0	0	0	0	0	0	0	0	0	1	0	1	0	0	1	1	0	1	0	1	0	1	0	0	0	0	0
91	Kent_2020	B331-2	USA	B331	Human	stool	inpatient	leukemia	BMT					United States of America	Americas	North America	Northern America	0	0	0	0	0	0	0	0	0	0	0	0	0	0	1	0	1	0	0	1	0	0	1	0	1	0	1	0	0	0	0	0
92	Kent_2020	B331-3	USA	B331	Human	stool	inpatient	leukemia	BMT					United States of America	Americas	North America	Northern America	0	0	0	0	0	0	0	0	0	0	0	0	0	0	1	0	1	0	1	1	1	0	1	0	1	0	1	0	0	0	0	0
93	Kent_2020	B331-4	USA	B331	Human	stool	inpatient	leukemia	BMT					United States of America	Americas	North America	Northern America	0	0	0	1	0	0	0	0	0	0	0	0	0	0	1	0	1	0	1	1	1	0	1	0	1	0	1	0	0	0	0	0
94	Kent_2020	B335-1	USA	B335	Human	stool	inpatient	leukemia	BMT					United States of America	Americas	North America	Northern America	0	0	1	1	0	0	1	0	0	0	0	0	0	0	1	0	0	0	0	1	1	0	1	0	1	0	0	0	0	0	0	0
95	Kent_2020	B335-2	USA	B335	Human	stool	inpatient	leukemia	BMT					United States of America	Americas	North America	Northern America	0	0	1	1	0	0	1	0	0	0	0	0	0	0	1	0	0	0	0	1	1	0	1	0	1	0	1	0	0	0	0	0
96	Kent_2020	B335-3	USA	B335	Human	stool	inpatient	leukemia	BMT					United States of America	Americas	North America	Northern America	0	0	1	1	0	0	1	0	0	0	0	0	0	0	1	0	0	0	0	1	1	0	1	0	1	0	1	0	0	0	0	0
97	Kent_2020	B357-1	USA	B357	Human	stool	inpatient	leukemia	BMT					United States of America	Americas	North America	Northern America	0	0	0	0	0	0	0	0	0	0	0	0	0	0	0	0	0	0	0	0	0	0	0	0	1	0	1	0	0	0	0	0
98	Kent_2020	B357-2	USA	B357	Human	stool	inpatient	leukemia	BMT					United States of America	Americas	North America	Northern America	0	0	0	0	0	0	0	0	0	0	0	0	0	0	0	0	0	0	0	0	0	0	0	0	1	0	1	0	0	0	0	0
99	Kent_2020	B357-3	USA	B357	Human	stool	inpatient	leukemia	BMT					United States of America	Americas	North America	Northern America	0	0	0	0	0	0	0	0	0	0	0	0	0	0	0	0	0	0	0	0	0	0	0	0	0	0	0	0	0	0	0	0
100	Kent_2020	B357-4	USA	B357	Human	stool	inpatient	leukemia	BMT					United States of America	Americas	North America	Northern America	0	0	0	0	0	0	0	0	0	0	0	0	0	0	0	1	0	0	0	0	0	0	0	0	1	0	0	0	0	0	0	0
101	Kent_2020	B357-5	USA	B357	Human	stool	inpatient	leukemia	BMT					United States of America	Americas	North America	Northern America	0	0	0	0	0	0	0	0	0	0	0	0	0	0	0	0	0	0	0	0	1	0	0	0	1	0	0	0	0	0	0	0
102	Kent_2020	B357-6	USA	B357	Human	stool	inpatient	leukemia	BMT					United States of America	Americas	North America	Northern America	0	0	0	0	0	0	0	0	0	0	0	0	0	0	0	0	0	0	0	0	0	0	0	0	1	0	0	0	0	0	0	0
103	Kent_2020	B370-1	USA	B370	Human	stool	inpatient	leukemia	BMT					United States of America	Americas	North America	Northern America	0	0	0	0	0	0	1	0	1	0	0	0	0	0	1	0	1	0	0	0	1	0	0	0	0	0	0	0	0	0	0	0
104	Kent_2020	B370-2	USA	B370	Human	stool	inpatient	leukemia	BMT					United States of America	Americas	North America	Northern America	0	0	0	0	0	0	0	0	1	0	0	0	0	0	0	0	0	0	0	1	0	0	1	0	0	0	0	0	0	0	0	0
105	Kent_2020	B370-3	USA	B370	Human	stool	inpatient	leukemia	BMT					United States of America	Americas	North America	Northern America	0	0	0	0	0	0	0	0	1	0	0	0	0	0	0	0	0	0	0	0	0	0	0	0	1	0	0	0	0	0	0	0
106	Kent_2020	B370-4	USA	B370	Human	stool	inpatient	leukemia	BMT					United States of America	Americas	North America	Northern America	0	0	0	0	0	0	0	0	0	0	0	0	0	0	1	0	0	0	0	0	1	0	0	0	0	0	0	0	0	0	0	0
107	Kent_2020	B370-5	USA	B370	Human	stool	inpatient	leukemia	BMT					United States of America	Americas	North America	Northern America	0	0	0	0	0	0	0	0	0	0	0	0	0	0	0	0	0	0	0	0	0	0	0	0	0	0	0	0	0	0	0	0
108	King_2016	171_L2_2014-4-20	USA	Lobby-2	air	hospital	Lobby	na	na	22468877	1123443850	50	Library Number: 171	United States of America	Americas	North America	Northern America	0	0	0	0	0	0	0	0	0	0	0	0	0	0	0	0	0	0	0	1	1	0	0	0	0	0	0	0	0	0	0	0
109	King_2016	172_L3_2014-4-25	USA	Lobby-3	air	hospital	Lobby	na	na	16723733	836186650	50	Library Number: 172	United States of America	Americas	North America	Northern America	0	0	0	0	0	0	0	0	0	0	0	0	0	0	0	0	0	0	0	0	0	0	0	0	0	0	0	0	0	0	0	0
110	King_2016	173_L2_2014-4-25	USA	Lobby-2	air	hospital	Lobby	na	na	8958833	447941650	50	Library Number: 173	United States of America	Americas	North America	Northern America	0	0	0	0	0	0	0	0	0	0	0	0	0	0	0	0	0	0	0	0	0	0	0	0	0	0	0	0	0	0	0	0
111	King_2016	174_L1_2014-4-30	USA	Lobby-1	air	hospital	Lobby	na	na	29333897	1466694850	50	Library Number: 174	United States of America	Americas	North America	Northern America	0	0	0	0	0	0	0	0	0	0	0	0	0	0	0	0	0	0	0	0	1	0	0	0	0	0	0	0	0	0	0	0
112	King_2016	175_L2_2014-4-30	USA	Lobby-2	air	hospital	Lobby	na	na	25674470	1283723500	50	Library Number: 175	United States of America	Americas	North America	Northern America	0	0	0	0	0	0	0	0	0	0	0	0	0	0	0	0	0	0	0	0	1	0	0	0	0	0	0	0	0	0	0	0
113	King_2016	176_L1_2014-5-5	USA	Lobby-1	air	hospital	Lobby	na	na	27362304	1368115200	50	Library Number: 176	United States of America	Americas	North America	Northern America	0	0	0	0	0	0	0	0	0	0	0	0	0	0	0	0	0	0	0	0	1	0	0	0	0	0	0	0	0	0	0	0
114	King_2016	177_L2_2014-5-5	USA	Lobby-2	air	hospital	Lobby	na	na	26091438	1304571900	50	Library Number: 177	United States of America	Americas	North America	Northern America	0	0	0	0	0	0	0	0	0	0	0	0	0	0	0	0	0	0	0	0	1	0	0	0	0	0	0	0	0	0	0	0
115	King_2016	178_L2_2014-5-9	USA	Lobby-2	air	hospital	Lobby	na	na	9161838	458091900	50	Library Number: 178	United States of America	Americas	North America	Northern America	0	0	0	0	0	0	0	0	0	0	0	0	0	0	0	0	0	0	0	0	0	0	0	0	0	0	0	0	0	0	0	0
116	King_2016	179_D2_2014-5-9	USA	Duct-2	air	hospital	Duct	na	na	30600828	1530041400	50	Library Number: 179	United States of America	Americas	North America	Northern America	0	0	0	0	0	0	0	0	0	0	0	0	0	0	0	0	0	0	0	0	0	0	0	0	0	0	0	0	0	0	0	0
117	King_2016	180_L2_2014-5-14	USA	Lobby-2	air	hospital	Lobby	na	na	34876598	1743829900	50	Library Number: 180	United States of America	Americas	North America	Northern America	0	0	0	0	0	0	0	0	0	0	0	0	0	0	0	0	0	0	0	0	1	0	0	0	0	0	0	0	0	0	0	0
118	King_2016	181_D2_2014-5-14	USA	Duct-2	air	hospital	Duct	na	na	39461338	1973066900	50	Library Number: 181	United States of America	Americas	North America	Northern America	0	0	0	0	0	0	0	0	0	0	0	0	0	0	0	0	0	0	0	0	0	0	0	0	0	0	0	0	0	0	0	0
119	King_2016	200_L4_2014-5-19	USA	Lobby-4	air	hospital	Lobby	na	na	17603334	880166700	50	Library Number: 200	United States of America	Americas	North America	Northern America	0	0	0	0	0	0	0	0	0	0	0	0	0	0	0	0	0	0	0	0	0	0	0	0	0	0	0	0	0	0	0	0
120	King_2016	201_D1_2014-5-19	USA	Duct-1	air	hospital	Duct	na	na	14589825	729491250	50	Library Number: 201	United States of America	Americas	North America	Northern America	0	0	0	0	0	0	0	0	0	0	0	0	0	0	0	0	0	0	0	0	0	0	0	0	0	0	0	0	0	0	0	0
121	King_2016	202_L4_2014-5-23	USA	Lobby-4	air	hospital	Lobby	na	na	15890550	794527500	50	Library Number: 202	United States of America	Americas	North America	Northern America	0	0	0	0	0	0	0	0	0	0	0	0	0	0	0	0	0	0	0	0	0	0	0	0	0	0	0	0	0	0	0	0
122	King_2016	203_D1_2014-5-23	USA	Duct-1	air	hospital	Duct	na	na	17261788	863089400	50	Library Number: 203	United States of America	Americas	North America	Northern America	0	0	0	0	0	0	0	0	0	0	0	0	0	0	0	0	0	0	0	0	0	0	0	0	0	0	0	0	0	0	1	0
123	King_2016	204_L4_2014-5-28	USA	Lobby-4	air	hospital	Lobby	na	na	17844040	892202000	50	Library Number: 204	United States of America	Americas	North America	Northern America	0	0	0	0	0	0	0	0	0	0	0	0	0	0	0	0	0	0	0	0	0	0	0	0	0	0	0	0	0	0	0	0
124	King_2016	205_D1_2014-5-28	USA	Duct-1	air	hospital	Duct	na	na	13464316	673215800	50	Library Number: 205	United States of America	Americas	North America	Northern America	0	0	0	0	0	0	0	0	0	0	0	0	0	0	0	0	0	0	0	0	0	0	0	0	0	0	0	0	0	0	0	0
125	King_2016	206_L4_2014-6-2	USA	Lobby-4	air	hospital	Lobby	na	na	17219253	860962650	50	Library Number: 206	United States of America	Americas	North America	Northern America	0	0	0	0	0	0	0	0	0	0	0	0	0	0	0	0	0	0	0	0	0	0	0	0	0	0	0	0	0	0	0	0
126	King_2016	207_D1_2014-6-2	USA	Duct-1	air	hospital	Duct	na	na	12289863	614493150	50	Library Number: 207	United States of America	Americas	North America	Northern America	0	0	0	0	0	0	0	0	0	0	0	0	0	0	0	1	0	0	0	0	0	0	0	0	0	0	0	0	0	0	0	0
127	King_2016	208_L4_2014-6-6	USA	Lobby-4	air	hospital	Lobby	na	na	30386035	1519301750	50	Library Number: 208	United States of America	Americas	North America	Northern America	0	0	0	0	0	0	0	0	0	0	0	0	0	0	0	0	0	0	0	0	0	0	0	0	0	0	0	0	0	0	0	0
128	King_2016	209_D1_2014-6-6	USA	Duct-1	air	hospital	Duct	na	na	12776030	638801500	50	Library Number: 209	United States of America	Americas	North America	Northern America	0	0	0	0	0	0	0	0	0	0	0	0	0	0	0	0	0	0	0	0	0	0	0	0	0	0	0	0	0	0	0	0
129	King_2016	210_RF_2014-6-9																0	0	0	0	0	0	0	0	0	0	0	0	0	0	0	0	0	0	0	0	0	0	0	0	0	0	0	0	0	0	0	0
130	King_2016	211_L1_2014-6-9	USA	Lobby-1	air	hospital	Lobby	na	na	16426829	821341450	50	Library Number: 211	United States of America	Americas	North America	Northern America	0	0	0	0	0	0	0	0	0	0	0	0	0	0	0	0	0	0	0	0	0	0	0	0	0	0	0	0	0	0	0	0
131	King_2016	212_RF_2014-6-12																0	0	0	0	0	0	0	0	0	0	0	0	0	0	0	0	0	0	0	0	0	0	0	0	0	0	0	0	0	0	0	0
132	King_2016	213_L1_2014-6-12	USA	Lobby-1	air	hospital	Lobby	na	na	23193714	1159685700	50	Library Number: 213	United States of America	Americas	North America	Northern America	0	0	0	0	0	0	0	0	0	0	0	0	0	0	0	0	0	0	0	0	1	0	1	0	0	0	0	0	0	0	0	0
133	King_2016	214_D1_2014-6-16	USA	Duct-1	air	hospital	Duct	na	na	9745516	487275800	50	Library Number: 214	United States of America	Americas	North America	Northern America	0	0	0	0	0	0	0	0	0	0	0	0	0	0	0	1	0	0	0	0	0	0	0	0	0	0	0	0	0	0	0	0
134	King_2016	215_L4_2014-6-16	USA	Lobby-4	air	hospital	Lobby	na	na	15994906	799745300	50	Library Number: 215	United States of America	Americas	North America	Northern America	0	0	0	0	0	0	0	0	0	0	0	0	0	0	0	0	0	0	0	0	0	0	0	0	0	0	0	0	0	0	0	0
135	King_2016	216_D1_2014-6-18	USA	Duct-1	air	hospital	Duct	na	na	17335225	866761250	50	Library Number: 216	United States of America	Americas	North America	Northern America	0	0	0	0	0	0	0	0	0	0	0	0	0	0	0	0	0	0	0	0	0	0	0	0	0	0	0	0	0	0	0	0
136	King_2016	217_L4_2014-6-18	USA	Lobby-4	air	hospital	Lobby	na	na	14551874	727593700	50	Library Number: 217	United States of America	Americas	North America	Northern America	0	0	0	0	0	0	0	0	0	0	0	0	0	0	0	0	0	0	0	0	1	0	0	0	0	0	0	0	0	0	0	0
137	King_2016	218_L4_2014-6-20	USA	Lobby-4	air	hospital	Lobby	na	na	8849951	442497550	50	Library Number: 218	United States of America	Americas	North America	Northern America	0	0	0	0	0	0	0	0	0	0	0	0	0	0	0	0	0	0	0	0	0	0	0	0	0	0	0	0	0	0	0	0
138	King_2016	219_D1_2014-6-23	USA	Duct-1	air	hospital	Duct	na	na	8130719	406535950	50	Library Number: 219	United States of America	Americas	North America	Northern America	0	0	0	0	0	0	0	0	0	0	0	0	0	0	0	1	0	0	0	0	0	0	0	0	0	0	0	0	0	0	0	0
139	King_2016	220_L4_2014-6-23	USA	Lobby-4	air	hospital	Lobby	na	na	17839788	891989400	50	Library Number: 220	United States of America	Americas	North America	Northern America	0	0	0	0	0	0	0	0	0	0	0	0	0	0	0	0	0	0	0	0	0	0	0	0	0	0	0	0	0	0	0	0
140	King_2016	232_D1_2014-7-2	USA	Duct-1	air	hospital	Duct	na	na	12403691	620184550	50	Library Number: 232	United States of America	Americas	North America	Northern America	0	0	0	0	0	0	0	0	0	0	0	0	0	0	0	0	0	0	0	0	0	0	0	0	0	0	0	0	0	0	0	0
141	King_2016	233_L4_2014-7-2	USA	Lobby-4	air	hospital	Lobby	na	na	15189571	759478550	50	Library Number: 233	United States of America	Americas	North America	Northern America	0	0	0	0	0	0	0	0	0	0	0	0	0	0	0	0	0	0	0	0	0	0	0	0	0	0	0	0	0	0	0	0
142	King_2016	234_L1_2014-7-25	USA	Lobby-1	air	hospital	Lobby	na	na	11548931	577446550	50	Library Number: 234	United States of America	Americas	North America	Northern America	0	0	0	0	0	0	0	0	0	0	0	0	0	0	0	0	0	0	0	0	0	0	0	0	0	0	0	0	0	0	0	0
143	King_2016	235_L1_2014-7-22	USA	Lobby-1	air	hospital	Lobby	na	na	23042726	1152136300	50	Library Number: 235	United States of America	Americas	North America	Northern America	0	0	0	0	0	0	0	0	0	0	0	0	0	0	0	0	0	0	0	0	0	0	0	0	0	0	0	0	0	0	0	0
144	King_2016	236_L1_2014-7-23	USA	Lobby-1	air	hospital	Lobby	na	na	15329834	766491700	50	Library Number: 236	United States of America	Americas	North America	Northern America	0	0	0	0	0	0	0	0	0	0	0	0	0	0	0	0	0	0	0	0	0	0	0	0	0	0	0	0	0	0	0	0
145	King_2016	237_L1_2014-7-24	USA	Lobby-1	air	hospital	Lobby	na	na	13237424	661871200	50	Library Number: 237	United States of America	Americas	North America	Northern America	0	0	0	0	0	0	0	0	0	0	0	0	0	0	0	0	0	0	0	0	0	0	0	0	0	0	0	0	0	0	0	0
146	King_2016	238_L1_2014-7-25	USA	Lobby-1	air	hospital	Lobby	na	na	16860128	843006400	50	Library Number: 238	United States of America	Americas	North America	Northern America	0	0	0	0	0	0	0	0	0	0	0	0	0	0	0	0	0	0	0	0	0	0	0	0	0	0	0	0	0	0	0	0
147	King_2016	240_L1_2014-7-28	USA	Lobby-1	air	hospital	Lobby	na	na	18714554	935727700	50	Library Number: 240	United States of America	Americas	North America	Northern America	0	0	0	0	0	0	0	0	0	0	0	0	0	0	0	0	0	0	0	0	0	0	0	0	0	0	0	0	0	0	0	0
148	King_2016	241_D2_2014-8-15	USA	Duct-2	air	hospital	Duct	na	na	19325370	966268500	50	Library Number: 241	United States of America	Americas	North America	Northern America	0	0	0	0	0	0	0	0	0	0	0	0	0	0	0	0	0	0	0	1	1	0	0	0	0	0	0	0	0	0	0	0
149	King_2016	242_L1_2014-8-15	USA	Lobby-1	air	hospital	Lobby	na	na	15533695	776684750	50	Library Number: 242	United States of America	Americas	North America	Northern America	0	0	0	0	0	0	0	0	0	0	0	0	0	0	0	0	0	0	0	0	0	0	0	0	0	0	0	0	0	0	0	0
150	King_2016	243_D2_2014-8-22	USA	Duct-2	air	hospital	Duct	na	na	15267544	763377200	50	Library Number: 243	United States of America	Americas	North America	Northern America	0	0	0	0	0	0	0	0	0	0	0	0	0	0	0	0	0	0	0	0	0	0	0	0	0	0	0	0	0	0	0	0
151	King_2016	244_L1_2014-8-22	USA	Lobby-1	air	hospital	Lobby	na	na	16481475	824073750	50	Library Number: 244	United States of America	Americas	North America	Northern America	0	0	0	0	0	0	0	0	0	0	0	0	0	0	0	0	0	0	0	0	0	0	0	0	0	0	0	0	0	0	0	0
152	King_2016	245_D2_2014-8-29	USA	Duct-2	air	hospital	Duct	na	na	17023565	851178250	50	Library Number: 245	United States of America	Americas	North America	Northern America	0	0	0	0	0	0	0	0	0	0	0	0	0	0	0	1	0	0	0	0	1	0	0	0	0	0	0	0	0	0	0	0
153	King_2016	246_L1_2014-8-29	USA	Lobby-1	air	hospital	Lobby	na	na	18528410	926420500	50	Library Number: 246	United States of America	Americas	North America	Northern America	0	0	0	0	0	0	0	0	0	0	0	0	0	0	0	0	0	0	0	0	0	0	0	0	0	0	0	0	0	0	0	0
154	King_2016	247_L1_2014-9-5	USA	Lobby-1	air	hospital	Lobby	na	na	15173318	758665900	50	Library Number: 247	United States of America	Americas	North America	Northern America	0	0	0	0	0	0	0	0	0	0	0	0	0	0	0	0	0	0	0	0	0	0	0	0	0	0	0	0	0	0	0	0
155	King_2016	248_D2_2014-9-5	USA	Duct-2	air	hospital	Duct	na	na	18282977	914148850	50	Library Number: 248	United States of America	Americas	North America	Northern America	0	0	0	0	0	0	1	0	0	0	0	0	0	0	0	1	0	0	0	0	1	0	0	0	0	0	0	0	0	0	1	0
156	King_2016	255_L4_2014-7-7	USA	Lobby-4	air	hospital	Lobby	na	na	21518486	1075924300	50	Library Number: 255	United States of America	Americas	North America	Northern America	0	0	0	0	0	0	0	0	0	0	0	0	0	0	0	0	0	0	0	0	1	0	1	0	0	0	0	0	0	0	0	0
157	King_2016	256_L5_2014-7-7	USA	Lobby-5	air	hospital	Lobby	na	na	11096324	554816200	50	Library Number: 256	United States of America	Americas	North America	Northern America	0	0	0	0	0	0	0	0	0	0	0	0	0	0	0	0	0	0	0	0	0	0	0	0	0	0	0	0	0	0	0	0
158	King_2016	257_L5_2014-7-9	USA	Lobby-5	air	hospital	Lobby	na	na	9088300	454415000	50	Library Number: 257	United States of America	Americas	North America	Northern America	0	0	0	0	0	0	0	0	0	0	0	0	0	0	0	0	0	0	0	0	0	0	0	0	0	0	0	0	0	0	0	0
159	King_2016	258_L4_2014-7-9	USA	Lobby-4	air	hospital	Lobby	na	na	6758994	337949700	50	Library Number: 258	United States of America	Americas	North America	Northern America	0	0	0	0	0	0	0	0	0	0	0	0	0	0	0	0	0	0	0	0	0	0	0	0	0	0	0	0	0	0	0	0
160	King_2016	259_L5_2014-7-11	USA	Lobby-5	air	hospital	Lobby	na	na	11226546	561327300	50	Library Number: 259	United States of America	Americas	North America	Northern America	0	0	0	0	0	0	0	0	0	0	0	0	0	0	0	0	0	0	0	0	0	0	0	0	0	0	0	0	0	0	0	0
161	King_2016	260_L4_2014-7-11	USA	Lobby-4	air	hospital	Lobby	na	na	17456741	872837050	50	Library Number: 260	United States of America	Americas	North America	Northern America	0	0	0	0	0	0	0	0	0	0	0	0	0	0	0	0	0	0	0	1	1	0	1	0	0	0	0	0	0	0	0	0
162	King_2016	261_L1_2014-9-12	USA	Lobby-1	air	hospital	Lobby	na	na	9684391	484219550	50	Library Number: 261	United States of America	Americas	North America	Northern America	0	0	0	0	0	0	0	0	0	0	0	0	0	0	0	0	0	0	0	0	0	0	0	0	0	0	0	0	0	0	0	0
163	King_2016	262_D2_2014-9-12	USA	Duct-2	air	hospital	Duct	na	na	12421246	621062300	50	Library Number: 262	United States of America	Americas	North America	Northern America	0	0	0	0	0	0	0	0	0	0	0	0	0	0	0	0	0	0	0	0	0	0	0	0	0	0	0	0	0	0	0	0
164	King_2016	263_L1_2014-9-19	USA	Lobby-1	air	hospital	Lobby	na	na	11743157	587157850	50	Library Number: 263	United States of America	Americas	North America	Northern America	0	0	0	0	0	0	0	0	0	0	0	0	0	0	0	0	0	0	0	0	0	0	0	0	0	0	0	0	0	0	0	0
165	King_2016	264_D2_2014-9-19	USA	Duct-2	air	hospital	Duct	na	na	8936789	446839450	50	Library Number: 264	United States of America	Americas	North America	Northern America	0	0	0	0	0	0	0	0	0	0	0	0	0	0	0	0	0	0	0	0	0	0	0	0	0	0	0	0	0	0	0	0
166	King_2016	265_L1_2014-9-26	USA	Lobby-1	air	hospital	Lobby	na	na	12861108	643055400	50	Library Number: 265	United States of America	Americas	North America	Northern America	0	0	0	0	0	0	0	0	0	0	0	0	0	0	0	0	0	0	0	0	0	0	0	0	0	0	0	0	0	0	0	0
167	King_2016	266_D2_2014-9-26	USA	Duct-2	air	hospital	Duct	na	na	9355671	467783550	50	Library Number: 266	United States of America	Americas	North America	Northern America	0	0	0	0	0	0	0	0	0	0	0	0	0	0	0	0	0	0	0	0	0	0	0	0	0	0	0	0	0	0	0	0
168	King_2016	267_D2_2014-10-3	USA	Duct-2	air	hospital	Duct	na	na	10404673	520233650	50	Library Number: 267	United States of America	Americas	North America	Northern America	0	0	0	0	0	0	0	0	0	0	0	0	0	0	0	0	0	0	0	0	0	0	0	0	0	0	0	0	0	0	0	0
169	Lira_2020	RAW1	PRT	RAW1	waste_water	wwtp	influent	na	na	3149542	1891534134	600	RAW1	Portugal	Europe	Southern Europe		0	0	0	1	0	0	0	0	0	0	0	0	0	0	1	1	1	0	0	1	1	0	1	0	1	0	0	1	0	0	0	0
170	Lira_2020	RAW2	PRT	RAW2	waste_water	wwtp	influent	na	na	4086130	2454374229	600	RAW2	Portugal	Europe	Southern Europe		0	0	0	1	0	0	0	0	0	0	1	0	0	0	1	1	1	0	0	1	1	0	1	0	0	0	0	0	0	0	0	0
171	Lira_2020	RAW3	PRT	RAW3	waste_water	wwtp	influent	na	na	3265155	1961457388	600	RAW3	Portugal	Europe	Southern Europe		0	0	0	1	0	0	0	0	0	0	1	0	0	0	1	0	1	0	0	1	0	0	1	0	1	0	0	1	0	0	0	0
172	Lira_2020	UV1	PRT	UV1	waste_water	wwtp	final_effluent	na	na	3391823	2038536742	601	UV1	Portugal	Europe	Southern Europe		0	0	0	0	0	0	0	0	0	0	0	0	0	0	0	0	0	0	0	0	0	0	0	0	0	0	0	0	0	0	0	0
173	Lira_2020	UV2	PRT	UV2	waste_water	wwtp	final_effluent	na	na	3033044	1822708097	600	UV2	Portugal	Europe	Southern Europe		0	0	0	0	0	0	0	0	0	0	0	0	0	0	0	0	0	0	0	0	0	0	0	0	0	0	0	0	0	0	0	0
174	Majeed_2021	17_DEC_IN	USA	17_DEC_IN	waste_water	wwtp	influent	na	na	37366657	11251848946	301	S13	United States of America	Americas	North America	Northern America	0	0	1	1	0	0	0	0	0	0	1	0	0	1	1	0	1	0	0	1	1	0	1	0	1	0	1	0	0	0	0	0
175	Majeed_2021	17_DEC_SE	USA	17_DEC_SE	waste_water	wwtp	primary_secondary_effluent	na	na	37038559	11155353349	301	S19	United States of America	Americas	North America	Northern America	0	0	0	0	0	0	0	0	0	0	0	0	0	0	0	0	1	0	0	1	0	0	1	0	0	0	0	0	0	0	0	0
176	Majeed_2021	17_JUL_IN	USA	17_JUL_IN	waste_water	wwtp	influent	na	na	35676038	10742286873	301	S11	United States of America	Americas	North America	Northern America	0	0	1	1	0	0	0	0	1	0	1	0	0	1	1	0	1	0	0	1	1	0	1	0	1	0	1	0	0	0	0	0
177	Majeed_2021	17_JUL_SE	USA	17_JUL_SE	waste_water	wwtp	primary_secondary_effluent	na	na	38373440	11555588164	301	S17	United States of America	Americas	North America	Northern America	0	0	0	0	0	0	0	0	0	0	0	0	0	0	1	0	1	0	0	0	0	0	1	0	0	0	0	0	0	0	0	0
178	Majeed_2021	17_OCT_IN	USA	17_OCT_IN	waste_water	wwtp	influent	na	na	43579744	13122447577	301	S12	United States of America	Americas	North America	Northern America	0	0	1	1	0	0	0	0	1	1	1	0	0	1	1	0	1	0	0	1	1	0	1	0	1	0	0	0	1	0	0	0
179	Majeed_2021	17_OCT_SE	USA	17_OCT_SE	waste_water	wwtp	primary_secondary_effluent	na	na	44250971	13325796933	301	S18	United States of America	Americas	North America	Northern America	0	0	0	0	0	0	0	0	0	0	0	0	0	0	1	0	0	0	0	0	0	0	1	0	0	0	0	0	0	0	0	0
180	Majeed_2021	18_APR_IN	USA	18_APR_IN	waste_water	wwtp	influent	na	na	26192397	7886719718	301	S14	United States of America	Americas	North America	Northern America	0	0	1	1	0	0	0	0	0	0	1	0	0	1	1	0	1	0	0	1	1	0	1	0	0	0	0	0	0	0	0	0
181	Majeed_2021	18_APR_SE	USA	18_APR_SE	waste_water	wwtp	primary_secondary_effluent	na	na	40754048	12273246504	301	S20	United States of America	Americas	North America	Northern America	0	0	0	0	0	0	0	0	0	0	0	0	0	0	1	0	1	0	0	1	1	0	1	0	0	0	0	0	0	0	0	0
182	Majeed_2021	18_AUG_AS	USA	18_AUG_AS	waste_water	wwtp	sludge	na	na	29835249	8988212121	301	S8	United States of America	Americas	North America	Northern America	0	0	0	0	0	0	0	0	0	0	0	0	0	0	0	0	0	0	0	1	0	0	1	0	0	0	0	0	0	0	0	0
183	Majeed_2021	18_AUG_FE	USA	18_AUG_FE	waste_water	wwtp	final_effluent	na	na	44511900	13406017186	301	S10	United States of America	Americas	North America	Northern America	0	0	0	0	0	0	0	0	0	0	0	0	0	0	1	0	1	0	0	1	1	0	1	0	0	0	0	0	0	0	0	0
184	Majeed_2021	18_AUG_IN	USA	18_AUG_IN	waste_water	wwtp	influent	na	na	28703438	8643281351	301	S6	United States of America	Americas	North America	Northern America	0	0	1	1	0	0	0	0	0	0	1	0	0	1	1	0	1	0	0	1	1	0	1	0	0	0	1	0	0	0	0	0
185	Majeed_2021	18_AUG_PE	USA	18_AUG_PE	waste_water	wwtp	primary_secondary_effluent	na	na	54498571	16411482289	301	S7	United States of America	Americas	North America	Northern America	0	0	1	1	0	0	0	0	1	0	1	0	0	1	1	0	1	0	0	1	1	0	1	0	1	0	1	0	0	0	0	0
186	Majeed_2021	18_AUG_SE	USA	18_AUG_SE	waste_water	wwtp	primary_secondary_effluent	na	na	35155619	10587234866	301	S9	United States of America	Americas	North America	Northern America	0	0	0	0	0	0	0	0	0	0	0	0	0	0	1	0	1	0	0	1	0	0	1	0	0	0	0	0	0	0	0	0
187	Majeed_2021	18_FEB_AS	USA	18_FEB_AS	waste_water	wwtp	sludge	na	na	45702582	13766298785	301	S3	United States of America	Americas	North America	Northern America	0	0	1	0	0	0	0	0	0	0	1	0	0	0	1	0	1	0	0	1	0	0	1	0	0	0	0	0	0	0	0	0
188	Majeed_2021	18_FEB_FE	USA	18_FEB_FE	waste_water	wwtp	final_effluent	na	na	34810818	10484099234	301	S5	United States of America	Americas	North America	Northern America	0	0	0	0	0	0	0	0	0	0	0	0	0	0	1	0	1	0	0	0	0	0	1	0	0	0	0	0	0	0	0	0
189	Majeed_2021	18_FEB_IN	USA	18_FEB_IN	waste_water	wwtp	influent	na	na	43601844	13130181769	301	S1	United States of America	Americas	North America	Northern America	0	0	1	1	0	0	0	0	0	0	1	0	0	1	1	0	1	0	0	1	1	0	1	0	1	0	0	0	0	0	0	0
190	Majeed_2021	18_FEB_PE	USA	18_FEB_PE	waste_water	wwtp	primary_secondary_effluent	na	na	29338422	8834419620	301	S2	United States of America	Americas	North America	Northern America	0	0	1	0	0	0	0	0	0	0	1	0	0	1	1	0	1	0	0	1	1	0	1	0	1	0	1	0	0	0	0	0
191	Majeed_2021	18_FEB_SE	USA	18_FEB_SE	waste_water	wwtp	primary_secondary_effluent	na	na	42808929	12892195013	301	S4	United States of America	Americas	North America	Northern America	0	0	0	0	0	0	0	0	0	0	1	0	0	0	1	0	0	0	0	1	0	0	1	0	0	0	0	0	0	0	0	0
192	Majeed_2021	18_JUN_IN	USA	18_JUN_IN	waste_water	wwtp	influent	na	na	46660742	14050117403	301	S15	United States of America	Americas	North America	Northern America	0	0	1	1	0	0	0	0	1	1	1	0	0	1	1	0	1	0	0	1	1	0	1	0	1	0	0	0	0	0	0	0
193	Majeed_2021	18_JUN_SE	USA	18_JUN_SE	waste_water	wwtp	primary_secondary_effluent	na	na	41261213	12425956856	301	S21	United States of America	Americas	North America	Northern America	0	0	0	1	0	0	0	0	0	0	1	0	0	0	1	0	1	0	0	1	0	0	1	0	0	0	0	0	0	0	0	0
194	Majeed_2021	18_OCT_IN	USA	18_OCT_IN	waste_water	wwtp	influent	na	na	27621100	8317507635	301	S16	United States of America	Americas	North America	Northern America	0	0	1	1	0	0	0	0	0	0	1	0	0	1	1	0	1	0	0	1	1	0	1	0	0	0	1	0	0	0	0	0
195	Majeed_2021	18_OCT_SE	USA	18_OCT_SE	waste_water	wwtp	primary_secondary_effluent	na	na	37820256	11390225671	301	S22	United States of America	Americas	North America	Northern America	0	0	0	0	0	0	0	0	0	0	0	0	0	0	1	0	0	0	0	1	1	0	1	0	0	0	0	0	0	0	0	0
196	Schneider_2020	1611Go_Eff	DEU	1611Go_Eff	waste_water	wwtp	final_effluent	na	na					Germany	Europe	Western Europe		0	0	0	0	0	0	0	0	0	0	0	0	0	0	1	0	0	0	0	1	0	0	1	0	0	0	0	0	0	0	0	0
197	Schneider_2020	1611Go_Inlet	DEU	1611Go_Inlet	waste_water	wwtp	influent	na	na					Germany	Europe	Western Europe		0	0	1	1	0	0	0	0	0	0	1	0	0	0	1	0	1	0	1	1	1	0	1	0	1	0	0	1	0	0	0	0
198	Schneider_2020	1611Go_Leine																0	0	0	0	0	0	0	0	0	0	0	0	0	0	0	0	0	0	0	0	0	0	0	0	0	0	0	0	0	0	0	0
199	Schneider_2020	1611Go_LeineEff																0	0	0	0	0	0	0	0	0	0	0	0	0	0	0	0	0	0	0	0	0	0	0	0	0	0	0	0	0	0	0	0
200	Schneider_2020	1611Go_Prim	DEU	1611Go_Prim	waste_water	wwtp	primary_secondary_effluent	na	na					Germany	Europe	Western Europe		0	0	1	1	0	0	0	0	0	0	1	0	0	1	1	0	1	0	0	1	1	0	1	0	1	0	0	0	0	0	0	0
201	Schneider_2020	1611Go_SlAct	DEU	1611Go_SlAct	waste_water	wwtp	sludge	na	na					Germany	Europe	Western Europe		0	0	0	0	0	0	0	0	0	0	0	0	0	0	0	0	0	0	0	1	0	0	0	0	0	0	0	0	0	0	0	0
202	Schneider_2020	1611Go_SlDig	DEU	1611Go_SlDig	waste_water	wwtp	sludge	na	na					Germany	Europe	Western Europe		0	0	0	0	0	0	0	0	0	0	0	0	0	0	1	0	0	0	0	0	0	0	0	0	0	0	0	0	0	0	0	0
203	Schneider_2020	1611Go_SlPrim	DEU	1611Go_SlPrim	waste_water	wwtp	sludge	na	na					Germany	Europe	Western Europe		0	0	1	1	0	0	0	0	0	0	1	0	1	1	1	0	1	0	0	1	1	0	1	0	0	0	0	1	0	0	0	0
204	Schneider_2020	1611Go_UH	DEU	1611Go_UH	waste_water	hospital	hospital_effluent	na	na					Germany	Europe	Western Europe		0	0	1	1	0	1	0	0	0	0	1	0	1	1	1	0	1	0	0	1	1	0	1	0	1	0	1	0	0	0	0	1
205	Takahashi_2022	10	IND	10	Human	stool	inpatient	cholera_diarrhea	na	3946394	398585794			India	Asia	South-eastern Asia		0	0	0	0	0	0	0	0	0	0	0	0	0	0	0	0	0	0	0	0	0	0	0	0	0	0	0	0	0	0	0	0
206	Takahashi_2022	1001	IND	1001	Human	stool	inpatient	non-cholera_diarrhea	na	6557095	662266595			India	Asia	South-eastern Asia		0	0	0	0	0	0	0	0	0	0	0	0	0	0	0	0	0	0	0	1	0	0	1	0	1	0	1	0	0	0	0	0
207	Takahashi_2022	1002	IND	1002	Human	stool	inpatient	non-cholera_diarrhea	na	7130926	720223526			India	Asia	South-eastern Asia		0	0	0	0	0	0	0	0	0	0	0	0	0	0	0	0	0	0	0	1	0	0	1	0	0	0	0	0	0	0	0	0
208	Takahashi_2022	1003	IND	1003	Human	stool	inpatient	non-cholera_diarrhea	na	6541579	660699479			India	Asia	South-eastern Asia		0	0	0	0	0	0	0	0	0	0	0	0	0	0	0	0	0	0	0	0	0	0	0	0	0	0	0	0	0	0	0	0
209	Takahashi_2022	1004	IND	1004	Human	stool	inpatient	non-cholera_diarrhea	na	8199039	828102939			India	Asia	South-eastern Asia		0	0	0	0	0	0	0	0	0	0	0	0	0	0	0	0	0	0	0	1	0	0	1	0	1	0	1	0	0	0	0	0
210	Takahashi_2022	1005	IND	1005	Human	stool	inpatient	non-cholera_diarrhea	na	5724307	578155007			India	Asia	South-eastern Asia		0	0	0	1	1	0	0	0	0	0	0	0	0	0	0	0	0	0	0	1	0	0	1	0	1	0	1	0	0	0	0	0
211	Takahashi_2022	1006	IND	1006	Human	stool	inpatient	non-cholera_diarrhea	na	7232105	730442605			India	Asia	South-eastern Asia		0	0	1	1	0	0	0	0	0	0	0	0	0	0	1	0	0	0	0	1	0	0	1	0	1	0	1	0	0	0	0	1
212	Takahashi_2022	1007	IND	1007	Human	stool	inpatient	non-cholera_diarrhea	na	5602932	565896132			India	Asia	South-eastern Asia		0	1	0	0	0	0	0	0	0	0	0	0	0	0	1	0	0	0	0	0	1	0	0	0	1	0	1	0	0	0	0	0
213	Takahashi_2022	1008	IND	1008	Human	stool	inpatient	non-cholera_diarrhea	na	5524335	557957835			India	Asia	South-eastern Asia		0	0	1	1	0	0	0	0	0	0	0	0	0	0	1	0	0	0	0	1	0	0	1	0	1	0	1	0	0	0	0	1
214	Takahashi_2022	1009	IND	1009	Human	stool	inpatient	non-cholera_diarrhea	na	5481552	553636752			India	Asia	South-eastern Asia		0	0	0	0	0	0	0	0	0	0	0	0	0	0	0	0	0	0	0	1	0	0	1	0	1	0	1	0	0	0	0	0
215	Takahashi_2022	1010	IND	1010	Human	stool	inpatient	non-cholera_diarrhea	na	7409004	748309404			India	Asia	South-eastern Asia		0	0	0	0	0	0	0	0	0	0	0	0	0	0	1	0	0	0	0	1	0	0	1	0	1	0	1	0	0	0	0	0
216	Takahashi_2022	1011	IND	1011	Human	stool	inpatient	non-cholera_diarrhea	na	6822486	689071086			India	Asia	South-eastern Asia		0	0	0	0	0	0	0	0	0	0	0	0	0	0	1	0	0	0	0	1	0	0	1	0	1	0	1	0	0	0	0	0
217	Takahashi_2022	1012	IND	1012	Human	stool	inpatient	non-cholera_diarrhea	na	8270410	835311410			India	Asia	South-eastern Asia		0	0	0	0	0	0	0	0	0	0	0	0	0	0	1	0	0	0	0	1	0	0	1	0	1	0	1	0	0	0	0	0
218	Takahashi_2022	1013	IND	1013	Human	stool	inpatient	non-cholera_diarrhea	na	7012036	708215636			India	Asia	South-eastern Asia		0	0	0	0	0	0	0	0	0	0	0	0	0	0	0	0	0	0	0	1	0	0	1	0	1	0	1	0	0	0	0	0
219	Takahashi_2022	1014	IND	1014	Human	stool	inpatient	non-cholera_diarrhea	na	7143019	721444919			India	Asia	South-eastern Asia		0	0	0	0	0	0	0	0	0	0	0	0	0	0	0	0	0	0	0	1	0	0	1	0	1	0	1	0	0	0	0	0
220	Takahashi_2022	1015	IND	1015	Human	stool	inpatient	non-cholera_diarrhea	na	6306750	636981750			India	Asia	South-eastern Asia		0	0	0	1	0	0	0	0	0	0	0	0	0	0	0	0	0	0	0	0	0	0	0	0	1	0	1	0	0	0	0	0
221	Takahashi_2022	1016	IND	1016	Human	stool	inpatient	non-cholera_diarrhea	na	6996301	706626401			India	Asia	South-eastern Asia		0	0	0	0	0	0	0	0	0	0	0	0	0	0	0	0	0	0	0	0	0	0	0	0	0	0	0	0	0	0	0	0
222	Takahashi_2022	1017	IND	1017	Human	stool	inpatient	non-cholera_diarrhea	na	5033308	508364108			India	Asia	South-eastern Asia		0	0	0	0	0	0	0	0	0	0	0	0	0	0	0	0	0	0	0	0	0	0	0	0	0	0	0	0	0	0	0	0
223	Takahashi_2022	1018	IND	1018	Human	stool	inpatient	non-cholera_diarrhea	na	6454262	651880462			India	Asia	South-eastern Asia		0	0	0	0	0	0	0	0	0	0	0	0	0	0	0	0	0	0	0	0	0	0	0	0	0	0	0	0	0	0	0	0
224	Takahashi_2022	1019	IND	1019	Human	stool	inpatient	non-cholera_diarrhea	na	4274302	431704502			India	Asia	South-eastern Asia		0	0	0	0	0	0	0	0	0	0	0	0	0	0	0	0	0	0	0	0	0	0	0	0	0	0	0	0	0	0	0	0
225	Takahashi_2022	1020	IND	1020	Human	stool	inpatient	non-cholera_diarrhea	na	4150430	419193430			India	Asia	South-eastern Asia		0	0	0	0	0	0	0	0	0	0	0	0	0	0	0	0	0	0	0	0	0	0	0	0	0	0	0	0	0	0	0	0
226	Takahashi_2022	1021	IND	1021	Human	stool	inpatient	non-cholera_diarrhea	na	4055990	409654990			India	Asia	South-eastern Asia		0	0	0	0	0	0	0	0	0	0	0	0	0	0	0	0	0	0	0	0	0	0	0	0	0	0	0	0	0	0	0	0
227	Takahashi_2022	1022	IND	1022	Human	stool	inpatient	non-cholera_diarrhea	na	3138738	317012538			India	Asia	South-eastern Asia		0	0	0	0	0	0	0	0	0	0	0	0	0	0	0	0	0	0	0	0	0	0	0	0	0	0	0	0	0	0	0	0
228	Takahashi_2022	11	IND	11	Human	stool	inpatient	cholera_diarrhea	na	4876580	492534580			India	Asia	South-eastern Asia		0	0	0	0	0	0	0	0	0	0	0	0	0	0	0	0	0	0	0	1	0	0	1	0	1	0	1	0	0	0	0	0
229	Takahashi_2022	12	IND	12	Human	stool	inpatient	cholera_diarrhea	na	6456875	652144375			India	Asia	South-eastern Asia		0	0	0	0	0	0	0	0	0	0	0	0	0	0	0	0	0	0	0	1	0	0	1	0	0	0	0	0	0	0	0	0
230	Takahashi_2022	13	IND	13	Human	stool	inpatient	cholera_diarrhea	na	6258014	632059414			India	Asia	South-eastern Asia		0	0	0	0	0	0	0	0	0	0	0	0	0	0	0	0	0	0	0	0	0	0	0	0	1	0	1	0	0	0	0	0
231	Takahashi_2022	14	IND	14	Human	stool	inpatient	cholera_diarrhea	na	5488560	554344560			India	Asia	South-eastern Asia		0	0	0	0	1	0	0	0	0	0	0	0	0	0	1	0	0	0	0	0	0	0	0	0	1	0	1	0	0	0	0	0
232	Takahashi_2022	15	IND	15	Human	stool	inpatient	cholera_diarrhea	na	5335138	538848938			India	Asia	South-eastern Asia		0	0	0	1	0	0	0	0	0	0	0	0	0	0	1	0	0	0	0	1	0	0	1	0	1	0	1	0	0	0	0	0
233	Takahashi_2022	16	IND	16	Human	stool	inpatient	cholera_diarrhea	na	5309560	536265560			India	Asia	South-eastern Asia		0	0	0	0	0	0	0	0	0	0	0	0	0	0	0	0	0	0	0	1	0	0	1	0	0	0	0	0	0	0	0	0
234	Takahashi_2022	17	IND	17	Human	stool	inpatient	cholera_diarrhea	na	3651309	368782209			India	Asia	South-eastern Asia		0	0	0	0	0	0	0	0	0	0	0	0	0	0	0	0	0	0	0	1	0	0	1	0	0	0	0	0	0	0	0	0
235	Takahashi_2022	18	IND	18	Human	stool	inpatient	cholera_diarrhea	na	3626009	366226909			India	Asia	South-eastern Asia		0	0	0	0	0	0	0	0	0	0	0	0	0	0	0	0	0	0	0	0	0	0	0	0	0	0	0	0	0	0	0	0
236	Takahashi_2022	19	IND	19	Human	stool	inpatient	cholera_diarrhea	na	5264892	531754092			India	Asia	South-eastern Asia		0	0	0	0	0	0	0	0	0	0	0	0	0	0	0	0	0	0	0	1	0	0	1	0	1	0	1	0	0	0	0	0
237	Takahashi_2022	20	IND	20	Human	stool	inpatient	cholera_diarrhea	na	5299381	535237481			India	Asia	South-eastern Asia		0	0	0	0	0	0	0	0	0	0	0	0	0	0	0	0	0	0	0	1	0	0	1	0	0	0	0	0	0	0	0	0
238	Takahashi_2022	21	IND	21	Human	stool	inpatient	cholera_diarrhea	na	5763549	582118449			India	Asia	South-eastern Asia		0	0	0	0	0	0	0	0	0	0	0	0	0	0	0	0	0	0	0	1	0	0	1	0	0	0	0	0	0	0	0	0
239	Takahashi_2022	22	IND	22	Human	stool	inpatient	cholera_diarrhea	na	5771445	582915945			India	Asia	South-eastern Asia		0	0	0	0	0	0	0	0	0	0	0	0	0	0	0	0	0	0	0	0	0	0	0	0	0	0	0	0	0	0	0	0
240	Takahashi_2022	23	IND	23	Human	stool	inpatient	cholera_diarrhea	na	4213114	425524514			India	Asia	South-eastern Asia		0	0	0	0	0	0	0	0	0	0	0	0	0	0	0	0	0	0	0	1	0	0	1	0	0	0	0	0	0	0	0	0
241	Takahashi_2022	24	IND	24	Human	stool	inpatient	cholera_diarrhea	na	5733286	579061886			India	Asia	South-eastern Asia		0	0	0	0	0	0	0	0	0	0	0	0	0	0	0	0	0	0	0	0	0	0	1	0	1	0	1	0	0	0	0	0
242	Takahashi_2022	25	IND	25	Human	stool	inpatient	cholera_diarrhea	na	6661307	672792007			India	Asia	South-eastern Asia		0	0	0	0	0	0	0	0	0	0	0	0	0	0	0	0	0	0	0	0	0	0	0	0	0	0	1	0	0	0	0	0
243	Takahashi_2022	26	IND	26	Human	stool	inpatient	cholera_diarrhea	na	4963373	501300673			India	Asia	South-eastern Asia		0	0	0	0	0	0	0	0	0	0	0	0	0	0	0	0	0	0	0	1	0	0	1	0	1	0	1	0	0	0	0	0
244	Takahashi_2022	27	IND	27	Human	stool	inpatient	cholera_diarrhea	na	5327104	538037504			India	Asia	South-eastern Asia		0	0	0	1	0	0	0	0	0	0	0	0	0	0	1	0	0	0	0	1	0	0	1	0	1	0	1	0	0	0	0	0
245	Takahashi_2022	28	IND	28	Human	stool	inpatient	cholera_diarrhea	na	5775614	583337014			India	Asia	South-eastern Asia		0	0	0	0	0	0	0	0	0	0	0	0	0	0	0	0	0	0	0	0	0	0	1	0	0	0	0	0	0	0	0	0
246	Takahashi_2022	29	IND	29	Human	stool	inpatient	cholera_diarrhea	na	6055177	611572877			India	Asia	South-eastern Asia		0	0	1	1	0	0	0	0	0	0	0	0	0	0	1	0	0	0	0	1	0	0	1	0	1	0	1	0	0	0	0	1
247	Takahashi_2022	30	IND	30	Human	stool	inpatient	cholera_diarrhea	na	5036118	508647918			India	Asia	South-eastern Asia		0	0	0	0	0	0	0	0	0	0	0	0	0	0	0	0	0	0	0	0	0	0	0	0	1	0	1	0	0	0	0	0
248	Takahashi_2022	31	IND	31	Human	stool	inpatient	cholera_diarrhea	na	5869338	592803138			India	Asia	South-eastern Asia		0	0	0	0	0	0	0	0	0	0	0	0	0	0	0	0	0	0	0	0	0	0	1	0	0	0	0	0	0	0	0	0
249	Takahashi_2022	9	IND	9	Human	stool	inpatient	cholera_diarrhea	na	4898389	494737289			India	Asia	South-eastern Asia		0	0	0	0	0	0	0	0	0	0	0	0	0	0	0	0	0	0	0	0	0	0	0	0	0	0	0	0	0	0	0	0
250	Talat_2023	HWW-1	IND	Uttar_Pradesh_1	waste_water	hospital	hospital_effluent	na	urban	27030088	8109026400	300	AUKMETAGENOME-1	India	Asia	South-eastern Asia		0	0	0	1	0	0	1	0	0	0	1	0	0	1	1	0	1	0	0	1	1	0	1	0	0	0	0	0	0	0	0	0
251	Talat_2023	HWW-2	IND	Bihar_2	waste_water	hospital	hospital_effluent	na	urban	22618177	6785453100	300	AUKMETAGENOME-2	India	Asia	South-eastern Asia		0	0	1	1	0	0	1	0	0	0	0	0	0	1	1	1	1	0	0	1	1	0	1	0	1	0	1	0	0	0	0	1
252	Talat_2023	HWW-3	IND	Bihar_1	waste_water	hospital	hospital_effluent	na	rural	22588279	6776483700	300	AUKMETAGENOME-3	India	Asia	South-eastern Asia		0	0	0	0	0	0	0	0	0	0	0	0	0	0	0	0	1	0	0	0	0	0	0	0	0	0	0	0	0	0	0	0
253	Talat_2023	HWW-4	IND	New_Delhi_1	waste_water	hospital	hospital_effluent	na	urban	38981738	11694521400	300	AUKMETAGENOME-4	India	Asia	South-eastern Asia		0	1	1	1	0	0	1	0	0	0	1	0	0	1	1	1	1	0	0	1	1	0	1	0	0	0	0	0	0	0	0	1
254	Talat_2023	HWW-5	IND	New_Delhi_2	waste_water	hospital	hospital_effluent	na	urban	21481438	6487394276	302	AUK WATER SAMPLE-6	India	Asia	South-eastern Asia		0	1	1	1	1	0	1	0	0	0	1	0	0	1	1	1	1	0	0	1	1	0	1	0	0	0	0	0	0	0	0	1
255	Talat_2023	HWW-6	IND	West_Bengal_1	waste_water	hospital	hospital_effluent	na	rural	21707137	6555555374	302	AUK WATER SAMPLE-5	India	Asia	South-eastern Asia		0	0	1	1	0	0	1	0	0	0	0	0	0	1	1	0	1	0	0	1	1	0	1	0	0	0	0	0	0	0	0	1
256	Wu_2022	GZ1	CHN	large urban hospital in Guangzhou, China	air	hospital	air_filter	na	na	38829678	5792469248	149	GZ1	China	Asia	Eastern Asia		0	0	0	0	0	0	1	0	0	0	0	0	0	0	0	1	0	0	0	1	1	0	1	0	1	0	0	0	0	0	1	0
257	Wu_2022	GZ10	CHN	large urban hospital in Guangzhou, China	air	hospital	air_filter	na	na	38295398	5670748586	148	GZ10	China	Asia	Eastern Asia		0	0	1	1	0	0	1	0	0	0	0	0	0	1	1	1	1	1	0	1	1	0	1	0	0	0	0	0	0	0	1	0
258	Wu_2022	GZ12	CHN	large urban hospital in Guangzhou, China	air	hospital	air_filter	na	na	25489731	7646919300	300	GZ12	China	Asia	Eastern Asia		0	0	0	0	0	0	0	0	0	0	0	0	0	0	0	0	1	0	0	0	1	0	0	0	0	0	0	0	0	0	1	0
259	Wu_2022	GZ13	CHN	large urban hospital in Guangzhou, China	air	hospital	air_filter	na	na	25562032	7668609600	300	GZ13	China	Asia	Eastern Asia		1	0	0	1	0	0	1	0	0	0	0	0	0	0	1	1	1	1	0	1	1	0	1	0	0	0	0	0	0	0	0	0
260	Wu_2022	GZ14	CHN	large urban hospital in Guangzhou, China	air	hospital	air_filter	na	na	25649538	7694861400	300	GZ14	China	Asia	Eastern Asia		1	0	1	0	0	0	1	0	0	0	0	0	0	0	1	1	1	1	0	1	1	0	1	0	0	0	0	0	0	0	1	0
261	Wu_2022	GZ15	CHN	large urban hospital in Guangzhou, China	air	hospital	air_filter	na	na	25460917	7638275100	300	GZ15	China	Asia	Eastern Asia		1	0	0	1	0	0	1	0	0	0	0	0	0	0	1	1	1	1	0	1	1	0	1	0	0	0	0	0	0	0	0	0
262	Wu_2022	GZ16	CHN	large urban hospital in Guangzhou, China	air	hospital	air_filter	na	na	25746326	7723897800	300	GZ16	China	Asia	Eastern Asia		1	0	0	1	0	0	1	0	0	0	0	0	0	0	1	1	1	1	0	1	1	0	1	0	0	0	0	0	0	0	0	0
263	Wu_2022	GZ2	CHN	large urban hospital in Guangzhou, China	air	hospital	air_filter	na	na	39428192	5832069112	147	GZ2	China	Asia	Eastern Asia		0	0	0	0	0	0	1	0	0	0	0	0	0	0	0	1	0	0	0	1	1	0	1	0	0	0	0	0	0	0	1	0
264	Wu_2022	GZ21	CHN	large urban hospital in Guangzhou, China	air	hospital	air_filter	na	na	17490324	5247097200	300	GZ21	China	Asia	Eastern Asia		1	0	0	1	0	0	1	0	0	0	0	0	0	1	1	1	1	1	1	1	1	0	1	1	0	0	0	0	0	0	1	0
265	Wu_2022	GZ22	CHN	large urban hospital in Guangzhou, China	air	hospital	air_filter	na	na	18371991	5511597300	300	GZ22	China	Asia	Eastern Asia		1	0	0	1	0	0	1	0	0	0	0	0	0	0	1	1	1	1	1	1	1	0	1	0	0	0	0	0	0	0	1	0
266	Wu_2022	GZ24	CHN	large urban hospital in Guangzhou, China	air	hospital	air_filter	na	na	32473248	9741974400	300	GZ24	China	Asia	Eastern Asia		1	0	0	1	0	0	1	0	0	0	0	0	0	0	1	1	1	1	0	1	1	0	1	0	1	0	0	0	0	0	0	0
267	Wu_2022	GZ25	CHN	large urban hospital in Guangzhou, China	air	hospital	air_filter	na	na	33229721	9968916300	300	GZ25	China	Asia	Eastern Asia		0	0	0	1	0	0	1	0	0	0	0	0	0	0	1	1	1	1	0	1	1	0	1	0	0	0	0	0	0	0	0	0
268	Wu_2022	GZ3	CHN	large urban hospital in Guangzhou, China	air	hospital	air_filter	na	na	38941090	5800269224	148	GZ3	China	Asia	Eastern Asia		0	0	0	0	0	0	1	0	0	0	0	0	0	0	0	1	1	0	0	1	1	0	1	0	0	0	0	0	0	0	1	0
269	Wu_2022	GZ4	CHN	large urban hospital in Guangzhou, China	air	hospital	air_filter	na	na	39760448	5905625678	148	GZ4	China	Asia	Eastern Asia		0	0	0	0	0	0	1	0	0	0	0	0	0	0	1	1	1	1	0	1	1	0	1	0	0	0	0	0	0	0	1	0
270	Wu_2022	GZ5	CHN	large urban hospital in Guangzhou, China	air	hospital	air_filter	na	na	39782514	5885379676	147	GZ5	China	Asia	Eastern Asia		0	0	0	0	0	0	0	0	0	0	0	0	0	0	0	1	0	0	0	1	1	0	1	0	0	0	0	0	0	0	0	0
271	Wu_2022	GZ6	CHN	large urban hospital in Guangzhou, China	air	hospital	air_filter	na	na	38869992	5725529950	147	GZ6	China	Asia	Eastern Asia		0	0	0	0	0	0	1	0	0	0	0	0	0	1	1	1	1	1	0	1	1	1	1	0	0	0	0	0	0	0	1	0
272	Wu_2022	GZ7	CHN	large urban hospital in Guangzhou, China	air	hospital	air_filter	na	na	38342722	5649734112	147	GZ7	China	Asia	Eastern Asia		0	0	0	1	0	0	1	0	0	0	0	0	0	0	1	1	1	1	0	1	1	0	1	0	0	0	0	0	0	0	1	0
273	Wu_2022	GZ8	CHN	large urban hospital in Guangzhou, China	air	hospital	air_filter	na	na	39047562	5767104084	147	GZ8	China	Asia	Eastern Asia		0	0	0	0	0	0	1	0	0	0	0	0	0	0	1	1	1	1	0	1	1	1	1	0	0	0	0	0	0	0	1	0
274	Wu_2022	GZ9	CHN	large urban hospital in Guangzhou, China	air	hospital	air_filter	na	na	39495472	5850533722	148	GZ9	China	Asia	Eastern Asia		0	0	0	1	0	0	1	0	0	0	0	0	0	1	0	1	1	1	0	1	1	0	1	0	0	0	0	0	0	0	1	0
275	Xiao_2016	BHZ-10B	CHN	BHZ-10B	pig	stool	pig	na	na	33929650	6637391642	195	130421	China	Asia	Eastern Asia		0	1	0	1	0	0	1	0	1	0	0	0	0	0	0	1	1	0	1	0	1	0	0	0	0	0	0	0	0	0	0	0
276	Xiao_2016	BHZ-11B	CHN	BHZ-11B	pig	stool	pig	na	na	36570476	7149075051	195	130421	China	Asia	Eastern Asia		0	1	0	1	0	0	1	0	1	0	0	0	0	0	0	1	1	0	1	0	1	0	0	0	1	0	1	0	0	0	0	0
277	Xiao_2016	BHZ-12B	CHN	BHZ-12B	pig	stool	pig	na	na	30845634	6035076800	195	130421	China	Asia	Eastern Asia		0	1	0	1	0	0	1	0	1	0	0	0	0	0	0	0	1	0	1	0	1	0	0	0	0	0	0	0	0	0	0	0
278	Xiao_2016	BHZ-1B	CHN	BHZ-1B	pig	stool	pig	na	na	28070092	5486836972	195	130420	China	Asia	Eastern Asia		0	0	0	1	0	0	1	0	1	0	0	0	0	0	0	0	1	0	1	0	1	0	0	0	0	0	0	0	0	0	0	0
279	Xiao_2016	BHZ-2B	CHN	BHZ-2B	pig	stool	pig	na	na	30941403	6042692430	195	130420	China	Asia	Eastern Asia		0	0	0	1	0	0	1	0	1	0	0	0	0	0	0	1	1	0	1	0	1	0	0	0	1	0	1	0	0	0	0	0
280	Xiao_2016	BHZ-3B	CHN	BHZ-3B	pig	stool	pig	na	na	28833264	5628005173	195	130420	China	Asia	Eastern Asia		0	0	0	1	0	0	1	0	1	0	0	0	0	0	0	0	1	0	1	0	1	0	0	0	0	0	0	0	0	0	0	0
281	Xiao_2016	BHZ-4B	CHN	BHZ-4B	pig	stool	pig	na	na	28314226	5537181731	195	130420	China	Asia	Eastern Asia		0	0	0	1	0	0	1	0	1	0	0	0	0	0	0	0	1	0	1	1	1	0	1	0	0	0	0	0	0	0	0	0
282	Xiao_2016	BHZ-5B	CHN	BHZ-5B	pig	stool	pig	na	na	36661781	7173476176	195	130420	China	Asia	Eastern Asia		0	0	0	1	0	0	1	0	1	0	0	0	0	0	0	1	1	0	1	0	1	0	0	0	0	0	0	0	0	0	0	0
283	Xiao_2016	BHZ-6B	CHN	BHZ-6B	pig	stool	pig	na	na	28101561	5450261326	193	130420	China	Asia	Eastern Asia		0	0	0	1	0	0	1	0	1	0	0	0	0	0	0	0	1	0	1	0	1	0	0	0	1	0	0	0	0	0	0	0
284	Xiao_2016	BHZ-7B	CHN	BHZ-7B	pig	stool	pig	na	na	29877464	5827806425	195	130421	China	Asia	Eastern Asia		0	1	0	1	0	0	1	0	1	0	0	0	0	0	0	1	1	0	1	0	1	0	0	0	0	0	0	0	0	0	0	0
285	Xiao_2016	BHZ-8B	CHN	BHZ-8B	pig	stool	pig	na	na	31304506	6128269235	195	130421	China	Asia	Eastern Asia		0	0	0	1	0	0	1	0	1	0	0	0	0	0	0	1	1	0	1	0	1	0	0	0	1	0	1	0	0	0	0	0
286	Xiao_2016	BHZ-9B	CHN	BHZ-9B	pig	stool	pig	na	na	31673463	6187418132	195	130421	China	Asia	Eastern Asia		0	0	0	1	0	0	1	0	1	0	0	0	0	0	0	0	1	0	1	0	1	0	1	0	0	0	0	0	0	0	0	0
287	Xiao_2016	BMZ-10B	CHN	BMZ-10B	pig	stool	pig	na	na	13296045	2635838743	198	130420	China	Asia	Eastern Asia		0	0	0	1	0	0	1	0	1	0	0	0	0	0	0	0	1	0	1	0	1	0	0	0	0	0	0	0	0	0	0	0
288	Xiao_2016	BMZ-11B	CHN	BMZ-11B	pig	stool	pig	na	na	12307883	2435433735	197	130420	China	Asia	Eastern Asia		0	0	0	1	0	0	1	0	1	0	0	0	0	0	0	0	1	0	1	0	1	0	0	0	0	0	0	0	0	0	0	0
289	Xiao_2016	BMZ-12B	CHN	BMZ-12B	pig	stool	pig	na	na	11806588	2338780920	198	130420	China	Asia	Eastern Asia		0	0	0	1	0	0	1	0	1	0	0	0	0	0	0	0	1	0	1	0	1	0	0	0	0	0	0	0	0	0	0	0
290	Xiao_2016	BMZ-13B	CHN	BMZ-13B	pig	stool	pig	na	na	12491600	2476325346	198	130420	China	Asia	Eastern Asia		0	0	0	1	0	0	1	0	1	0	0	0	0	0	0	1	1	0	1	0	1	0	0	0	0	0	0	0	0	0	0	0
291	Xiao_2016	BMZ-14B	CHN	BMZ-14B	pig	stool	pig	na	na	12645582	2504471076	198	130420	China	Asia	Eastern Asia		0	0	0	0	0	0	1	0	1	0	0	0	0	0	0	0	1	0	1	0	1	0	0	0	0	0	0	0	0	0	0	0
292	Xiao_2016	BMZ-15B	CHN	BMZ-15B	pig	stool	pig	na	na	11618575	2299376741	197	130420	China	Asia	Eastern Asia		0	0	0	1	0	0	0	0	1	0	0	0	0	0	0	0	1	0	1	0	1	0	0	0	0	0	0	0	0	0	0	0
293	Xiao_2016	BMZ-16B	CHN	BMZ-16B	pig	stool	pig	na	na	25775088	5040985947	195	130420	China	Asia	Eastern Asia		0	0	0	1	0	0	1	0	1	0	0	0	0	0	0	0	1	0	1	0	1	0	0	0	0	0	0	0	0	0	0	0
294	Xiao_2016	BMZ-17B	CHN	BMZ-17B	pig	stool	pig	na	na	26168489	5098221327	194	130420	China	Asia	Eastern Asia		0	0	0	1	0	0	1	0	1	0	0	0	0	0	0	0	1	0	1	0	1	0	0	0	0	0	0	0	0	0	0	0
295	Xiao_2016	BMZ-1B	CHN	BMZ-1B	pig	stool	pig	na	na	15247011	3016977654	197	130420	China	Asia	Eastern Asia		0	0	0	1	0	0	1	0	1	0	0	0	0	0	0	0	1	0	1	0	1	0	0	0	0	0	0	0	0	0	0	0
296	Xiao_2016	BMZ-2B	CHN	BMZ-2B	pig	stool	pig	na	na	15135409	2994057101	197	130420	China	Asia	Eastern Asia		0	0	0	1	0	0	0	0	1	0	0	0	0	0	0	1	1	0	1	0	1	0	0	0	0	0	0	0	0	0	0	0
297	Xiao_2016	BMZ-3B	CHN	BMZ-3B	pig	stool	pig	na	na	14438245	2861155548	198	130420	China	Asia	Eastern Asia		0	0	0	1	0	0	1	0	1	0	0	0	0	0	0	0	1	0	1	0	1	0	0	0	0	0	0	0	0	0	0	0
298	Xiao_2016	BMZ-4B	CHN	BMZ-4B	pig	stool	pig	na	na	22292341	4394130649	197	130420	China	Asia	Eastern Asia		0	0	0	1	0	0	1	0	1	0	0	0	0	0	0	1	1	0	1	0	1	0	0	0	0	0	0	0	0	0	0	0
299	Xiao_2016	BMZ-5B	CHN	BMZ-5B	pig	stool	pig	na	na	20590234	4062739263	197	130420	China	Asia	Eastern Asia		0	0	0	1	0	0	1	0	1	0	0	0	0	0	0	0	1	0	1	0	1	0	0	0	0	0	0	0	0	0	0	0
300	Xiao_2016	BMZ-6B	CHN	BMZ-6B	pig	stool	pig	na	na	19466479	3840219679	197	130420	China	Asia	Eastern Asia		0	0	0	1	0	0	1	0	1	0	0	0	0	0	0	1	1	0	1	0	1	0	0	0	0	0	0	0	0	0	0	0
301	Xiao_2016	BMZ-7B	CHN	BMZ-7B	pig	stool	pig	na	na	22674872	4468819392	197	130420	China	Asia	Eastern Asia		0	0	0	1	0	0	1	0	1	0	0	0	0	0	0	1	1	0	1	1	1	0	1	0	0	0	0	0	0	0	0	0
302	Xiao_2016	BMZ-8B	CHN	BMZ-8B	pig	stool	pig	na	na	21220044	4179291674	196	130420	China	Asia	Eastern Asia		0	1	0	1	0	0	1	0	1	0	0	0	0	0	0	1	1	0	1	0	1	0	0	0	0	0	0	0	0	0	0	0
303	Xiao_2016	BMZ-9B	CHN	BMZ-9B	pig	stool	pig	na	na	21515206	4235107093	196	130420	China	Asia	Eastern Asia		0	1	0	1	0	0	1	0	1	0	0	0	0	0	0	1	1	0	1	0	1	0	0	0	0	0	0	0	0	0	0	0
304	Xiao_2016	DB-11B	CHN	DB-11B	pig	stool	pig	na	na	31143066	6012970254	193	130413	China	Asia	Eastern Asia		0	1	0	1	0	0	1	0	1	0	0	0	0	0	1	0	1	0	1	1	1	0	1	0	1	0	1	0	0	0	0	0
305	Xiao_2016	DB-510B	CHN	DB-510B	pig	stool	pig	na	na	35994233	6981949965	193	130413	China	Asia	Eastern Asia		0	1	0	1	0	0	1	0	1	0	0	0	0	0	0	0	1	0	1	0	1	0	0	0	0	0	0	0	0	0	0	0
306	Xiao_2016	DB-511B	CHN	DB-511B	pig	stool	pig	na	na	32350564	6293494743	194	130413	China	Asia	Eastern Asia		0	0	0	1	0	0	1	0	1	0	0	0	0	0	0	0	1	0	1	0	1	0	1	0	0	0	0	0	0	0	0	0
307	Xiao_2016	DB-512B	CHN	DB-512B	pig	stool	pig	na	na	36430852	7076913464	194	130413	China	Asia	Eastern Asia		0	0	1	1	0	0	1	0	1	0	0	0	0	0	1	0	1	0	1	1	1	1	1	0	1	0	1	0	0	0	0	0
308	Xiao_2016	DB-515B	CHN	DB-515B	pig	stool	pig	na	na	32546640	6312050818	193	130413	China	Asia	Eastern Asia		0	0	0	1	0	0	1	0	1	0	0	0	0	0	1	0	1	0	1	1	1	0	1	0	1	0	1	0	0	0	0	1
309	Xiao_2016	DB-517B	CHN	DB-517B	pig	stool	pig	na	na	27367014	5404892522	197	130417	China	Asia	Eastern Asia		0	0	0	1	0	0	1	0	1	0	0	0	0	0	0	0	1	0	1	1	1	0	1	0	0	0	0	0	0	0	0	0
310	Xiao_2016	DB-529B	CHN	DB-529B	pig	stool	pig	na	na	34690196	6753119547	194	130413	China	Asia	Eastern Asia		0	0	1	1	0	0	1	0	1	0	0	0	0	1	1	1	1	1	1	1	1	1	1	0	1	0	1	0	0	0	0	0
311	Xiao_2016	DB-530B	CHN	DB-530B	pig	stool	pig	na	na	24779319	4889520607	197	130417	China	Asia	Eastern Asia		0	0	0	1	0	0	1	0	1	0	0	0	0	0	0	0	1	0	1	1	1	0	1	0	0	0	0	0	0	0	0	0
312	Xiao_2016	DB-531B	CHN	DB-531B	pig	stool	pig	na	na	30293663	5972793701	197	130417	China	Asia	Eastern Asia		0	0	0	1	0	0	1	0	1	0	0	0	0	0	1	0	1	0	1	1	1	0	1	0	1	0	1	0	0	0	0	0
313	Xiao_2016	DB-537B	CHN	DB-537B	pig	stool	pig	na	na	29252382	5774238857	197	130417	China	Asia	Eastern Asia		0	0	0	1	0	0	1	0	1	0	0	0	0	0	0	0	1	0	1	0	1	0	1	0	0	0	0	0	0	0	0	0
314	Xiao_2016	EYZ-120B	CHN	EYZ-120B	pig	stool	pig	na	na	38310615	7430309095	193	130413	China	Asia	Eastern Asia		0	0	0	1	0	0	1	0	1	0	0	0	0	0	0	0	1	0	1	1	1	0	1	0	1	0	1	0	0	0	0	0
315	Xiao_2016	EYZ-160Ba	CHN	EYZ-160Ba	pig	stool	pig	na	na	11798527	2261169882	191	130413	China	Asia	Eastern Asia		0	0	0	1	0	0	0	0	1	0	0	0	0	0	0	0	1	0	1	1	1	0	1	0	0	0	0	0	0	0	0	0
316	Xiao_2016	EYZ-160Bb	CHN	EYZ-160Bb	pig	stool	pig	na	na	11268313	2168816738	192	130413	China	Asia	Eastern Asia		0	0	0	0	0	0	0	0	1	0	0	0	0	0	0	0	1	0	1	0	1	0	1	0	0	0	0	0	0	0	0	0
317	Xiao_2016	EYZ-183B	CHN	EYZ-183B	pig	stool	pig	na	na	30699370	5913205868	192	130413	China	Asia	Eastern Asia		0	1	0	1	0	0	1	0	1	0	0	0	0	0	1	0	1	0	1	1	1	0	1	0	1	0	1	0	0	0	0	0
318	Xiao_2016	EYZ-192Ba	CHN	EYZ-192Ba	pig	stool	pig	na	na	13160965	2547692082	193	130414	China	Asia	Eastern Asia		0	0	0	1	0	0	1	0	1	0	0	0	0	0	1	0	1	0	1	1	1	0	1	0	1	0	1	0	0	0	0	0
319	Xiao_2016	EYZ-192Bb	CHN	EYZ-192Bb	pig	stool	pig	na	na	13288460	2572007570	193	130414	China	Asia	Eastern Asia		0	0	0	1	0	0	0	0	1	0	0	0	0	0	1	0	1	0	1	1	1	0	1	0	1	0	1	0	0	0	0	0
320	Xiao_2016	EYZ-254B	CHN	EYZ-254B	pig	stool	pig	na	na	27482477	5270109921	191	130414	China	Asia	Eastern Asia		0	1	0	1	0	0	1	0	1	0	0	0	0	0	1	0	1	0	1	1	1	0	1	0	1	0	1	0	0	0	0	0
321	Xiao_2016	EYZ-353B	CHN	EYZ-353B	pig	stool	pig	na	na	35902955	6947100650	193	130413	China	Asia	Eastern Asia		0	1	0	1	0	0	1	0	1	0	0	0	0	0	0	0	1	0	1	1	1	0	0	0	0	0	1	0	0	0	0	0
322	Xiao_2016	EYZ-362B	CHN	EYZ-362B	pig	stool	pig	na	na	35493612	6881538595	193	130413	China	Asia	Eastern Asia		0	1	0	1	0	0	1	0	1	0	0	0	0	0	1	0	1	0	1	0	1	0	1	0	0	0	0	0	0	0	0	0
323	Xiao_2016	EYZ-368B	CHN	EYZ-368B	pig	stool	pig	na	na	29682299	5717475532	192	130414	China	Asia	Eastern Asia		0	0	0	1	0	0	1	0	1	0	0	0	0	0	0	0	1	0	1	0	1	0	0	0	0	0	1	0	0	0	0	0
324	Xiao_2016	EYZ-378B	CHN	EYZ-378B	pig	stool	pig	na	na	33654814	6467993343	192	130413	China	Asia	Eastern Asia		0	1	0	1	0	0	1	0	1	0	0	0	0	0	1	0	1	0	1	0	1	0	0	0	1	0	1	0	0	0	0	0
325	Xiao_2016	EYZ-381B	CHN	EYZ-381B	pig	stool	pig	na	na	40193315	7752783265	192	130413	China	Asia	Eastern Asia		0	0	0	1	0	0	1	0	1	0	0	0	0	0	1	0	1	0	1	1	1	0	1	0	1	0	1	0	0	0	0	0
326	Xiao_2016	EYZ-468Ba	CHN	EYZ-468Ba	pig	stool	pig	na	na	11208985	2158119408	192	130413	China	Asia	Eastern Asia		0	0	0	0	0	0	0	0	1	0	0	0	0	0	0	0	1	0	1	0	1	0	1	0	0	0	0	0	0	0	0	0
327	Xiao_2016	EYZ-468Bb	CHN	EYZ-468Bb	pig	stool	pig	na	na	10635110	2055705268	193	130413	China	Asia	Eastern Asia		0	0	0	1	0	0	0	0	1	0	0	0	0	0	0	0	1	0	1	0	1	0	0	0	0	0	1	0	0	0	0	0
328	Xiao_2016	EYZ-542B	CHN	EYZ-542B	pig	stool	pig	na	na	26723666	5141873081	192	130414	China	Asia	Eastern Asia		0	1	0	1	0	0	1	0	1	0	0	0	0	0	0	0	1	0	1	0	1	0	1	0	1	0	1	0	0	0	0	0
329	Xiao_2016	EYZ-566Ba	CHN	EYZ-566Ba	pig	stool	pig	na	na	11033126	2115926762	191	130413	China	Asia	Eastern Asia		0	0	0	0	0	0	0	0	1	0	0	0	0	0	0	0	1	0	1	1	1	0	1	0	1	0	1	0	0	0	0	0
330	Xiao_2016	EYZ-566Bb	CHN	EYZ-566Bb	pig	stool	pig	na	na	10506419	2023497018	192	130413	China	Asia	Eastern Asia		0	0	0	1	0	0	0	0	1	0	0	0	0	0	1	0	1	0	1	1	1	0	1	0	1	0	1	0	0	0	0	0
331	Xiao_2016	EYZ-568B	CHN	EYZ-568B	pig	stool	pig	na	na	32654173	6320459515	193	130413	China	Asia	Eastern Asia		0	1	0	1	0	0	1	0	1	0	0	0	0	0	0	0	1	0	1	1	1	0	1	0	1	0	1	0	0	0	0	0
332	Xiao_2016	EYZ-572Ba	CHN	EYZ-572Ba	pig	stool	pig	na	na	10670853	2048755355	191	130413	China	Asia	Eastern Asia		0	0	0	1	0	0	1	0	1	0	0	0	0	0	0	0	1	0	1	0	1	0	0	0	0	0	0	0	0	0	0	0
333	Xiao_2016	EYZ-572Bb	CHN	EYZ-572Bb	pig	stool	pig	na	na	10142768	1955360191	192	130413	China	Asia	Eastern Asia		0	0	0	0	0	0	1	0	1	0	0	0	0	0	0	0	1	0	1	0	1	0	0	0	0	0	0	0	0	0	0	0
334	Xiao_2016	EYZ-592Ba	CHN	EYZ-592Ba	pig	stool	pig	na	na	15061462	2894771028	192	130413	China	Asia	Eastern Asia		0	0	0	0	0	0	0	0	1	0	0	0	0	0	0	0	1	0	1	1	1	0	1	0	1	0	1	0	0	0	0	0
335	Xiao_2016	EYZ-592Bb	CHN	EYZ-592Bb	pig	stool	pig	na	na	14304427	2760295540	192	130413	China	Asia	Eastern Asia		0	0	0	1	0	0	0	0	1	0	0	0	0	0	1	0	1	0	1	1	1	0	1	0	1	0	1	0	0	0	0	0
336	Xiao_2016	EYZ-611B	CHN	EYZ-611B	pig	stool	pig	na	na	32530325	6301520550	193	130413	China	Asia	Eastern Asia		0	0	1	1	0	0	1	0	1	0	0	0	0	0	1	0	1	0	1	1	1	0	1	0	1	0	1	0	0	0	0	0
337	Xiao_2016	EYZ-615B	CHN	EYZ-615B	pig	stool	pig	na	na	33255743	6428502788	193	130413	China	Asia	Eastern Asia		0	1	0	1	0	0	1	0	1	0	0	0	0	0	1	0	1	0	1	1	1	0	1	0	1	0	1	0	0	0	0	0
338	Xiao_2016	EYZ-652Ba	CHN	EYZ-652Ba	pig	stool	pig	na	na	17795715	3418851070	192	130413	China	Asia	Eastern Asia		0	0	0	1	0	0	1	0	1	0	0	0	0	0	1	1	1	1	1	1	1	0	1	0	1	0	1	0	0	0	0	0
339	Xiao_2016	EYZ-652Bb	CHN	EYZ-652Bb	pig	stool	pig	na	na	16904974	3260721609	192	130413	China	Asia	Eastern Asia		0	0	0	1	0	0	1	0	1	0	0	0	0	0	1	1	1	1	1	1	1	0	1	0	1	0	1	0	0	0	0	0
340	Xiao_2016	PIG-001	FRA	PIG-001	pig	stool	pig	na	na	33222915	6080067750	183	120330	France	Europe	Western Europe		0	0	0	1	0	0	0	0	1	0	0	0	0	0	0	0	1	0	0	1	1	0	1	0	0	0	0	0	0	0	0	0
341	Xiao_2016	PIG-002	FRA	PIG-002	pig	stool	pig	na	na	28036112	5239566793	186	120330	France	Europe	Western Europe		0	0	0	0	0	0	0	0	1	0	0	0	0	0	0	0	1	0	0	0	1	0	0	0	0	0	0	0	0	0	0	0
342	Xiao_2016	PIG-003	FRA	PIG-003	pig	stool	pig	na	na	31588921	5833475576	184	120330	France	Europe	Western Europe		0	0	0	0	0	0	0	0	1	0	0	0	0	0	0	0	1	0	0	0	1	0	0	0	0	0	0	0	0	0	0	0
343	Xiao_2016	PIG-004	FRA	PIG-004	pig	stool	pig	na	na	29494044	5392861289	182	120330	France	Europe	Western Europe		0	0	0	0	0	0	0	0	1	0	0	0	0	0	0	0	1	0	0	0	1	0	1	0	0	0	0	0	0	0	0	0
344	Xiao_2016	PIG-005	FRA	PIG-005	pig	stool	pig	na	na	27284210	4978337599	182	120330	France	Europe	Western Europe		0	0	0	1	0	0	0	0	1	0	0	0	0	0	0	0	1	0	0	0	1	0	0	0	0	0	0	0	0	0	0	0
345	Xiao_2016	PIG-006	FRA	PIG-006	pig	stool	pig	na	na	30313680	5655302109	186	120330	France	Europe	Western Europe		0	0	0	1	0	0	0	0	1	0	0	0	0	0	0	0	1	0	1	0	1	0	0	0	0	0	0	0	0	0	0	0
346	Xiao_2016	PIG-007	FRA	PIG-007	pig	stool	pig	na	na	30172033	5542228631	183	120331	France	Europe	Western Europe		0	0	0	0	0	0	0	0	1	0	0	0	0	0	0	0	1	0	0	0	1	0	0	0	0	0	0	0	0	0	0	0
347	Xiao_2016	PIG-008	FRA	PIG-008	pig	stool	pig	na	na	28814038	5316748281	184	120330	France	Europe	Western Europe		0	0	0	0	0	0	0	0	1	0	0	0	0	0	0	0	1	0	0	0	1	0	0	0	1	0	1	0	0	0	0	0
348	Xiao_2016	PIG-009	FRA	PIG-009	pig	stool	pig	na	na	31122161	5898112192	189	120331	France	Europe	Western Europe		0	0	0	0	0	0	0	0	1	0	0	0	0	0	0	0	1	0	0	1	1	0	1	0	1	0	1	0	0	0	0	0
349	Xiao_2016	PIG-011	FRA	PIG-011	pig	stool	pig	na	na	32031566	6117288972	190	120331	France	Europe	Western Europe		0	0	0	0	0	0	0	0	1	0	0	0	0	0	0	0	1	0	0	0	1	0	0	0	0	0	0	0	0	0	0	0
350	Xiao_2016	PIG-012	FRA	PIG-012	pig	stool	pig	na	na	30878599	5769787343	186	120330	France	Europe	Western Europe		0	0	0	0	0	0	0	0	1	0	0	0	0	0	0	0	1	0	0	0	1	0	0	0	0	0	0	0	0	0	0	0
351	Xiao_2016	PIG-014	FRA	PIG-014	pig	stool	pig	na	na	29390256	5268685663	179	120331	France	Europe	Western Europe		0	0	0	0	0	0	0	0	1	0	0	0	0	0	0	0	1	0	0	0	1	0	0	0	1	0	1	0	0	0	0	0
352	Xiao_2016	PIG-015	FRA	PIG-015	pig	stool	pig	na	na	31463923	5714358467	181	120331	France	Europe	Western Europe		0	0	0	0	0	0	0	0	1	0	0	0	0	0	1	0	1	0	0	0	1	0	0	0	0	0	0	0	0	0	0	0
353	Xiao_2016	PIG-016	FRA	PIG-016	pig	stool	pig	na	na	20537545	3838247731	186	120331	France	Europe	Western Europe		0	0	0	0	0	0	0	0	1	0	0	0	0	0	0	0	1	0	0	0	1	0	0	0	1	0	1	0	0	0	0	0
354	Xiao_2016	PIG-017	FRA	PIG-017	pig	stool	pig	na	na	29795467	5480690434	183	120331	France	Europe	Western Europe		0	0	0	0	0	0	0	0	1	0	0	0	0	0	1	0	1	0	0	0	1	0	0	0	0	0	0	0	0	0	0	0
355	Xiao_2016	PIG-018	FRA	PIG-018	pig	stool	pig	na	na	30402650	5837670909	192	120331	France	Europe	Western Europe		0	0	0	0	0	0	0	0	1	0	0	0	0	0	1	0	1	0	0	1	1	0	1	0	1	0	1	0	0	0	0	0
356	Xiao_2016	PIG-019	FRA	PIG-019	pig	stool	pig	na	na	24116709	4337281321	179	120331	France	Europe	Western Europe		0	0	0	1	0	0	0	0	1	0	0	0	0	0	0	0	1	0	1	0	1	0	0	0	0	0	0	0	0	0	0	0
357	Xiao_2016	PIG-020	FRA	PIG-020	pig	stool	pig	na	na	25611143	4659092731	181	120331	France	Europe	Western Europe		0	0	0	0	0	0	0	0	1	0	0	0	0	0	0	0	1	0	0	0	1	0	0	0	0	0	0	0	0	0	0	0
358	Xiao_2016	PIG-022	FRA	PIG-022	pig	stool	pig	na	na	25978703	4753693224	182	120330	France	Europe	Western Europe		0	0	0	0	0	0	0	0	1	0	0	0	0	0	0	0	1	0	0	1	1	0	1	0	1	0	1	0	0	0	0	0
359	Xiao_2016	PIG-023	FRA	PIG-023	pig	stool	pig	na	na	29126662	5303335339	182	120330	France	Europe	Western Europe		0	0	0	1	0	0	0	0	1	0	0	0	0	0	0	0	1	0	1	1	1	0	0	0	1	0	1	0	0	0	0	0
360	Xiao_2016	PIG-024	FRA	PIG-024	pig	stool	pig	na	na	26818451	4903853579	182	120330	France	Europe	Western Europe		0	0	0	0	0	0	0	0	1	0	0	0	0	0	0	0	1	0	0	1	1	0	1	0	1	0	1	0	0	0	0	0
361	Xiao_2016	PIG-025	FRA	PIG-025	pig	stool	pig	na	na	27154769	4873019356	179	120330	France	Europe	Western Europe		0	0	0	0	0	0	0	0	1	0	0	0	0	0	0	0	1	0	0	0	1	0	0	0	0	0	0	0	0	0	0	0
362	Xiao_2016	PIG-026	FRA	PIG-026	pig	stool	pig	na	na	32340881	5923953886	183	120330	France	Europe	Western Europe		0	0	0	0	0	0	0	0	1	0	0	0	0	0	0	0	1	0	0	0	1	0	0	0	0	0	0	0	0	0	0	0
363	Xiao_2016	PIG-027	FRA	PIG-027	pig	stool	pig	na	na	36085811	6764089137	187	120330	France	Europe	Western Europe		0	0	0	0	0	0	0	0	1	0	0	0	0	0	0	0	1	0	0	1	1	0	1	0	1	0	1	0	0	0	0	0
364	Xiao_2016	PIG-028	FRA	PIG-028	pig	stool	pig	na	na	23520302	4314966676	183	120330	France	Europe	Western Europe		0	0	0	0	0	0	0	0	1	0	0	0	0	0	0	0	1	0	0	0	1	0	0	0	0	0	0	0	0	0	0	0
365	Xiao_2016	PIG-029	FRA	PIG-029	pig	stool	pig	na	na	25329009	4709035306	185	120330	France	Europe	Western Europe		0	0	0	0	0	0	0	0	1	0	0	0	0	0	0	0	1	0	0	0	1	0	0	0	0	0	0	0	0	0	0	0
366	Xiao_2016	PIG-030	FRA	PIG-030	pig	stool	pig	na	na	24937402	4475933631	179	120330	France	Europe	Western Europe		0	0	0	0	0	0	0	0	1	0	0	0	0	0	0	0	1	0	0	0	1	0	0	0	0	0	0	0	0	0	0	0
367	Xiao_2016	PIG-031	FRA	PIG-031	pig	stool	pig	na	na	25854295	4812284052	186	120330	France	Europe	Western Europe		0	0	0	0	0	0	0	0	1	0	0	0	0	0	0	0	1	0	0	1	1	0	1	0	1	0	1	0	0	0	0	0
368	Xiao_2016	PIG-032	FRA	PIG-032	pig	stool	pig	na	na	25700789	4768033945	185	120331	France	Europe	Western Europe		0	0	0	0	0	0	0	0	1	0	0	0	0	0	0	0	1	0	0	0	1	0	0	0	0	0	0	0	0	0	0	0
369	Xiao_2016	PIG-033	FRA	PIG-033	pig	stool	pig	na	na	27934771	5239393542	187	120331	France	Europe	Western Europe		0	0	0	0	0	0	0	0	1	0	0	0	0	0	0	0	1	0	0	0	1	0	0	0	0	0	0	0	0	0	0	0
370	Xiao_2016	PIG-034	FRA	PIG-034	pig	stool	pig	na	na	27429108	5044525978	183	120331	France	Europe	Western Europe		0	0	0	0	0	0	0	0	1	0	0	0	0	0	0	0	1	0	0	0	1	0	0	0	0	0	0	0	0	0	0	0
371	Xiao_2016	PIG-035	FRA	PIG-035	pig	stool	pig	na	na	27333831	4964251584	181	120331	France	Europe	Western Europe		0	0	0	0	0	0	0	0	1	0	0	0	0	0	0	0	1	0	0	0	1	0	0	0	0	0	0	0	0	0	0	0
372	Xiao_2016	PIG-036	FRA	PIG-036	pig	stool	pig	na	na	28517488	5257459203	184	120331	France	Europe	Western Europe		0	0	0	0	0	0	0	0	1	0	0	0	0	0	0	0	1	0	0	0	1	0	0	0	0	0	0	0	0	0	0	0
373	Xiao_2016	PIG-037	FRA	PIG-037	pig	stool	pig	na	na	30069570	5743736820	191	120330	France	Europe	Western Europe		0	0	0	0	0	0	0	0	1	0	0	0	0	0	1	0	1	0	0	0	1	0	1	0	1	0	1	0	0	0	0	0
374	Xiao_2016	PIG-038	FRA	PIG-038	pig	stool	pig	na	na	30983291	5792242214	186	120330	France	Europe	Western Europe		0	0	0	0	0	0	0	0	1	0	0	0	0	0	0	0	1	0	0	0	1	0	0	0	0	0	0	0	0	0	0	0
375	Xiao_2016	PIG-039	FRA	PIG-039	pig	stool	pig	na	na	36814030	6889737914	187	120330	France	Europe	Western Europe		0	0	0	0	0	0	0	0	1	0	0	0	0	0	0	0	1	0	0	1	1	0	1	0	1	0	1	0	0	0	0	0
376	Xiao_2016	PIG-041	FRA	PIG-041	pig	stool	pig	na	na	29349580	5262281116	179	120330	France	Europe	Western Europe		0	0	0	0	0	0	0	0	1	0	0	0	0	0	0	0	1	0	0	0	1	0	0	0	0	0	0	0	0	0	0	0
377	Xiao_2016	PIG-042	FRA	PIG-042	pig	stool	pig	na	na	31224488	5847136694	187	120401	France	Europe	Western Europe		0	0	0	0	0	0	0	0	1	0	0	0	0	0	0	0	1	0	0	0	1	0	0	0	0	0	0	0	0	0	0	0
378	Xiao_2016	PIG-043	FRA	PIG-043	pig	stool	pig	na	na	27926789	5285777845	189	120401	France	Europe	Western Europe		0	0	0	0	0	0	0	0	1	0	0	0	0	0	0	0	1	0	0	0	1	0	0	0	0	0	0	0	0	0	0	0
379	Xiao_2016	PIG-044	FRA	PIG-044	pig	stool	pig	na	na	29255641	5533911229	189	120401	France	Europe	Western Europe		0	0	0	0	0	0	0	0	1	0	0	0	0	0	0	0	1	0	0	0	1	0	0	0	0	0	0	0	0	0	0	0
380	Xiao_2016	PIG-045	FRA	PIG-045	pig	stool	pig	na	na	28539973	5404642481	189	120401	France	Europe	Western Europe		0	0	0	0	0	0	0	0	1	0	0	0	0	0	0	0	1	0	0	0	1	0	0	0	0	0	0	0	0	0	0	0
381	Xiao_2016	PIG-046	FRA	PIG-046	pig	stool	pig	na	na	28260698	5358344928	189	120401	France	Europe	Western Europe		0	0	0	0	0	0	0	0	1	0	0	0	0	0	0	0	1	0	1	0	1	0	0	0	0	0	0	0	0	0	0	0
382	Xiao_2016	PIG-047	FRA	PIG-047	pig	stool	pig	na	na	26262752	5029633876	191	120401	France	Europe	Western Europe		0	0	0	0	0	0	0	0	1	0	0	0	0	0	0	0	1	0	0	0	1	0	0	0	0	0	0	0	0	0	0	0
383	Xiao_2016	PIG-048	FRA	PIG-048	pig	stool	pig	na	na	29949227	5563240503	185	120401	France	Europe	Western Europe		0	0	0	0	0	0	0	0	1	0	0	0	0	0	0	0	1	0	0	0	1	0	0	0	1	0	1	0	0	0	0	0
384	Xiao_2016	PIG-049	FRA	PIG-049	pig	stool	pig	na	na	22396067	4220520558	188	120401	France	Europe	Western Europe		0	0	0	0	0	0	0	0	1	0	0	0	0	0	0	0	1	0	0	0	1	0	0	0	0	0	0	0	0	0	0	0
385	Xiao_2016	PIG-052	FRA	PIG-052	pig	stool	pig	na	na	35693311	6495608270	181	120401	France	Europe	Western Europe		0	0	0	0	0	0	0	0	1	0	0	0	0	0	0	0	1	0	0	0	1	0	0	0	0	0	0	0	0	0	0	0
386	Xiao_2016	PIG-053	FRA	PIG-053	pig	stool	pig	na	na	34158149	6330735441	185	120401	France	Europe	Western Europe		0	0	0	0	0	0	0	0	1	0	0	0	0	0	0	0	1	0	0	0	1	0	0	0	0	0	0	0	0	0	0	0
387	Xiao_2016	PIG-054	FRA	PIG-054	pig	stool	pig	na	na	26663734	4866677416	182	120401	France	Europe	Western Europe		0	0	0	0	0	0	0	0	1	0	0	0	0	0	0	0	1	0	0	0	1	0	0	0	0	0	0	0	0	0	0	0
388	Xiao_2016	PIG-055	FRA	PIG-055	pig	stool	pig	na	na	32389365	6000821172	185	120401	France	Europe	Western Europe		0	0	0	0	0	0	0	0	1	0	0	0	0	0	0	0	1	0	0	0	1	0	0	0	0	0	0	0	0	0	0	0
389	Xiao_2016	PIG-056	FRA	PIG-056	pig	stool	pig	na	na	32918200	6017784103	182	120401	France	Europe	Western Europe		0	0	0	0	0	0	0	0	1	0	0	0	0	0	0	0	1	0	0	0	1	0	0	0	0	0	0	0	0	0	0	0
390	Xiao_2016	PIG-057	FRA	PIG-057	pig	stool	pig	na	na	33384603	6091659897	182	120401	France	Europe	Western Europe		0	0	0	0	0	0	0	0	1	0	0	0	0	0	0	0	1	0	0	0	1	0	0	0	0	0	0	0	0	0	0	0
391	Xiao_2016	PIG-058	FRA	PIG-058	pig	stool	pig	na	na	41707382	7726984021	185	120401	France	Europe	Western Europe		0	0	0	0	0	0	0	0	1	0	0	0	0	0	0	0	1	0	1	0	1	0	0	0	0	0	0	0	0	0	0	0
392	Xiao_2016	PIG-059	FRA	PIG-059	pig	stool	pig	na	na	33858024	6214376762	183	120401	France	Europe	Western Europe		0	0	0	1	0	0	0	0	1	0	0	0	0	0	0	0	1	0	1	0	1	0	0	0	0	0	0	0	0	0	0	0
393	Xiao_2016	PIG-060	FRA	PIG-060	pig	stool	pig	na	na	33430800	6181586503	184	120401	France	Europe	Western Europe		0	0	0	0	0	0	0	0	1	0	0	0	0	0	0	0	1	0	0	0	1	0	0	0	0	0	0	0	0	0	0	0
394	Xiao_2016	PIG-061	FRA	PIG-061	pig	stool	pig	na	na	30978021	5700245035	184	120401	France	Europe	Western Europe		0	0	0	0	0	0	0	0	1	0	0	0	0	0	0	0	1	0	0	0	1	0	0	0	0	0	0	0	0	0	0	0
395	Xiao_2016	PIG-062	FRA	PIG-062	pig	stool	pig	na	na	29591368	5425667426	183	120401	France	Europe	Western Europe		0	0	0	1	0	0	0	0	1	0	0	0	0	0	0	0	1	0	0	0	1	0	0	0	0	0	0	0	0	0	0	0
396	Xiao_2016	PIG-063	FRA	PIG-063	pig	stool	pig	na	na	35235843	6500215284	184	120401	France	Europe	Western Europe		0	0	0	0	0	0	0	0	1	0	0	0	0	0	0	0	1	0	0	0	1	0	0	0	0	0	0	0	0	0	0	0
397	Xiao_2016	PIG-064	FRA	PIG-064	pig	stool	pig	na	na	36208092	6468853570	178	120329	France	Europe	Western Europe		0	0	0	1	0	0	0	0	1	0	0	0	0	0	0	0	1	0	1	0	1	0	0	0	0	0	0	0	0	0	0	0
398	Xiao_2016	PIG-065	FRA	PIG-065	pig	stool	pig	na	na	26926503	4895503357	181	120329	France	Europe	Western Europe		0	0	0	0	0	0	0	0	1	0	0	0	0	0	0	0	1	0	0	0	1	0	0	0	0	0	0	0	0	0	0	0
399	Xiao_2016	PIG-066	FRA	PIG-066	pig	stool	pig	na	na	32151825	5855643107	182	120329	France	Europe	Western Europe		0	0	0	0	0	0	0	0	1	0	0	0	0	0	0	0	1	0	0	0	1	0	0	0	0	0	0	0	0	0	0	0
400	Xiao_2016	PIG-067	FRA	PIG-067	pig	stool	pig	na	na	26544189	4835491020	182	120329	France	Europe	Western Europe		0	0	0	0	0	0	0	0	1	0	0	0	0	0	0	0	1	0	0	0	1	0	0	0	0	0	0	0	0	0	0	0
401	Xiao_2016	PIG-068	FRA	PIG-068	pig	stool	pig	na	na	27816961	5087644297	182	120329	France	Europe	Western Europe		0	0	0	0	0	0	0	0	1	0	0	0	0	0	0	0	1	0	0	0	1	0	0	0	0	0	0	0	0	0	0	0
402	Xiao_2016	PIG-069	FRA	PIG-069	pig	stool	pig	na	na	30121156	5608253245	186	120329	France	Europe	Western Europe		0	0	0	0	0	0	0	0	1	0	0	0	0	0	0	0	1	0	0	0	1	0	0	0	0	0	0	0	0	0	0	0
403	Xiao_2016	PIG-071	FRA	PIG-071	pig	stool	pig	na	na	32704816	5970797478	182	120329	France	Europe	Western Europe		0	0	0	0	0	0	0	0	1	0	0	0	0	0	0	0	1	0	0	0	1	0	0	0	0	0	0	0	0	0	0	0
404	Xiao_2016	PIG-073	FRA	PIG-073	pig	stool	pig	na	na	31386937	5739361367	182	120329	France	Europe	Western Europe		0	0	0	0	0	0	0	0	1	0	0	0	0	0	0	0	1	0	0	0	1	0	0	0	0	0	0	0	0	0	0	0
405	Xiao_2016	PIG-074	FRA	PIG-074	pig	stool	pig	na	na	31872905	5823033872	182	120329	France	Europe	Western Europe		0	0	0	0	0	0	0	0	1	0	0	0	0	0	0	0	1	0	0	0	1	0	0	0	0	0	0	0	0	0	0	0
406	Xiao_2016	PIG-075	FRA	PIG-075	pig	stool	pig	na	na	31683560	5828441418	183	120329	France	Europe	Western Europe		0	0	0	0	0	0	0	0	1	0	0	0	0	0	0	0	1	0	0	0	1	0	0	0	0	0	0	0	0	0	0	0
407	Xiao_2016	PIG-076	FRA	PIG-076	pig	stool	pig	na	na	28594758	5313542174	185	120331	France	Europe	Western Europe		0	0	0	0	0	0	0	0	1	0	0	0	0	0	0	0	1	0	0	0	1	0	0	0	0	0	0	0	0	0	0	0
408	Xiao_2016	PIG-077	FRA	PIG-077	pig	stool	pig	na	na	34579742	6460793997	186	120331	France	Europe	Western Europe		0	0	0	0	0	0	0	0	1	0	0	0	0	0	0	0	1	0	0	0	1	0	0	0	0	0	0	0	0	0	0	0
409	Xiao_2016	PIG-078	FRA	PIG-078	pig	stool	pig	na	na	35951231	6863930769	190	120331	France	Europe	Western Europe		0	0	0	0	0	0	0	0	1	0	0	0	0	0	0	0	1	0	0	0	1	0	0	0	0	0	0	0	0	0	0	0
410	Xiao_2016	PIG-079	FRA	PIG-079	pig	stool	pig	na	na	37501362	6939029542	185	120331	France	Europe	Western Europe		0	0	0	0	0	0	0	0	1	0	0	0	0	0	0	0	1	0	0	0	1	0	0	0	0	0	0	0	0	0	0	0
411	Xiao_2016	PIG-080	FRA	PIG-080	pig	stool	pig	na	na	35217595	6525669194	185	120331	France	Europe	Western Europe		0	0	0	0	0	0	0	0	1	0	0	0	0	0	0	0	1	0	0	0	1	0	0	0	1	0	0	0	0	0	0	0
412	Xiao_2016	PIG-081	FRA	PIG-081	pig	stool	pig	na	na	29234909	5202956142	177	120329	France	Europe	Western Europe		0	0	0	0	0	0	0	0	1	0	0	0	0	0	0	0	1	0	0	0	1	0	0	0	0	0	0	0	0	0	0	0
413	Xiao_2016	PIG-082	FRA	PIG-082	pig	stool	pig	na	na	24206733	4254514615	175	120329	France	Europe	Western Europe		0	0	0	0	0	0	0	0	1	0	0	0	0	0	0	0	1	0	0	0	1	0	0	0	0	0	0	0	0	0	0	0
414	Xiao_2016	PIG-083	FRA	PIG-083	pig	stool	pig	na	na	25467207	4485756048	176	120329	France	Europe	Western Europe		0	0	0	1	0	0	0	0	1	0	0	0	0	0	0	0	1	0	1	0	1	0	0	0	0	0	0	0	0	0	0	0
415	Xiao_2016	PIG-084	FRA	PIG-084	pig	stool	pig	na	na	27239280	4939608476	181	120329	France	Europe	Western Europe		0	0	0	0	0	0	0	0	1	0	0	0	0	0	0	0	1	0	0	0	1	0	0	0	0	0	0	0	0	0	0	0
416	Xiao_2016	PIG-085	FRA	PIG-085	pig	stool	pig	na	na	27440490	4973720722	181	120329	France	Europe	Western Europe		0	0	0	0	0	0	0	0	1	0	0	0	0	0	0	0	1	0	0	0	1	0	0	0	0	0	0	0	0	0	0	0
417	Xiao_2016	PIG-086	FRA	PIG-086	pig	stool	pig	na	na	29292540	5480063228	187	120329	France	Europe	Western Europe		0	0	0	0	0	0	0	0	1	0	0	0	0	0	0	0	1	0	0	0	1	0	0	0	0	0	0	0	0	0	0	0
418	Xiao_2016	PIG-087	FRA	PIG-087	pig	stool	pig	na	na	28350623	5178192173	182	120329	France	Europe	Western Europe		0	0	0	0	0	0	0	0	1	0	0	0	0	0	0	0	1	0	0	0	1	0	0	0	0	0	0	0	0	0	0	0
419	Xiao_2016	PIG-088	FRA	PIG-088	pig	stool	pig	na	na	29803483	5342520525	179	120329	France	Europe	Western Europe		0	0	0	0	0	0	0	0	1	0	0	0	0	0	0	0	1	0	0	0	1	0	0	0	0	0	0	0	0	0	0	0
420	Xiao_2016	PIG-090	FRA	PIG-090	pig	stool	pig	na	na	28190468	5139789826	182	120329	France	Europe	Western Europe		0	0	0	0	0	0	0	0	1	0	0	0	0	0	0	0	1	0	0	0	1	0	0	0	0	0	0	0	0	0	0	0
421	Xiao_2016	PIG-091	FRA	PIG-091	pig	stool	pig	na	na	27430262	4797146262	174	120329	France	Europe	Western Europe		0	0	0	1	0	0	0	0	1	0	0	0	0	0	0	0	1	0	0	0	1	0	0	0	0	0	0	0	0	0	0	0
422	Xiao_2016	PIG-092	FRA	PIG-092	pig	stool	pig	na	na	28250823	4972048850	175	120329	France	Europe	Western Europe		0	0	0	0	0	0	0	0	1	0	0	0	0	0	0	0	1	0	0	0	1	0	0	0	0	0	0	0	0	0	0	0
423	Xiao_2016	PIG-093	FRA	PIG-093	pig	stool	pig	na	na	26931259	4729951532	175	120329	France	Europe	Western Europe		0	0	0	0	0	0	0	0	1	0	0	0	0	0	0	0	1	0	0	0	1	0	0	0	0	0	0	0	0	0	0	0
424	Xiao_2016	PIG-094	FRA	PIG-094	pig	stool	pig	na	na	30197060	5456169988	180	120329	France	Europe	Western Europe		0	0	0	0	0	0	0	0	1	0	0	0	0	0	0	0	1	0	0	0	1	0	0	0	0	0	0	0	0	0	0	0
425	Xiao_2016	PIG-095	FRA	PIG-095	pig	stool	pig	na	na	28959908	5290012786	182	120329	France	Europe	Western Europe		0	0	0	1	0	0	0	0	1	0	0	0	0	0	0	0	1	0	1	0	1	0	0	0	0	0	0	0	0	0	0	0
426	Xiao_2016	PIG-096	FRA	PIG-096	pig	stool	pig	na	na	26936850	4993554289	185	120329	France	Europe	Western Europe		0	0	0	0	0	0	0	0	1	0	0	0	0	0	0	0	1	0	0	0	1	0	0	0	0	0	0	0	0	0	0	0
427	Xiao_2016	PIG-097	FRA	PIG-097	pig	stool	pig	na	na	29443401	5417571822	183	120330	France	Europe	Western Europe		0	0	0	0	0	0	0	0	1	0	0	0	0	0	0	0	1	0	0	0	1	0	0	0	0	0	0	0	0	0	0	0
428	Xiao_2016	PIG-098	FRA	PIG-098	pig	stool	pig	na	na	32047229	5870399694	183	120330	France	Europe	Western Europe		0	0	0	0	0	0	0	0	1	0	0	0	0	0	0	0	1	0	0	0	1	0	0	0	0	0	0	0	0	0	0	0
429	Xiao_2016	PIG-099	FRA	PIG-099	pig	stool	pig	na	na	33795827	6115167356	180	120330	France	Europe	Western Europe		0	0	0	0	0	0	0	0	1	0	0	0	0	0	0	0	1	0	0	0	1	0	0	0	0	0	0	0	0	0	0	0
430	Xiao_2016	PIG-101	FRA	PIG-101	pig	stool	pig	na	na	29159586	5325652008	182	120330	France	Europe	Western Europe		0	0	0	0	0	0	0	0	1	0	0	0	0	0	0	0	0	0	0	1	1	0	1	0	0	0	0	0	0	0	0	0
431	Xiao_2016	PIG-102	FRA	PIG-102	pig	stool	pig	na	na	28048220	5158308838	183	120330	France	Europe	Western Europe		0	0	0	0	0	0	0	0	1	0	0	0	0	0	0	0	1	0	0	1	1	0	1	0	0	0	0	0	0	0	0	0
432	Xiao_2016	PIG-103	FRA	PIG-103	pig	stool	pig	na	na	33424556	6200751686	185	120331	France	Europe	Western Europe		0	0	0	1	0	0	0	0	1	0	0	0	0	0	0	0	1	0	0	0	1	0	0	0	0	0	0	0	0	0	0	0
433	Xiao_2016	PIG-104	FRA	PIG-104	pig	stool	pig	na	na	31828720	5903563917	185	120331	France	Europe	Western Europe		0	0	0	0	0	0	0	0	1	0	0	0	0	0	0	0	1	0	0	1	1	0	1	0	0	0	0	0	0	0	0	0
434	Xiao_2016	PIG-105	FRA	PIG-105	pig	stool	pig	na	na	33732306	6458846053	191	120331	France	Europe	Western Europe		0	0	0	0	0	0	0	0	1	0	0	0	0	0	0	0	1	0	0	1	1	0	1	0	0	0	0	0	0	0	0	0
435	Xiao_2016	PIG-106	FRA	PIG-106	pig	stool	pig	na	na	33227231	6357062716	191	120331	France	Europe	Western Europe		0	0	0	0	0	0	0	0	1	0	0	0	0	0	0	0	1	0	0	1	1	0	1	0	0	0	0	0	0	0	0	0
436	Xiao_2016	PIG-107	FRA	PIG-107	pig	stool	pig	na	na	31218196	5915335305	189	120331	France	Europe	Western Europe		0	0	0	0	0	0	0	0	1	0	0	0	0	0	0	0	1	0	0	0	1	0	0	0	0	0	0	0	0	0	0	0
437	Xiao_2016	PIG-108	FRA	PIG-108	pig	stool	pig	na	na	32197632	6147891546	190	120330	France	Europe	Western Europe		0	0	0	0	0	0	0	0	1	0	0	0	0	0	0	0	1	0	0	0	1	0	0	0	0	0	0	0	0	0	0	0
438	Xiao_2016	PIG-109	FRA	PIG-109	pig	stool	pig	na	na	35933064	6780049700	188	120330	France	Europe	Western Europe		0	0	0	0	0	0	0	0	1	0	0	0	0	0	0	0	1	0	0	0	1	0	0	0	0	0	0	0	0	0	0	0
439	Xiao_2016	PIG-110	FRA	PIG-110	pig	stool	pig	na	na	30065999	5669943393	188	120330	France	Europe	Western Europe		0	0	0	0	0	0	0	0	1	0	0	0	0	0	0	0	1	0	0	1	1	0	1	0	0	0	0	0	0	0	0	0
440	Xiao_2016	PIG_111	DNK	PIG_111	pig	stool	pig	na	na	39754991	7462966155	187	120521	Denmark	Europe	Northern Europe		0	0	0	0	0	0	0	0	1	0	0	0	0	0	0	0	1	0	0	0	1	0	0	0	0	0	0	0	0	0	0	0
441	Xiao_2016	PIG_112	DNK	PIG_112	pig	stool	pig	na	na	40510839	7540325300	186	120521	Denmark	Europe	Northern Europe		0	0	0	0	0	0	0	0	1	0	0	0	0	0	1	0	1	0	0	0	1	0	0	0	0	0	0	0	0	0	0	0
442	Xiao_2016	PIG_113	DNK	PIG_113	pig	stool	pig	na	na	35307278	6651573152	188	120901	Denmark	Europe	Northern Europe		0	0	0	0	0	0	0	0	1	0	0	0	0	0	0	0	1	0	0	0	1	0	0	0	0	0	0	0	0	0	0	0
443	Xiao_2016	PIG_114	DNK	PIG_114	pig	stool	pig	na	na	32627803	6173519239	189	120901	Denmark	Europe	Northern Europe		0	0	0	0	0	0	0	0	1	0	0	0	0	0	0	0	1	0	0	0	1	0	0	0	0	0	0	0	0	0	0	0
444	Xiao_2016	PIG_115	DNK	PIG_115	pig	stool	pig	na	na	40281602	7503940081	186	120522	Denmark	Europe	Northern Europe		0	0	0	0	0	0	0	0	1	0	0	0	0	0	0	0	1	0	0	0	1	0	0	0	0	0	0	0	0	0	0	0
445	Xiao_2016	PIG_116	DNK	PIG_116	pig	stool	pig	na	na	34630432	6317361358	182	120522	Denmark	Europe	Northern Europe		0	0	0	0	0	0	0	0	1	0	0	0	0	0	0	0	1	0	0	0	1	0	0	0	0	0	0	0	0	0	0	0
446	Xiao_2016	PIG_117	DNK	PIG_117	pig	stool	pig	na	na	42301601	7565972465	178	120522	Denmark	Europe	Northern Europe		0	0	0	0	0	0	0	0	1	0	0	0	0	0	0	0	1	0	0	0	1	0	0	0	0	0	0	0	0	0	0	0
447	Xiao_2016	PIG_118	DNK	PIG_118	pig	stool	pig	na	na	44368207	8187920580	184	120522	Denmark	Europe	Northern Europe		0	0	0	0	0	0	0	0	1	0	0	0	0	0	0	0	1	0	0	0	1	0	0	0	0	0	0	0	0	0	0	0
448	Xiao_2016	PIG_119	DNK	PIG_119	pig	stool	pig	na	na	48186614	8979219210	186	120518	Denmark	Europe	Northern Europe		0	0	0	0	0	0	0	0	1	0	0	0	0	0	0	0	1	0	0	0	1	0	0	0	0	0	0	0	0	0	0	0
449	Xiao_2016	PIG_120	DNK	PIG_120	pig	stool	pig	na	na	37195189	6733100469	181	120920	Denmark	Europe	Northern Europe		0	0	0	0	0	0	0	0	1	0	0	0	0	0	0	0	1	0	0	0	1	0	0	0	0	0	0	0	0	0	0	0
450	Xiao_2016	PIG_121	DNK	PIG_121	pig	stool	pig	na	na	45500487	8399274605	184	120518	Denmark	Europe	Northern Europe		0	0	0	0	0	0	0	0	1	0	0	0	0	0	0	0	1	0	0	0	1	0	0	0	0	0	0	0	0	0	0	0
451	Xiao_2016	PIG_122	DNK	PIG_122	pig	stool	pig	na	na	36388008	6680392303	183	120518	Denmark	Europe	Northern Europe		0	0	0	0	0	0	0	0	1	0	0	0	0	0	0	0	1	0	0	1	1	0	0	0	0	0	0	0	0	0	0	0
452	Xiao_2016	PIG_123	DNK	PIG_123	pig	stool	pig	na	na	43089200	8040233914	186	120518	Denmark	Europe	Northern Europe		0	0	0	0	0	0	0	0	1	0	0	0	0	0	0	0	1	0	0	0	1	0	0	0	0	0	0	0	0	0	0	0
453	Xiao_2016	PIG_124	DNK	PIG_124	pig	stool	pig	na	na	43887250	8150633767	185	120518	Denmark	Europe	Northern Europe		0	0	0	0	0	0	0	0	1	0	0	0	0	0	0	0	1	0	0	0	1	0	0	0	0	0	0	0	0	0	0	0
454	Xiao_2016	PIG_125	DNK	PIG_125	pig	stool	pig	na	na	40227656	7511141524	186	120518	Denmark	Europe	Northern Europe		0	0	0	0	0	0	0	0	1	0	0	0	0	0	0	0	1	0	0	0	1	0	0	0	0	0	0	0	0	0	0	0
455	Xiao_2016	PIG_126	DNK	PIG_126	pig	stool	pig	na	na	35837143	6443058704	179	120518	Denmark	Europe	Northern Europe		0	0	0	0	0	0	0	0	1	0	0	0	0	0	0	0	1	0	0	0	1	0	0	0	0	0	0	0	0	0	0	0
456	Xiao_2016	PIG_127	DNK	PIG_127	pig	stool	pig	na	na	42674223	7753735109	181	120518	Denmark	Europe	Northern Europe		0	0	0	0	0	0	0	0	1	0	0	0	0	0	0	0	1	0	0	0	1	0	0	0	0	0	0	0	0	0	0	0
457	Xiao_2016	PIG_128	DNK	PIG_128	pig	stool	pig	na	na	38272587	6953690321	181	120518	Denmark	Europe	Northern Europe		0	0	0	0	0	0	0	0	1	0	0	0	0	0	0	0	1	0	0	0	1	0	0	0	0	0	0	0	0	0	0	0
458	Xiao_2016	PIG_129	DNK	PIG_129	pig	stool	pig	na	na	33767840	6153587281	182	120920	Denmark	Europe	Northern Europe		0	0	0	0	0	0	0	0	1	0	0	0	0	0	0	0	1	0	0	0	1	0	0	0	0	0	0	0	0	0	0	0
459	Xiao_2016	PIG_130	DNK	PIG_130	pig	stool	pig	na	na	38263130	7109691798	185	120518	Denmark	Europe	Northern Europe		0	0	0	0	0	0	0	0	1	0	0	0	0	0	0	0	1	0	0	0	1	0	0	0	0	0	0	0	0	0	0	0
460	Xiao_2016	PIG_131	DNK	PIG_131	pig	stool	pig	na	na	39681727	7060495482	177	120518	Denmark	Europe	Northern Europe		0	0	0	0	0	0	0	0	0	0	0	0	0	0	0	0	1	0	0	0	1	0	0	0	0	0	0	0	0	0	0	0
461	Xiao_2016	PIG_132	DNK	PIG_132	pig	stool	pig	na	na	39404867	7047101378	178	120518	Denmark	Europe	Northern Europe		0	0	0	0	0	0	0	0	1	0	0	0	0	0	0	0	1	0	0	0	1	0	0	0	0	0	0	0	0	0	0	0
462	Xiao_2016	PIG_133	DNK	PIG_133	pig	stool	pig	na	na	38127077	7099980003	186	120521	Denmark	Europe	Northern Europe		0	0	0	0	0	0	0	0	1	0	0	0	0	0	0	0	1	0	0	0	1	0	0	0	0	0	0	0	0	0	0	0
463	Xiao_2016	PIG_134	DNK	PIG_134	pig	stool	pig	na	na	39338501	7315027003	185	120521	Denmark	Europe	Northern Europe		0	0	0	0	0	0	0	0	1	0	0	0	0	0	0	0	1	0	0	0	1	0	0	0	0	0	0	0	0	0	0	0
464	Xiao_2016	PIG_135	DNK	PIG_135	pig	stool	pig	na	na	36105151	6687797730	185	120920	Denmark	Europe	Northern Europe		0	0	0	0	0	0	0	0	1	0	0	0	0	0	0	0	1	0	0	0	1	0	0	0	0	0	0	0	0	0	0	0
465	Xiao_2016	PIG_136	DNK	PIG_136	pig	stool	pig	na	na	37884569	7018792007	185	120521	Denmark	Europe	Northern Europe		0	0	0	0	0	0	0	0	1	0	0	0	0	0	1	0	1	0	0	0	1	0	0	0	0	0	0	0	0	0	0	0
466	Xiao_2016	PIG_137	DNK	PIG_137	pig	stool	pig	na	na	38837824	7184569889	184	120521	Denmark	Europe	Northern Europe		0	0	0	0	0	0	0	0	1	0	0	0	0	0	0	0	1	0	0	1	1	0	1	0	0	0	0	0	0	0	0	0
467	Xiao_2016	PIG_138	DNK	PIG_138	pig	stool	pig	na	na	34542812	6424392607	185	120521	Denmark	Europe	Northern Europe		0	0	0	0	0	0	0	0	1	0	0	0	0	0	0	0	1	0	0	0	1	0	0	0	0	0	0	0	0	0	0	0
468	Xiao_2016	PIG_139	DNK	PIG_139	pig	stool	pig	na	na	33138904	6123807285	184	120521	Denmark	Europe	Northern Europe		0	0	0	0	0	0	0	0	1	0	0	0	0	0	0	0	1	0	0	0	1	0	0	0	1	0	1	0	0	0	0	0
469	Xiao_2016	PIG_140	DNK	PIG_140	pig	stool	pig	na	na	35748068	6522367842	182	120521	Denmark	Europe	Northern Europe		0	0	0	0	0	0	0	0	1	0	0	0	0	0	0	0	1	0	0	0	1	0	0	0	0	0	0	0	0	0	0	0
470	Xiao_2016	PIG_141	DNK	PIG_141	pig	stool	pig	na	na	46606707	8589566496	184	120521	Denmark	Europe	Northern Europe		0	0	0	0	0	0	0	0	1	0	0	0	0	0	0	0	1	0	0	0	1	0	0	0	0	0	0	0	0	0	0	0
471	Xiao_2016	PIG_142	DNK	PIG_142	pig	stool	pig	na	na	42537118	7933247338	186	120521	Denmark	Europe	Northern Europe		0	0	0	0	0	0	0	0	1	0	0	0	0	0	0	0	1	0	0	0	1	0	0	0	0	0	0	0	0	0	0	0
472	Xiao_2016	PIG_143	DNK	PIG_143	pig	stool	pig	na	na	47151713	8779484948	186	120521	Denmark	Europe	Northern Europe		0	0	0	0	0	0	0	0	1	0	0	0	0	0	0	0	1	0	0	0	1	0	0	0	0	0	0	0	0	0	0	0
473	Xiao_2016	PIG_144	DNK	PIG_144	pig	stool	pig	na	na	42176724	7916160860	187	120518	Denmark	Europe	Northern Europe		0	0	0	0	0	0	0	0	1	0	0	0	0	0	0	0	1	0	0	0	1	0	0	0	0	0	0	0	0	0	0	0
474	Xiao_2016	PIG_145	DNK	PIG_145	pig	stool	pig	na	na	39939467	7441891354	186	120521	Denmark	Europe	Northern Europe		0	0	0	0	0	0	0	0	1	0	0	0	0	0	0	0	1	0	0	0	1	0	1	0	0	0	0	0	0	0	0	0
475	Xiao_2016	PIG_146	DNK	PIG_146	pig	stool	pig	na	na	41629010	7703857132	185	120920	Denmark	Europe	Northern Europe		0	0	0	0	0	0	0	0	1	0	0	0	0	0	0	0	1	0	0	1	1	0	0	0	0	0	0	0	0	0	0	0
476	Xiao_2016	PIG_147	DNK	PIG_147	pig	stool	pig	na	na	40903932	7478601606	182	120521	Denmark	Europe	Northern Europe		0	0	0	0	0	0	0	0	1	0	0	0	0	0	0	0	1	0	0	0	1	0	0	0	0	0	0	0	0	0	0	0
477	Xiao_2016	PIG_148	DNK	PIG_148	pig	stool	pig	na	na	43816944	7990038907	182	120521	Denmark	Europe	Northern Europe		0	0	0	0	0	0	0	0	1	0	0	0	0	0	1	0	1	0	0	0	1	0	0	0	0	0	0	0	0	0	0	0
478	Xiao_2016	PIG_149	DNK	PIG_149	pig	stool	pig	na	na	36674405	6796117410	185	120521	Denmark	Europe	Northern Europe		0	0	0	0	0	0	0	0	1	0	0	0	0	0	0	0	1	0	0	0	1	0	0	0	0	0	0	0	0	0	0	0
479	Xiao_2016	PIG_150	DNK	PIG_150	pig	stool	pig	na	na	32676280	6049821113	185	120920	Denmark	Europe	Northern Europe		0	0	0	0	0	0	0	0	1	0	0	0	0	0	0	0	1	0	0	1	1	0	1	0	0	0	0	0	0	0	0	0
480	Xiao_2016	PIG_151	DNK	PIG_151	pig	stool	pig	na	na	43216485	7937964689	183	120521	Denmark	Europe	Northern Europe		0	0	0	0	0	0	0	0	1	0	0	0	0	0	0	0	1	0	0	1	1	0	1	0	1	0	1	0	0	0	0	0
481	Xiao_2016	PIG_152	DNK	PIG_152	pig	stool	pig	na	na	37315535	6839772756	183	120521	Denmark	Europe	Northern Europe		0	1	0	0	0	0	0	0	1	0	0	0	0	0	0	0	1	0	0	1	1	0	1	0	1	0	1	0	0	0	0	0
482	Xiao_2016	PIG_153	DNK	PIG_153	pig	stool	pig	na	na	32566182	6053824332	185	120920	Denmark	Europe	Northern Europe		0	0	0	0	0	0	0	0	1	0	0	0	0	0	0	0	1	0	0	0	1	0	1	0	1	0	1	0	0	0	0	0
483	Xiao_2016	PIG_154	DNK	PIG_154	pig	stool	pig	na	na	40794928	7481844002	183	120521	Denmark	Europe	Northern Europe		0	0	0	0	0	0	0	0	1	0	0	0	0	0	0	0	1	0	0	0	1	0	1	0	0	0	0	0	0	0	0	0
484	Xiao_2016	PIG_155	DNK	PIG_155	pig	stool	pig	na	na	37772772	7104605110	188	120521	Denmark	Europe	Northern Europe		0	1	0	0	0	0	0	0	1	0	0	0	0	0	0	0	1	0	0	0	1	0	0	0	0	0	0	0	0	0	0	0
485	Xiao_2016	PIG_156	DNK	PIG_156	pig	stool	pig	na	na	35611737	6619043907	185	120521	Denmark	Europe	Northern Europe		0	0	0	0	0	0	0	0	1	0	0	0	0	0	0	0	1	0	0	0	1	0	0	0	0	0	0	0	0	0	0	0
486	Xiao_2016	PIG_157	DNK	PIG_157	pig	stool	pig	na	na	41693882	7502432540	179	120521	Denmark	Europe	Northern Europe		0	0	0	0	0	0	0	0	1	0	0	0	0	0	0	0	1	0	0	0	1	0	0	0	0	0	0	0	0	0	0	0
487	Xiao_2016	PIG_158	DNK	PIG_158	pig	stool	pig	na	na	40089450	7219110697	180	120521	Denmark	Europe	Northern Europe		0	1	0	0	0	0	0	0	1	0	0	0	0	0	0	0	1	0	0	0	1	0	0	0	0	0	0	0	0	0	0	0
488	Xiao_2016	PIG_159	DNK	PIG_159	pig	stool	pig	na	na	30392038	5771462495	189	120920	Denmark	Europe	Northern Europe		0	0	0	0	0	0	0	0	1	0	0	0	0	0	0	0	1	0	0	0	1	0	0	0	0	0	0	0	0	0	0	0
489	Xiao_2016	PIG_160	DNK	PIG_160	pig	stool	pig	na	na	43110305	7852108750	182	120521	Denmark	Europe	Northern Europe		0	0	0	0	0	0	0	0	1	0	0	0	0	0	0	0	1	0	0	0	1	0	0	0	0	0	0	0	0	0	0	0
490	Xiao_2016	PIG_161	DNK	PIG_161	pig	stool	pig	na	na	34245524	6426928612	187	120521	Denmark	Europe	Northern Europe		0	1	0	0	0	0	0	0	1	0	0	0	0	0	0	0	1	0	0	0	1	0	0	0	0	0	0	0	0	0	0	0
491	Xiao_2016	PIG_162	DNK	PIG_162	pig	stool	pig	na	na	40307538	7556602596	187	120521	Denmark	Europe	Northern Europe		0	0	0	0	0	0	0	0	1	0	0	0	0	0	0	0	1	0	0	0	1	0	0	0	0	0	0	0	0	0	0	0
492	Xiao_2016	PIG_163	DNK	PIG_163	pig	stool	pig	na	na	36694842	6819797451	185	120521	Denmark	Europe	Northern Europe		0	0	0	0	0	0	0	0	1	0	0	0	0	0	0	0	1	0	0	0	1	0	0	0	0	0	0	0	0	0	0	0
493	Xiao_2016	PIG_164	DNK	PIG_164	pig	stool	pig	na	na	38124821	7147840012	187	120521	Denmark	Europe	Northern Europe		0	1	0	0	0	0	0	0	1	0	0	0	0	0	0	0	1	0	0	0	1	0	0	0	0	0	0	0	0	0	0	0
494	Xiao_2016	PIG_165	DNK	PIG_165	pig	stool	pig	na	na	32225390	6063376929	188	120920	Denmark	Europe	Northern Europe		0	0	0	0	0	0	0	0	1	0	0	0	0	0	1	0	1	0	0	0	1	0	0	0	0	0	0	0	0	0	0	0
495	Xiao_2016	PIG_166	DNK	PIG_166	pig	stool	pig	na	na	38736140	7276370276	187	120521	Denmark	Europe	Northern Europe		0	0	0	0	0	0	0	0	1	0	0	0	0	0	0	0	1	0	0	0	1	0	0	0	0	0	0	0	0	0	0	0
496	Xiao_2016	PIG_167	DNK	PIG_167	pig	stool	pig	na	na	46636851	8752949938	187	120521	Denmark	Europe	Northern Europe		0	0	0	1	0	0	0	0	1	0	0	0	0	0	0	0	1	0	0	0	1	0	0	0	0	0	0	0	0	0	0	0
497	Xiao_2016	PIG_168	DNK	PIG_168	pig	stool	pig	na	na	35798995	6737061725	188	120521	Denmark	Europe	Northern Europe		0	0	0	0	0	0	0	0	1	0	0	0	0	0	0	0	1	0	0	0	1	0	0	0	0	0	0	0	0	0	0	0
498	Xiao_2016	PIG_169	DNK	PIG_169	pig	stool	pig	na	na	36679123	6891110094	187	120521	Denmark	Europe	Northern Europe		0	0	0	0	0	0	0	0	1	0	0	0	0	0	0	0	1	0	0	0	1	0	0	0	0	0	0	0	0	0	0	0
499	Xiao_2016	PIG_170	DNK	PIG_170	pig	stool	pig	na	na	44354017	8327366978	187	120521	Denmark	Europe	Northern Europe		0	0	0	0	0	0	0	0	1	0	0	0	0	0	0	0	1	0	0	0	1	0	0	0	0	0	0	0	0	0	0	0
500	Xiao_2016	PIG_171	DNK	PIG_171	pig	stool	pig	na	na	41722086	7641636269	183	120521	Denmark	Europe	Northern Europe		0	0	0	0	0	0	0	0	1	0	0	0	0	0	0	0	1	0	0	0	1	0	0	0	0	0	0	0	0	0	0	0
501	Xiao_2016	PIG_172	DNK	PIG_172	pig	stool	pig	na	na	33585020	6285620393	187	120521	Denmark	Europe	Northern Europe		0	0	0	0	0	0	0	0	1	0	0	0	0	0	0	0	1	0	0	0	1	0	0	0	0	0	0	0	0	0	0	0
502	Xiao_2016	PIG_173	DNK	PIG_173	pig	stool	pig	na	na	42693477	7966180320	186	120521	Denmark	Europe	Northern Europe		0	0	0	0	0	0	0	0	1	0	0	0	0	0	0	0	1	0	0	0	1	0	0	0	0	0	0	0	0	0	0	0
503	Xiao_2016	PIG_174	DNK	PIG_174	pig	stool	pig	na	na	40252746	7446441145	184	120521	Denmark	Europe	Northern Europe		0	0	0	0	0	0	0	0	1	0	0	0	0	0	0	0	1	0	1	0	1	0	0	0	0	0	0	0	0	0	0	0
504	Xiao_2016	PIG_175	DNK	PIG_175	pig	stool	pig	na	na	37283004	6855683454	183	120521	Denmark	Europe	Northern Europe		0	0	0	0	0	0	0	0	1	0	0	0	0	0	0	0	1	0	0	0	1	0	0	0	0	0	0	0	0	0	0	0
505	Xiao_2016	PIG_176	DNK	PIG_176	pig	stool	pig	na	na	36136722	6649830531	184	120521	Denmark	Europe	Northern Europe		0	0	0	0	0	0	0	0	1	0	0	0	0	0	0	0	1	0	0	0	1	0	0	0	0	0	0	0	0	0	0	0
506	Xiao_2016	PIG_177	DNK	PIG_177	pig	stool	pig	na	na	32405893	6090706356	187	120920	Denmark	Europe	Northern Europe		0	0	0	0	0	0	0	0	1	0	0	0	0	0	0	0	1	0	0	0	1	0	0	0	0	0	0	0	0	0	0	0
507	Xiao_2016	PIG_178	DNK	PIG_178	pig	stool	pig	na	na	43233449	8046175825	186	120521	Denmark	Europe	Northern Europe		0	0	0	0	0	0	0	0	1	0	0	0	0	0	0	0	1	0	0	0	1	0	0	0	0	0	0	0	0	0	0	0
508	Xiao_2016	PIG_179	DNK	PIG_179	pig	stool	pig	na	na	41649998	7707433038	185	120521	Denmark	Europe	Northern Europe		0	0	0	0	0	0	0	0	1	0	0	0	0	0	0	0	1	0	0	0	1	0	0	0	0	0	0	0	0	0	0	0
509	Xiao_2016	PIG_180	DNK	PIG_180	pig	stool	pig	na	na	41724277	7780605509	186	120521	Denmark	Europe	Northern Europe		0	0	0	0	0	0	0	0	1	0	0	0	0	0	0	0	1	0	0	0	1	0	0	0	0	0	0	0	0	0	0	0
510	Xiao_2016	PIG_181	DNK	PIG_181	pig	stool	pig	na	na	38519343	7039871592	182	120521	Denmark	Europe	Northern Europe		0	0	0	0	0	0	0	0	1	0	0	0	0	0	0	0	1	0	0	0	1	0	0	0	0	0	0	0	0	0	0	0
511	Xiao_2016	PIG_182	DNK	PIG_182	pig	stool	pig	na	na	37593391	7025046382	186	120521	Denmark	Europe	Northern Europe		0	0	0	0	0	0	0	0	1	0	0	0	0	0	0	0	1	0	0	0	1	0	0	0	0	0	0	0	0	0	0	0
512	Xiao_2016	PIG_183	DNK	PIG_183	pig	stool	pig	na	na	38279435	7081783327	185	120521	Denmark	Europe	Northern Europe		0	0	0	0	0	0	0	0	1	0	0	0	0	0	0	0	1	0	0	0	1	0	1	0	0	0	0	0	0	0	0	0
513	Xiao_2016	PIG_184	DNK	PIG_184	pig	stool	pig	na	na	40481643	7481567198	184	120521	Denmark	Europe	Northern Europe		0	0	0	0	0	0	0	0	1	0	0	0	0	0	0	0	1	0	0	0	1	0	0	0	0	0	0	0	0	0	0	0
514	Xiao_2016	PIG_185	DNK	PIG_185	pig	stool	pig	na	na	40583929	7569941033	186	120521	Denmark	Europe	Northern Europe		0	1	0	0	0	0	0	0	1	0	0	0	0	0	0	0	1	0	0	0	1	0	0	0	0	0	0	0	0	0	0	0
515	Xiao_2016	PIG_186	DNK	PIG_186	pig	stool	pig	na	na	48970423	9141522598	186	120521	Denmark	Europe	Northern Europe		0	0	0	1	0	0	0	0	1	0	0	0	0	0	0	0	1	0	0	0	1	0	0	0	0	0	0	0	0	0	0	0
516	Xiao_2016	PIG_187	DNK	PIG_187	pig	stool	pig	na	na	33337179	6238155045	187	120521	Denmark	Europe	Northern Europe		0	0	0	0	0	0	0	0	1	0	0	0	0	0	0	0	1	0	0	0	1	0	0	0	0	0	0	0	0	0	0	0
517	Xiao_2016	PIG_188	DNK	PIG_188	pig	stool	pig	na	na	35348015	6586816483	186	120521	Denmark	Europe	Northern Europe		0	0	0	0	0	0	0	0	1	0	0	0	0	0	0	0	1	0	0	0	1	0	0	0	0	0	0	0	0	0	0	0
518	Xiao_2016	PIG_189	DNK	PIG_189	pig	stool	pig	na	na	37073254	6936944868	187	120521	Denmark	Europe	Northern Europe		0	0	0	1	0	0	0	0	1	0	0	0	0	0	0	0	1	0	0	0	1	0	0	0	0	0	0	0	0	0	0	0
519	Xiao_2016	PIG_190	DNK	PIG_190	pig	stool	pig	na	na	39048794	7435339741	190	120521	Denmark	Europe	Northern Europe		0	0	0	0	0	0	0	0	1	0	0	0	0	0	0	0	1	0	0	0	1	0	0	0	0	0	0	0	0	0	0	0
520	Xiao_2016	PIG_191	DNK	PIG_191	pig	stool	pig	na	na	37134937	6963971696	187	120521	Denmark	Europe	Northern Europe		0	0	0	0	0	0	0	0	1	0	0	0	0	0	0	0	1	0	0	0	1	0	0	0	0	0	0	0	0	0	0	0
521	Xiao_2016	PIG_192	DNK	PIG_192	pig	stool	pig	na	na	35636124	6692404137	187	120521	Denmark	Europe	Northern Europe		0	0	0	0	0	0	0	0	1	0	0	0	0	0	0	0	1	0	0	0	1	0	0	0	0	0	0	0	0	0	0	0
522	Xiao_2016	PIG_193	DNK	PIG_193	pig	stool	pig	na	na	36220524	6794179964	187	120521	Denmark	Europe	Northern Europe		0	0	0	0	0	0	0	0	1	0	0	0	0	0	0	0	1	0	0	0	1	0	0	0	0	0	0	0	0	0	0	0
523	Xiao_2016	PIG_194	DNK	PIG_194	pig	stool	pig	na	na	33224377	6215423079	187	120521	Denmark	Europe	Northern Europe		0	0	0	0	0	0	0	0	1	0	0	0	0	0	0	0	1	0	0	0	1	0	0	0	0	0	0	0	0	0	0	0
524	Xiao_2016	PIG_195	DNK	PIG_195	pig	stool	pig	na	na	39069797	7322272068	187	120521	Denmark	Europe	Northern Europe		0	0	0	0	0	0	0	0	1	0	0	0	0	0	0	0	1	0	0	0	1	0	0	0	0	0	0	0	0	0	0	0
525	Xiao_2016	PIG_196	DNK	PIG_196	pig	stool	pig	na	na	37827343	7072280487	186	120521	Denmark	Europe	Northern Europe		0	0	0	0	0	0	0	0	1	0	0	0	0	0	0	0	1	0	0	0	1	0	0	0	0	0	0	0	0	0	0	0
526	Xiao_2016	PIG_197	DNK	PIG_197	pig	stool	pig	na	na	43714527	8015364739	183	120521	Denmark	Europe	Northern Europe		0	0	0	0	0	0	0	0	1	0	0	0	0	0	0	0	1	0	0	0	1	0	0	0	0	0	0	0	0	0	0	0
527	Xiao_2016	PIG_198	DNK	PIG_198	pig	stool	pig	na	na	41541142	7689872289	185	120521	Denmark	Europe	Northern Europe		0	0	0	0	0	0	0	0	1	0	0	0	0	0	1	0	1	0	0	0	1	0	0	0	0	0	0	0	0	0	0	0
528	Xiao_2016	PIG_199	DNK	PIG_199	pig	stool	pig	na	na	32901583	6137379361	186	120522	Denmark	Europe	Northern Europe		0	0	0	0	0	0	0	0	1	0	0	0	0	0	0	0	1	0	0	0	1	0	0	0	0	0	0	0	0	0	0	0
529	Xiao_2016	PIG_200	DNK	PIG_200	pig	stool	pig	na	na	40241434	7520573737	186	120522	Denmark	Europe	Northern Europe		0	0	0	0	0	0	0	0	1	0	0	0	0	0	0	0	1	0	0	0	1	0	0	0	0	0	0	0	0	0	0	0
530	Xiao_2016	PIG_201	DNK	PIG_201	pig	stool	pig	na	na	42260061	7817963244	184	120522	Denmark	Europe	Northern Europe		0	0	0	0	0	0	0	0	1	0	0	0	0	0	0	0	1	0	0	0	1	0	0	0	0	0	0	0	0	0	0	0
531	Xiao_2016	PIG_202	DNK	PIG_202	pig	stool	pig	na	na	40434346	7554632243	186	120522	Denmark	Europe	Northern Europe		0	0	0	0	0	0	0	0	1	0	0	0	0	0	1	0	1	0	0	0	1	0	0	0	0	0	0	0	0	0	0	0
532	Xiao_2016	PIG_203	DNK	PIG_203	pig	stool	pig	na	na	33574318	6318492901	188	120920	Denmark	Europe	Northern Europe		0	0	0	0	0	0	0	0	1	0	0	0	0	0	0	0	1	0	0	0	1	0	0	0	0	0	0	0	0	0	0	0
533	Xiao_2016	PIG_204	DNK	PIG_204	pig	stool	pig	na	na	37654216	7026792729	186	120522	Denmark	Europe	Northern Europe		0	0	0	0	0	0	0	0	1	0	0	0	0	0	0	0	1	0	0	0	1	0	0	0	0	0	0	0	0	0	0	0
534	Xiao_2016	PIG_205	DNK	PIG_205	pig	stool	pig	na	na	39211980	7350427608	187	120522	Denmark	Europe	Northern Europe		0	0	0	0	0	0	0	0	1	0	0	0	0	0	1	0	1	0	0	0	1	0	0	0	0	0	0	0	0	0	0	0
535	Xiao_2016	PIG_206	DNK	PIG_206	pig	stool	pig	na	na	38115719	7118660332	186	120522	Denmark	Europe	Northern Europe		0	0	0	0	0	0	0	0	1	0	0	0	0	0	0	0	1	0	0	0	1	0	0	0	0	0	0	0	0	0	0	0
536	Xiao_2016	PIG_207	DNK	PIG_207	pig	stool	pig	na	na	40211950	7423847143	184	120522	Denmark	Europe	Northern Europe		0	0	0	0	0	0	0	0	1	0	0	0	0	0	0	0	1	0	0	0	1	0	0	0	0	0	0	0	0	0	0	0
537	Xiao_2016	PIG_208	DNK	PIG_208	pig	stool	pig	na	na	38685942	7262110559	187	120522	Denmark	Europe	Northern Europe		0	0	0	0	0	0	0	0	1	0	0	0	0	0	0	0	1	0	1	0	1	0	0	0	0	0	0	0	0	0	0	0
538	Xiao_2016	PIG_209	DNK	PIG_209	pig	stool	pig	na	na	38930772	7170736634	184	120522	Denmark	Europe	Northern Europe		0	0	0	0	0	0	0	0	1	0	0	0	0	0	0	0	1	0	0	0	1	0	0	0	0	0	0	0	0	0	0	0
539	Xiao_2016	PIG_210	DNK	PIG_210	pig	stool	pig	na	na	38684860	6904832503	178	120522	Denmark	Europe	Northern Europe		0	0	0	0	0	0	0	0	1	0	0	0	0	0	0	0	1	0	0	0	1	0	0	0	0	0	0	0	0	0	0	0
540	Xiao_2016	SYZ-202B	CHN	SYZ-202B	pig	stool	pig	na	na	29554493	5771770158	195	130417	China	Asia	Eastern Asia		0	1	1	1	0	0	0	0	1	0	0	0	0	0	1	1	1	0	1	1	1	0	1	0	1	0	1	0	0	0	0	0
541	Xiao_2016	SYZ-304B	CHN	SYZ-304B	pig	stool	pig	na	na	37162084	7227911751	194	130427	China	Asia	Eastern Asia		0	0	0	1	0	0	1	0	1	0	0	0	0	0	1	0	1	0	1	0	1	0	0	0	0	0	0	0	0	0	0	0
542	Xiao_2016	SYZ-388B	CHN	SYZ-388B	pig	stool	pig	na	na	35302546	6759203863	191	130420	China	Asia	Eastern Asia		0	0	0	1	0	0	1	0	1	0	0	0	0	0	1	0	1	0	1	1	1	0	1	0	1	0	1	0	0	0	0	0
543	Xiao_2016	SYZ-423B	CHN	SYZ-423B	pig	stool	pig	na	na	24097413	4608144577	191	130420	China	Asia	Eastern Asia		0	1	0	1	0	0	1	0	1	0	0	0	0	0	0	0	1	0	1	0	1	0	0	0	0	0	0	0	0	0	0	0
544	Xiao_2016	SYZ-426B	CHN	SYZ-426B	pig	stool	pig	na	na	35051859	6703507236	191	130420	China	Asia	Eastern Asia		0	1	0	1	0	0	1	0	1	0	0	0	0	0	0	0	1	0	1	0	1	0	0	0	0	0	0	0	0	0	0	0
545	Xiao_2016	SYZ-428B	CHN	SYZ-428B	pig	stool	pig	na	na	29834857	5862604258	196	130417	China	Asia	Eastern Asia		0	0	0	1	0	0	1	0	1	0	0	0	0	0	1	1	1	0	1	1	1	0	1	0	1	0	1	0	0	0	0	0
546	Xiao_2016	SYZ-430B	CHN	SYZ-430B	pig	stool	pig	na	na	28588655	5604824556	196	130417	China	Asia	Eastern Asia		0	1	0	1	0	0	1	0	1	0	0	0	0	0	1	1	1	1	1	1	1	0	1	0	1	0	1	0	0	0	0	0
547	Xiao_2016	SYZ-441B	CHN	SYZ-441B	pig	stool	pig	na	na	21802938	4169053377	191	130420	China	Asia	Eastern Asia		0	0	0	1	0	0	1	0	1	0	0	0	0	0	1	0	1	0	1	1	1	0	1	0	1	0	1	0	0	0	0	0
548	Xiao_2016	SYZ-442B	CHN	SYZ-442B	pig	stool	pig	na	na	29730826	5791933414	194	130427	China	Asia	Eastern Asia		0	1	1	1	0	0	1	0	1	0	0	0	0	0	1	1	1	0	1	1	1	0	1	0	1	0	1	0	0	0	0	0
549	Xiao_2016	SYZ-448B	CHN	SYZ-448B	pig	stool	pig	na	na	27186267	5191525958	190	130420	China	Asia	Eastern Asia		0	0	0	1	0	0	1	0	1	0	0	0	0	0	1	0	1	0	1	1	1	0	1	0	1	0	1	0	0	0	0	0
550	Xiao_2016	SYZ-477B	CHN	SYZ-477B	pig	stool	pig	na	na	31940392	6145582910	192	130420	China	Asia	Eastern Asia		0	0	0	1	0	0	1	0	1	0	0	0	0	0	0	0	1	0	1	0	1	0	0	0	1	0	1	0	0	0	0	0
551	Xiao_2016	SYZ-481B	CHN	SYZ-481B	pig	stool	pig	na	na	14729069	2915140128	197	130420	China	Asia	Eastern Asia		0	1	0	1	0	0	0	0	1	0	0	0	0	0	0	0	1	0	1	0	1	0	0	0	0	0	0	0	0	0	0	0
552	Xiao_2016	SYZ-495B	CHN	SYZ-495B	pig	stool	pig	na	na	13112084	2592227765	197	130420	China	Asia	Eastern Asia		0	0	0	1	0	0	1	0	1	0	0	0	0	0	1	0	1	0	1	1	1	0	1	0	1	0	1	0	0	0	0	0
553	Xiao_2016	SYZ-533B	CHN	SYZ-533B	pig	stool	pig	na	na	29173826	5688593635	194	130427	China	Asia	Eastern Asia		0	0	0	1	0	0	1	0	1	0	0	0	0	0	0	0	1	0	1	0	1	0	0	0	1	0	1	0	0	0	0	0
554	Xiao_2016	SYZ-631B	CHN	SYZ-631B	pig	stool	pig	na	na	31048697	6036869011	194	130427	China	Asia	Eastern Asia		0	0	0	1	0	0	1	0	1	0	0	0	0	0	1	0	1	0	1	1	1	0	1	0	1	0	1	0	0	0	0	0
555	Xiao_2016	SYZ-635B	CHN	SYZ-635B	pig	stool	pig	na	na	27614717	5375844443	194	130427	China	Asia	Eastern Asia		0	0	0	1	0	0	1	0	1	0	0	0	0	0	1	0	1	0	1	0	1	0	0	0	0	0	0	0	0	0	0	0
556	Xiao_2016	SYZ-636B	CHN	SYZ-636B	pig	stool	pig	na	na	29813411	5804608577	194	130427	China	Asia	Eastern Asia		0	1	0	1	0	0	1	0	1	0	0	0	0	0	1	1	1	0	1	1	1	0	0	0	0	0	0	0	0	0	0	0
557	Xiao_2016	SYZ-639B	CHN	SYZ-639B	pig	stool	pig	na	na	17694312	3500640383	197	130420	China	Asia	Eastern Asia		0	0	0	1	0	0	0	0	1	0	0	0	0	0	1	0	1	0	1	1	1	0	1	0	1	0	1	0	0	0	0	0
558	Xiao_2016	SYZ-A002	CHN	SYZ-A002	pig	stool	pig	na	na	30888662	6063900477	196	130417	China	Asia	Eastern Asia		0	0	0	0	0	0	0	0	1	0	0	0	0	0	0	0	1	0	1	0	1	0	1	0	0	0	0	0	0	0	0	0
559	Xiao_2016	ZXZ-1B	CHN	ZXZ-1B	pig	stool	pig	na	na	33094290	6495255819	196	130421	China	Asia	Eastern Asia		0	0	0	1	0	0	1	0	1	0	0	0	0	0	0	1	1	0	1	0	1	0	0	0	0	0	0	0	0	0	0	0
560	Xiao_2016	ZXZ-2B	CHN	ZXZ-2B	pig	stool	pig	na	na	30017517	5891115118	196	130421	China	Asia	Eastern Asia		0	0	0	1	0	0	1	0	1	0	0	0	0	0	0	0	1	0	1	0	1	0	0	0	0	0	0	0	0	0	0	0
561	Xiao_2016	ZXZ-3B	CHN	ZXZ-3B	pig	stool	pig	na	na	30447664	5988730040	196	130421	China	Asia	Eastern Asia		0	0	0	1	0	0	1	0	1	0	0	0	0	0	0	1	1	0	1	0	1	0	0	0	0	0	0	0	0	0	0	0
562	Xiao_2016	ZXZ-4B	CHN	ZXZ-4B	pig	stool	pig	na	na	31097392	6090621817	195	130421	China	Asia	Eastern Asia		0	0	0	1	0	0	1	0	1	0	0	0	0	0	0	0	1	0	1	0	1	0	0	0	0	0	0	0	0	0	0	0
563	Xiao_2016	ZXZ-5B	CHN	ZXZ-5B	pig	stool	pig	na	na	24873864	4875031192	195	130421	China	Asia	Eastern Asia		0	0	0	1	0	0	1	0	1	0	0	0	0	0	0	1	1	1	1	0	1	0	0	0	0	0	0	0	0	0	0	0
564	Xiao_2016	ZXZ-6B	CHN	ZXZ-6B	pig	stool	pig	na	na	29496968	5791369887	196	130421	China	Asia	Eastern Asia		0	0	0	1	0	0	1	0	1	0	0	0	0	0	0	0	1	0	1	0	1	0	0	0	0	0	0	0	0	0	0	0
565	Xiao_2016	ZXZ-7B	CHN	ZXZ-7B	pig	stool	pig	na	na	26828175	5160184344	192	130420	China	Asia	Eastern Asia		0	0	0	1	0	0	1	0	1	0	0	0	0	0	0	0	1	0	1	0	1	0	0	0	0	0	0	0	0	0	0	0
566	Xiao_2016	ZXZ-8B	CHN	ZXZ-8B	pig	stool	pig	na	na	33639003	6487544341	192	130420	China	Asia	Eastern Asia		0	0	0	1	0	0	1	0	1	0	0	0	0	0	0	0	1	0	1	0	1	0	0	0	0	0	0	0	0	0	0	0
567	Xiao_2016	ZXZ-9B	CHN	ZXZ-9B	pig	stool	pig	na	na	35743973	6901976362	193	130420	China	Asia	Eastern Asia		0	0	0	1	0	0	1	0	1	0	0	0	0	0	0	1	1	0	1	0	1	0	0	0	0	0	0	0	0	0	0	0
568	Yan_2022	1042A	USA	1042	Human	stool	inpatient	hematopoietic_cell_transplantation	na					United States of America	Americas	North America	Northern America	0	0	0	0	0	0	1	0	0	0	0	0	0	0	1	0	1	0	0	1	1	0	1	0	1	0	1	0	0	0	0	0
569	Yan_2022	1042AA	USA	1042	Human	stool	inpatient	hematopoietic_cell_transplantation	na					United States of America	Americas	North America	Northern America	0	0	0	0	0	0	1	0	0	0	0	0	0	0	0	0	1	0	0	1	1	0	1	0	1	0	0	0	0	0	0	0
570	Yan_2022	1042B	USA	1042	Human	stool	inpatient	hematopoietic_cell_transplantation	na					United States of America	Americas	North America	Northern America	0	0	0	0	0	0	1	0	0	0	0	0	0	0	0	0	1	0	0	0	1	0	0	0	1	0	0	0	0	0	0	0
571	Yan_2022	1042BB	USA	1042	Human	stool	inpatient	hematopoietic_cell_transplantation	na					United States of America	Americas	North America	Northern America	0	0	0	0	0	0	1	0	0	0	0	0	0	0	0	0	0	0	0	0	1	0	0	0	1	0	0	0	0	0	0	0
572	Yan_2022	1042C	USA	1042	Human	stool	inpatient	hematopoietic_cell_transplantation	na					United States of America	Americas	North America	Northern America	0	0	0	0	0	0	1	0	0	0	0	0	0	0	0	0	1	0	0	0	1	0	0	0	1	0	0	0	0	0	0	0
573	Yan_2022	1042D	USA	1042	Human	stool	inpatient	hematopoietic_cell_transplantation	na					United States of America	Americas	North America	Northern America	0	0	0	0	0	0	1	0	0	0	0	0	0	0	0	0	1	0	1	0	1	0	0	0	1	0	0	0	0	0	0	0
574	Yan_2022	1042E	USA	1042	Human	stool	inpatient	hematopoietic_cell_transplantation	na					United States of America	Americas	North America	Northern America	0	0	0	0	0	0	1	0	0	0	0	0	0	0	0	0	1	0	1	0	1	0	0	0	1	0	0	0	0	0	0	0
575	Yan_2022	1042F	USA	1042	Human	stool	inpatient	hematopoietic_cell_transplantation	na					United States of America	Americas	North America	Northern America	0	0	0	0	0	0	1	0	0	0	0	0	0	0	0	0	1	0	1	0	1	0	0	0	1	0	0	0	0	0	0	0
576	Yan_2022	1042G	USA	1042	Human	stool	inpatient	hematopoietic_cell_transplantation	na					United States of America	Americas	North America	Northern America	0	0	0	0	0	0	1	0	0	0	0	0	0	0	0	0	0	0	0	0	1	0	0	0	0	0	0	0	0	0	0	0
577	Yan_2022	1042H	USA	1042	Human	stool	inpatient	hematopoietic_cell_transplantation	na					United States of America	Americas	North America	Northern America	0	0	0	1	0	0	1	0	0	0	0	0	0	0	1	0	1	0	1	1	1	0	1	0	1	0	1	0	0	0	0	0
578	Yan_2022	1042HH	USA	1042	Human	stool	inpatient	hematopoietic_cell_transplantation	na					United States of America	Americas	North America	Northern America	0	0	0	0	0	0	1	0	0	0	0	0	0	0	0	0	1	0	0	0	1	0	0	0	1	0	0	0	0	0	0	0
579	Yan_2022	1042I	USA	1042	Human	stool	inpatient	hematopoietic_cell_transplantation	na					United States of America	Americas	North America	Northern America	0	0	0	0	0	0	1	0	0	0	0	0	0	0	1	0	1	0	0	1	1	0	1	0	1	0	1	0	0	0	0	0
580	Yan_2022	1042II	USA	1042	Human	stool	inpatient	hematopoietic_cell_transplantation	na					United States of America	Americas	North America	Northern America	0	0	0	0	0	0	1	0	0	0	0	0	0	0	0	0	1	0	0	0	1	0	0	0	1	0	0	0	0	0	0	0
581	Yan_2022	1042J	USA	1042	Human	stool	inpatient	hematopoietic_cell_transplantation	na					United States of America	Americas	North America	Northern America	0	0	0	0	0	0	1	0	0	0	0	0	0	0	1	0	0	0	0	1	1	0	1	0	1	0	1	0	0	0	0	0
582	Yan_2022	1042JJ	USA	1042	Human	stool	inpatient	hematopoietic_cell_transplantation	na					United States of America	Americas	North America	Northern America	0	0	0	0	0	0	1	0	0	0	0	0	0	0	0	0	0	0	0	0	1	0	0	0	1	0	0	0	0	0	1	0
583	Yan_2022	1042K	USA	1042	Human	stool	inpatient	hematopoietic_cell_transplantation	na					United States of America	Americas	North America	Northern America	0	0	0	0	0	0	1	0	0	0	0	0	0	0	1	0	1	0	0	1	1	0	1	0	1	0	1	0	0	0	0	0
584	Yan_2022	1042KK	USA	1042	Human	stool	inpatient	hematopoietic_cell_transplantation	na					United States of America	Americas	North America	Northern America	0	0	0	0	0	0	1	0	0	0	0	0	0	0	0	0	1	0	0	0	1	0	0	0	1	0	0	0	0	0	1	0
585	Yan_2022	1042L	USA	1042	Human	stool	inpatient	hematopoietic_cell_transplantation	na					United States of America	Americas	North America	Northern America	0	0	0	0	0	0	1	0	0	0	0	0	0	0	1	0	0	0	0	1	1	0	1	0	1	0	1	0	0	0	0	0
586	Yan_2022	1042M	USA	1042	Human	stool	inpatient	hematopoietic_cell_transplantation	na					United States of America	Americas	North America	Northern America	0	0	0	0	0	0	1	0	0	0	0	0	0	0	1	0	1	0	0	1	1	0	1	0	1	0	1	0	0	0	0	0
587	Yan_2022	1042N	USA	1042	Human	stool	inpatient	hematopoietic_cell_transplantation	na					United States of America	Americas	North America	Northern America	0	0	0	0	0	0	0	0	0	0	0	0	0	0	1	0	0	0	0	1	1	0	1	0	1	0	1	0	0	0	0	0
588	Yan_2022	1042O	USA	1042	Human	stool	inpatient	hematopoietic_cell_transplantation	na					United States of America	Americas	North America	Northern America	0	0	0	0	0	0	0	0	0	0	0	0	0	0	1	0	0	0	0	1	1	0	1	0	1	0	1	0	0	0	0	0
589	Yan_2022	1042P	USA	1042	Human	stool	inpatient	hematopoietic_cell_transplantation	na					United States of America	Americas	North America	Northern America	0	0	0	1	0	0	1	0	0	0	0	0	0	0	1	0	1	0	0	1	1	0	1	0	1	0	1	0	0	0	0	0
590	Yan_2022	1042Q	USA	1042	Human	stool	inpatient	hematopoietic_cell_transplantation	na					United States of America	Americas	North America	Northern America	0	0	0	1	0	0	1	0	0	0	0	0	0	0	0	0	1	0	0	0	1	0	0	0	1	0	0	0	0	0	0	0
591	Yan_2022	1042R	USA	1042	Human	stool	inpatient	hematopoietic_cell_transplantation	na					United States of America	Americas	North America	Northern America	0	0	0	1	0	0	1	0	0	0	0	0	0	0	0	0	1	0	0	0	1	0	0	0	1	0	0	0	0	0	1	0
592	Yan_2022	1042S	USA	1042	Human	stool	inpatient	hematopoietic_cell_transplantation	na					United States of America	Americas	North America	Northern America	0	0	0	1	0	0	1	0	0	0	0	0	0	0	0	0	1	0	0	0	1	0	0	0	1	0	0	0	0	0	1	0
593	Yan_2022	1042T	USA	1042	Human	stool	inpatient	hematopoietic_cell_transplantation	na					United States of America	Americas	North America	Northern America	0	0	0	1	0	0	1	0	0	0	0	0	0	0	0	0	1	0	0	0	1	0	0	0	1	0	0	0	0	0	1	0
594	Yan_2022	1042U	USA	1042	Human	stool	inpatient	hematopoietic_cell_transplantation	na					United States of America	Americas	North America	Northern America	0	0	0	0	0	0	0	0	0	0	0	0	0	0	0	0	0	0	0	0	0	0	0	0	0	0	0	0	0	0	0	0
595	Yan_2022	1042V	USA	1042	Human	stool	inpatient	hematopoietic_cell_transplantation	na					United States of America	Americas	North America	Northern America	0	0	0	1	0	0	1	0	0	0	0	0	0	0	0	0	1	0	0	0	1	0	0	0	1	0	0	0	0	0	1	0
596	Yan_2022	1042W	USA	1042	Human	stool	inpatient	hematopoietic_cell_transplantation	na					United States of America	Americas	North America	Northern America	0	0	0	1	0	0	1	0	0	0	0	0	0	0	0	0	1	0	0	0	1	0	0	0	1	0	0	0	0	0	1	0
597	Yan_2022	1042X	USA	1042	Human	stool	inpatient	hematopoietic_cell_transplantation	na					United States of America	Americas	North America	Northern America	0	0	0	0	0	0	1	0	0	0	0	0	0	0	0	0	1	0	0	1	1	0	1	0	1	0	0	0	0	0	0	0
598	Yan_2022	1042Y	USA	1042	Human	stool	inpatient	hematopoietic_cell_transplantation	na					United States of America	Americas	North America	Northern America	0	0	0	0	0	0	1	0	0	0	0	0	0	0	0	0	1	0	0	1	1	0	1	0	1	0	0	0	0	0	0	0
599	Yan_2022	1042Z	USA	1042	Human	stool	inpatient	hematopoietic_cell_transplantation	na					United States of America	Americas	North America	Northern America	0	0	0	0	0	0	1	0	0	0	0	0	0	0	0	0	1	0	0	1	1	0	1	0	1	0	0	0	0	0	0	0
600	Yan_2022	1044A	USA	1044	Human	stool	inpatient	hematopoietic_cell_transplantation	na					United States of America	Americas	North America	Northern America	0	0	0	1	0	0	1	0	1	0	0	0	0	0	0	0	1	0	0	0	1	0	0	0	1	0	1	0	0	0	0	0
601	Yan_2022	1044B	USA	1044	Human	stool	inpatient	hematopoietic_cell_transplantation	na					United States of America	Americas	North America	Northern America	0	0	0	1	0	0	1	0	1	0	0	0	0	0	0	0	1	0	0	0	1	0	0	0	1	0	1	0	0	0	0	0
602	Yan_2022	1044C	USA	1044	Human	stool	inpatient	hematopoietic_cell_transplantation	na					United States of America	Americas	North America	Northern America	0	0	0	1	0	0	1	0	1	0	0	0	0	0	0	0	1	0	0	0	1	0	0	0	1	0	1	0	0	0	0	0
603	Yan_2022	1044D	USA	1044	Human	stool	inpatient	hematopoietic_cell_transplantation	na					United States of America	Americas	North America	Northern America	0	0	0	1	0	0	1	0	0	0	0	0	0	0	0	0	1	0	0	0	1	0	0	0	1	0	0	0	0	0	0	0
604	Yan_2022	1044E	USA	1044	Human	stool	inpatient	hematopoietic_cell_transplantation	na					United States of America	Americas	North America	Northern America	0	0	0	1	0	0	1	0	0	0	0	0	0	0	0	0	1	0	0	0	1	0	0	0	1	0	1	0	0	0	0	0
605	Yan_2022	1044F	USA	1044	Human	stool	inpatient	hematopoietic_cell_transplantation	na					United States of America	Americas	North America	Northern America	0	0	0	1	0	0	0	0	1	0	0	0	0	0	0	0	1	0	0	0	1	0	0	0	1	0	0	0	0	0	0	0
606	Yan_2022	1044G	USA	1044	Human	stool	inpatient	hematopoietic_cell_transplantation	na					United States of America	Americas	North America	Northern America	0	0	0	1	0	0	0	0	1	0	0	0	0	0	0	0	1	0	0	0	1	0	0	0	1	0	0	0	0	0	0	0
607	Yan_2022	1044H	USA	1044	Human	stool	inpatient	hematopoietic_cell_transplantation	na					United States of America	Americas	North America	Northern America	0	0	0	1	0	0	0	0	1	0	0	0	0	0	0	0	1	0	0	0	1	0	0	0	1	0	0	0	0	0	0	0
608	Yan_2022	1044I	USA	1044	Human	stool	inpatient	hematopoietic_cell_transplantation	na					United States of America	Americas	North America	Northern America	0	0	0	1	0	0	1	0	1	0	0	0	0	0	0	0	1	0	0	0	1	0	0	0	1	0	0	0	0	0	0	0
609	Yan_2022	1044J	USA	1044	Human	stool	inpatient	hematopoietic_cell_transplantation	na					United States of America	Americas	North America	Northern America	0	0	0	1	0	0	1	0	0	0	0	0	0	0	0	0	1	0	0	0	1	0	0	0	0	0	0	0	0	0	0	0
610	Yan_2022	1044K	USA	1044	Human	stool	inpatient	hematopoietic_cell_transplantation	na					United States of America	Americas	North America	Northern America	0	0	0	1	0	0	1	0	0	0	0	0	0	0	0	0	1	0	0	0	1	0	0	0	0	0	0	0	0	0	0	0
611	Yan_2022	1044L	USA	1044	Human	stool	inpatient	hematopoietic_cell_transplantation	na					United States of America	Americas	North America	Northern America	0	0	0	1	0	0	1	0	0	0	0	0	0	0	0	0	1	0	0	0	1	0	0	0	0	0	0	0	0	0	0	0
612	Yan_2022	1044M	USA	1044	Human	stool	inpatient	hematopoietic_cell_transplantation	na					United States of America	Americas	North America	Northern America	0	0	0	1	0	0	1	0	0	0	0	0	0	0	0	0	1	0	0	0	1	0	0	0	1	0	0	0	0	0	1	0
613	Yan_2022	1044N	USA	1044	Human	stool	inpatient	hematopoietic_cell_transplantation	na					United States of America	Americas	North America	Northern America	0	0	0	1	0	0	1	0	0	0	0	0	0	0	0	0	1	0	0	0	1	0	0	0	1	0	0	0	0	0	1	0
614	Yan_2022	1044O	USA	1044	Human	stool	inpatient	hematopoietic_cell_transplantation	na					United States of America	Americas	North America	Northern America	0	0	0	1	0	0	1	0	0	0	0	0	0	0	0	0	0	0	0	0	0	0	0	0	0	0	0	0	0	0	0	0
615	Yan_2022	1044P	USA	1044	Human	stool	inpatient	hematopoietic_cell_transplantation	na					United States of America	Americas	North America	Northern America	0	0	0	1	0	0	1	0	0	0	0	0	0	0	0	0	0	0	0	0	1	0	0	0	0	0	0	0	0	0	0	0
616	Yan_2022	1044Q	USA	1044	Human	stool	inpatient	hematopoietic_cell_transplantation	na					United States of America	Americas	North America	Northern America	0	0	0	1	0	0	1	0	0	0	0	0	0	0	0	0	0	0	0	0	0	0	0	0	0	0	0	0	0	0	0	0
617	Yan_2022	1044R	USA	1044	Human	stool	inpatient	hematopoietic_cell_transplantation	na					United States of America	Americas	North America	Northern America	0	0	0	0	0	0	0	0	0	0	0	0	0	0	0	0	0	0	0	0	0	0	0	0	0	0	0	0	0	0	0	0
618	Yan_2022	1044S	USA	1044	Human	stool	inpatient	hematopoietic_cell_transplantation	na					United States of America	Americas	North America	Northern America	0	0	0	1	0	0	1	0	0	0	0	0	0	0	0	0	0	0	0	0	0	0	0	0	0	0	0	0	0	0	0	0
619	Yan_2022	1105A	USA	1105	Human	stool	inpatient	hematopoietic_cell_transplantation	na					United States of America	Americas	North America	Northern America	0	0	0	1	0	0	0	0	0	0	0	0	0	0	0	0	1	0	1	0	1	0	0	0	1	0	0	0	0	0	0	0
620	Yan_2022	1105B	USA	1105	Human	stool	inpatient	hematopoietic_cell_transplantation	na					United States of America	Americas	North America	Northern America	0	0	0	0	0	0	0	0	0	0	0	0	0	0	0	0	0	0	0	0	0	0	0	0	1	0	1	0	0	0	0	0
621	Yan_2022	1105C	USA	1105	Human	stool	inpatient	hematopoietic_cell_transplantation	na					United States of America	Americas	North America	Northern America	0	0	0	0	0	0	0	0	0	0	0	0	0	0	0	0	0	0	0	0	0	0	0	0	0	0	0	0	0	0	0	0
622	Yan_2022	1105D	USA	1105	Human	stool	inpatient	hematopoietic_cell_transplantation	na					United States of America	Americas	North America	Northern America	0	0	0	0	0	0	0	0	0	0	0	0	0	0	0	0	0	0	0	0	0	0	0	0	0	0	0	0	0	0	0	0
623	Yan_2022	1105E	USA	1105	Human	stool	inpatient	hematopoietic_cell_transplantation	na					United States of America	Americas	North America	Northern America	0	0	0	0	0	0	0	0	0	0	0	0	0	0	0	0	0	0	0	0	0	0	0	0	0	0	0	0	0	0	0	0
624	Yan_2022	1105F	USA	1105	Human	stool	inpatient	hematopoietic_cell_transplantation	na					United States of America	Americas	North America	Northern America	0	0	0	1	0	0	1	0	0	0	0	0	0	0	0	0	1	0	0	0	1	0	0	0	1	0	0	0	0	0	0	0
625	Yan_2022	1105G	USA	1105	Human	stool	inpatient	hematopoietic_cell_transplantation	na					United States of America	Americas	North America	Northern America	0	0	0	1	0	0	1	0	0	0	0	0	0	0	0	0	1	0	0	0	1	0	0	0	1	0	0	0	0	0	0	0
626	Yan_2022	1105H	USA	1105	Human	stool	inpatient	hematopoietic_cell_transplantation	na					United States of America	Americas	North America	Northern America	0	0	0	1	0	0	1	0	0	0	0	0	0	0	0	0	1	0	0	0	1	0	0	0	1	0	0	0	0	0	0	0
627	Yan_2022	1105I	USA	1105	Human	stool	inpatient	hematopoietic_cell_transplantation	na					United States of America	Americas	North America	Northern America	0	0	0	1	0	0	1	0	0	0	0	0	0	0	0	0	1	0	0	0	1	0	0	0	1	0	0	0	0	0	0	0
628	Yan_2022	1105J	USA	1105	Human	stool	inpatient	hematopoietic_cell_transplantation	na					United States of America	Americas	North America	Northern America	0	0	0	1	0	0	1	0	0	0	0	0	0	0	0	0	1	0	0	0	1	0	0	0	1	0	0	0	0	0	0	0
629	Yan_2022	1105K	USA	1105	Human	stool	inpatient	hematopoietic_cell_transplantation	na					United States of America	Americas	North America	Northern America	0	0	0	1	0	0	1	0	0	0	0	0	0	0	0	0	1	0	0	0	1	0	0	0	1	0	0	0	0	0	0	0
630	Yan_2022	1105L	USA	1105	Human	stool	inpatient	hematopoietic_cell_transplantation	na					United States of America	Americas	North America	Northern America	0	0	0	1	0	0	1	0	0	0	0	0	0	0	0	0	1	0	0	0	1	0	0	0	1	0	0	0	0	0	0	0
631	Yan_2022	1105M	USA	1105	Human	stool	inpatient	hematopoietic_cell_transplantation	na					United States of America	Americas	North America	Northern America	0	0	0	1	0	0	1	0	0	0	0	0	0	0	0	0	1	0	0	0	1	0	0	0	0	0	0	0	0	0	0	0
632	Yan_2022	1105N	USA	1105	Human	stool	inpatient	hematopoietic_cell_transplantation	na					United States of America	Americas	North America	Northern America	0	0	0	1	0	0	1	0	0	0	0	0	0	0	0	0	1	0	0	0	1	0	0	0	0	0	0	0	0	0	0	0
633	Yan_2022	1105O	USA	1105	Human	stool	inpatient	hematopoietic_cell_transplantation	na					United States of America	Americas	North America	Northern America	0	0	0	1	0	0	1	0	0	0	0	0	0	0	0	0	1	0	0	0	1	0	0	0	0	0	0	0	0	0	0	0
634	Yan_2022	1105P	USA	1105	Human	stool	inpatient	hematopoietic_cell_transplantation	na					United States of America	Americas	North America	Northern America	0	0	0	1	0	0	1	0	0	0	0	0	0	0	0	0	1	0	0	0	1	0	0	0	1	0	0	0	0	0	0	0
635	Yan_2022	1105Q	USA	1105	Human	stool	inpatient	hematopoietic_cell_transplantation	na					United States of America	Americas	North America	Northern America	0	0	0	1	0	0	1	0	0	0	0	0	0	0	0	0	1	0	0	0	1	0	0	0	0	0	0	0	0	0	0	0
636	Yan_2022	1105R	USA	1105	Human	stool	inpatient	hematopoietic_cell_transplantation	na					United States of America	Americas	North America	Northern America	0	0	0	1	0	0	1	0	0	0	0	0	0	0	0	1	1	0	0	0	1	0	1	0	1	0	0	0	0	0	0	0
637	Yan_2022	1105S	USA	1105	Human	stool	inpatient	hematopoietic_cell_transplantation	na					United States of America	Americas	North America	Northern America	0	0	0	1	0	0	1	0	0	0	0	0	0	0	0	0	1	0	0	1	1	0	1	0	1	0	0	0	0	0	0	0
638	Yan_2022	1105T	USA	1105	Human	stool	inpatient	hematopoietic_cell_transplantation	na					United States of America	Americas	North America	Northern America	0	0	0	1	0	0	1	0	0	0	0	0	0	0	0	0	1	0	0	1	1	0	1	0	1	0	0	0	0	0	0	0
639	Yan_2022	1105U	USA	1105	Human	stool	inpatient	hematopoietic_cell_transplantation	na					United States of America	Americas	North America	Northern America	0	0	0	1	0	0	1	0	0	0	0	0	0	0	0	0	1	0	0	0	1	0	0	0	1	0	0	0	0	0	0	0
640	Yan_2022	1107E	USA	1107	Human	stool	inpatient	hematopoietic_cell_transplantation	na					United States of America	Americas	North America	Northern America	0	0	0	1	0	0	1	0	0	0	0	0	0	0	0	0	1	0	0	0	1	0	0	0	1	0	0	0	0	0	0	0
641	Yan_2022	1110H	USA	1110	Human	stool	inpatient	hematopoietic_cell_transplantation	na					United States of America	Americas	North America	Northern America	0	0	0	1	0	0	1	0	0	0	0	0	0	0	0	0	0	0	1	0	0	0	0	0	1	0	0	0	0	0	0	0
642	Yan_2022	1110K	USA	1110	Human	stool	inpatient	hematopoietic_cell_transplantation	na					United States of America	Americas	North America	Northern America	0	0	0	0	0	0	1	0	0	0	0	0	0	0	0	0	0	0	0	0	1	0	0	0	0	0	0	0	0	0	0	0
643	Yan_2022	1110M	USA	1110	Human	stool	inpatient	hematopoietic_cell_transplantation	na					United States of America	Americas	North America	Northern America	0	0	0	1	0	0	1	0	0	0	0	0	0	0	0	0	1	0	1	0	1	0	0	0	0	0	0	0	0	0	0	0
644	Yan_2022	1179A	USA	1179	Human	stool	inpatient	hematopoietic_cell_transplantation	na					United States of America	Americas	North America	Northern America	0	0	0	1	0	0	1	0	0	0	0	0	0	0	1	0	1	0	0	1	1	0	1	0	1	0	1	0	0	0	0	0
645	Yan_2022	1179B	USA	1179	Human	stool	inpatient	hematopoietic_cell_transplantation	na					United States of America	Americas	North America	Northern America	0	0	0	1	0	0	1	0	0	0	0	0	0	0	1	0	1	0	0	1	1	0	1	0	1	0	1	0	0	0	0	0
646	Yan_2022	1179C	USA	1179	Human	stool	inpatient	hematopoietic_cell_transplantation	na					United States of America	Americas	North America	Northern America	0	0	0	1	0	0	1	0	0	0	0	0	0	0	1	0	1	0	0	1	1	0	1	0	1	0	1	0	0	0	0	0
647	Yan_2022	1179D	USA	1179	Human	stool	inpatient	hematopoietic_cell_transplantation	na					United States of America	Americas	North America	Northern America	0	0	0	1	0	0	1	0	0	0	0	0	0	0	1	0	1	0	0	1	1	0	1	0	1	0	1	0	0	0	0	0
648	Yan_2022	1179E	USA	1179	Human	stool	inpatient	hematopoietic_cell_transplantation	na					United States of America	Americas	North America	Northern America	0	0	0	1	0	0	1	0	0	0	0	0	0	0	1	0	1	0	0	1	1	0	1	0	1	0	1	0	0	0	0	0
649	Yan_2022	1179F	USA	1179	Human	stool	inpatient	hematopoietic_cell_transplantation	na					United States of America	Americas	North America	Northern America	0	0	0	1	0	0	0	0	0	0	0	0	0	0	1	0	1	0	0	1	1	0	1	0	1	0	1	0	0	0	0	0
650	Yan_2022	1179G	USA	1179	Human	stool	inpatient	hematopoietic_cell_transplantation	na					United States of America	Americas	North America	Northern America	0	0	0	1	0	0	0	0	0	0	0	0	0	0	0	0	1	0	0	0	1	0	0	0	1	0	0	0	0	0	0	0
651	Yan_2022	1179H	USA	1179	Human	stool	inpatient	hematopoietic_cell_transplantation	na					United States of America	Americas	North America	Northern America	0	0	0	1	0	0	0	0	0	0	0	0	0	0	0	0	1	0	0	0	1	0	0	0	0	0	0	0	0	0	0	0
652	Yan_2022	1179I	USA	1179	Human	stool	inpatient	hematopoietic_cell_transplantation	na					United States of America	Americas	North America	Northern America	0	0	0	1	0	0	0	0	0	0	0	0	0	0	0	0	1	0	0	0	1	0	0	0	0	0	0	0	0	0	1	0
653	Yan_2022	1179J	USA	1179	Human	stool	inpatient	hematopoietic_cell_transplantation	na					United States of America	Americas	North America	Northern America	0	0	0	1	0	0	0	0	0	0	0	0	0	0	0	0	1	0	0	0	1	0	0	0	0	0	0	0	0	0	1	0
654	Yan_2022	1179K	USA	1179	Human	stool	inpatient	hematopoietic_cell_transplantation	na					United States of America	Americas	North America	Northern America	0	0	0	1	0	0	0	0	0	0	0	0	0	0	0	0	1	0	0	0	1	0	0	0	0	0	0	0	0	0	0	0
655	Yan_2022	1179L	USA	1179	Human	stool	inpatient	hematopoietic_cell_transplantation	na					United States of America	Americas	North America	Northern America	0	0	0	1	0	0	0	0	0	0	0	0	0	0	0	0	1	0	0	0	1	0	0	0	0	0	0	0	0	0	1	0
656	Yan_2022	1179M	USA	1179	Human	stool	inpatient	hematopoietic_cell_transplantation	na					United States of America	Americas	North America	Northern America	0	0	0	1	0	0	0	0	0	0	0	0	0	0	0	0	1	0	0	0	1	0	0	0	0	0	0	0	0	0	1	0
657	Yan_2022	1179N	USA	1179	Human	stool	inpatient	hematopoietic_cell_transplantation	na					United States of America	Americas	North America	Northern America	0	0	0	1	0	0	0	0	0	0	0	0	0	0	0	0	1	0	0	0	1	0	0	0	0	0	0	0	0	0	1	0
658	Yan_2022	1179O	USA	1179	Human	stool	inpatient	hematopoietic_cell_transplantation	na					United States of America	Americas	North America	Northern America	0	0	0	1	0	0	0	0	0	0	0	0	0	0	0	0	1	0	0	0	1	0	0	0	1	0	0	0	0	0	0	0
659	Yan_2022	1179P	USA	1179	Human	stool	inpatient	hematopoietic_cell_transplantation	na					United States of America	Americas	North America	Northern America	0	0	0	1	0	0	0	0	0	0	0	0	0	0	0	0	1	0	0	0	1	0	0	0	1	0	0	0	0	0	1	0
660	Yan_2022	1179Q	USA	1179	Human	stool	inpatient	hematopoietic_cell_transplantation	na					United States of America	Americas	North America	Northern America	0	0	0	1	0	0	0	0	0	0	0	0	0	0	0	0	1	0	0	0	1	0	0	0	1	0	0	0	0	0	1	0
661	Yan_2022	1179R	USA	1179	Human	stool	inpatient	hematopoietic_cell_transplantation	na					United States of America	Americas	North America	Northern America	0	0	0	1	0	0	0	0	0	0	0	0	0	0	0	0	1	0	0	0	1	0	0	0	1	0	0	0	0	0	1	0
662	Yan_2022	1179S	USA	1179	Human	stool	inpatient	hematopoietic_cell_transplantation	na					United States of America	Americas	North America	Northern America	0	0	0	1	0	0	0	0	0	0	0	0	0	0	0	0	1	0	0	0	1	0	0	0	1	0	0	0	0	0	1	0
663	Yan_2022	1179T	USA	1179	Human	stool	inpatient	hematopoietic_cell_transplantation	na					United States of America	Americas	North America	Northern America	0	0	0	1	0	0	0	0	0	0	0	0	0	0	0	0	1	0	0	0	1	0	0	0	1	0	0	0	0	0	0	0
664	Yan_2022	1179U	USA	1179	Human	stool	inpatient	hematopoietic_cell_transplantation	na					United States of America	Americas	North America	Northern America	0	0	0	1	0	0	0	0	0	0	0	0	0	0	0	0	1	0	0	0	1	0	0	0	1	0	0	0	0	0	0	0
665	Yan_2022	1179V	USA	1179	Human	stool	inpatient	hematopoietic_cell_transplantation	na					United States of America	Americas	North America	Northern America	0	0	0	1	0	0	0	0	0	0	0	0	0	0	0	0	1	0	0	0	1	0	0	0	1	0	0	0	0	0	0	0
666	Yan_2022	1179W	USA	1179	Human	stool	inpatient	hematopoietic_cell_transplantation	na					United States of America	Americas	North America	Northern America	0	0	0	1	0	0	0	0	0	0	0	0	0	0	0	0	1	0	0	0	1	0	0	0	1	0	0	0	0	0	0	0
667	Yan_2022	1179X	USA	1179	Human	stool	inpatient	hematopoietic_cell_transplantation	na					United States of America	Americas	North America	Northern America	0	0	0	1	0	0	0	0	0	0	0	0	0	0	0	0	1	0	0	0	1	0	0	0	1	0	0	0	0	0	0	0
668	Yan_2022	1179Y	USA	1179	Human	stool	inpatient	hematopoietic_cell_transplantation	na					United States of America	Americas	North America	Northern America	0	0	0	1	0	0	0	0	0	0	0	0	0	0	0	0	1	0	0	0	1	0	0	0	1	0	0	0	0	0	0	0
669	Yan_2022	1193A	USA	1193	Human	stool	inpatient	hematopoietic_cell_transplantation	na					United States of America	Americas	North America	Northern America	0	0	0	0	0	0	0	0	0	0	0	0	0	0	0	0	0	0	0	0	1	0	0	0	1	0	1	0	0	0	0	0
670	Yan_2022	1193B	USA	1193	Human	stool	inpatient	hematopoietic_cell_transplantation	na					United States of America	Americas	North America	Northern America	0	0	0	0	0	0	0	0	0	0	0	0	0	0	0	0	1	0	0	0	1	0	0	0	1	0	0	0	0	0	0	0
671	Yan_2022	1193C	USA	1193	Human	stool	inpatient	hematopoietic_cell_transplantation	na					United States of America	Americas	North America	Northern America	0	0	0	0	0	0	0	0	0	0	0	0	0	0	0	0	1	0	0	0	1	0	0	0	1	0	0	0	0	0	0	0
672	Yan_2022	1193D	USA	1193	Human	stool	inpatient	hematopoietic_cell_transplantation	na					United States of America	Americas	North America	Northern America	0	0	0	0	0	0	1	0	0	0	0	0	0	0	0	0	1	0	0	0	1	0	0	0	1	0	0	0	0	0	0	0
673	Yan_2022	1193E	USA	1193	Human	stool	inpatient	hematopoietic_cell_transplantation	na					United States of America	Americas	North America	Northern America	0	0	0	0	0	0	1	0	0	0	0	0	0	0	0	0	1	0	0	0	1	0	0	0	1	0	0	0	0	0	0	0
674	Yan_2022	1193F	USA	1193	Human	stool	inpatient	hematopoietic_cell_transplantation	na					United States of America	Americas	North America	Northern America	0	0	0	0	0	0	1	0	0	0	0	0	0	0	0	0	1	0	0	0	1	0	0	0	1	0	0	0	0	0	0	0
675	Yan_2022	1193G	USA	1193	Human	stool	inpatient	hematopoietic_cell_transplantation	na					United States of America	Americas	North America	Northern America	0	0	0	0	0	0	1	0	0	0	0	0	0	0	0	0	1	0	0	0	1	0	0	0	1	0	0	0	0	0	0	0
676	Yan_2022	1193H	USA	1193	Human	stool	inpatient	hematopoietic_cell_transplantation	na					United States of America	Americas	North America	Northern America	0	0	0	0	0	0	1	0	0	0	0	0	0	0	0	0	1	0	0	0	1	0	0	0	1	0	0	0	0	0	0	0
677	Yan_2022	1193M	USA	1193	Human	stool	inpatient	hematopoietic_cell_transplantation	na					United States of America	Americas	North America	Northern America	0	0	0	0	0	0	1	0	0	0	0	0	0	0	0	0	1	0	0	0	1	0	0	0	1	0	0	0	0	0	0	0
678	Yan_2022	1193N	USA	1193	Human	stool	inpatient	hematopoietic_cell_transplantation	na					United States of America	Americas	North America	Northern America	0	0	0	1	0	0	1	0	0	0	0	0	0	0	0	1	1	0	0	0	1	0	0	0	1	0	0	0	0	0	0	0
679	Yan_2022	1203A	USA	1203	Human	stool	inpatient	hematopoietic_cell_transplantation	na					United States of America	Americas	North America	Northern America	0	0	0	1	0	0	1	0	0	0	0	0	0	0	1	0	1	0	1	1	1	0	1	0	1	0	1	0	0	0	0	0
680	Yan_2022	1203B	USA	1203	Human	stool	inpatient	hematopoietic_cell_transplantation	na					United States of America	Americas	North America	Northern America	0	0	0	0	0	0	1	0	0	0	0	0	0	0	1	0	1	0	0	1	1	0	1	0	1	0	1	0	0	0	0	0
681	Yan_2022	1203C	USA	1203	Human	stool	inpatient	hematopoietic_cell_transplantation	na					United States of America	Americas	North America	Northern America	0	0	0	0	0	0	1	0	0	0	0	0	0	0	1	0	1	0	0	1	1	0	1	0	1	0	1	0	0	0	0	0
682	Yan_2022	1203D	USA	1203	Human	stool	inpatient	hematopoietic_cell_transplantation	na					United States of America	Americas	North America	Northern America	0	0	0	0	0	0	1	0	0	0	0	0	0	0	1	0	1	0	0	1	1	0	1	0	1	0	1	0	0	0	0	0
683	Yan_2022	1203E	USA	1203	Human	stool	inpatient	hematopoietic_cell_transplantation	na					United States of America	Americas	North America	Northern America	0	0	0	0	0	0	1	0	0	0	0	0	0	0	1	0	1	0	0	1	0	0	0	0	1	0	0	0	0	0	0	0
684	Yan_2022	1203F	USA	1203	Human	stool	inpatient	hematopoietic_cell_transplantation	na					United States of America	Americas	North America	Northern America	0	0	0	0	0	0	1	0	0	0	0	0	0	0	1	0	1	0	0	1	1	0	1	0	1	0	1	0	0	0	0	0
685	Yan_2022	1203G	USA	1203	Human	stool	inpatient	hematopoietic_cell_transplantation	na					United States of America	Americas	North America	Northern America	0	0	0	0	0	0	1	0	0	0	0	0	0	0	1	0	1	0	0	1	1	0	1	0	1	0	1	0	0	0	0	0
686	Yan_2022	1203H	USA	1203	Human	stool	inpatient	hematopoietic_cell_transplantation	na					United States of America	Americas	North America	Northern America	0	0	0	1	0	0	1	0	0	0	0	0	0	0	1	0	1	0	0	1	1	0	1	0	1	0	1	0	0	0	0	0
687	Yan_2022	1203I	USA	1203	Human	stool	inpatient	hematopoietic_cell_transplantation	na					United States of America	Americas	North America	Northern America	0	0	0	1	0	0	1	0	0	0	0	0	0	0	1	0	1	0	0	1	1	0	0	0	1	0	0	0	0	0	0	0
688	Yan_2022	1203J	USA	1203	Human	stool	inpatient	hematopoietic_cell_transplantation	na					United States of America	Americas	North America	Northern America	0	0	0	1	0	0	1	0	0	0	0	0	0	0	0	0	1	0	0	0	1	0	0	0	1	0	0	0	0	0	0	0
689	Yan_2022	1203K	USA	1203	Human	stool	inpatient	hematopoietic_cell_transplantation	na					United States of America	Americas	North America	Northern America	0	0	0	1	0	0	1	0	0	0	0	0	0	0	0	0	1	0	0	0	1	0	0	0	1	0	0	0	0	0	0	0
690	Yan_2022	1203L	USA	1203	Human	stool	inpatient	hematopoietic_cell_transplantation	na					United States of America	Americas	North America	Northern America	0	0	0	1	0	0	1	0	0	0	0	0	0	0	0	0	1	0	0	0	1	0	0	0	1	0	0	0	0	0	0	0
691	Yan_2022	1203M	USA	1203	Human	stool	inpatient	hematopoietic_cell_transplantation	na					United States of America	Americas	North America	Northern America	0	0	0	1	0	0	1	0	0	0	0	0	0	0	1	0	1	0	0	1	1	0	1	0	1	0	1	0	0	0	0	0
692	Yan_2022	1203N	USA	1203	Human	stool	inpatient	hematopoietic_cell_transplantation	na					United States of America	Americas	North America	Northern America	0	0	0	0	0	0	1	0	0	0	0	0	0	0	1	0	1	0	0	1	1	0	1	0	1	0	1	0	0	0	0	0
693	Yan_2022	1203O	USA	1203	Human	stool	inpatient	hematopoietic_cell_transplantation	na					United States of America	Americas	North America	Northern America	0	0	0	0	0	0	0	0	0	0	0	0	0	0	0	0	0	0	0	0	1	0	0	0	1	0	0	0	0	0	0	0
694	Yan_2022	1203P	USA	1203	Human	stool	inpatient	hematopoietic_cell_transplantation	na					United States of America	Americas	North America	Northern America	0	0	0	1	0	0	0	0	0	0	0	0	0	0	1	0	1	0	0	1	1	0	1	0	1	0	0	0	0	0	0	0
695	Yan_2022	1203Q	USA	1203	Human	stool	inpatient	hematopoietic_cell_transplantation	na					United States of America	Americas	North America	Northern America	0	0	0	1	0	0	1	0	0	0	0	0	0	0	0	0	1	0	0	1	1	0	1	0	1	0	0	0	0	0	0	0
696	Yan_2022	1203R	USA	1203	Human	stool	inpatient	hematopoietic_cell_transplantation	na					United States of America	Americas	North America	Northern America	0	0	0	1	0	0	1	0	0	0	0	0	0	0	0	0	1	0	0	1	1	0	1	0	1	0	0	0	0	0	0	0
697	Yan_2022	1203S	USA	1203	Human	stool	inpatient	hematopoietic_cell_transplantation	na					United States of America	Americas	North America	Northern America	0	0	0	1	0	0	1	0	0	0	0	0	0	0	0	0	1	0	0	1	1	0	1	0	1	0	0	0	0	0	0	0
698	Yan_2022	1203T	USA	1203	Human	stool	inpatient	hematopoietic_cell_transplantation	na					United States of America	Americas	North America	Northern America	0	0	0	1	0	0	1	0	0	0	0	0	0	0	0	0	1	0	0	1	1	0	1	0	1	0	0	0	0	0	0	0
699	Yan_2022	1203V	USA	1203	Human	stool	inpatient	hematopoietic_cell_transplantation	na					United States of America	Americas	North America	Northern America	0	0	0	1	0	0	1	0	0	0	0	0	0	0	0	0	1	0	0	0	1	0	0	0	1	0	0	0	0	0	0	0
700	Yan_2022	1203W	USA	1203	Human	stool	inpatient	hematopoietic_cell_transplantation	na					United States of America	Americas	North America	Northern America	0	0	0	1	0	0	1	0	0	0	0	0	0	0	0	0	1	0	0	1	1	0	1	0	1	0	0	0	0	0	0	0
701	Yan_2022	1203X	USA	1203	Human	stool	inpatient	hematopoietic_cell_transplantation	na					United States of America	Americas	North America	Northern America	0	0	0	1	0	0	1	0	0	0	0	0	0	0	1	0	1	0	0	1	1	0	1	0	1	0	0	0	0	0	0	0
702	Yan_2022	1203Y	USA	1203	Human	stool	inpatient	hematopoietic_cell_transplantation	na					United States of America	Americas	North America	Northern America	0	0	0	1	0	0	1	0	0	0	0	0	0	0	0	0	1	0	0	1	1	0	0	0	1	0	0	0	0	0	0	0
703	Yan_2022	1230A	USA	1230	Human	stool	inpatient	hematopoietic_cell_transplantation	na					United States of America	Americas	North America	Northern America	0	0	0	0	0	0	0	0	0	0	0	0	0	0	0	0	0	0	0	0	0	0	0	0	1	0	1	0	0	0	0	0
704	Yan_2022	1230H	USA	1230	Human	stool	inpatient	hematopoietic_cell_transplantation	na					United States of America	Americas	North America	Northern America	0	0	0	0	0	0	0	0	0	0	0	0	0	0	0	0	1	0	0	0	1	0	0	0	1	0	0	0	0	0	0	0
705	Yan_2022	1252A	USA	1252	Human	stool	inpatient	hematopoietic_cell_transplantation	na					United States of America	Americas	North America	Northern America	0	0	0	0	0	0	0	0	0	0	0	0	0	0	0	0	1	0	0	0	1	0	0	0	1	0	1	0	0	0	0	0
706	Yan_2022	1252AA	USA	1252	Human	stool	inpatient	hematopoietic_cell_transplantation	na					United States of America	Americas	North America	Northern America	0	0	0	1	0	0	1	0	0	1	0	0	0	0	0	0	1	1	0	1	1	0	1	0	1	0	0	0	0	0	0	0
707	Yan_2022	1252AAA	USA	1252	Human	stool	inpatient	hematopoietic_cell_transplantation	na					United States of America	Americas	North America	Northern America	0	0	0	1	0	0	1	0	0	0	0	0	0	0	0	0	1	0	0	0	1	0	0	0	1	0	1	0	0	0	0	0
708	Yan_2022	1252B	USA	1252	Human	stool	inpatient	hematopoietic_cell_transplantation	na					United States of America	Americas	North America	Northern America	0	0	0	0	0	0	0	0	0	0	0	0	0	0	0	0	0	0	0	0	1	0	0	0	1	0	0	0	0	0	0	0
709	Yan_2022	1252BB	USA	1252	Human	stool	inpatient	hematopoietic_cell_transplantation	na					United States of America	Americas	North America	Northern America	0	0	0	1	0	0	1	0	0	1	0	0	0	0	0	0	1	0	0	1	1	0	1	0	0	0	0	0	0	0	0	0
710	Yan_2022	1252BBB	USA	1252	Human	stool	inpatient	hematopoietic_cell_transplantation	na					United States of America	Americas	North America	Northern America	0	0	1	1	0	0	0	0	0	0	0	0	0	0	1	1	1	1	1	1	1	0	1	0	1	0	1	0	0	0	0	0
711	Yan_2022	1252C	USA	1252	Human	stool	inpatient	hematopoietic_cell_transplantation	na					United States of America	Americas	North America	Northern America	0	0	0	0	0	0	0	0	0	0	0	0	0	0	0	0	0	0	0	0	1	0	0	0	1	0	0	0	0	0	0	0
712	Yan_2022	1252CC	USA	1252	Human	stool	inpatient	hematopoietic_cell_transplantation	na					United States of America	Americas	North America	Northern America	0	0	0	1	0	0	1	0	0	0	0	0	0	0	0	0	1	0	0	1	1	0	0	0	0	0	0	0	0	0	0	0
713	Yan_2022	1252CCC	USA	1252	Human	stool	inpatient	hematopoietic_cell_transplantation	na					United States of America	Americas	North America	Northern America	0	0	1	1	0	0	1	0	0	0	0	0	0	0	1	1	1	1	1	1	1	0	1	0	1	0	1	0	0	0	0	0
714	Yan_2022	1252DD	USA	1252	Human	stool	inpatient	hematopoietic_cell_transplantation	na					United States of America	Americas	North America	Northern America	0	0	0	1	0	0	1	0	0	1	0	0	0	0	0	0	1	0	0	1	1	0	1	0	1	0	0	0	0	0	0	0
715	Yan_2022	1252E	USA	1252	Human	stool	inpatient	hematopoietic_cell_transplantation	na					United States of America	Americas	North America	Northern America	0	0	0	0	0	0	0	0	0	0	0	0	0	0	0	0	0	0	0	0	0	0	0	0	1	0	0	0	0	0	0	0
716	Yan_2022	1252EE	USA	1252	Human	stool	inpatient	hematopoietic_cell_transplantation	na					United States of America	Americas	North America	Northern America	0	0	0	1	0	0	1	0	0	0	0	0	0	0	0	1	1	0	0	1	1	0	0	0	1	0	0	0	0	0	0	0
717	Yan_2022	1252F	USA	1252	Human	stool	inpatient	hematopoietic_cell_transplantation	na					United States of America	Americas	North America	Northern America	0	0	0	0	0	0	0	0	0	0	0	0	0	0	0	0	0	0	0	0	0	0	0	0	1	0	0	0	0	0	0	0
718	Yan_2022	1252FF	USA	1252	Human	stool	inpatient	hematopoietic_cell_transplantation	na					United States of America	Americas	North America	Northern America	0	0	0	1	0	0	1	0	0	1	0	0	0	0	0	0	1	0	0	1	1	0	1	0	0	0	0	0	0	0	0	0
719	Yan_2022	1252GG	USA	1252	Human	stool	inpatient	hematopoietic_cell_transplantation	na					United States of America	Americas	North America	Northern America	0	0	0	1	0	0	1	0	0	1	0	0	0	0	0	0	1	0	0	1	1	0	1	0	1	0	0	0	0	0	0	0
720	Yan_2022	1252HH	USA	1252	Human	stool	inpatient	hematopoietic_cell_transplantation	na					United States of America	Americas	North America	Northern America	0	0	0	1	0	0	1	0	0	1	0	0	0	0	0	0	1	0	0	1	1	0	1	0	1	0	0	0	0	0	0	0
721	Yan_2022	1252II	USA	1252	Human	stool	inpatient	hematopoietic_cell_transplantation	na					United States of America	Americas	North America	Northern America	0	0	0	1	0	0	1	0	0	0	0	0	0	0	0	0	1	0	0	0	1	0	0	0	0	0	0	0	0	0	0	0
722	Yan_2022	1252JJ	USA	1252	Human	stool	inpatient	hematopoietic_cell_transplantation	na					United States of America	Americas	North America	Northern America	0	0	0	1	0	0	1	0	0	0	0	0	0	0	0	0	1	0	0	0	1	0	0	0	0	0	0	0	0	0	0	0
723	Yan_2022	1252K	USA	1252	Human	stool	inpatient	hematopoietic_cell_transplantation	na					United States of America	Americas	North America	Northern America	0	0	0	0	0	0	0	0	0	0	0	0	0	0	0	0	0	0	0	0	0	0	0	0	1	0	0	0	0	0	0	0
724	Yan_2022	1252KK	USA	1252	Human	stool	inpatient	hematopoietic_cell_transplantation	na					United States of America	Americas	North America	Northern America	0	0	0	1	0	0	1	0	0	1	0	0	0	0	0	0	1	0	0	1	1	0	1	0	1	0	0	0	0	0	0	0
725	Yan_2022	1252L	USA	1252	Human	stool	inpatient	hematopoietic_cell_transplantation	na					United States of America	Americas	North America	Northern America	0	0	0	0	0	0	0	0	0	0	0	0	0	0	0	0	0	0	0	0	0	0	1	0	1	0	1	0	0	0	0	0
726	Yan_2022	1252LL	USA	1252	Human	stool	inpatient	hematopoietic_cell_transplantation	na					United States of America	Americas	North America	Northern America	0	0	0	1	0	0	1	0	0	1	0	0	0	0	0	0	1	0	0	1	1	0	1	0	1	0	0	0	0	0	0	0
727	Yan_2022	1252M	USA	1252	Human	stool	inpatient	hematopoietic_cell_transplantation	na					United States of America	Americas	North America	Northern America	0	0	0	0	0	0	1	0	0	0	0	0	0	0	0	0	1	0	0	1	0	0	1	0	1	0	0	0	0	0	0	0
728	Yan_2022	1252MM	USA	1252	Human	stool	inpatient	hematopoietic_cell_transplantation	na					United States of America	Americas	North America	Northern America	0	0	0	1	0	0	1	0	0	1	0	0	0	0	0	0	1	0	0	1	1	0	1	0	1	0	0	0	0	0	0	0
729	Yan_2022	1252NN	USA	1252	Human	stool	inpatient	hematopoietic_cell_transplantation	na					United States of America	Americas	North America	Northern America	0	0	0	1	0	0	1	0	0	0	0	0	0	0	0	0	1	1	0	0	1	0	0	0	1	0	1	0	0	0	0	0
730	Yan_2022	1252OO	USA	1252	Human	stool	inpatient	hematopoietic_cell_transplantation	na					United States of America	Americas	North America	Northern America	0	0	0	1	0	0	1	0	0	0	0	0	0	0	1	0	1	0	0	1	1	0	1	0	1	0	1	0	0	0	0	0
731	Yan_2022	1252PP	USA	1252	Human	stool	inpatient	hematopoietic_cell_transplantation	na					United States of America	Americas	North America	Northern America	0	0	0	1	0	0	1	0	0	0	0	0	0	0	0	0	1	0	0	1	1	0	1	0	1	0	1	0	0	0	0	0
732	Yan_2022	1252Q	USA	1252	Human	stool	inpatient	hematopoietic_cell_transplantation	na					United States of America	Americas	North America	Northern America	0	0	0	0	0	0	0	0	0	0	0	0	0	0	0	0	0	0	0	0	0	0	0	0	0	0	0	0	0	0	0	0
733	Yan_2022	1252QQ	USA	1252	Human	stool	inpatient	hematopoietic_cell_transplantation	na					United States of America	Americas	North America	Northern America	0	0	0	1	0	0	1	0	0	0	0	0	0	0	0	0	1	0	0	0	1	0	0	0	0	0	0	0	0	0	0	0
734	Yan_2022	1252RR	USA	1252	Human	stool	inpatient	hematopoietic_cell_transplantation	na					United States of America	Americas	North America	Northern America	0	0	0	0	0	0	0	0	0	0	0	0	0	0	0	0	1	0	0	0	1	0	0	0	0	0	0	0	0	0	0	0
735	Yan_2022	1252T	USA	1252	Human	stool	inpatient	hematopoietic_cell_transplantation	na					United States of America	Americas	North America	Northern America	0	0	0	1	0	0	1	0	0	0	0	0	0	0	0	0	1	0	0	0	1	0	0	0	1	0	0	0	0	0	0	0
736	Yan_2022	1252TT	USA	1252	Human	stool	inpatient	hematopoietic_cell_transplantation	na					United States of America	Americas	North America	Northern America	0	0	0	1	0	0	1	0	0	0	0	0	0	0	0	0	1	0	0	0	1	0	0	0	0	0	0	0	0	0	0	0
737	Yan_2022	1252U	USA	1252	Human	stool	inpatient	hematopoietic_cell_transplantation	na					United States of America	Americas	North America	Northern America	0	0	0	1	0	0	1	0	0	0	0	0	0	0	0	0	1	0	0	1	1	0	1	0	0	0	0	0	0	0	0	0
738	Yan_2022	1252UU	USA	1252	Human	stool	inpatient	hematopoietic_cell_transplantation	na					United States of America	Americas	North America	Northern America	0	0	0	1	0	0	1	0	0	0	0	0	0	0	0	0	1	0	0	0	1	0	0	0	0	0	0	0	0	0	0	0
739	Yan_2022	1252V	USA	1252	Human	stool	inpatient	hematopoietic_cell_transplantation	na					United States of America	Americas	North America	Northern America	0	0	0	1	0	0	1	0	0	1	0	0	0	0	0	0	1	0	0	1	1	0	1	0	0	0	0	0	0	0	0	0
740	Yan_2022	1252VV	USA	1252	Human	stool	inpatient	hematopoietic_cell_transplantation	na					United States of America	Americas	North America	Northern America	0	0	0	1	0	0	1	0	0	0	0	0	0	0	0	0	1	0	0	0	1	0	0	0	1	0	0	0	0	0	0	0
741	Yan_2022	1252W	USA	1252	Human	stool	inpatient	hematopoietic_cell_transplantation	na					United States of America	Americas	North America	Northern America	0	0	0	1	0	0	1	0	0	1	0	0	0	0	0	0	1	0	0	1	1	0	1	0	1	0	0	0	0	0	0	0
742	Yan_2022	1252WW	USA	1252	Human	stool	inpatient	hematopoietic_cell_transplantation	na					United States of America	Americas	North America	Northern America	0	0	0	1	0	0	1	0	0	0	0	0	0	0	0	0	1	0	0	0	1	0	1	0	1	0	1	0	0	0	0	0
743	Yan_2022	1252X	USA	1252	Human	stool	inpatient	hematopoietic_cell_transplantation	na					United States of America	Americas	North America	Northern America	0	0	0	1	0	0	1	0	0	1	0	0	0	0	0	0	1	0	0	1	1	0	1	0	1	0	0	0	0	0	0	0
744	Yan_2022	1252XX	USA	1252	Human	stool	inpatient	hematopoietic_cell_transplantation	na					United States of America	Americas	North America	Northern America	0	0	1	1	0	0	1	0	0	0	0	0	0	0	1	0	1	0	0	1	1	1	1	0	1	0	1	0	0	0	0	0
745	Yan_2022	1252Y	USA	1252	Human	stool	inpatient	hematopoietic_cell_transplantation	na					United States of America	Americas	North America	Northern America	0	0	0	1	0	0	1	0	0	1	0	0	0	0	0	0	1	0	0	1	1	0	1	0	0	0	0	0	0	0	0	0
746	Yan_2022	1252YY	USA	1252	Human	stool	inpatient	hematopoietic_cell_transplantation	na					United States of America	Americas	North America	Northern America	0	0	1	1	0	0	0	0	0	0	0	0	0	0	1	0	1	0	0	1	1	1	1	0	1	0	1	0	0	0	0	0
747	Yan_2022	1252Z	USA	1252	Human	stool	inpatient	hematopoietic_cell_transplantation	na					United States of America	Americas	North America	Northern America	0	0	0	1	0	0	1	0	0	0	0	0	0	0	0	0	1	0	0	0	1	0	0	0	1	0	0	0	0	0	0	0
748	Yan_2022	1252ZZ	USA	1252	Human	stool	inpatient	hematopoietic_cell_transplantation	na					United States of America	Americas	North America	Northern America	0	0	1	1	0	0	1	0	0	0	0	0	0	0	1	0	1	1	0	1	1	1	1	0	1	0	1	0	0	0	0	0
749	Yan_2022	1362B	USA	1362	Human	stool	inpatient	hematopoietic_cell_transplantation	na					United States of America	Americas	North America	Northern America	0	0	0	0	0	0	0	0	0	0	0	0	0	0	0	0	0	0	0	0	0	0	0	0	1	0	0	0	0	0	0	0
750	Yan_2022	1362K	USA	1362	Human	stool	inpatient	hematopoietic_cell_transplantation	na					United States of America	Americas	North America	Northern America	0	0	0	0	0	0	0	0	0	0	0	0	0	0	0	0	0	0	0	0	0	0	0	0	1	0	0	0	0	0	0	0
751	Yan_2022	1403A	USA	1403	Human	stool	inpatient	hematopoietic_cell_transplantation	na					United States of America	Americas	North America	Northern America	0	0	0	0	0	0	0	0	0	0	0	0	0	1	1	0	0	0	0	1	0	0	1	0	1	0	1	0	0	0	0	0
752	Yan_2022	1403B	USA	1403	Human	stool	inpatient	hematopoietic_cell_transplantation	na					United States of America	Americas	North America	Northern America	0	0	0	0	0	0	1	0	0	0	0	0	0	1	1	0	0	0	0	1	0	0	1	0	1	0	1	0	0	0	0	0
753	Yan_2022	1403C	USA	1403	Human	stool	inpatient	hematopoietic_cell_transplantation	na					United States of America	Americas	North America	Northern America	0	0	0	0	0	0	1	0	0	0	0	0	0	1	0	0	0	0	0	1	0	0	1	0	1	0	1	0	0	0	0	0
754	Yan_2022	1403H	USA	1403	Human	stool	inpatient	hematopoietic_cell_transplantation	na					United States of America	Americas	North America	Northern America	0	0	0	0	0	0	0	0	0	0	0	0	0	1	0	0	0	0	0	1	0	0	1	0	0	0	0	0	0	0	0	0
755	Yan_2022	1414B	USA	1414	Human	stool	inpatient	hematopoietic_cell_transplantation	na					United States of America	Americas	North America	Northern America	0	0	0	0	0	0	0	0	0	0	0	0	0	0	0	0	0	0	0	1	0	0	1	0	1	0	1	0	0	0	0	0
756	Yan_2022	1414H	USA	1414	Human	stool	inpatient	hematopoietic_cell_transplantation	na					United States of America	Americas	North America	Northern America	0	0	0	0	0	0	0	0	0	0	0	0	0	0	0	0	0	0	0	1	0	0	1	0	1	0	1	0	0	0	0	0
757	Yan_2022	2065A	USA	2065	Human	stool	inpatient	hematopoietic_cell_transplantation	na					United States of America	Americas	North America	Northern America	0	0	0	0	0	0	0	0	0	0	0	0	0	0	0	0	1	0	0	0	0	0	0	0	0	0	0	0	0	0	0	0
758	Yan_2022	2065B	USA	2065	Human	stool	inpatient	hematopoietic_cell_transplantation	na					United States of America	Americas	North America	Northern America	0	0	0	0	0	0	0	0	0	0	0	0	0	0	0	0	0	0	0	0	0	0	0	0	0	0	0	0	0	0	0	0
759	Yan_2022	2065C	USA	2065	Human	stool	inpatient	hematopoietic_cell_transplantation	na					United States of America	Americas	North America	Northern America	0	0	0	0	0	0	0	0	0	0	0	0	0	0	0	0	1	0	0	0	0	0	0	0	0	0	0	0	0	0	0	0
760	Yan_2022	2065D	USA	2065	Human	stool	inpatient	hematopoietic_cell_transplantation	na					United States of America	Americas	North America	Northern America	0	0	0	0	0	0	0	0	0	0	0	0	0	0	0	0	1	0	0	0	0	0	0	0	0	0	0	0	0	0	0	0
761	Yan_2022	2065E	USA	2065	Human	stool	inpatient	hematopoietic_cell_transplantation	na					United States of America	Americas	North America	Northern America	0	0	0	0	0	0	0	0	0	0	0	0	0	0	0	0	1	0	0	0	0	0	0	0	0	0	0	0	0	0	0	0
762	Yan_2022	2065F	USA	2065	Human	stool	inpatient	hematopoietic_cell_transplantation	na					United States of America	Americas	North America	Northern America	0	0	0	1	0	0	1	0	0	0	0	0	0	0	0	0	1	0	0	0	1	0	0	0	1	0	0	0	0	0	0	0
763	Yan_2022	2065G	USA	2065	Human	stool	inpatient	hematopoietic_cell_transplantation	na					United States of America	Americas	North America	Northern America	0	0	0	1	0	0	1	0	0	0	0	0	0	0	0	0	1	0	0	0	1	0	0	0	1	0	0	0	0	0	0	0
764	Yan_2022	2105A	USA	2105	Human	stool	inpatient	hematopoietic_cell_transplantation	na					United States of America	Americas	North America	Northern America	0	0	0	0	0	0	1	0	0	0	0	0	0	0	0	0	1	0	0	0	1	0	0	0	0	0	0	0	0	0	0	0
765	Yan_2022	2105B	USA	2105	Human	stool	inpatient	hematopoietic_cell_transplantation	na					United States of America	Americas	North America	Northern America	0	0	0	0	0	0	1	0	0	0	0	0	0	0	0	0	1	0	0	0	1	0	0	0	0	0	0	0	0	0	0	0
766	Yan_2022	2105C	USA	2105	Human	stool	inpatient	hematopoietic_cell_transplantation	na					United States of America	Americas	North America	Northern America	0	0	0	0	0	0	1	0	0	0	0	0	0	0	0	0	1	0	0	0	1	0	0	0	1	0	1	0	0	0	0	0
767	Yan_2022	2105D	USA	2105	Human	stool	inpatient	hematopoietic_cell_transplantation	na					United States of America	Americas	North America	Northern America	0	0	0	0	0	0	0	0	0	0	0	0	0	0	0	0	1	0	0	0	1	0	0	0	1	0	1	0	0	0	0	0
768	Yan_2022	2105E	USA	2105	Human	stool	inpatient	hematopoietic_cell_transplantation	na					United States of America	Americas	North America	Northern America	0	0	0	0	0	0	1	0	0	0	0	0	0	0	0	0	1	0	0	0	1	0	0	0	1	0	1	0	0	0	0	0
769	Yan_2022	2105F	USA	2105	Human	stool	inpatient	hematopoietic_cell_transplantation	na					United States of America	Americas	North America	Northern America	0	0	0	1	0	0	1	0	0	0	0	0	0	0	0	0	1	0	1	0	1	0	0	0	1	0	1	0	0	0	0	0
770	Yan_2022	2142A	USA	2142	Human	stool	inpatient	hematopoietic_cell_transplantation	na					United States of America	Americas	North America	Northern America	0	0	0	0	0	0	0	0	0	0	0	0	0	0	0	0	0	0	0	0	1	0	0	0	0	0	0	0	0	0	0	0
771	Yan_2022	2142C	USA	2142	Human	stool	inpatient	hematopoietic_cell_transplantation	na					United States of America	Americas	North America	Northern America	0	0	0	0	0	0	0	0	0	0	0	0	0	0	0	0	0	0	0	0	1	0	0	0	0	0	0	0	0	0	0	0
772	Yan_2022	2142J	USA	2142	Human	stool	inpatient	hematopoietic_cell_transplantation	na					United States of America	Americas	North America	Northern America	0	0	0	1	0	0	0	0	0	0	0	0	0	0	0	0	0	0	0	0	0	0	0	0	0	0	0	0	0	0	0	0
773	Yan_2022	2142K	USA	2142	Human	stool	inpatient	hematopoietic_cell_transplantation	na					United States of America	Americas	North America	Northern America	0	0	0	1	0	0	0	0	0	0	0	0	0	0	0	0	0	0	0	0	0	0	0	0	1	0	0	0	0	0	0	0
774	Yan_2022	2142L	USA	2142	Human	stool	inpatient	hematopoietic_cell_transplantation	na					United States of America	Americas	North America	Northern America	0	0	0	1	0	0	0	0	0	0	0	0	0	0	0	0	0	0	0	0	0	0	0	0	0	0	0	0	0	0	0	0
775	Yan_2022	2142M	USA	2142	Human	stool	inpatient	hematopoietic_cell_transplantation	na					United States of America	Americas	North America	Northern America	0	0	0	1	0	0	1	0	0	0	0	0	0	0	0	1	0	0	0	0	0	0	0	0	0	0	0	0	0	0	0	0
776	Yan_2022	653A	USA	653	Human	stool	inpatient	hematopoietic_cell_transplantation	na					United States of America	Americas	North America	Northern America	0	0	0	1	0	0	0	0	0	0	0	0	0	0	0	0	0	0	0	0	0	0	0	0	1	0	0	0	0	0	0	0
777	Yan_2022	653F	USA	653	Human	stool	inpatient	hematopoietic_cell_transplantation	na					United States of America	Americas	North America	Northern America	0	0	0	0	0	0	0	0	0	0	0	0	0	0	0	0	0	0	0	0	0	0	0	0	1	0	0	0	0	0	0	0
778	Yan_2022	653G	USA	653	Human	stool	inpatient	hematopoietic_cell_transplantation	na					United States of America	Americas	North America	Northern America	0	0	0	0	0	0	0	0	0	0	0	0	0	0	0	0	1	0	1	0	1	0	0	0	0	0	0	0	0	0	0	0
779	Yan_2022	653H	USA	653	Human	stool	inpatient	hematopoietic_cell_transplantation	na					United States of America	Americas	North America	Northern America	0	0	0	0	0	0	1	0	0	0	0	0	0	0	0	0	1	0	1	0	1	0	0	0	0	0	0	0	0	0	0	0
780	Yan_2022	668A	USA	668	Human	stool	inpatient	hematopoietic_cell_transplantation	na					United States of America	Americas	North America	Northern America	0	0	0	0	0	0	0	0	0	0	0	0	0	0	0	0	1	0	0	0	1	0	0	0	1	0	0	0	0	0	0	0
781	Yan_2022	668B	USA	668	Human	stool	inpatient	hematopoietic_cell_transplantation	na					United States of America	Americas	North America	Northern America	0	0	0	0	0	0	0	0	0	0	0	0	0	0	0	0	1	0	0	0	1	0	0	0	1	0	0	0	0	0	0	0
782	Yan_2022	668BB	USA	668	Human	stool	inpatient	hematopoietic_cell_transplantation	na					United States of America	Americas	North America	Northern America	0	0	0	1	0	0	1	0	0	0	0	0	0	0	0	0	1	0	0	0	1	0	0	0	1	0	0	0	0	0	0	0
783	Yan_2022	668CC	USA	668	Human	stool	inpatient	hematopoietic_cell_transplantation	na					United States of America	Americas	North America	Northern America	0	0	0	1	0	0	1	0	0	0	0	0	0	0	0	0	1	0	0	0	1	0	0	0	1	0	0	0	0	0	0	0
784	Yan_2022	668D	USA	668	Human	stool	inpatient	hematopoietic_cell_transplantation	na					United States of America	Americas	North America	Northern America	0	0	0	0	0	0	0	0	0	0	0	0	0	0	0	0	0	0	0	0	0	0	0	0	1	0	0	0	0	0	0	0
785	Yan_2022	668DD	USA	668	Human	stool	inpatient	hematopoietic_cell_transplantation	na					United States of America	Americas	North America	Northern America	0	0	0	1	0	0	1	0	0	0	0	0	0	0	0	0	1	0	0	0	1	0	0	0	1	0	0	0	0	0	0	0
786	Yan_2022	668EE	USA	668	Human	stool	inpatient	hematopoietic_cell_transplantation	na					United States of America	Americas	North America	Northern America	0	0	0	1	0	0	1	0	0	0	0	0	0	0	0	0	1	0	0	0	1	0	0	0	1	0	0	0	0	0	0	0
787	Yan_2022	668F	USA	668	Human	stool	inpatient	hematopoietic_cell_transplantation	na					United States of America	Americas	North America	Northern America	0	0	0	0	0	0	0	0	0	0	0	0	0	0	0	0	1	0	0	0	1	0	0	0	1	0	0	0	0	0	0	0
788	Yan_2022	668FF	USA	668	Human	stool	inpatient	hematopoietic_cell_transplantation	na					United States of America	Americas	North America	Northern America	0	0	0	1	0	0	1	0	0	0	0	0	0	0	0	0	1	0	0	0	1	0	0	0	1	0	0	0	0	0	0	0
789	Yan_2022	668G	USA	668	Human	stool	inpatient	hematopoietic_cell_transplantation	na					United States of America	Americas	North America	Northern America	0	0	0	1	0	0	1	0	0	0	0	0	0	0	0	0	1	0	0	0	1	0	0	0	1	0	0	0	0	0	0	0
790	Yan_2022	668GG	USA	668	Human	stool	inpatient	hematopoietic_cell_transplantation	na					United States of America	Americas	North America	Northern America	0	0	0	1	0	0	0	0	0	0	0	0	0	0	0	0	1	0	0	0	1	0	0	0	1	0	0	0	0	0	0	0
791	Yan_2022	668HH	USA	668	Human	stool	inpatient	hematopoietic_cell_transplantation	na					United States of America	Americas	North America	Northern America	0	0	0	1	0	0	0	0	0	0	0	0	0	0	0	0	1	0	0	0	1	0	0	0	1	0	0	0	0	0	0	0
792	Yan_2022	668II	USA	668	Human	stool	inpatient	hematopoietic_cell_transplantation	na					United States of America	Americas	North America	Northern America	0	0	0	1	0	0	0	0	0	0	0	0	0	0	0	0	1	0	0	0	1	0	0	0	1	0	0	0	0	0	0	0
793	Yan_2022	668JJ	USA	668	Human	stool	inpatient	hematopoietic_cell_transplantation	na					United States of America	Americas	North America	Northern America	0	0	0	1	0	0	0	0	0	0	0	0	0	0	0	0	1	0	0	0	1	0	0	0	1	0	0	0	0	0	0	0
794	Yan_2022	668K	USA	668	Human	stool	inpatient	hematopoietic_cell_transplantation	na					United States of America	Americas	North America	Northern America	0	0	0	0	0	0	0	0	0	0	0	0	0	0	0	0	1	0	0	0	1	0	0	0	0	0	0	0	0	0	0	0
795	Yan_2022	668KK	USA	668	Human	stool	inpatient	hematopoietic_cell_transplantation	na					United States of America	Americas	North America	Northern America	0	0	0	1	0	0	0	0	0	0	0	0	0	0	0	0	1	0	0	0	1	0	0	0	1	0	0	0	0	0	0	0
796	Yan_2022	668L	USA	668	Human	stool	inpatient	hematopoietic_cell_transplantation	na					United States of America	Americas	North America	Northern America	0	0	0	1	0	0	1	0	0	0	0	0	0	0	0	0	1	0	0	0	1	0	0	0	1	0	0	0	0	0	0	0
797	Yan_2022	668LL	USA	668	Human	stool	inpatient	hematopoietic_cell_transplantation	na					United States of America	Americas	North America	Northern America	0	0	0	1	0	0	1	0	0	0	0	0	0	0	0	0	1	0	0	0	1	0	0	0	1	0	0	0	0	0	0	0
798	Yan_2022	668M	USA	668	Human	stool	inpatient	hematopoietic_cell_transplantation	na					United States of America	Americas	North America	Northern America	0	0	0	1	0	0	1	0	0	0	0	0	0	0	0	0	1	0	0	0	1	0	0	0	1	0	0	0	0	0	0	0
799	Yan_2022	668MM	USA	668	Human	stool	inpatient	hematopoietic_cell_transplantation	na					United States of America	Americas	North America	Northern America	0	0	0	1	0	0	0	0	0	0	0	0	0	0	0	0	1	0	0	0	1	0	0	0	1	0	0	0	0	0	0	0
800	Yan_2022	668N	USA	668	Human	stool	inpatient	hematopoietic_cell_transplantation	na					United States of America	Americas	North America	Northern America	0	0	0	1	0	0	1	0	0	0	0	0	0	0	0	0	1	0	0	0	1	0	0	0	1	0	0	0	0	0	0	0
801	Yan_2022	668NN	USA	668	Human	stool	inpatient	hematopoietic_cell_transplantation	na					United States of America	Americas	North America	Northern America	0	0	0	1	0	0	0	0	0	0	0	0	0	0	0	0	1	0	0	0	1	0	0	0	1	0	0	0	0	0	0	0
802	Yan_2022	668O	USA	668	Human	stool	inpatient	hematopoietic_cell_transplantation	na					United States of America	Americas	North America	Northern America	0	0	0	1	0	0	1	0	0	0	0	0	0	0	0	0	1	0	0	0	1	0	0	0	0	0	0	0	0	0	0	0
803	Yan_2022	668P	USA	668	Human	stool	inpatient	hematopoietic_cell_transplantation	na					United States of America	Americas	North America	Northern America	0	0	0	1	0	0	1	0	0	0	0	0	0	0	0	0	1	0	0	0	1	0	0	0	1	0	0	0	0	0	0	0
804	Yan_2022	668Q	USA	668	Human	stool	inpatient	hematopoietic_cell_transplantation	na					United States of America	Americas	North America	Northern America	0	0	0	1	0	0	1	0	0	0	0	0	0	0	0	0	1	0	0	0	1	0	0	0	1	0	0	0	0	0	0	0
805	Yan_2022	668S	USA	668	Human	stool	inpatient	hematopoietic_cell_transplantation	na					United States of America	Americas	North America	Northern America	0	0	0	0	0	0	0	0	0	0	0	0	0	0	0	0	0	0	0	0	0	0	0	0	1	0	0	0	0	0	0	0
806	Yan_2022	668T	USA	668	Human	stool	inpatient	hematopoietic_cell_transplantation	na					United States of America	Americas	North America	Northern America	0	0	0	1	0	0	0	0	0	0	0	0	0	0	0	0	1	0	0	0	1	0	0	0	1	0	0	0	0	0	0	0
807	Yan_2022	668U	USA	668	Human	stool	inpatient	hematopoietic_cell_transplantation	na					United States of America	Americas	North America	Northern America	0	0	0	1	0	0	1	0	0	0	0	0	0	0	0	0	1	0	0	0	1	0	0	0	1	0	0	0	0	0	0	0
808	Yan_2022	668V	USA	668	Human	stool	inpatient	hematopoietic_cell_transplantation	na					United States of America	Americas	North America	Northern America	0	0	0	1	0	0	1	0	0	0	0	0	0	0	0	0	1	0	0	0	1	0	0	0	1	0	0	0	0	0	0	0
809	Yan_2022	668W	USA	668	Human	stool	inpatient	hematopoietic_cell_transplantation	na					United States of America	Americas	North America	Northern America	0	0	0	1	0	0	1	0	0	0	0	0	0	0	0	0	1	0	0	0	1	0	0	0	0	0	0	0	0	0	0	0
810	Yan_2022	668X	USA	668	Human	stool	inpatient	hematopoietic_cell_transplantation	na					United States of America	Americas	North America	Northern America	0	0	0	1	0	0	1	0	0	0	0	0	0	0	0	0	1	0	0	0	1	0	0	0	1	0	0	0	0	0	0	0
811	Yan_2022	668Y	USA	668	Human	stool	inpatient	hematopoietic_cell_transplantation	na					United States of America	Americas	North America	Northern America	0	0	0	1	0	0	1	0	0	0	0	0	0	0	0	0	1	0	0	0	1	0	0	0	1	0	0	0	0	0	0	0
812	Yan_2022	668Z	USA	668	Human	stool	inpatient	hematopoietic_cell_transplantation	na					United States of America	Americas	North America	Northern America	0	0	0	1	0	0	1	0	0	0	0	0	0	0	0	0	1	0	0	0	1	0	0	0	0	0	0	0	0	0	0	0
813	Yan_2022	FMT.0001A	USA	FMT.0001	Human	stool	inpatient	hematopoietic_cell_transplantation	na					United States of America	Americas	North America	Northern America	0	0	0	1	0	0	1	1	0	0	0	0	0	0	0	0	1	0	1	0	1	0	0	0	0	0	0	0	0	0	0	0
814	Yan_2022	FMT.0001E	USA	FMT.0001	Human	stool	inpatient	hematopoietic_cell_transplantation	na					United States of America	Americas	North America	Northern America	0	0	0	1	0	0	0	0	0	0	0	0	0	0	0	0	1	0	1	0	1	0	0	0	1	0	0	0	0	0	0	0
815	Yan_2022	FMT.0009A	USA	FMT.0009	Human	stool	inpatient	hematopoietic_cell_transplantation	na					United States of America	Americas	North America	Northern America	0	0	0	0	0	0	0	0	0	0	0	0	0	0	0	0	0	0	0	0	0	0	0	0	0	0	0	0	0	0	0	0
816	Yan_2022	FMT.0009AA	USA	FMT.0009	Human	stool	inpatient	hematopoietic_cell_transplantation	na					United States of America	Americas	North America	Northern America	0	0	0	0	0	0	1	0	0	0	0	0	0	0	0	0	0	0	0	0	0	0	0	0	0	0	0	0	0	0	0	0
817	Yan_2022	FMT.0009X	USA	FMT.0009	Human	stool	inpatient	hematopoietic_cell_transplantation	na					United States of America	Americas	North America	Northern America	0	0	0	0	0	0	0	0	0	0	0	0	0	0	1	0	0	0	0	0	1	0	0	0	1	0	0	0	0	0	0	0
818	Yan_2022	FMT.0010A	USA	FMT.0010	Human	stool	inpatient	hematopoietic_cell_transplantation	na					United States of America	Americas	North America	Northern America	0	0	0	1	0	0	0	0	0	0	0	0	0	0	0	0	1	0	0	0	1	0	0	0	1	0	1	0	0	0	0	0
819	Yan_2022	FMT.0010S	USA	FMT.0010	Human	stool	inpatient	hematopoietic_cell_transplantation	na					United States of America	Americas	North America	Northern America	0	0	0	0	0	0	1	0	0	0	0	0	0	0	0	0	1	0	0	0	1	0	0	0	1	0	0	0	0	0	0	0
820	Yan_2022	FMT.0020A	USA	FMT.0020	Human	stool	inpatient	hematopoietic_cell_transplantation	na					United States of America	Americas	North America	Northern America	0	0	0	1	0	0	0	0	0	0	0	0	0	0	0	0	0	0	1	1	1	0	1	0	1	0	1	0	0	0	0	0
821	Yan_2022	FMT.0020G	USA	FMT.0020	Human	stool	inpatient	hematopoietic_cell_transplantation	na					United States of America	Americas	North America	Northern America	0	0	0	0	0	0	1	0	0	0	0	0	0	0	0	0	0	0	1	1	1	0	1	0	1	0	1	0	0	0	0	0
822	Yan_2022	FMT.0034A	USA	FMT.0034	Human	stool	inpatient	hematopoietic_cell_transplantation	na					United States of America	Americas	North America	Northern America	0	0	0	0	0	0	0	0	0	0	0	0	0	0	1	0	0	0	0	1	0	0	1	0	1	0	1	0	0	0	0	0
823	Yan_2022	FMT.0034I	USA	FMT.0034	Human	stool	inpatient	hematopoietic_cell_transplantation	na					United States of America	Americas	North America	Northern America	0	0	1	0	0	0	0	0	0	0	0	0	0	0	1	0	1	0	0	1	1	0	1	0	1	1	1	0	0	0	1	0
824	Yan_2022	FMT.0034J	USA	FMT.0034	Human	stool	inpatient	hematopoietic_cell_transplantation	na					United States of America	Americas	North America	Northern America	0	0	0	1	0	0	0	0	0	0	0	0	0	0	0	0	1	0	0	1	1	0	1	0	1	0	1	0	0	0	0	0
825	Yan_2022	FMT.0035A	USA	FMT.0035	Human	stool	inpatient	hematopoietic_cell_transplantation	na					United States of America	Americas	North America	Northern America	0	0	0	1	0	0	0	0	0	0	0	0	0	0	0	0	1	0	1	0	1	0	0	0	0	0	0	0	0	0	0	0
826	Yan_2022	FMT.0035K	USA	FMT.0035	Human	stool	inpatient	hematopoietic_cell_transplantation	na					United States of America	Americas	North America	Northern America	0	0	0	1	0	0	0	0	0	0	0	0	0	0	0	0	1	0	1	0	1	0	0	0	1	0	0	0	0	0	0	0
827	Yan_2022	FMT.0039A	USA	FMT.0039	Human	stool	inpatient	hematopoietic_cell_transplantation	na					United States of America	Americas	North America	Northern America	0	0	0	1	0	0	0	0	0	0	0	0	0	0	0	0	1	0	1	0	1	0	0	0	1	0	0	0	0	0	0	0
828	Yan_2022	FMT.0039E	USA	FMT.0039	Human	stool	inpatient	hematopoietic_cell_transplantation	na					United States of America	Americas	North America	Northern America	0	0	0	0	0	0	0	0	0	0	0	0	0	0	0	0	1	0	0	0	1	0	0	0	1	0	0	0	0	0	0	0
829	Yan_2022	FMT.0039F	USA	FMT.0039	Human	stool	inpatient	hematopoietic_cell_transplantation	na					United States of America	Americas	North America	Northern America	0	0	0	0	0	0	0	0	0	0	0	0	0	0	0	0	0	0	0	0	1	0	0	0	1	0	0	0	0	0	0	0
830	Yan_2022	FMT.0050A	USA	FMT.0050	Human	stool	inpatient	hematopoietic_cell_transplantation	na					United States of America	Americas	North America	Northern America	0	0	0	0	0	0	0	0	0	0	0	0	0	0	0	0	0	0	0	0	1	0	0	0	1	0	0	0	0	0	0	0
831	Yan_2022	FMT.0050L	USA	FMT.0050	Human	stool	inpatient	hematopoietic_cell_transplantation	na					United States of America	Americas	North America	Northern America	0	0	0	1	0	0	0	0	0	0	0	0	0	0	0	0	1	0	0	0	1	0	0	0	0	0	0	0	0	0	0	0
832	Yan_2022	FMT.0061A	USA	FMT.0061	Human	stool	inpatient	hematopoietic_cell_transplantation	na					United States of America	Americas	North America	Northern America	0	0	0	1	0	0	0	0	0	0	0	0	0	0	0	0	1	0	1	0	1	0	0	0	1	0	0	0	0	0	0	0
833	Yan_2022	FMT.0061Z	USA	FMT.0061	Human	stool	inpatient	hematopoietic_cell_transplantation	na					United States of America	Americas	North America	Northern America	0	0	0	1	0	0	1	0	0	0	0	0	0	0	0	0	1	0	1	0	1	0	0	0	1	0	1	0	0	0	0	0
834	Yan_2022	FMT.0063A	USA	FMT.0063	Human	stool	inpatient	hematopoietic_cell_transplantation	na					United States of America	Americas	North America	Northern America	1	0	0	1	0	0	0	0	0	0	0	0	0	0	0	0	0	0	1	0	1	0	0	0	1	0	1	0	0	0	0	0
835	Yan_2022	FMT.0063OO	USA	FMT.0063	Human	stool	inpatient	hematopoietic_cell_transplantation	na					United States of America	Americas	North America	Northern America	0	0	0	0	0	0	1	0	0	0	0	0	0	0	0	1	1	1	0	0	1	0	0	0	1	0	0	0	0	0	1	0
836	Yan_2022	FMT.0064B	USA	FMT.0064	Human	stool	inpatient	hematopoietic_cell_transplantation	na					United States of America	Americas	North America	Northern America	0	0	0	1	0	0	0	0	0	0	0	0	0	0	0	0	0	0	1	0	1	0	0	0	1	0	1	0	0	0	0	0
837	Yan_2022	FMT.0064C	USA	FMT.0064	Human	stool	inpatient	hematopoietic_cell_transplantation	na					United States of America	Americas	North America	Northern America	0	0	0	1	0	0	0	0	0	0	0	0	0	0	0	0	0	0	1	0	1	0	0	0	1	0	1	0	0	0	0	0
838	Yan_2022	FMT.0064D	USA	FMT.0064	Human	stool	inpatient	hematopoietic_cell_transplantation	na					United States of America	Americas	North America	Northern America	0	0	0	1	0	0	0	0	0	0	0	0	0	0	0	0	0	0	1	0	1	0	0	0	1	0	1	0	0	0	0	0
839	Yan_2022	FMT.0064F	USA	FMT.0064	Human	stool	inpatient	hematopoietic_cell_transplantation	na					United States of America	Americas	North America	Northern America	0	0	0	1	0	0	0	0	0	0	0	0	0	0	0	0	0	0	1	0	1	0	0	0	1	0	1	0	0	0	0	0
840	Yan_2022	FMT.0064G	USA	FMT.0064	Human	stool	inpatient	hematopoietic_cell_transplantation	na					United States of America	Americas	North America	Northern America	0	0	0	1	0	0	0	0	0	0	0	0	0	0	0	0	0	0	0	0	1	0	0	0	1	0	0	0	0	0	0	0
841	Yan_2022	FMT.0064M	USA	FMT.0064	Human	stool	inpatient	hematopoietic_cell_transplantation	na					United States of America	Americas	North America	Northern America	0	0	0	0	0	0	0	0	0	0	0	0	0	0	0	0	0	0	0	0	0	0	0	0	0	0	0	0	0	0	0	0
842	Yan_2022	FMT.0064X	USA	FMT.0064	Human	stool	inpatient	hematopoietic_cell_transplantation	na					United States of America	Americas	North America	Northern America	0	0	0	1	0	0	1	0	0	0	0	0	0	0	0	0	1	0	0	0	1	0	0	0	1	0	1	0	0	0	0	0
843	Yan_2022	FMT.0066B	USA	FMT.0066	Human	stool	inpatient	hematopoietic_cell_transplantation	na					United States of America	Americas	North America	Northern America	0	0	0	0	0	0	0	0	0	0	0	0	0	0	0	0	1	0	0	0	0	0	0	0	1	0	0	0	0	0	0	0
844	Yan_2022	FMT.0066D	USA	FMT.0066	Human	stool	inpatient	hematopoietic_cell_transplantation	na					United States of America	Americas	North America	Northern America	0	0	0	0	0	0	0	0	0	0	0	0	0	0	0	0	1	0	0	0	1	0	0	0	1	0	0	0	0	0	0	0
845	Yan_2022	FMT.0066E	USA	FMT.0066	Human	stool	inpatient	hematopoietic_cell_transplantation	na					United States of America	Americas	North America	Northern America	0	0	0	0	0	0	0	0	0	0	0	0	0	0	0	0	0	0	0	0	1	0	0	0	1	0	0	0	0	0	0	0
846	Yan_2022	FMT.0066I	USA	FMT.0066	Human	stool	inpatient	hematopoietic_cell_transplantation	na					United States of America	Americas	North America	Northern America	0	0	0	0	0	0	0	0	0	0	0	0	0	0	0	0	0	0	0	0	0	0	0	0	1	0	0	0	0	0	0	0
847	Yan_2022	FMT.0066J	USA	FMT.0066	Human	stool	inpatient	hematopoietic_cell_transplantation	na					United States of America	Americas	North America	Northern America	0	0	0	0	0	0	0	0	0	0	0	0	0	0	0	0	1	0	0	0	1	0	0	0	1	0	0	0	0	0	0	0
848	Yan_2022	FMT.0066M	USA	FMT.0066	Human	stool	inpatient	hematopoietic_cell_transplantation	na					United States of America	Americas	North America	Northern America	0	0	0	0	0	0	0	0	0	0	0	0	0	0	0	0	1	0	0	0	1	0	0	0	1	0	0	0	0	0	0	0
849	Yan_2022	FMT.0066N	USA	FMT.0066	Human	stool	inpatient	hematopoietic_cell_transplantation	na					United States of America	Americas	North America	Northern America	0	0	0	0	0	0	0	0	0	0	0	0	0	0	0	0	1	0	0	0	1	0	0	0	1	0	0	0	0	0	0	0
850	Yan_2022	FMT.0066O	USA	FMT.0066	Human	stool	inpatient	hematopoietic_cell_transplantation	na					United States of America	Americas	North America	Northern America	0	0	0	0	0	0	0	0	0	0	0	0	0	0	0	0	0	0	0	0	1	0	0	0	1	0	0	0	0	0	0	0
851	Yan_2022	FMT.0066P	USA	FMT.0066	Human	stool	inpatient	hematopoietic_cell_transplantation	na					United States of America	Americas	North America	Northern America	0	0	0	0	0	0	0	0	0	0	0	0	0	0	0	0	1	0	0	0	1	0	0	0	0	0	0	0	0	0	0	0
852	Yan_2022	FMT.0066Q	USA	FMT.0066	Human	stool	inpatient	hematopoietic_cell_transplantation	na					United States of America	Americas	North America	Northern America	0	0	0	0	0	0	0	0	0	0	0	0	0	0	0	0	1	0	0	0	1	0	0	0	1	0	0	0	0	0	0	0
853	Yan_2022	FMT.0066R	USA	FMT.0066	Human	stool	inpatient	hematopoietic_cell_transplantation	na					United States of America	Americas	North America	Northern America	0	0	0	0	0	0	0	0	0	0	0	0	0	0	0	0	0	0	0	0	1	0	0	0	0	0	0	0	0	0	0	0
854	Yan_2022	FMT.0066S	USA	FMT.0066	Human	stool	inpatient	hematopoietic_cell_transplantation	na					United States of America	Americas	North America	Northern America	0	0	0	0	0	0	0	0	0	0	0	0	0	0	0	0	1	0	0	0	1	0	0	0	1	0	0	0	0	0	0	0
855	Yan_2022	FMT.0066T	USA	FMT.0066	Human	stool	inpatient	hematopoietic_cell_transplantation	na					United States of America	Americas	North America	Northern America	0	0	0	0	0	0	0	0	0	0	0	0	0	0	0	0	0	0	0	0	1	0	0	0	1	0	0	0	0	0	0	0
856	Yan_2022	FMT.0066U	USA	FMT.0066	Human	stool	inpatient	hematopoietic_cell_transplantation	na					United States of America	Americas	North America	Northern America	0	0	0	0	0	0	0	0	0	0	0	0	0	0	0	0	1	0	0	0	1	0	0	0	1	0	0	0	0	0	0	0
857	Yan_2022	FMT.0066V	USA	FMT.0066	Human	stool	inpatient	hematopoietic_cell_transplantation	na					United States of America	Americas	North America	Northern America	0	0	0	0	0	0	0	0	0	0	0	0	0	0	0	0	1	0	0	0	1	0	0	0	1	0	0	0	0	0	0	0
858	Yan_2022	FMT.0066W	USA	FMT.0066	Human	stool	inpatient	hematopoietic_cell_transplantation	na					United States of America	Americas	North America	Northern America	0	0	0	0	0	0	0	0	0	0	0	0	0	0	0	0	1	0	0	0	1	0	0	0	1	0	0	0	0	0	0	0
859	Yan_2022	FMT.0066X	USA	FMT.0066	Human	stool	inpatient	hematopoietic_cell_transplantation	na					United States of America	Americas	North America	Northern America	0	0	0	0	0	0	0	0	0	0	0	0	0	0	0	0	1	0	0	0	1	0	0	0	1	0	0	0	0	0	0	0
860	Yan_2022	FMT.0069C	USA	FMT.0069	Human	stool	inpatient	hematopoietic_cell_transplantation	na					United States of America	Americas	North America	Northern America	0	0	1	1	0	0	0	0	0	0	0	0	0	0	0	0	1	0	0	1	1	0	1	0	1	0	1	0	0	0	0	0
861	Yan_2022	FMT.0069D	USA	FMT.0069	Human	stool	inpatient	hematopoietic_cell_transplantation	na					United States of America	Americas	North America	Northern America	0	0	1	1	0	0	0	0	0	0	0	0	0	0	0	0	0	0	0	1	0	0	1	0	1	0	1	0	0	0	0	0
862	Yan_2022	FMT.0069E	USA	FMT.0069	Human	stool	inpatient	hematopoietic_cell_transplantation	na					United States of America	Americas	North America	Northern America	0	0	1	1	0	0	0	0	0	0	0	0	0	0	0	0	0	0	0	1	0	0	1	0	1	0	0	0	0	0	0	0
863	Yan_2022	FMT.0069F	USA	FMT.0069	Human	stool	inpatient	hematopoietic_cell_transplantation	na					United States of America	Americas	North America	Northern America	0	0	1	1	0	0	1	0	0	0	0	0	0	0	0	0	1	0	0	1	1	0	1	0	1	0	1	0	0	0	0	0
864	Yan_2022	FMT.0069G	USA	FMT.0069	Human	stool	inpatient	hematopoietic_cell_transplantation	na					United States of America	Americas	North America	Northern America	0	0	1	1	0	0	1	0	0	0	0	0	0	0	0	0	1	0	0	1	1	0	1	0	1	0	1	0	0	0	0	0
865	Yan_2022	FMT.0069H	USA	FMT.0069	Human	stool	inpatient	hematopoietic_cell_transplantation	na					United States of America	Americas	North America	Northern America	0	0	1	1	0	0	1	0	0	0	0	0	0	0	0	0	1	0	0	1	1	0	1	0	1	0	1	0	0	0	0	0
866	Yan_2022	FMT.0069I	USA	FMT.0069	Human	stool	inpatient	hematopoietic_cell_transplantation	na					United States of America	Americas	North America	Northern America	0	0	1	1	0	0	1	0	0	0	0	0	0	0	0	0	1	0	0	1	1	0	1	0	1	0	1	0	0	0	0	0
867	Yan_2022	FMT.0069J	USA	FMT.0069	Human	stool	inpatient	hematopoietic_cell_transplantation	na					United States of America	Americas	North America	Northern America	0	0	1	1	0	0	1	0	0	0	0	0	0	0	0	0	1	0	0	1	1	0	1	0	1	0	1	0	0	0	0	0
868	Yan_2022	FMT.0069O	USA	FMT.0069	Human	stool	inpatient	hematopoietic_cell_transplantation	na					United States of America	Americas	North America	Northern America	0	0	1	1	0	0	1	0	0	0	0	0	0	0	0	0	1	0	0	1	1	0	1	0	1	0	1	0	0	0	0	0
869	Yan_2022	FMT.0069P	USA	FMT.0069	Human	stool	inpatient	hematopoietic_cell_transplantation	na					United States of America	Americas	North America	Northern America	0	0	1	1	0	0	1	0	0	0	0	0	0	0	0	0	1	0	0	1	1	0	1	0	1	0	1	0	0	0	0	0
870	Yan_2022	FMT.0069Q	USA	FMT.0069	Human	stool	inpatient	hematopoietic_cell_transplantation	na					United States of America	Americas	North America	Northern America	0	0	1	1	0	0	1	0	0	0	0	0	0	0	0	0	1	0	0	1	1	0	1	0	1	0	1	0	0	0	0	0
871	Yan_2022	FMT.0069R	USA	FMT.0069	Human	stool	inpatient	hematopoietic_cell_transplantation	na					United States of America	Americas	North America	Northern America	0	0	1	1	0	0	1	0	0	0	0	0	0	0	0	0	1	0	0	1	1	0	1	0	1	0	1	0	0	0	0	0
872	Yan_2022	FMT.0069S	USA	FMT.0069	Human	stool	inpatient	hematopoietic_cell_transplantation	na					United States of America	Americas	North America	Northern America	0	0	1	1	0	0	1	0	0	0	0	0	0	0	0	0	1	0	0	1	1	0	1	0	1	0	1	0	0	0	0	0
873	Yan_2022	FMT.0077B	USA	FMT.0077	Human	stool	inpatient	hematopoietic_cell_transplantation	na					United States of America	Americas	North America	Northern America	0	0	0	0	0	0	1	0	0	0	0	0	0	0	0	0	1	0	0	0	1	0	0	0	1	0	0	0	0	0	0	0
874	Yan_2022	FMT.0080A	USA	FMT.0080	Human	stool	inpatient	hematopoietic_cell_transplantation	na					United States of America	Americas	North America	Northern America	0	0	0	0	0	0	1	0	0	0	0	0	0	0	0	0	1	0	1	1	1	0	1	0	1	0	0	0	0	0	0	0
875	Yan_2022	FMT.0091E	USA	FMT.0091	Human	stool	inpatient	hematopoietic_cell_transplantation	na					United States of America	Americas	North America	Northern America	0	0	0	0	0	0	0	0	1	0	0	0	0	0	0	0	0	0	0	0	1	0	0	0	1	0	0	0	0	0	0	0
876	Yan_2022	FMT.0092D	USA	FMT.0092	Human	stool	inpatient	hematopoietic_cell_transplantation	na					United States of America	Americas	North America	Northern America	0	0	0	1	0	0	0	0	0	0	0	0	0	0	0	0	0	0	1	0	0	0	0	0	1	0	0	0	0	0	0	0
877	Yan_2022	FMT.0092E	USA	FMT.0092	Human	stool	inpatient	hematopoietic_cell_transplantation	na					United States of America	Americas	North America	Northern America	0	0	0	1	0	0	0	0	0	0	0	0	0	0	0	0	1	0	1	0	0	0	0	0	1	0	0	0	0	0	0	0
878	Yan_2022	FMT.0092EE	USA	FMT.0092	Human	stool	inpatient	hematopoietic_cell_transplantation	na					United States of America	Americas	North America	Northern America	0	0	0	1	0	0	0	0	0	0	0	0	0	0	0	0	0	0	1	0	0	0	0	0	1	0	0	0	0	0	0	0
879	Yan_2022	FMT.0092FF	USA	FMT.0092	Human	stool	inpatient	hematopoietic_cell_transplantation	na					United States of America	Americas	North America	Northern America	0	0	0	1	0	0	0	0	0	0	0	0	0	0	0	0	1	0	1	0	1	0	0	0	1	0	0	0	0	0	0	0
880	Yan_2022	FMT.0092G	USA	FMT.0092	Human	stool	inpatient	hematopoietic_cell_transplantation	na					United States of America	Americas	North America	Northern America	0	0	0	1	0	0	0	0	0	0	0	0	0	0	0	0	0	0	1	1	0	0	1	0	1	0	0	0	0	0	0	0
881	Yan_2022	FMT.0092HH	USA	FMT.0092	Human	stool	inpatient	hematopoietic_cell_transplantation	na					United States of America	Americas	North America	Northern America	0	0	0	1	0	0	0	0	0	0	0	0	0	0	0	0	0	0	1	0	0	0	0	0	1	0	0	0	0	0	0	0
882	Yan_2022	FMT.0092I	USA	FMT.0092	Human	stool	inpatient	hematopoietic_cell_transplantation	na					United States of America	Americas	North America	Northern America	0	0	0	1	0	0	0	0	0	0	0	0	0	0	0	0	0	0	0	1	0	0	1	0	1	0	0	0	0	0	0	0
883	Yan_2022	FMT.0092II	USA	FMT.0092	Human	stool	inpatient	hematopoietic_cell_transplantation	na					United States of America	Americas	North America	Northern America	0	0	0	1	0	0	0	0	0	0	0	0	0	0	0	0	0	0	1	0	0	0	0	0	1	0	0	0	0	0	0	0
884	Yan_2022	FMT.0092J	USA	FMT.0092	Human	stool	inpatient	hematopoietic_cell_transplantation	na					United States of America	Americas	North America	Northern America	0	0	0	1	0	0	1	0	0	0	0	0	0	0	0	0	1	0	0	0	1	0	1	0	0	0	0	0	0	0	0	0
885	Yan_2022	FMT.0092JJ	USA	FMT.0092	Human	stool	inpatient	hematopoietic_cell_transplantation	na					United States of America	Americas	North America	Northern America	0	0	0	1	0	0	0	0	0	0	0	0	0	0	0	0	0	0	1	0	1	0	0	0	1	0	0	0	0	0	0	0
886	Yan_2022	FMT.0092L	USA	FMT.0092	Human	stool	inpatient	hematopoietic_cell_transplantation	na					United States of America	Americas	North America	Northern America	0	0	0	1	0	0	1	0	0	0	0	0	0	0	0	0	1	0	0	0	1	0	0	0	0	0	0	0	0	0	0	0
887	Yan_2022	FMT.0092LL	USA	FMT.0092	Human	stool	inpatient	hematopoietic_cell_transplantation	na					United States of America	Americas	North America	Northern America	0	0	0	1	0	0	0	0	0	0	0	0	0	0	0	1	0	0	1	0	0	0	0	0	1	0	0	0	0	0	0	0
888	Yan_2022	FMT.0092M	USA	FMT.0092	Human	stool	inpatient	hematopoietic_cell_transplantation	na					United States of America	Americas	North America	Northern America	0	0	0	1	0	0	1	0	0	0	0	0	0	0	0	0	1	0	0	0	1	0	0	0	0	0	0	0	0	0	0	0
889	Yan_2022	FMT.0092MM	USA	FMT.0092	Human	stool	inpatient	hematopoietic_cell_transplantation	na					United States of America	Americas	North America	Northern America	0	0	0	1	0	0	0	0	0	0	0	0	0	0	0	0	1	0	1	0	1	0	0	0	1	0	1	0	0	0	0	0
890	Yan_2022	FMT.0092N	USA	FMT.0092	Human	stool	inpatient	hematopoietic_cell_transplantation	na					United States of America	Americas	North America	Northern America	0	0	0	1	0	0	1	0	0	0	0	0	0	0	0	0	1	0	0	0	1	0	0	0	1	0	0	0	0	0	0	0
891	Yan_2022	FMT.0092OO	USA	FMT.0092	Human	stool	inpatient	hematopoietic_cell_transplantation	na					United States of America	Americas	North America	Northern America	0	0	0	1	0	0	0	0	0	0	0	0	0	0	0	0	1	0	1	0	1	0	0	0	1	0	1	0	0	0	0	0
892	Yan_2022	FMT.0092P	USA	FMT.0092	Human	stool	inpatient	hematopoietic_cell_transplantation	na					United States of America	Americas	North America	Northern America	0	0	0	1	0	0	1	0	0	0	0	0	0	0	0	0	1	0	0	0	1	0	0	0	1	0	0	0	0	0	0	0
893	Yan_2022	FMT.0092Q	USA	FMT.0092	Human	stool	inpatient	hematopoietic_cell_transplantation	na					United States of America	Americas	North America	Northern America	0	0	0	1	0	0	1	0	0	0	0	0	0	0	0	0	1	0	0	0	1	0	0	0	1	0	0	0	0	0	0	0
894	Yan_2022	FMT.0092T	USA	FMT.0092	Human	stool	inpatient	hematopoietic_cell_transplantation	na					United States of America	Americas	North America	Northern America	0	0	0	1	0	0	1	0	0	0	0	0	0	0	0	0	1	0	0	0	1	0	0	0	1	0	0	0	0	0	0	0
895	Yan_2022	FMT.0092V	USA	FMT.0092	Human	stool	inpatient	hematopoietic_cell_transplantation	na					United States of America	Americas	North America	Northern America	0	0	0	1	0	0	1	0	0	0	0	0	0	0	0	0	1	0	0	0	1	0	0	0	1	0	0	0	0	0	0	0
896	Yan_2022	FMT.0092W	USA	FMT.0092	Human	stool	inpatient	hematopoietic_cell_transplantation	na					United States of America	Americas	North America	Northern America	0	0	0	1	0	0	1	0	0	0	0	0	0	0	0	0	1	0	0	0	1	0	0	0	1	0	0	0	0	0	0	0
897	Yan_2022	FMT.0092X	USA	FMT.0092	Human	stool	inpatient	hematopoietic_cell_transplantation	na					United States of America	Americas	North America	Northern America	0	0	0	1	0	0	1	0	0	0	0	0	0	0	0	0	1	0	0	0	1	0	0	0	1	0	0	0	0	0	0	0
898	Yan_2022	FMT.0092Y	USA	FMT.0092	Human	stool	inpatient	hematopoietic_cell_transplantation	na					United States of America	Americas	North America	Northern America	0	0	0	1	0	0	1	0	0	0	0	0	0	0	0	0	1	0	0	0	1	0	0	0	1	0	0	0	0	0	0	0
899	Yan_2022	FMT.0092Z	USA	FMT.0092	Human	stool	inpatient	hematopoietic_cell_transplantation	na					United States of America	Americas	North America	Northern America	0	0	0	1	0	0	1	0	0	0	0	0	0	0	0	0	1	0	0	0	1	0	0	0	1	0	0	0	0	0	0	0
900	Yan_2022	FMT.0093A	USA	FMT.0093	Human	stool	inpatient	hematopoietic_cell_transplantation	na					United States of America	Americas	North America	Northern America	0	0	0	0	0	0	0	0	0	0	0	0	0	0	0	0	1	0	0	0	1	0	0	0	1	0	1	0	0	0	0	0
901	Yan_2022	FMT.0093Z	USA	FMT.0093	Human	stool	inpatient	hematopoietic_cell_transplantation	na					United States of America	Americas	North America	Northern America	0	0	0	0	0	0	0	0	0	0	0	0	0	0	0	0	1	0	0	0	1	0	0	0	0	0	0	0	0	0	0	0
902	Yan_2022	FMT.0094A	USA	FMT.0094	Human	stool	inpatient	hematopoietic_cell_transplantation	na					United States of America	Americas	North America	Northern America	0	0	0	0	0	0	0	0	0	0	0	0	0	0	0	0	1	0	0	0	1	0	0	0	0	0	0	0	0	0	0	0
903	Yan_2022	FMT.0094D	USA	FMT.0094	Human	stool	inpatient	hematopoietic_cell_transplantation	na					United States of America	Americas	North America	Northern America	0	0	0	0	0	0	1	0	0	0	0	0	0	0	0	0	1	0	0	1	1	0	0	0	1	0	1	0	0	0	0	0
904	Yan_2022	FMT.0094E	USA	FMT.0094	Human	stool	inpatient	hematopoietic_cell_transplantation	na					United States of America	Americas	North America	Northern America	0	0	0	0	0	0	1	0	0	0	0	0	0	0	0	0	1	0	0	1	1	0	0	0	1	0	0	0	0	0	0	0
905	Yan_2022	FMT.0094R	USA	FMT.0094	Human	stool	inpatient	hematopoietic_cell_transplantation	na					United States of America	Americas	North America	Northern America	0	0	0	0	0	0	0	0	0	0	0	0	0	0	0	0	0	0	0	1	0	0	1	0	1	0	0	0	0	0	0	0
906	Yan_2022	FMT.0094U	USA	FMT.0094	Human	stool	inpatient	hematopoietic_cell_transplantation	na					United States of America	Americas	North America	Northern America	0	0	0	0	0	0	1	0	0	0	0	0	0	0	0	0	1	0	0	1	1	0	0	0	1	0	0	0	0	0	0	0
907	Yan_2022	FMT.0097A	USA	FMT.0097	Human	stool	inpatient	hematopoietic_cell_transplantation	na					United States of America	Americas	North America	Northern America	0	0	0	1	0	0	1	0	0	0	0	0	0	0	1	0	0	0	0	0	1	0	0	0	1	0	1	0	0	0	0	0
908	Yan_2022	FMT.0097B	USA	FMT.0097	Human	stool	inpatient	hematopoietic_cell_transplantation	na					United States of America	Americas	North America	Northern America	0	0	0	1	0	0	0	0	0	0	0	0	0	0	1	0	0	0	0	0	0	0	0	0	0	0	1	0	0	0	0	0
909	Yan_2022	FMT.0097C	USA	FMT.0097	Human	stool	inpatient	hematopoietic_cell_transplantation	na					United States of America	Americas	North America	Northern America	0	0	0	1	0	0	1	0	0	0	0	0	0	0	1	0	1	0	0	0	1	0	0	0	1	0	1	0	0	0	0	0
910	Yan_2022	FMT.0097D	USA	FMT.0097	Human	stool	inpatient	hematopoietic_cell_transplantation	na					United States of America	Americas	North America	Northern America	0	0	0	1	0	0	1	0	0	0	0	0	0	0	1	0	1	0	0	0	1	0	0	0	1	0	1	0	0	0	0	0
911	Yan_2022	FMT.0097E	USA	FMT.0097	Human	stool	inpatient	hematopoietic_cell_transplantation	na					United States of America	Americas	North America	Northern America	0	0	0	1	0	0	1	0	0	0	0	0	0	0	1	0	1	0	0	0	1	0	0	0	1	0	1	0	0	0	0	0
912	Yan_2022	FMT.0097G	USA	FMT.0097	Human	stool	inpatient	hematopoietic_cell_transplantation	na					United States of America	Americas	North America	Northern America	0	0	0	1	0	0	1	0	0	0	0	0	0	0	1	0	1	0	0	0	1	0	0	0	1	0	1	0	0	0	0	0
913	Yan_2022	FMT.0097H	USA	FMT.0097	Human	stool	inpatient	hematopoietic_cell_transplantation	na					United States of America	Americas	North America	Northern America	0	0	0	1	0	0	1	0	0	0	0	0	0	0	1	0	1	0	0	0	1	0	0	0	1	0	1	0	0	0	0	0
914	Yan_2022	FMT.0097I	USA	FMT.0097	Human	stool	inpatient	hematopoietic_cell_transplantation	na					United States of America	Americas	North America	Northern America	0	0	0	1	0	0	1	0	0	0	0	0	0	0	0	0	1	0	0	0	1	0	0	0	0	0	0	0	0	0	0	0
915	Yan_2022	FMT.0097J	USA	FMT.0097	Human	stool	inpatient	hematopoietic_cell_transplantation	na					United States of America	Americas	North America	Northern America	0	0	0	1	0	0	1	0	0	0	0	0	0	0	0	0	1	0	0	0	1	0	0	0	0	0	0	0	0	0	0	0
916	Yan_2022	FMT.0097K	USA	FMT.0097	Human	stool	inpatient	hematopoietic_cell_transplantation	na					United States of America	Americas	North America	Northern America	0	0	0	1	0	0	1	0	0	0	0	0	0	0	0	0	1	0	0	0	1	0	0	0	0	0	0	0	0	0	0	0
917	Yan_2022	FMT.0097M	USA	FMT.0097	Human	stool	inpatient	hematopoietic_cell_transplantation	na					United States of America	Americas	North America	Northern America	0	0	0	1	0	0	1	0	0	0	0	0	0	0	0	0	1	0	0	0	1	0	0	0	0	0	0	0	0	0	0	0
918	Yan_2022	FMT.0097N	USA	FMT.0097	Human	stool	inpatient	hematopoietic_cell_transplantation	na					United States of America	Americas	North America	Northern America	0	0	0	1	0	0	1	0	0	0	0	0	0	0	0	0	1	0	0	0	1	0	0	0	0	0	0	0	0	0	0	0
919	Yan_2022	FMT.0099A	USA	FMT.0099	Human	stool	inpatient	hematopoietic_cell_transplantation	na					United States of America	Americas	North America	Northern America	0	0	0	0	0	0	0	0	0	0	0	0	0	0	0	0	0	0	0	0	0	0	0	0	0	0	0	0	0	0	0	0
920	Yan_2022	FMT.0099O	USA	FMT.0099	Human	stool	inpatient	hematopoietic_cell_transplantation	na					United States of America	Americas	North America	Northern America	0	0	0	1	0	0	0	0	0	0	0	0	0	0	1	0	1	0	0	1	1	0	1	0	1	0	1	0	0	0	0	0
921	Yan_2022	FMT.0103Y	USA	FMT.0103	Human	stool	inpatient	hematopoietic_cell_transplantation	na					United States of America	Americas	North America	Northern America	0	0	0	1	0	0	1	1	0	0	0	0	0	0	0	0	1	0	0	0	1	0	0	0	1	0	1	0	0	0	0	0
922	Yan_2022	FMT.0106A	USA	FMT.0106	Human	stool	inpatient	hematopoietic_cell_transplantation	na					United States of America	Americas	North America	Northern America	0	0	0	1	0	0	0	0	0	0	0	0	0	0	0	0	1	0	1	0	1	0	0	0	0	0	0	0	0	0	0	0
923	Yan_2022	FMT.0106S	USA	FMT.0106	Human	stool	inpatient	hematopoietic_cell_transplantation	na					United States of America	Americas	North America	Northern America	0	0	0	0	0	0	0	0	0	0	0	0	0	0	0	1	1	0	0	0	1	0	0	0	1	0	0	0	0	0	1	0
924	Yan_2022	FMT.0107A	USA	FMT.0107	Human	stool	inpatient	hematopoietic_cell_transplantation	na					United States of America	Americas	North America	Northern America	0	0	0	0	0	0	0	0	0	0	0	0	0	0	0	0	1	0	1	0	1	0	0	0	0	0	0	0	0	0	0	0
925	Yan_2022	FMT.0111B	USA	FMT.0111	Human	stool	inpatient	hematopoietic_cell_transplantation	na					United States of America	Americas	North America	Northern America	0	0	0	1	0	0	0	0	0	0	0	0	0	0	0	0	1	0	1	0	1	0	0	0	1	0	0	0	0	0	0	0
926	Yan_2022	FMT.0111C	USA	FMT.0111	Human	stool	inpatient	hematopoietic_cell_transplantation	na					United States of America	Americas	North America	Northern America	0	0	0	1	0	0	0	0	0	0	0	0	0	0	0	0	1	0	1	0	1	0	0	0	1	0	0	0	0	0	0	0
927	Yan_2022	FMT.0111D	USA	FMT.0111	Human	stool	inpatient	hematopoietic_cell_transplantation	na					United States of America	Americas	North America	Northern America	0	0	0	1	0	0	0	0	0	0	0	0	0	0	0	0	1	0	1	0	1	0	0	0	1	0	0	0	0	0	0	0
928	Yan_2022	FMT.0111E	USA	FMT.0111	Human	stool	inpatient	hematopoietic_cell_transplantation	na					United States of America	Americas	North America	Northern America	0	0	0	1	0	0	0	0	0	0	0	0	0	0	0	0	1	0	1	0	1	0	0	0	1	0	1	0	0	0	0	0
929	Yan_2022	FMT.0111F	USA	FMT.0111	Human	stool	inpatient	hematopoietic_cell_transplantation	na					United States of America	Americas	North America	Northern America	0	0	0	1	0	0	0	0	0	0	0	0	0	0	0	0	1	0	1	0	1	0	0	0	1	0	1	0	0	0	0	0
930	Yan_2022	FMT.0111G	USA	FMT.0111	Human	stool	inpatient	hematopoietic_cell_transplantation	na					United States of America	Americas	North America	Northern America	0	0	0	1	0	0	0	0	0	0	0	0	0	0	0	0	0	0	0	0	1	0	0	0	1	0	1	0	0	0	0	0
931	Yan_2022	FMT.0113B	USA	FMT.0113	Human	stool	inpatient	hematopoietic_cell_transplantation	na					United States of America	Americas	North America	Northern America	0	0	0	0	0	0	1	0	0	0	0	0	0	0	0	0	0	0	0	0	1	0	0	0	1	0	0	0	0	0	0	0
932	Yan_2022	FMT.0114A	USA	FMT.0114	Human	stool	inpatient	hematopoietic_cell_transplantation	na					United States of America	Americas	North America	Northern America	0	0	0	0	0	0	1	0	0	0	0	0	0	0	0	0	1	0	0	0	1	0	0	0	0	0	0	0	0	0	0	0
933	Yan_2022	FMT.0114B	USA	FMT.0114	Human	stool	inpatient	hematopoietic_cell_transplantation	na					United States of America	Americas	North America	Northern America	0	0	0	0	0	0	1	0	0	0	0	0	0	0	0	0	1	0	0	0	1	0	0	0	0	0	0	0	0	0	0	0
934	Yan_2022	FMT.0114C	USA	FMT.0114	Human	stool	inpatient	hematopoietic_cell_transplantation	na					United States of America	Americas	North America	Northern America	0	0	0	0	0	0	1	0	0	0	0	0	0	0	0	0	1	0	0	0	1	0	0	0	1	0	0	0	0	0	0	0
935	Yan_2022	FMT.0114D	USA	FMT.0114	Human	stool	inpatient	hematopoietic_cell_transplantation	na					United States of America	Americas	North America	Northern America	0	0	0	0	0	0	1	0	0	0	0	0	0	0	0	0	1	0	0	0	1	0	0	0	1	0	0	0	0	0	0	0
936	Yan_2022	FMT.0114E	USA	FMT.0114	Human	stool	inpatient	hematopoietic_cell_transplantation	na					United States of America	Americas	North America	Northern America	0	0	0	0	0	0	1	0	0	0	0	0	0	0	0	0	0	0	0	0	1	0	0	0	0	0	0	0	0	0	0	0
937	Yan_2022	FMT.0114G	USA	FMT.0114	Human	stool	inpatient	hematopoietic_cell_transplantation	na					United States of America	Americas	North America	Northern America	0	0	0	0	0	0	0	0	0	0	0	0	0	0	0	0	0	0	0	0	0	0	0	0	0	0	0	0	0	0	0	0
938	Yan_2022	FMT.0114H	USA	FMT.0114	Human	stool	inpatient	hematopoietic_cell_transplantation	na					United States of America	Americas	North America	Northern America	0	0	0	0	0	0	0	0	0	0	0	0	0	0	0	0	0	0	0	0	0	0	0	0	0	0	0	0	0	0	0	0
939	Yan_2022	FMT.0114I	USA	FMT.0114	Human	stool	inpatient	hematopoietic_cell_transplantation	na					United States of America	Americas	North America	Northern America	0	0	0	0	0	0	0	0	0	0	0	0	0	0	0	0	0	0	0	0	0	0	0	0	1	0	0	0	0	0	0	0
940	Yan_2022	FMT.0114J	USA	FMT.0114	Human	stool	inpatient	hematopoietic_cell_transplantation	na					United States of America	Americas	North America	Northern America	0	0	0	0	0	0	0	0	0	0	0	0	0	0	0	0	0	0	0	0	0	0	0	0	1	0	0	0	0	0	0	0
941	Yan_2022	FMT.0114K	USA	FMT.0114	Human	stool	inpatient	hematopoietic_cell_transplantation	na					United States of America	Americas	North America	Northern America	0	0	0	0	0	0	0	0	0	0	0	0	0	0	0	0	0	0	0	0	0	0	0	0	1	0	0	0	0	0	0	0
942	Yan_2022	FMT.0114P	USA	FMT.0114	Human	stool	inpatient	hematopoietic_cell_transplantation	na					United States of America	Americas	North America	Northern America	0	0	0	0	0	0	1	0	0	0	0	0	0	0	1	0	1	0	0	0	1	0	0	0	1	0	1	0	0	0	0	0
943	Yan_2022	FMT.0120A	USA	FMT.0120	Human	stool	inpatient	hematopoietic_cell_transplantation	na					United States of America	Americas	North America	Northern America	0	0	0	1	0	0	0	0	0	0	0	0	0	0	0	0	1	0	0	0	1	0	0	0	0	0	0	0	0	0	0	0
944	Yan_2022	FMT.0120O	USA	FMT.0120	Human	stool	inpatient	hematopoietic_cell_transplantation	na					United States of America	Americas	North America	Northern America	0	0	0	1	0	0	1	0	0	0	0	0	0	0	0	0	1	0	1	1	1	0	1	0	1	0	1	0	0	0	0	0
945	Yan_2022	FMT.0136B	USA	FMT.0136	Human	stool	inpatient	hematopoietic_cell_transplantation	na					United States of America	Americas	North America	Northern America	0	0	0	1	0	0	0	0	0	0	0	0	0	0	0	0	1	0	1	0	1	0	0	0	0	0	0	0	0	0	0	0
946	Yan_2022	FMT.0136G	USA	FMT.0136	Human	stool	inpatient	hematopoietic_cell_transplantation	na					United States of America	Americas	North America	Northern America	0	0	0	0	0	0	1	0	0	0	0	0	0	0	0	0	1	0	0	0	1	0	0	0	0	0	0	0	0	0	0	0
947	Yan_2022	FMT.0166A	USA	FMT.0166	Human	stool	inpatient	hematopoietic_cell_transplantation	na					United States of America	Americas	North America	Northern America	0	0	0	0	0	0	0	0	0	0	0	0	0	0	0	0	1	0	0	0	0	0	0	0	0	0	0	0	0	0	0	0
948	Yan_2022	FMT.0166E	USA	FMT.0166	Human	stool	inpatient	hematopoietic_cell_transplantation	na					United States of America	Americas	North America	Northern America	0	0	0	0	0	0	0	0	0	0	0	0	0	0	0	0	0	0	0	0	0	0	0	0	1	0	0	0	0	0	0	0
949	Yan_2022	FMT.0187A	USA	FMT.0187	Human	stool	inpatient	hematopoietic_cell_transplantation	na					United States of America	Americas	North America	Northern America	0	0	0	1	0	0	1	0	0	0	0	0	0	0	0	0	0	0	0	0	1	0	0	0	0	0	0	0	0	0	0	0
950	Yan_2022	FMT.0187B	USA	FMT.0187	Human	stool	inpatient	hematopoietic_cell_transplantation	na					United States of America	Americas	North America	Northern America	0	0	0	0	0	0	0	0	0	0	0	0	0	0	0	0	0	0	1	0	1	0	0	0	0	0	0	0	0	0	0	0
951	Yan_2022	FMT.0187C	USA	FMT.0187	Human	stool	inpatient	hematopoietic_cell_transplantation	na					United States of America	Americas	North America	Northern America	0	0	0	0	0	0	0	0	0	0	0	0	0	0	0	0	0	0	1	0	1	0	0	0	0	0	0	0	0	0	0	0
952	Yan_2022	FMT.0187E	USA	FMT.0187	Human	stool	inpatient	hematopoietic_cell_transplantation	na					United States of America	Americas	North America	Northern America	0	0	0	0	0	0	0	0	0	0	0	0	0	0	0	0	0	0	0	0	0	0	0	0	1	0	0	0	0	0	0	0
953	Yan_2022	FMT.0187M	USA	FMT.0187	Human	stool	inpatient	hematopoietic_cell_transplantation	na					United States of America	Americas	North America	Northern America	0	0	0	0	0	0	1	0	0	0	0	0	0	0	0	0	0	0	0	1	0	0	0	0	1	0	0	0	0	0	0	0
954	Yan_2022	FMT.0187O	USA	FMT.0187	Human	stool	inpatient	hematopoietic_cell_transplantation	na					United States of America	Americas	North America	Northern America	0	0	0	0	0	0	0	0	0	0	0	0	0	0	0	0	0	0	0	0	0	0	0	0	0	0	0	0	0	0	0	0
955	Yan_2022	FMT.0187P	USA	FMT.0187	Human	stool	inpatient	hematopoietic_cell_transplantation	na					United States of America	Americas	North America	Northern America	0	0	0	0	0	0	0	0	0	0	0	0	0	0	0	0	0	0	0	0	0	0	0	0	0	0	0	0	0	0	0	0
956	Yan_2022	FMT.0187Q	USA	FMT.0187	Human	stool	inpatient	hematopoietic_cell_transplantation	na					United States of America	Americas	North America	Northern America	0	0	0	1	0	0	0	0	0	0	0	0	0	0	0	0	0	0	0	0	0	0	0	0	1	0	0	0	0	0	0	0
957	Yokoyama_2023	ARK_Bath_1	GBR	SRS16268328	Human	stool	inpatient	suspected_c_diff	na	12278704	3708168608	302	ARK_Bath_1	United Kingdom	Europe	Northern Europe		0	0	0	0	0	0	0	0	0	0	0	0	0	0	0	0	0	0	0	1	0	0	1	0	1	0	1	0	0	0	0	0
958	Yokoyama_2023	ARK_Bath_10	GBR	SRS16268329	Human	stool	inpatient	suspected_c_diff	na	14003720	4229123440	302	ARK_Bath_10	United Kingdom	Europe	Northern Europe		0	0	0	0	0	0	0	0	0	0	0	0	0	0	0	0	1	0	0	0	1	0	0	0	1	0	0	0	0	0	1	0
959	Yokoyama_2023	ARK_Bath_1005	GBR	SRS16268601	Human	stool	inpatient	suspected_c_diff	na	19751726	5965021252	302	ARK_Bath_1005	United Kingdom	Europe	Northern Europe		0	0	0	0	0	0	0	0	0	0	0	0	0	0	0	0	1	0	0	0	1	0	0	0	1	0	1	0	0	0	0	0
960	Yokoyama_2023	ARK_Bath_1012	GBR	SRS16268039	Human	stool	inpatient	suspected_c_diff	na	22963035	6934836570	302	ARK_Bath_1012	United Kingdom	Europe	Northern Europe		0	0	0	0	0	0	0	0	0	0	0	0	0	0	0	0	0	0	0	0	0	0	0	0	1	0	0	0	0	0	0	0
961	Yokoyama_2023	ARK_Bath_1021	GBR	SRS16268054	Human	stool	inpatient	suspected_c_diff	na	27478572	8298528744	302	ARK_Bath_1021	United Kingdom	Europe	Northern Europe		0	0	0	0	0	0	0	0	0	0	0	0	0	0	1	0	0	0	0	1	1	0	1	0	1	0	1	0	0	0	0	0
962	Yokoyama_2023	ARK_Bath_1026	GBR	SRS16268133	Human	stool	inpatient	suspected_c_diff	na	17303887	5225773874	302	ARK_Bath_1026	United Kingdom	Europe	Northern Europe		0	1	0	0	0	0	0	0	0	0	0	0	0	0	0	0	1	0	0	1	1	0	1	0	1	0	1	0	0	0	0	0
963	Yokoyama_2023	ARK_Bath_1031	GBR	SRS16268468	Human	stool	inpatient	suspected_c_diff	na	19810341	5982722982	302	ARK_Bath_1031	United Kingdom	Europe	Northern Europe		0	0	0	0	0	0	0	0	0	0	0	0	0	0	1	0	0	0	0	0	1	0	0	0	1	0	1	0	0	0	0	0
964	Yokoyama_2023	ARK_Bath_1037	GBR	SRS16268146	Human	stool	inpatient	suspected_c_diff	na	18583138	5612107676	302	ARK_Bath_1037	United Kingdom	Europe	Northern Europe		0	0	0	0	0	0	1	0	0	0	0	0	0	0	0	0	0	0	1	1	1	0	1	0	0	0	0	0	0	0	0	0
965	Yokoyama_2023	ARK_Bath_104	GBR	SRS16268157	Human	stool	inpatient	suspected_c_diff	na	13235055	3996986610	302	ARK_Bath_104	United Kingdom	Europe	Northern Europe		0	0	0	0	0	0	0	0	1	0	0	0	0	0	0	0	0	0	0	0	0	0	0	0	1	0	1	0	0	0	0	0
966	Yokoyama_2023	ARK_Bath_1041	GBR	SRS16268168	Human	stool	inpatient	suspected_c_diff	na	18462657	5575722414	302	ARK_Bath_1041	United Kingdom	Europe	Northern Europe		0	0	0	1	0	0	1	0	0	0	0	0	0	0	0	0	1	0	0	0	1	0	0	0	1	0	1	0	0	0	0	0
967	Yokoyama_2023	ARK_Bath_1042	GBR	SRS16268330	Human	stool	inpatient	suspected_c_diff	na	14052277	4243787654	302	ARK_Bath_1042	United Kingdom	Europe	Northern Europe		0	0	0	0	0	0	0	0	0	0	0	0	0	0	0	0	0	0	0	1	0	0	1	0	1	0	1	0	0	0	0	0
968	Yokoyama_2023	ARK_Bath_1056	GBR	SRS16268341	Human	stool	inpatient	suspected_c_diff	na	15574636	4703540072	302	ARK_Bath_1056	United Kingdom	Europe	Northern Europe		0	0	0	0	0	0	0	0	0	0	0	0	0	0	0	0	1	0	0	0	1	0	0	0	1	0	1	0	0	0	0	0
969	Yokoyama_2023	ARK_Bath_1064	GBR	SRS16268353	Human	stool	inpatient	suspected_c_diff	na	25567867	7721495834	302	ARK_Bath_1064	United Kingdom	Europe	Northern Europe		0	0	0	0	0	0	0	0	0	0	0	0	0	0	0	0	0	0	0	0	1	0	0	0	1	0	1	0	0	0	0	0
970	Yokoyama_2023	ARK_Bath_107	GBR	SRS16268363	Human	stool	inpatient	suspected_c_diff	na	14706453	4441348806	302	ARK_Bath_107	United Kingdom	Europe	Northern Europe		0	0	0	0	0	0	0	0	0	1	0	0	0	0	0	0	0	0	0	0	1	0	0	0	1	0	1	0	0	0	0	0
971	Yokoyama_2023	ARK_Bath_108	GBR	SRS16268534	Human	stool	inpatient	suspected_c_diff	na	12786467	3861513034	302	ARK_Bath_108	United Kingdom	Europe	Northern Europe		0	0	0	1	0	0	1	0	0	0	0	0	0	0	0	0	1	0	0	0	1	0	0	0	1	0	1	0	0	0	0	0
972	Yokoyama_2023	ARK_Bath_1082	GBR	SRS16268545	Human	stool	inpatient	suspected_c_diff	na	20056479	6057056658	302	ARK_Bath_1082	United Kingdom	Europe	Northern Europe		0	0	0	1	0	0	1	0	0	1	0	0	0	0	0	0	1	0	0	0	1	0	0	0	1	0	1	0	0	0	0	0
973	Yokoyama_2023	ARK_Bath_1086	GBR	SRS16268556	Human	stool	inpatient	suspected_c_diff	na	18093533	5464246966	302	ARK_Bath_1086	United Kingdom	Europe	Northern Europe		0	0	1	0	0	0	0	0	0	0	0	0	0	0	1	0	0	0	0	0	1	0	1	0	1	0	1	0	0	0	0	0
974	Yokoyama_2023	ARK_Bath_1087	GBR	SRS16268567	Human	stool	inpatient	suspected_c_diff	na	17712636	5349216072	302	ARK_Bath_1087	United Kingdom	Europe	Northern Europe		0	0	0	0	0	0	0	0	0	0	0	0	0	0	0	0	0	0	0	0	0	0	0	0	1	0	1	0	0	0	0	0
975	Yokoyama_2023	ARK_Bath_109	GBR	SRS16268578	Human	stool	inpatient	suspected_c_diff	na	13813576	4171699952	302	ARK_Bath_109	United Kingdom	Europe	Northern Europe		0	0	0	0	0	0	1	0	0	0	0	0	0	0	0	0	0	0	0	1	0	0	1	0	1	0	1	0	0	0	0	0
976	Yokoyama_2023	ARK_Bath_1095	GBR	SRS16268589	Human	stool	inpatient	suspected_c_diff	na	16563040	5002038080	302	ARK_Bath_1095	United Kingdom	Europe	Northern Europe		0	0	0	1	0	0	1	0	0	0	0	0	0	0	0	0	0	0	0	1	1	0	1	0	1	0	1	0	0	0	0	0
977	Yokoyama_2023	ARK_Bath_11	GBR	SRS16268600	Human	stool	inpatient	suspected_c_diff	na	15098665	4559796830	302	ARK_Bath_11	United Kingdom	Europe	Northern Europe		0	0	0	0	0	0	1	0	0	0	0	0	0	0	0	0	0	0	0	0	1	0	0	0	0	0	0	0	0	0	0	0
978	Yokoyama_2023	ARK_Bath_110	GBR	SRS16268612	Human	stool	inpatient	suspected_c_diff	na	13609654	4110115508	302	ARK_Bath_110	United Kingdom	Europe	Northern Europe		0	0	0	0	0	0	0	0	0	0	0	0	0	0	0	0	0	0	0	0	0	0	0	0	0	0	0	0	0	0	0	0
979	Yokoyama_2023	ARK_Bath_1117	GBR	SRS16268655	Human	stool	inpatient	suspected_c_diff	na	12513690	3779134380	302	ARK_Bath_1117	United Kingdom	Europe	Northern Europe		0	0	0	0	0	0	0	0	0	0	0	0	0	0	0	0	0	0	0	0	0	0	0	0	1	0	1	0	0	0	0	0
980	Yokoyama_2023	ARK_Bath_1121	GBR	SRS16267994	Human	stool	inpatient	suspected_c_diff	na	17422159	5261492018	302	ARK_Bath_1121	United Kingdom	Europe	Northern Europe		0	0	0	0	0	0	0	0	0	0	0	0	0	0	0	0	0	0	0	0	0	0	0	0	1	0	1	0	0	0	0	0
981	Yokoyama_2023	ARK_Bath_113	GBR	SRS16268005	Human	stool	inpatient	suspected_c_diff	na	16681693	5037871286	302	ARK_Bath_113	United Kingdom	Europe	Northern Europe		0	0	0	0	0	0	0	0	0	0	0	0	0	0	0	0	1	0	0	0	1	0	0	0	1	0	0	0	0	0	0	0
982	Yokoyama_2023	ARK_Bath_1135	GBR	SRS16268183	Human	stool	inpatient	suspected_c_diff	na	18433184	5566821568	302	ARK_Bath_1135	United Kingdom	Europe	Northern Europe		0	0	0	0	0	0	0	0	0	0	0	0	0	0	0	0	0	0	0	0	0	0	0	0	0	0	0	0	0	0	0	0
983	Yokoyama_2023	ARK_Bath_1138	GBR	SRS16268194	Human	stool	inpatient	suspected_c_diff	na	19578635	5912747770	302	ARK_Bath_1138	United Kingdom	Europe	Northern Europe		0	0	1	0	0	0	1	0	0	0	0	0	0	0	0	0	0	0	0	1	1	0	1	0	1	0	1	0	0	0	0	0
984	Yokoyama_2023	ARK_Bath_1144	GBR	SRS16268205	Human	stool	inpatient	suspected_c_diff	na	15865146	4791274092	302	ARK_Bath_1144	United Kingdom	Europe	Northern Europe		0	0	0	0	0	0	0	0	0	0	0	0	0	0	0	0	1	0	0	0	0	0	0	0	1	0	1	0	0	0	0	0
985	Yokoyama_2023	ARK_Bath_1146	GBR	SRS16268017	Human	stool	inpatient	suspected_c_diff	na	21285500	6428221000	302	ARK_Bath_1146	United Kingdom	Europe	Northern Europe		0	0	0	1	0	0	1	0	0	0	0	0	0	0	0	0	1	0	0	0	1	0	0	0	1	0	0	0	0	0	0	0
986	Yokoyama_2023	ARK_Bath_115	GBR	SRS16268028	Human	stool	inpatient	suspected_c_diff	na	18950256	5722977312	302	ARK_Bath_115	United Kingdom	Europe	Northern Europe		0	0	0	0	0	0	0	0	0	0	0	0	0	0	0	0	1	0	0	0	0	0	0	0	1	0	1	0	0	0	0	0
987	Yokoyama_2023	ARK_Bath_1166	GBR	SRS16268040	Human	stool	inpatient	suspected_c_diff	na	21553682	6509211964	302	ARK_Bath_1166	United Kingdom	Europe	Northern Europe		0	0	0	0	0	0	0	0	0	0	0	0	0	0	0	0	1	0	0	1	0	0	1	0	1	0	1	0	0	0	0	0
988	Yokoyama_2023	ARK_Bath_1167	GBR	SRS16268218	Human	stool	inpatient	suspected_c_diff	na	17134239	5174540178	302	ARK_Bath_1167	United Kingdom	Europe	Northern Europe		0	0	0	0	0	0	0	0	0	0	0	0	0	0	1	0	0	0	0	0	0	0	0	0	1	0	1	0	0	0	0	0
989	Yokoyama_2023	ARK_Bath_117	GBR	SRS16268229	Human	stool	inpatient	suspected_c_diff	na	13916317	4202727734	302	ARK_Bath_117	United Kingdom	Europe	Northern Europe		0	0	0	0	0	0	0	0	0	0	0	0	0	0	0	0	0	0	0	1	0	0	1	0	1	0	1	0	0	0	0	0
990	Yokoyama_2023	ARK_Bath_1170	GBR	SRS16268240	Human	stool	inpatient	suspected_c_diff	na	19772989	5971442678	302	ARK_Bath_1170	United Kingdom	Europe	Northern Europe		0	0	0	0	0	0	0	0	0	0	0	0	0	0	0	0	0	0	0	0	0	0	0	0	0	0	0	0	0	0	0	0
991	Yokoyama_2023	ARK_Bath_12	GBR	SRS16268251	Human	stool	inpatient	suspected_c_diff	na	15748501	4756047302	302	ARK_Bath_12	United Kingdom	Europe	Northern Europe		0	0	0	0	0	0	0	0	0	0	0	0	0	0	0	0	1	0	0	1	1	0	1	0	1	0	0	0	0	0	0	0
992	Yokoyama_2023	ARK_Bath_120	GBR	SRS16268263	Human	stool	inpatient	suspected_c_diff	na	13850274	4182782748	302	ARK_Bath_120	United Kingdom	Europe	Northern Europe		0	0	0	1	0	0	1	0	0	0	0	0	0	0	0	1	0	0	0	0	0	0	0	0	1	0	0	0	0	0	0	0
993	Yokoyama_2023	ARK_Bath_1204	GBR	SRS16268273	Human	stool	inpatient	suspected_c_diff	na	15069530	4550998060	302	ARK_Bath_1204	United Kingdom	Europe	Northern Europe		0	0	1	1	1	0	1	0	0	0	0	0	0	0	0	0	1	0	0	1	1	0	1	0	1	0	0	0	0	0	0	0
994	Yokoyama_2023	ARK_Bath_1209	GBR	SRS16268629	Human	stool	inpatient	suspected_c_diff	na	18567019	5607239738	302	ARK_Bath_1209	United Kingdom	Europe	Northern Europe		0	0	0	0	0	0	0	0	0	0	0	0	0	0	0	0	1	0	0	0	1	0	0	0	0	0	0	0	0	0	0	0
995	Yokoyama_2023	ARK_Bath_121	GBR	SRS16268640	Human	stool	inpatient	suspected_c_diff	na	14303985	4319803470	302	ARK_Bath_121	United Kingdom	Europe	Northern Europe		0	0	0	1	0	0	1	0	0	0	0	0	0	0	0	1	1	1	0	1	0	0	1	0	1	0	1	0	0	0	1	0
996	Yokoyama_2023	ARK_Bath_122	GBR	SRS16268651	Human	stool	inpatient	suspected_c_diff	na	14540092	4391107784	302	ARK_Bath_122	United Kingdom	Europe	Northern Europe		0	0	0	1	0	0	0	0	0	0	0	0	0	0	0	0	0	0	0	0	1	0	0	0	1	0	0	0	0	0	0	0
997	Yokoyama_2023	ARK_Bath_1223	GBR	SRS16268055	Human	stool	inpatient	suspected_c_diff	na	20441076	6173204952	302	ARK_Bath_1223	United Kingdom	Europe	Northern Europe		0	0	0	0	0	0	0	0	0	0	0	0	0	0	0	0	0	0	0	0	0	0	1	0	1	0	1	0	0	0	0	0
998	Yokoyama_2023	ARK_Bath_1225	GBR	SRS16268066	Human	stool	inpatient	suspected_c_diff	na	22565710	6814844420	302	ARK_Bath_1225	United Kingdom	Europe	Northern Europe		0	0	0	0	0	0	1	0	0	0	0	0	0	0	0	0	0	0	0	1	1	0	1	0	1	0	1	0	0	0	0	0
999	Yokoyama_2023	ARK_Bath_123	GBR	SRS16268365	Human	stool	inpatient	suspected_c_diff	na	13163651	3975422602	302	ARK_Bath_123	United Kingdom	Europe	Northern Europe		0	0	0	1	0	0	0	0	0	0	0	0	0	0	0	0	1	0	1	1	1	0	1	0	1	0	1	0	0	0	0	0
1000	Yokoyama_2023	ARK_Bath_124	GBR	SRS16268376	Human	stool	inpatient	suspected_c_diff	na	11663953	3522513806	302	ARK_Bath_124	United Kingdom	Europe	Northern Europe		0	0	0	1	0	0	1	0	0	0	0	0	0	0	1	0	1	1	0	1	1	0	1	0	1	0	1	0	0	0	0	0
1001	Yokoyama_2023	ARK_Bath_1247	GBR	SRS16268387	Human	stool	inpatient	suspected_c_diff	na	23284026	7031775852	302	ARK_Bath_1247	United Kingdom	Europe	Northern Europe		0	0	0	0	0	0	0	0	0	0	0	0	0	0	0	0	1	0	0	0	1	0	0	0	1	0	1	0	0	0	0	0
1002	Yokoyama_2023	ARK_Bath_125	GBR	SRS16268078	Human	stool	inpatient	suspected_c_diff	na	12225164	3691999528	302	ARK_Bath_125	United Kingdom	Europe	Northern Europe		0	0	1	0	0	0	1	0	0	0	0	0	0	0	0	0	1	0	0	1	1	1	1	0	0	0	0	0	0	0	0	0
1003	Yokoyama_2023	ARK_Bath_1251	GBR	SRS16268089	Human	stool	inpatient	suspected_c_diff	na	17513360	5289034720	302	ARK_Bath_1251	United Kingdom	Europe	Northern Europe		0	0	0	1	0	0	1	0	0	0	0	0	0	0	0	0	0	0	0	0	1	0	0	0	1	0	0	0	0	0	0	0
1004	Yokoyama_2023	ARK_Bath_1254	GBR	SRS16268100	Human	stool	inpatient	suspected_c_diff	na	19662751	5938150802	302	ARK_Bath_1254	United Kingdom	Europe	Northern Europe		0	0	0	0	0	0	0	0	0	0	0	0	0	0	1	0	0	0	0	0	0	0	1	0	1	0	1	0	0	0	0	0
1005	Yokoyama_2023	ARK_Bath_1259	GBR	SRS16268111	Human	stool	inpatient	suspected_c_diff	na	26422937	7979726974	302	ARK_Bath_1259	United Kingdom	Europe	Northern Europe		0	0	0	0	0	0	0	0	0	0	0	0	0	0	1	0	0	0	0	0	1	0	0	0	1	0	1	0	0	0	0	0
1006	Yokoyama_2023	ARK_Bath_1269	GBR	SRS16268122	Human	stool	inpatient	suspected_c_diff	na	11511638	3476514676	302	ARK_Bath_1269	United Kingdom	Europe	Northern Europe		0	0	0	0	0	0	0	0	0	0	0	0	0	0	0	0	0	0	0	1	0	0	1	0	1	0	1	0	0	0	0	0
1007	Yokoyama_2023	ARK_Bath_127	GBR	SRS16268134	Human	stool	inpatient	suspected_c_diff	na	11404321	3444104942	302	ARK_Bath_127	United Kingdom	Europe	Northern Europe		0	0	0	1	0	0	1	0	0	0	0	0	0	0	0	0	1	1	0	1	1	0	1	0	1	0	1	0	0	0	0	0
1008	Yokoyama_2023	ARK_Bath_1272	GBR	SRS16268280	Human	stool	inpatient	suspected_c_diff	na	24702096	7460032992	302	ARK_Bath_1272	United Kingdom	Europe	Northern Europe		0	0	0	0	0	0	0	0	0	1	0	0	0	0	0	0	0	0	0	0	0	0	0	0	1	0	1	0	0	0	0	0
1009	Yokoyama_2023	ARK_Bath_128	GBR	SRS16268291	Human	stool	inpatient	suspected_c_diff	na	11717307	3538626714	302	ARK_Bath_128	United Kingdom	Europe	Northern Europe		0	0	0	0	0	0	0	0	0	0	0	0	0	0	1	0	1	0	0	1	0	0	1	0	1	0	1	0	0	0	0	0
1010	Yokoyama_2023	ARK_Bath_1283	GBR	SRS16268302	Human	stool	inpatient	suspected_c_diff	na	18663265	5636306030	302	ARK_Bath_1283	United Kingdom	Europe	Northern Europe		0	0	0	1	0	0	1	0	0	0	0	0	0	0	0	0	1	0	0	0	1	0	0	0	1	0	1	0	0	0	0	0
1011	Yokoyama_2023	ARK_Bath_1284	GBR	SRS16268402	Human	stool	inpatient	suspected_c_diff	na	17755542	5362173684	302	ARK_Bath_1284	United Kingdom	Europe	Northern Europe		0	0	0	1	0	0	1	0	0	0	0	0	0	0	0	0	0	0	0	0	0	0	0	0	1	0	1	0	0	0	0	0
1012	Yokoyama_2023	ARK_Bath_1294	GBR	SRS16268413	Human	stool	inpatient	suspected_c_diff	na	13932281	4207548862	302	ARK_Bath_1294	United Kingdom	Europe	Northern Europe		0	0	0	1	1	0	1	0	0	0	0	0	0	0	0	0	0	1	0	0	1	0	0	0	1	0	1	0	0	0	0	0
1013	Yokoyama_2023	ARK_Bath_13	GBR	SRS16268424	Human	stool	inpatient	suspected_c_diff	na	12567229	3795303158	302	ARK_Bath_13	United Kingdom	Europe	Northern Europe		0	0	0	0	0	0	0	0	0	0	0	0	0	0	0	0	1	0	0	0	0	0	0	0	1	0	0	0	0	0	0	0
1014	Yokoyama_2023	ARK_Bath_1301	GBR	SRS16268435	Human	stool	inpatient	suspected_c_diff	na	22231755	6713990010	302	ARK_Bath_1301	United Kingdom	Europe	Northern Europe		0	1	0	1	0	0	0	0	0	0	0	0	0	0	0	0	1	0	1	0	1	0	0	0	1	0	0	0	0	0	0	0
1015	Yokoyama_2023	ARK_Bath_1305	GBR	SRS16268446	Human	stool	inpatient	suspected_c_diff	na	14446439	4362824578	302	ARK_Bath_1305	United Kingdom	Europe	Northern Europe		0	0	0	0	0	0	0	0	0	0	0	0	0	0	0	0	1	0	0	0	0	0	0	0	1	0	0	0	0	0	0	0
1016	Yokoyama_2023	ARK_Bath_131	GBR	SRS16268457	Human	stool	inpatient	suspected_c_diff	na	12395369	3743401438	302	ARK_Bath_131	United Kingdom	Europe	Northern Europe		0	0	0	1	0	0	1	0	0	0	0	0	0	0	0	0	1	0	0	0	1	0	0	0	1	0	1	0	0	0	0	0
1017	Yokoyama_2023	ARK_Bath_132	GBR	SRS16268469	Human	stool	inpatient	suspected_c_diff	na	14932736	4509686272	302	ARK_Bath_132	United Kingdom	Europe	Northern Europe		0	0	0	1	0	0	1	0	0	0	0	0	0	0	0	0	1	0	0	0	1	0	0	0	1	0	1	0	0	0	0	0
1018	Yokoyama_2023	ARK_Bath_1323	GBR	SRS16268480	Human	stool	inpatient	suspected_c_diff	na	17677169	5338505038	302	ARK_Bath_1323	United Kingdom	Europe	Northern Europe		0	0	0	1	0	0	1	0	0	1	0	0	0	0	1	0	0	0	1	1	1	0	1	0	1	0	1	0	0	0	0	0
1019	Yokoyama_2023	ARK_Bath_1324	GBR	SRS16268491	Human	stool	inpatient	suspected_c_diff	na	13611290	4110609580	302	ARK_Bath_1324	United Kingdom	Europe	Northern Europe		0	0	0	0	0	0	0	0	0	0	0	0	0	0	0	0	0	0	0	0	0	0	0	0	1	0	1	0	0	0	0	0
1020	Yokoyama_2023	ARK_Bath_1330	GBR	SRS16268317	Human	stool	inpatient	suspected_c_diff	na	17511085	5288347670	302	ARK_Bath_1330	United Kingdom	Europe	Northern Europe		0	0	0	0	0	0	0	0	0	0	0	0	0	0	0	0	0	0	0	0	1	0	0	0	1	0	1	0	0	0	0	0
1021	Yokoyama_2023	ARK_Bath_1345	GBR	SRS16268664	Human	stool	inpatient	suspected_c_diff	na	17448363	5269405626	302	ARK_Bath_1345	United Kingdom	Europe	Northern Europe		0	0	0	0	0	0	1	0	0	0	0	0	0	0	0	0	1	0	0	1	1	0	1	0	1	0	1	0	0	0	0	0
1022	Yokoyama_2023	ARK_Bath_1346	GBR	SRS16268492	Human	stool	inpatient	suspected_c_diff	na	20693323	6249383546	302	ARK_Bath_1346	United Kingdom	Europe	Northern Europe		0	0	0	0	0	0	1	0	0	0	0	0	0	0	0	0	0	0	0	1	0	0	1	0	0	0	0	0	0	0	0	0
1023	Yokoyama_2023	ARK_Bath_1349	GBR	SRS16268503	Human	stool	inpatient	suspected_c_diff	na	19107001	5770314302	302	ARK_Bath_1349	United Kingdom	Europe	Northern Europe		0	0	0	0	0	0	0	0	0	0	0	0	0	0	1	0	0	0	0	1	0	0	1	0	1	0	1	0	0	0	0	0
1024	Yokoyama_2023	ARK_Bath_1350	GBR	SRS16268514	Human	stool	inpatient	suspected_c_diff	na	17467392	5275152384	302	ARK_Bath_1350	United Kingdom	Europe	Northern Europe		0	0	0	1	0	0	1	0	0	0	0	0	0	0	1	0	1	0	0	1	1	0	1	0	1	0	1	0	0	0	0	0
1025	Yokoyama_2023	ARK_Bath_1360	GBR	SRS16268141	Human	stool	inpatient	suspected_c_diff	na	22329783	6743594466	302	ARK_Bath_1360	United Kingdom	Europe	Northern Europe		0	0	0	0	0	0	0	0	0	0	0	0	0	0	0	0	0	0	0	0	1	0	0	0	0	0	1	0	0	0	0	0
1026	Yokoyama_2023	ARK_Bath_1369	GBR	SRS16268145	Human	stool	inpatient	suspected_c_diff	na	14013470	4232067940	302	ARK_Bath_1369	United Kingdom	Europe	Northern Europe		0	0	0	0	0	0	1	0	0	0	0	0	0	0	0	0	0	0	0	1	1	0	1	0	1	0	1	0	0	0	0	0
1027	Yokoyama_2023	ARK_Bath_137	GBR	SRS16268147	Human	stool	inpatient	suspected_c_diff	na	17578890	5308824780	302	ARK_Bath_137	United Kingdom	Europe	Northern Europe		0	0	0	0	0	0	0	0	0	0	0	0	0	0	0	0	0	0	0	0	1	0	0	0	1	0	1	0	0	0	0	0
1028	Yokoyama_2023	ARK_Bath_1373	GBR	SRS16268148	Human	stool	inpatient	suspected_c_diff	na	17272534	5216305268	302	ARK_Bath_1373	United Kingdom	Europe	Northern Europe		0	0	0	0	0	0	1	0	0	0	0	0	0	0	1	0	0	0	0	0	1	0	0	0	1	0	1	0	0	0	0	0
1029	Yokoyama_2023	ARK_Bath_138	GBR	SRS16268149	Human	stool	inpatient	suspected_c_diff	na	16891545	5101246590	302	ARK_Bath_138	United Kingdom	Europe	Northern Europe		0	0	0	0	0	0	0	0	0	0	0	0	0	0	0	0	1	0	0	0	0	0	0	0	1	0	0	0	0	0	0	0
1030	Yokoyama_2023	ARK_Bath_1384	GBR	SRS16268150	Human	stool	inpatient	suspected_c_diff	na	22419443	6770671786	302	ARK_Bath_1384	United Kingdom	Europe	Northern Europe		0	0	0	1	0	0	1	0	0	0	0	0	0	0	0	0	1	0	1	0	0	0	0	0	0	0	0	0	0	0	0	0
1031	Yokoyama_2023	ARK_Bath_1389	GBR	SRS16268151	Human	stool	inpatient	suspected_c_diff	na	17753092	5361433784	302	ARK_Bath_1389	United Kingdom	Europe	Northern Europe		0	0	0	0	0	0	0	0	0	0	0	0	0	0	0	0	0	0	0	0	0	0	0	0	1	0	1	0	0	0	0	0
1032	Yokoyama_2023	ARK_Bath_139	GBR	SRS16268152	Human	stool	inpatient	suspected_c_diff	na	14720121	4445476542	302	ARK_Bath_139	United Kingdom	Europe	Northern Europe		0	0	0	1	0	0	1	0	0	0	0	0	0	0	0	0	1	0	0	1	1	0	1	0	0	0	0	0	0	0	0	0
1033	Yokoyama_2023	ARK_Bath_1390	GBR	SRS16268153	Human	stool	inpatient	suspected_c_diff	na	26968779	8144571258	302	ARK_Bath_1390	United Kingdom	Europe	Northern Europe		0	0	0	0	0	0	0	0	0	0	0	0	0	0	0	0	0	0	0	0	1	0	0	0	1	0	1	0	0	0	0	0
1034	Yokoyama_2023	ARK_Bath_1392	GBR	SRS16268154	Human	stool	inpatient	suspected_c_diff	na	12914184	3900083568	302	ARK_Bath_1392	United Kingdom	Europe	Northern Europe		0	0	0	1	0	0	1	0	0	0	0	0	0	0	0	0	1	0	0	0	1	0	0	0	0	0	0	0	0	0	0	0
1035	Yokoyama_2023	ARK_Bath_1400	GBR	SRS16268155	Human	stool	inpatient	suspected_c_diff	na	20754307	6267800714	302	ARK_Bath_1400	United Kingdom	Europe	Northern Europe		0	0	0	0	0	0	0	0	0	0	0	0	0	0	0	0	1	0	0	1	1	0	1	0	1	0	1	0	0	0	0	0
1036	Yokoyama_2023	ARK_Bath_141	GBR	SRS16268156	Human	stool	inpatient	suspected_c_diff	na	9963527	3008985154	302	ARK_Bath_141	United Kingdom	Europe	Northern Europe		0	0	0	1	0	0	1	0	0	0	0	0	0	0	1	0	1	0	1	1	0	0	1	0	1	0	1	0	0	0	0	0
1037	Yokoyama_2023	ARK_Bath_1410	GBR	SRS16268158	Human	stool	inpatient	suspected_c_diff	na	23970437	7239071974	302	ARK_Bath_1410	United Kingdom	Europe	Northern Europe		0	0	0	1	0	0	1	0	0	0	0	0	0	0	0	0	1	0	0	0	1	0	0	0	0	0	0	0	0	0	0	0
1038	Yokoyama_2023	ARK_Bath_1416	GBR	SRS16268159	Human	stool	inpatient	suspected_c_diff	na	23192045	7003997590	302	ARK_Bath_1416	United Kingdom	Europe	Northern Europe		0	0	0	0	0	0	0	0	0	0	0	0	0	0	0	0	1	0	0	1	1	0	1	0	1	0	1	0	0	0	0	0
1039	Yokoyama_2023	ARK_Bath_1419	GBR	SRS16268160	Human	stool	inpatient	suspected_c_diff	na	20369772	6151671144	302	ARK_Bath_1419	United Kingdom	Europe	Northern Europe		0	0	0	0	0	0	0	0	0	0	0	0	0	0	0	0	1	0	0	1	1	0	1	0	1	0	1	0	0	0	0	0
1040	Yokoyama_2023	ARK_Bath_1422	GBR	SRS16268161	Human	stool	inpatient	suspected_c_diff	na	14793979	4467781658	302	ARK_Bath_1422	United Kingdom	Europe	Northern Europe		0	0	0	0	0	0	1	0	0	0	0	0	0	0	0	0	1	1	0	0	1	0	0	0	1	0	1	0	0	0	0	0
1041	Yokoyama_2023	ARK_Bath_1425	GBR	SRS16268162	Human	stool	inpatient	suspected_c_diff	na	16897315	5102989130	302	ARK_Bath_1425	United Kingdom	Europe	Northern Europe		0	0	0	1	0	0	1	0	0	1	0	0	0	0	0	0	0	0	0	0	0	0	0	0	1	0	1	0	0	0	0	0
1042	Yokoyama_2023	ARK_Bath_1427	GBR	SRS16268163	Human	stool	inpatient	suspected_c_diff	na	13866914	4187808028	302	ARK_Bath_1427	United Kingdom	Europe	Northern Europe		0	0	0	0	0	0	1	0	0	0	0	0	0	0	0	0	0	0	0	0	0	0	0	0	0	0	0	0	0	0	0	0
1043	Yokoyama_2023	ARK_Bath_143	GBR	SRS16268164	Human	stool	inpatient	suspected_c_diff	na	17190128	5191418656	302	ARK_Bath_143	United Kingdom	Europe	Northern Europe		0	0	0	1	0	0	0	0	0	0	0	0	0	0	0	0	0	0	0	1	1	0	1	0	1	1	1	0	0	0	1	0
1044	Yokoyama_2023	ARK_Bath_1430	GBR	SRS16268165	Human	stool	inpatient	suspected_c_diff	na	17901548	5406267496	302	ARK_Bath_1430	United Kingdom	Europe	Northern Europe		0	0	0	0	1	0	0	0	0	0	0	0	0	0	0	0	0	0	0	1	0	0	1	0	1	0	0	0	0	0	0	0
1045	Yokoyama_2023	ARK_Bath_1431	GBR	SRS16268166	Human	stool	inpatient	suspected_c_diff	na	20705838	6253163076	302	ARK_Bath_1431	United Kingdom	Europe	Northern Europe		0	0	0	0	0	0	0	0	0	0	0	0	0	0	0	0	0	0	0	0	1	0	0	0	1	0	1	0	0	0	0	0
1046	Yokoyama_2023	ARK_Bath_1435	GBR	SRS16268167	Human	stool	inpatient	suspected_c_diff	na	22186495	6700321490	302	ARK_Bath_1435	United Kingdom	Europe	Northern Europe		0	0	0	0	0	0	1	0	0	0	0	0	0	0	0	0	0	0	0	0	1	0	0	0	1	0	0	0	0	0	0	0
1047	Yokoyama_2023	ARK_Bath_1436	GBR	SRS16268169	Human	stool	inpatient	suspected_c_diff	na	12981727	3920481554	302	ARK_Bath_1436	United Kingdom	Europe	Northern Europe		0	0	0	0	0	0	0	0	0	0	0	0	0	0	0	0	1	0	0	1	1	0	1	0	1	0	1	0	0	0	0	0
1048	Yokoyama_2023	ARK_Bath_1438	GBR	SRS16268170	Human	stool	inpatient	suspected_c_diff	na	14257228	4305682856	302	ARK_Bath_1438	United Kingdom	Europe	Northern Europe		0	0	0	1	0	0	1	0	0	0	0	0	0	0	0	0	1	0	0	0	1	0	0	0	1	0	1	0	0	0	0	0
1049	Yokoyama_2023	ARK_Bath_144	GBR	SRS16268171	Human	stool	inpatient	suspected_c_diff	na	13637770	4118606540	302	ARK_Bath_144	United Kingdom	Europe	Northern Europe		0	0	0	0	1	0	1	0	0	0	0	0	0	0	1	0	0	0	0	0	1	0	0	0	1	0	1	0	0	0	0	0
1050	Yokoyama_2023	ARK_Bath_1440	GBR	SRS16268173	Human	stool	inpatient	suspected_c_diff	na	15400001	4650800302	302	ARK_Bath_1440	United Kingdom	Europe	Northern Europe		0	0	0	0	0	0	1	0	0	0	0	0	0	0	0	0	0	0	0	1	1	0	1	0	1	0	1	0	0	0	0	0
1051	Yokoyama_2023	ARK_Bath_1445	GBR	SRS16268172	Human	stool	inpatient	suspected_c_diff	na	16812573	5077397046	302	ARK_Bath_1445	United Kingdom	Europe	Northern Europe		0	0	0	0	0	0	0	0	0	0	0	0	0	0	0	0	0	0	0	0	0	0	0	0	1	0	0	0	0	0	0	0
1052	Yokoyama_2023	ARK_Bath_145	GBR	SRS16268174	Human	stool	inpatient	suspected_c_diff	na	18564383	5606443666	302	ARK_Bath_145	United Kingdom	Europe	Northern Europe		0	0	0	1	0	0	1	0	0	0	0	0	0	0	0	0	0	0	0	0	1	0	0	0	1	0	0	0	0	0	0	0
1053	Yokoyama_2023	ARK_Bath_1452	GBR	SRS16268175	Human	stool	inpatient	suspected_c_diff	na	17298878	5224261156	302	ARK_Bath_1452	United Kingdom	Europe	Northern Europe		0	0	0	0	0	0	0	0	0	0	0	0	0	0	0	0	0	0	0	0	1	0	0	0	0	0	0	0	0	0	0	0
1054	Yokoyama_2023	ARK_Bath_1453	GBR	SRS16268176	Human	stool	inpatient	suspected_c_diff	na	27648175	8349748850	302	ARK_Bath_1453	United Kingdom	Europe	Northern Europe		0	0	0	0	0	0	0	0	0	0	0	0	0	0	0	0	0	0	0	0	1	0	0	0	1	0	1	0	0	0	0	0
1055	Yokoyama_2023	ARK_Bath_1458	GBR	SRS16268177	Human	stool	inpatient	suspected_c_diff	na	21579895	6517128290	302	ARK_Bath_1458	United Kingdom	Europe	Northern Europe		0	0	0	1	0	0	1	0	0	0	0	0	0	0	0	0	0	0	0	0	0	0	0	0	1	0	1	0	0	0	0	0
1056	Yokoyama_2023	ARK_Bath_1463	GBR	SRS16268178	Human	stool	inpatient	suspected_c_diff	na	19390709	5855994118	302	ARK_Bath_1463	United Kingdom	Europe	Northern Europe		0	0	1	1	0	0	0	0	0	0	0	0	0	0	1	0	1	0	1	1	1	0	1	0	1	0	1	0	0	0	0	0
1057	Yokoyama_2023	ARK_Bath_147	GBR	SRS16268331	Human	stool	inpatient	suspected_c_diff	na	14094639	4256580978	302	ARK_Bath_147	United Kingdom	Europe	Northern Europe		0	0	1	1	0	0	1	0	0	0	0	0	0	0	1	0	1	1	0	1	1	0	1	0	1	0	1	0	0	0	0	0
1058	Yokoyama_2023	ARK_Bath_1471	GBR	SRS16268332	Human	stool	inpatient	suspected_c_diff	na	17058971	5151809242	302	ARK_Bath_1471	United Kingdom	Europe	Northern Europe		0	0	0	0	0	0	0	0	0	0	0	0	0	0	0	0	0	0	0	1	0	0	1	0	1	0	1	0	0	0	0	0
1059	Yokoyama_2023	ARK_Bath_1472	GBR	SRS16268333	Human	stool	inpatient	suspected_c_diff	na	15442134	4663524468	302	ARK_Bath_1472	United Kingdom	Europe	Northern Europe		0	0	0	0	0	0	0	0	0	0	0	0	0	0	0	0	0	0	1	0	1	0	0	0	0	0	1	0	0	0	0	0
1060	Yokoyama_2023	ARK_Bath_1474	GBR	SRS16268334	Human	stool	inpatient	suspected_c_diff	na	18020692	5442248984	302	ARK_Bath_1474	United Kingdom	Europe	Northern Europe		0	1	0	1	0	0	0	0	0	0	0	0	0	0	0	0	0	0	1	1	1	0	1	0	1	0	1	0	0	0	0	0
1061	Yokoyama_2023	ARK_Bath_1480	GBR	SRS16268335	Human	stool	inpatient	suspected_c_diff	na	19628336	5927757472	302	ARK_Bath_1480	United Kingdom	Europe	Northern Europe		0	0	0	0	0	0	1	0	0	0	0	0	0	0	0	0	0	0	0	0	0	0	0	0	1	0	1	0	0	0	0	0
1062	Yokoyama_2023	ARK_Bath_1486	GBR	SRS16268336	Human	stool	inpatient	suspected_c_diff	na	15914450	4806163900	302	ARK_Bath_1486	United Kingdom	Europe	Northern Europe		0	0	0	0	0	0	1	0	0	0	0	0	0	0	0	0	1	0	0	0	1	0	0	0	0	0	0	0	0	0	0	0
1063	Yokoyama_2023	ARK_Bath_1488	GBR	SRS16268337	Human	stool	inpatient	suspected_c_diff	na	20722756	6258272312	302	ARK_Bath_1488	United Kingdom	Europe	Northern Europe		0	0	0	0	0	0	0	0	0	0	0	0	0	0	0	0	0	0	0	0	0	0	0	0	1	0	1	0	0	0	0	0
1064	Yokoyama_2023	ARK_Bath_1489	GBR	SRS16268338	Human	stool	inpatient	suspected_c_diff	na	13466384	4066847968	302	ARK_Bath_1489	United Kingdom	Europe	Northern Europe		0	0	0	1	0	0	1	0	0	0	0	0	0	0	0	0	1	0	0	0	1	0	0	0	0	0	0	0	0	0	1	0
1065	Yokoyama_2023	ARK_Bath_15	GBR	SRS16268339	Human	stool	inpatient	suspected_c_diff	na	13681001	4131662302	302	ARK_Bath_15	United Kingdom	Europe	Northern Europe		0	0	0	1	0	0	1	0	0	0	0	0	0	0	0	0	0	1	1	0	1	0	0	0	0	0	0	0	0	0	0	0
1066	Yokoyama_2023	ARK_Bath_150	GBR	SRS16268340	Human	stool	inpatient	suspected_c_diff	na	15844827	4785137754	302	ARK_Bath_150	United Kingdom	Europe	Northern Europe		0	0	0	1	0	0	1	0	0	0	0	0	0	0	0	0	1	0	0	1	1	0	1	0	1	0	0	0	0	0	0	0
1067	Yokoyama_2023	ARK_Bath_1500	GBR	SRS16268342	Human	stool	inpatient	suspected_c_diff	na	19978271	6033437842	302	ARK_Bath_1500	United Kingdom	Europe	Northern Europe		0	0	0	0	0	0	1	0	0	0	0	0	0	0	0	0	0	1	0	0	0	0	0	0	0	0	0	0	0	0	0	0
1068	Yokoyama_2023	ARK_Bath_1501	GBR	SRS16268343	Human	stool	inpatient	suspected_c_diff	na	19944232	6023158064	302	ARK_Bath_1501	United Kingdom	Europe	Northern Europe		0	0	0	0	0	0	0	0	0	0	0	0	0	0	0	0	1	0	0	1	0	0	1	0	1	0	1	0	0	0	0	0
1069	Yokoyama_2023	ARK_Bath_1505	GBR	SRS16268344	Human	stool	inpatient	suspected_c_diff	na	23119655	6982135810	302	ARK_Bath_1505	United Kingdom	Europe	Northern Europe		0	0	1	0	0	0	0	0	0	0	0	0	0	0	1	0	0	0	0	1	0	0	1	0	1	0	1	0	0	0	0	0
1070	Yokoyama_2023	ARK_Bath_1508	GBR	SRS16268345	Human	stool	inpatient	suspected_c_diff	na	19631664	5928762528	302	ARK_Bath_1508	United Kingdom	Europe	Northern Europe		0	0	1	0	0	0	1	0	0	0	0	0	0	0	1	0	1	0	1	1	1	0	1	0	1	0	1	0	0	0	0	0
1071	Yokoyama_2023	ARK_Bath_151	GBR	SRS16268346	Human	stool	inpatient	suspected_c_diff	na	16315466	4927270732	302	ARK_Bath_151	United Kingdom	Europe	Northern Europe		1	0	0	0	0	0	1	0	0	0	0	0	0	0	0	0	1	0	0	0	1	0	0	0	0	0	0	0	0	0	0	0
1072	Yokoyama_2023	ARK_Bath_1511	GBR	SRS16268347	Human	stool	inpatient	suspected_c_diff	na	15000089	4530026878	302	ARK_Bath_1511	United Kingdom	Europe	Northern Europe		0	0	0	0	0	0	0	0	0	0	0	0	0	0	0	0	0	0	0	0	0	0	0	0	1	0	1	0	0	0	0	0
1073	Yokoyama_2023	ARK_Bath_1517	GBR	SRS16268348	Human	stool	inpatient	suspected_c_diff	na	18037246	5447248292	302	ARK_Bath_1517	United Kingdom	Europe	Northern Europe		0	0	0	0	0	0	0	0	0	0	0	0	0	0	0	0	1	0	0	1	1	0	1	0	1	0	1	0	0	0	0	0
1074	Yokoyama_2023	ARK_Bath_1518	GBR	SRS16268349	Human	stool	inpatient	suspected_c_diff	na	14567748	4399459896	302	ARK_Bath_1518	United Kingdom	Europe	Northern Europe		0	0	0	0	0	0	0	0	0	0	0	0	0	0	0	0	0	0	0	0	0	0	0	0	0	0	0	0	0	0	0	0
1075	Yokoyama_2023	ARK_Bath_152	GBR	SRS16268350	Human	stool	inpatient	suspected_c_diff	na	16899554	5103665308	302	ARK_Bath_152	United Kingdom	Europe	Northern Europe		0	0	1	0	0	0	0	0	0	0	0	0	0	0	1	0	1	0	0	1	1	0	1	0	1	0	1	0	0	0	0	0
1076	Yokoyama_2023	ARK_Bath_1522	GBR	SRS16268351	Human	stool	inpatient	suspected_c_diff	na	13876882	4190818364	302	ARK_Bath_1522	United Kingdom	Europe	Northern Europe		0	0	0	0	0	0	0	0	0	1	0	0	0	0	0	0	0	0	0	0	1	0	0	0	1	0	1	0	0	0	0	0
1077	Yokoyama_2023	ARK_Bath_153	GBR	SRS16268352	Human	stool	inpatient	suspected_c_diff	na	8937401	2699095102	302	ARK_Bath_153	United Kingdom	Europe	Northern Europe		0	0	0	0	0	0	0	0	0	0	0	0	0	0	0	0	0	0	0	0	0	0	0	0	1	0	1	0	0	0	0	0
1078	Yokoyama_2023	ARK_Bath_1530	GBR	SRS16268354	Human	stool	inpatient	suspected_c_diff	na	16040434	4844211068	302	ARK_Bath_1530	United Kingdom	Europe	Northern Europe		0	0	0	1	0	0	1	0	0	0	0	0	0	1	0	0	1	0	0	1	0	0	1	0	1	0	1	0	0	0	0	0
1079	Yokoyama_2023	ARK_Bath_1535	GBR	SRS16268355	Human	stool	inpatient	suspected_c_diff	na	13011770	3929554540	302	ARK_Bath_1535	United Kingdom	Europe	Northern Europe		0	0	0	0	0	0	0	0	0	0	0	0	0	0	1	0	0	0	0	1	1	0	1	0	1	0	1	0	0	0	0	0
1080	Yokoyama_2023	ARK_Bath_1538	GBR	SRS16268356	Human	stool	inpatient	suspected_c_diff	na	21698370	6552907740	302	ARK_Bath_1538	United Kingdom	Europe	Northern Europe		0	0	0	0	0	0	0	0	0	0	0	0	0	0	0	0	0	0	0	1	1	0	1	0	1	0	1	0	0	0	0	0
1081	Yokoyama_2023	ARK_Bath_1541	GBR	SRS16268357	Human	stool	inpatient	suspected_c_diff	na	16697892	5042763384	302	ARK_Bath_1541	United Kingdom	Europe	Northern Europe		0	0	0	0	0	0	0	0	0	0	0	0	0	0	0	0	1	0	0	0	1	0	0	0	1	0	1	0	0	0	0	0
1082	Yokoyama_2023	ARK_Bath_1542	GBR	SRS16268358	Human	stool	inpatient	suspected_c_diff	na	16952867	5119765834	302	ARK_Bath_1542	United Kingdom	Europe	Northern Europe		0	0	0	1	0	0	1	0	0	0	0	0	0	0	1	0	1	0	0	1	1	0	1	0	1	0	1	0	0	0	0	0
1083	Yokoyama_2023	ARK_Bath_1545	GBR	SRS16268359	Human	stool	inpatient	suspected_c_diff	na	18012827	5439873754	302	ARK_Bath_1545	United Kingdom	Europe	Northern Europe		0	0	0	0	0	0	1	0	0	0	0	0	0	0	0	0	0	0	0	1	1	0	1	0	1	0	1	0	0	0	0	0
1084	Yokoyama_2023	ARK_Bath_155	GBR	SRS16268360	Human	stool	inpatient	suspected_c_diff	na	12819178	3871391756	302	ARK_Bath_155	United Kingdom	Europe	Northern Europe		0	0	0	0	0	0	0	0	0	0	0	0	0	0	0	0	1	0	0	0	0	0	0	0	1	0	1	0	0	0	1	0
1085	Yokoyama_2023	ARK_Bath_1553	GBR	SRS16268361	Human	stool	inpatient	suspected_c_diff	na	21915758	6618558916	302	ARK_Bath_1553	United Kingdom	Europe	Northern Europe		0	0	0	0	0	0	1	0	0	0	0	0	0	0	0	0	0	0	0	0	0	0	0	0	1	0	1	0	0	0	0	0
1086	Yokoyama_2023	ARK_Bath_1554	GBR	SRS16268362	Human	stool	inpatient	suspected_c_diff	na	13490923	4074258746	302	ARK_Bath_1554	United Kingdom	Europe	Northern Europe		0	0	0	1	0	0	1	0	0	0	0	0	0	0	0	0	0	0	0	0	0	0	0	0	1	0	1	0	0	0	0	0
1087	Yokoyama_2023	ARK_Bath_156	GBR	SRS16268524	Human	stool	inpatient	suspected_c_diff	na	11022720	3328861440	302	ARK_Bath_156	United Kingdom	Europe	Northern Europe		0	0	0	0	0	0	1	0	0	0	0	0	0	0	0	0	0	0	0	0	1	0	0	0	0	0	0	0	0	0	0	0
1088	Yokoyama_2023	ARK_Bath_1563	GBR	SRS16268525	Human	stool	inpatient	suspected_c_diff	na	22303644	6735700488	302	ARK_Bath_1563	United Kingdom	Europe	Northern Europe		0	0	1	1	0	0	1	0	0	0	0	0	0	0	0	0	0	0	0	1	0	0	1	0	1	0	1	0	0	0	0	0
1089	Yokoyama_2023	ARK_Bath_1564	GBR	SRS16268526	Human	stool	inpatient	suspected_c_diff	na	25600489	7731347678	302	ARK_Bath_1564	United Kingdom	Europe	Northern Europe		0	0	0	0	0	0	0	0	0	0	0	0	0	0	0	0	1	0	0	0	1	0	0	0	1	0	1	0	0	0	0	0
1090	Yokoyama_2023	ARK_Bath_1568	GBR	SRS16268527	Human	stool	inpatient	suspected_c_diff	na	19893131	6007725562	302	ARK_Bath_1568	United Kingdom	Europe	Northern Europe		0	0	0	0	0	0	0	0	0	0	0	0	0	0	0	0	0	0	0	1	0	0	1	0	1	0	1	0	0	0	0	0
1091	Yokoyama_2023	ARK_Bath_1569	GBR	SRS16268528	Human	stool	inpatient	suspected_c_diff	na	18897760	5707123520	302	ARK_Bath_1569	United Kingdom	Europe	Northern Europe		0	0	0	1	0	0	1	0	0	0	0	0	0	0	0	0	1	0	0	0	1	0	0	0	0	0	0	0	0	0	0	0
1092	Yokoyama_2023	ARK_Bath_157	GBR	SRS16268529	Human	stool	inpatient	suspected_c_diff	na	16169321	4883134942	302	ARK_Bath_157	United Kingdom	Europe	Northern Europe		0	0	0	0	0	0	1	0	0	0	0	0	0	0	0	0	0	0	0	1	0	0	1	0	1	0	1	0	0	0	0	0
1093	Yokoyama_2023	ARK_Bath_1574	GBR	SRS16268530	Human	stool	inpatient	suspected_c_diff	na	19547389	5903311478	302	ARK_Bath_1574	United Kingdom	Europe	Northern Europe		0	0	0	0	0	0	0	0	0	0	0	0	0	0	0	0	0	0	0	0	0	0	0	0	1	0	1	0	0	0	0	0
1094	Yokoyama_2023	ARK_Bath_1575	GBR	SRS16268531	Human	stool	inpatient	suspected_c_diff	na	22210889	6707688478	302	ARK_Bath_1575	United Kingdom	Europe	Northern Europe		0	0	0	0	0	0	0	0	0	0	0	0	0	0	0	0	0	0	0	0	0	0	0	0	1	0	1	0	0	0	0	0
1095	Yokoyama_2023	ARK_Bath_1577	GBR	SRS16268532	Human	stool	inpatient	suspected_c_diff	na	20801374	6282014948	302	ARK_Bath_1577	United Kingdom	Europe	Northern Europe		0	0	0	0	0	0	0	0	0	0	0	0	0	0	0	0	0	0	0	0	0	0	0	0	1	0	1	0	0	0	0	0
1096	Yokoyama_2023	ARK_Bath_1583	GBR	SRS16268533	Human	stool	inpatient	suspected_c_diff	na	23851607	7203185314	302	ARK_Bath_1583	United Kingdom	Europe	Northern Europe		0	0	0	0	0	0	0	0	0	0	0	0	0	0	0	0	1	0	0	0	0	0	0	0	1	0	1	0	0	0	0	0
1097	Yokoyama_2023	ARK_Bath_1589	GBR	SRS16268535	Human	stool	inpatient	suspected_c_diff	na	21696195	6552250890	302	ARK_Bath_1589	United Kingdom	Europe	Northern Europe		0	0	0	0	0	0	0	0	0	0	0	0	0	0	0	0	0	0	0	1	0	0	1	0	1	0	1	0	0	0	0	0
1098	Yokoyama_2023	ARK_Bath_1591	GBR	SRS16268536	Human	stool	inpatient	suspected_c_diff	na	13042872	3938947344	302	ARK_Bath_1591	United Kingdom	Europe	Northern Europe		0	0	0	0	0	0	0	0	0	0	0	0	0	0	0	0	0	0	0	0	1	0	0	0	0	0	0	0	0	0	0	0
1099	Yokoyama_2023	ARK_Bath_1593	GBR	SRS16268537	Human	stool	inpatient	suspected_c_diff	na	24036381	7258987062	302	ARK_Bath_1593	United Kingdom	Europe	Northern Europe		0	0	0	0	0	0	1	0	0	0	0	0	0	0	0	0	0	0	1	0	1	0	0	0	0	0	0	0	0	0	0	0
1100	Yokoyama_2023	ARK_Bath_1596	GBR	SRS16268538	Human	stool	inpatient	suspected_c_diff	na	13511973	4080615846	302	ARK_Bath_1596	United Kingdom	Europe	Northern Europe		0	0	0	0	0	0	0	0	0	0	0	0	0	0	0	0	0	0	0	0	1	0	0	0	1	0	1	0	0	0	0	0
1101	Yokoyama_2023	ARK_Bath_1597	GBR	SRS16268539	Human	stool	inpatient	suspected_c_diff	na	23272145	7028187790	302	ARK_Bath_1597	United Kingdom	Europe	Northern Europe		0	0	1	1	0	0	1	0	0	0	0	0	0	0	0	0	0	0	1	1	1	1	1	0	1	0	1	0	0	0	0	0
1102	Yokoyama_2023	ARK_Bath_16	GBR	SRS16268540	Human	stool	inpatient	suspected_c_diff	na	14595352	4407796304	302	ARK_Bath_16	United Kingdom	Europe	Northern Europe		0	0	1	1	0	0	1	0	0	0	0	0	0	0	0	0	0	0	0	1	0	0	1	0	1	0	1	0	0	0	0	0
1103	Yokoyama_2023	ARK_Bath_1607	GBR	SRS16268541	Human	stool	inpatient	suspected_c_diff	na	14889131	4496517562	302	ARK_Bath_1607	United Kingdom	Europe	Northern Europe		0	0	0	1	0	0	0	0	0	0	0	0	0	0	0	0	1	0	0	0	0	0	0	0	1	0	1	0	0	0	0	0
1104	Yokoyama_2023	ARK_Bath_1609	GBR	SRS16268542	Human	stool	inpatient	suspected_c_diff	na	18235537	5507132174	302	ARK_Bath_1609	United Kingdom	Europe	Northern Europe		0	0	0	0	0	0	0	0	0	0	0	0	0	0	0	0	0	0	0	0	0	0	0	0	1	0	1	0	0	0	0	0
1105	Yokoyama_2023	ARK_Bath_1613	GBR	SRS16268543	Human	stool	inpatient	suspected_c_diff	na	12384012	3739971624	302	ARK_Bath_1613	United Kingdom	Europe	Northern Europe		0	0	0	0	0	0	1	0	0	0	0	0	0	0	0	0	0	0	0	0	0	0	0	0	1	0	1	0	0	0	0	0
1106	Yokoyama_2023	ARK_Bath_1615	GBR	SRS16268544	Human	stool	inpatient	suspected_c_diff	na	19606222	5921079044	302	ARK_Bath_1615	United Kingdom	Europe	Northern Europe		0	0	0	1	0	0	1	0	0	0	0	0	0	0	0	0	0	1	0	1	1	0	1	0	1	0	1	0	0	0	0	0
1107	Yokoyama_2023	ARK_Bath_1621	GBR	SRS16268546	Human	stool	inpatient	suspected_c_diff	na	14572223	4400811346	302	ARK_Bath_1621	United Kingdom	Europe	Northern Europe		0	0	0	0	0	0	0	0	0	0	0	0	0	0	0	0	0	0	0	0	0	0	0	0	0	0	0	0	0	0	0	0
1108	Yokoyama_2023	ARK_Bath_1628	GBR	SRS16268547	Human	stool	inpatient	suspected_c_diff	na	17535706	5295783212	302	ARK_Bath_1628	United Kingdom	Europe	Northern Europe		0	0	0	0	0	0	0	0	0	0	0	0	0	0	0	0	0	0	0	0	1	0	0	0	0	0	0	0	0	0	0	0
1109	Yokoyama_2023	ARK_Bath_1633	GBR	SRS16268548	Human	stool	inpatient	suspected_c_diff	na	15882295	4796453090	302	ARK_Bath_1633	United Kingdom	Europe	Northern Europe		0	0	0	0	0	0	1	0	0	0	0	0	0	0	1	0	0	0	0	0	0	0	0	0	1	0	1	0	0	0	0	0
1110	Yokoyama_2023	ARK_Bath_1636	GBR	SRS16268549	Human	stool	inpatient	suspected_c_diff	na	16135698	4872980796	302	ARK_Bath_1636	United Kingdom	Europe	Northern Europe		0	0	0	0	0	0	1	0	0	0	0	0	0	0	0	0	1	0	0	1	1	0	1	0	1	0	1	0	0	0	0	0
1111	Yokoyama_2023	ARK_Bath_1637	GBR	SRS16268550	Human	stool	inpatient	suspected_c_diff	na	17136716	5175288232	302	ARK_Bath_1637	United Kingdom	Europe	Northern Europe		0	0	0	1	0	0	1	0	0	0	0	0	0	0	1	1	1	0	0	1	1	0	1	0	1	0	1	0	0	0	1	0
1112	Yokoyama_2023	ARK_Bath_164	GBR	SRS16268551	Human	stool	inpatient	suspected_c_diff	na	18833214	5687630628	302	ARK_Bath_164	United Kingdom	Europe	Northern Europe		0	0	0	0	0	0	0	0	0	0	0	0	0	0	0	0	0	0	0	1	1	0	1	0	1	0	1	0	0	0	0	0
1113	Yokoyama_2023	ARK_Bath_1642	GBR	SRS16268552	Human	stool	inpatient	suspected_c_diff	na	15054017	4546313134	302	ARK_Bath_1642	United Kingdom	Europe	Northern Europe		0	1	0	0	0	0	0	0	0	0	0	0	0	0	0	0	1	0	0	0	1	0	0	0	1	0	1	0	0	0	0	0
1114	Yokoyama_2023	ARK_Bath_1643	GBR	SRS16268553	Human	stool	inpatient	suspected_c_diff	na	16819167	5079388434	302	ARK_Bath_1643	United Kingdom	Europe	Northern Europe		0	0	0	0	0	0	0	0	0	0	0	0	0	0	0	0	0	0	0	0	0	0	0	0	1	0	1	0	0	0	0	0
1115	Yokoyama_2023	ARK_Bath_1648	GBR	SRS16268554	Human	stool	inpatient	suspected_c_diff	na	17902884	5406670968	302	ARK_Bath_1648	United Kingdom	Europe	Northern Europe		0	0	0	1	0	0	1	0	0	0	0	0	0	0	0	0	0	1	0	1	1	0	1	0	1	0	0	0	0	0	0	0
1116	Yokoyama_2023	ARK_Bath_1649	GBR	SRS16268555	Human	stool	inpatient	suspected_c_diff	na	16446734	4966913668	302	ARK_Bath_1649	United Kingdom	Europe	Northern Europe		0	0	0	1	0	0	0	0	0	0	0	0	0	0	0	0	0	0	0	0	0	0	0	0	1	0	1	0	0	0	0	0
1117	Yokoyama_2023	ARK_Bath_165	GBR	SRS16268557	Human	stool	inpatient	suspected_c_diff	na	18793490	5675633980	302	ARK_Bath_165	United Kingdom	Europe	Northern Europe		0	0	0	0	0	0	0	0	0	0	0	0	0	0	0	0	0	0	0	1	1	0	1	0	1	0	1	0	0	0	0	0
1118	Yokoyama_2023	ARK_Bath_1650	GBR	SRS16268558	Human	stool	inpatient	suspected_c_diff	na	14163469	4277367638	302	ARK_Bath_1650	United Kingdom	Europe	Northern Europe		0	0	0	1	0	0	1	0	0	0	0	0	0	0	0	0	1	0	0	0	1	0	0	0	0	0	0	0	0	0	0	0
1119	Yokoyama_2023	ARK_Bath_1654	GBR	SRS16268559	Human	stool	inpatient	suspected_c_diff	na	18110480	5469364960	302	ARK_Bath_1654	United Kingdom	Europe	Northern Europe		0	0	0	0	0	0	1	0	0	0	0	0	0	0	0	0	0	0	0	1	1	0	1	0	1	0	1	0	0	0	0	0
1120	Yokoyama_2023	ARK_Bath_1658	GBR	SRS16268560	Human	stool	inpatient	suspected_c_diff	na	18011706	5439535212	302	ARK_Bath_1658	United Kingdom	Europe	Northern Europe		0	0	0	0	0	0	0	0	0	0	0	0	0	0	0	0	1	0	0	1	1	0	1	0	1	0	1	0	0	0	0	0
1121	Yokoyama_2023	ARK_Bath_1665	GBR	SRS16268561	Human	stool	inpatient	suspected_c_diff	na	22906381	6917727062	302	ARK_Bath_1665	United Kingdom	Europe	Northern Europe		0	0	1	0	0	0	1	0	0	0	0	0	0	0	1	0	1	0	0	1	0	0	1	0	1	0	1	0	0	0	0	0
1122	Yokoyama_2023	ARK_Bath_1672	GBR	SRS16268562	Human	stool	inpatient	suspected_c_diff	na	20615893	6225999686	302	ARK_Bath_1672	United Kingdom	Europe	Northern Europe		0	1	0	0	0	0	0	0	0	0	0	0	0	0	0	0	0	0	0	0	1	0	0	0	1	0	0	0	0	0	0	0
1123	Yokoyama_2023	ARK_Bath_1679	GBR	SRS16268563	Human	stool	inpatient	suspected_c_diff	na	21656892	6540381384	302	ARK_Bath_1679	United Kingdom	Europe	Northern Europe		0	0	1	1	1	0	1	0	0	0	0	0	0	0	1	0	1	0	0	1	0	0	1	0	1	0	1	0	0	0	0	0
1124	Yokoyama_2023	ARK_Bath_1680	GBR	SRS16268564	Human	stool	inpatient	suspected_c_diff	na	15469682	4671843964	302	ARK_Bath_1680	United Kingdom	Europe	Northern Europe		0	0	0	1	0	0	1	0	0	0	0	0	0	0	1	0	1	0	0	1	1	0	1	0	1	0	1	0	0	0	0	0
1125	Yokoyama_2023	ARK_Bath_1684	GBR	SRS16268565	Human	stool	inpatient	suspected_c_diff	na	13609934	4110200068	302	ARK_Bath_1684	United Kingdom	Europe	Northern Europe		0	0	0	1	0	0	0	0	0	0	0	0	0	0	0	0	0	0	0	0	0	0	0	0	0	0	0	0	0	0	0	0
1126	Yokoyama_2023	ARK_Bath_1685	GBR	SRS16268566	Human	stool	inpatient	suspected_c_diff	na	18378260	5550234520	302	ARK_Bath_1685	United Kingdom	Europe	Northern Europe		0	0	0	0	0	0	0	0	0	0	0	0	0	0	0	0	0	0	0	1	0	0	1	0	1	0	1	0	0	0	0	0
1127	Yokoyama_2023	ARK_Bath_1686	GBR	SRS16268568	Human	stool	inpatient	suspected_c_diff	na	26838971	8105369242	302	ARK_Bath_1686	United Kingdom	Europe	Northern Europe		0	0	0	0	0	0	1	0	0	0	0	0	0	0	0	0	1	0	0	0	1	0	0	0	1	0	1	0	0	0	0	0
1128	Yokoyama_2023	ARK_Bath_1688	GBR	SRS16268569	Human	stool	inpatient	suspected_c_diff	na	23669561	7148207422	302	ARK_Bath_1688	United Kingdom	Europe	Northern Europe		0	0	0	1	0	0	0	0	0	1	0	0	0	0	0	0	0	0	0	0	0	0	0	0	1	0	0	0	0	0	0	0
1129	Yokoyama_2023	ARK_Bath_17	GBR	SRS16268570	Human	stool	inpatient	suspected_c_diff	na	19202354	5799110908	302	ARK_Bath_17	United Kingdom	Europe	Northern Europe		0	0	0	0	0	0	0	0	0	0	0	0	0	0	0	0	1	0	0	1	1	0	1	0	0	0	0	0	0	0	0	0
1130	Yokoyama_2023	ARK_Bath_1707	GBR	SRS16268571	Human	stool	inpatient	suspected_c_diff	na	20365011	6150233322	302	ARK_Bath_1707	United Kingdom	Europe	Northern Europe		0	0	1	0	0	0	0	0	0	0	0	0	0	0	0	0	0	0	0	1	0	1	1	0	1	0	1	0	0	0	0	0
1131	Yokoyama_2023	ARK_Bath_1712	GBR	SRS16268572	Human	stool	inpatient	suspected_c_diff	na	14346371	4332604042	302	ARK_Bath_1712	United Kingdom	Europe	Northern Europe		0	0	0	0	0	0	1	0	0	0	0	0	0	0	0	0	0	0	0	1	0	0	1	0	0	0	0	0	0	0	0	0
1132	Yokoyama_2023	ARK_Bath_1715	GBR	SRS16268573	Human	stool	inpatient	suspected_c_diff	na	17529607	5293941314	302	ARK_Bath_1715	United Kingdom	Europe	Northern Europe		0	0	0	1	0	0	0	0	0	0	0	0	0	0	0	0	0	0	0	0	0	0	0	0	0	0	0	0	0	0	0	0
1133	Yokoyama_2023	ARK_Bath_1721	GBR	SRS16268574	Human	stool	inpatient	suspected_c_diff	na	23428391	7075374082	302	ARK_Bath_1721	United Kingdom	Europe	Northern Europe		0	0	0	0	0	0	1	0	0	0	0	0	0	0	1	0	0	0	0	1	1	0	1	0	1	0	1	0	0	0	0	0
1134	Yokoyama_2023	ARK_Bath_1722	GBR	SRS16268575	Human	stool	inpatient	suspected_c_diff	na	13949055	4212614610	302	ARK_Bath_1722	United Kingdom	Europe	Northern Europe		0	0	1	0	0	0	1	0	0	0	0	0	0	0	0	0	1	0	0	0	0	0	0	0	1	0	0	0	0	0	0	0
1135	Yokoyama_2023	ARK_Bath_1723	GBR	SRS16268577	Human	stool	inpatient	suspected_c_diff	na	21081499	6366612698	302	ARK_Bath_1723	United Kingdom	Europe	Northern Europe		0	0	0	0	0	0	0	0	0	0	0	0	0	0	1	0	0	0	0	1	0	0	1	0	1	0	1	0	0	0	0	0
1136	Yokoyama_2023	ARK_Bath_1725	GBR	SRS16268576	Human	stool	inpatient	suspected_c_diff	na	16940780	5116115560	302	ARK_Bath_1725	United Kingdom	Europe	Northern Europe		0	0	0	1	0	0	1	0	1	0	0	0	0	0	0	0	1	0	1	0	1	0	0	0	0	0	0	0	0	0	0	0
1137	Yokoyama_2023	ARK_Bath_1727	GBR	SRS16268579	Human	stool	inpatient	suspected_c_diff	na	22370104	6755771408	302	ARK_Bath_1727	United Kingdom	Europe	Northern Europe		0	0	0	0	0	0	0	0	0	0	0	0	0	0	0	0	1	0	1	0	1	0	0	0	1	0	1	0	0	0	0	0
1138	Yokoyama_2023	ARK_Bath_1728	GBR	SRS16268581	Human	stool	inpatient	suspected_c_diff	na	18566669	5607134038	302	ARK_Bath_1728	United Kingdom	Europe	Northern Europe		0	0	0	0	0	0	0	0	1	0	0	0	0	0	0	0	0	0	0	0	0	0	0	0	0	0	0	0	0	0	0	0
1139	Yokoyama_2023	ARK_Bath_1733	GBR	SRS16268580	Human	stool	inpatient	suspected_c_diff	na	17538536	5296637872	302	ARK_Bath_1733	United Kingdom	Europe	Northern Europe		0	0	0	0	0	0	0	0	0	0	0	0	0	0	0	0	0	0	0	0	0	0	0	0	1	0	0	0	0	0	0	0
1140	Yokoyama_2023	ARK_Bath_1735	GBR	SRS16268582	Human	stool	inpatient	suspected_c_diff	na	21818668	6589237736	302	ARK_Bath_1735	United Kingdom	Europe	Northern Europe		0	0	0	0	0	0	0	0	0	0	0	0	0	0	0	0	0	0	0	0	1	0	0	0	1	0	1	0	0	0	0	0
1141	Yokoyama_2023	ARK_Bath_1736	GBR	SRS16268583	Human	stool	inpatient	suspected_c_diff	na	17986763	5432002426	302	ARK_Bath_1736	United Kingdom	Europe	Northern Europe		0	0	0	0	0	0	0	0	0	0	0	0	0	0	0	0	0	0	0	0	0	0	0	0	1	0	1	0	0	0	0	0
1142	Yokoyama_2023	ARK_Bath_1737	GBR	SRS16268584	Human	stool	inpatient	suspected_c_diff	na	22126054	6682068308	302	ARK_Bath_1737	United Kingdom	Europe	Northern Europe		0	0	0	0	0	0	0	0	0	0	0	0	0	0	0	0	0	0	0	0	0	0	0	0	1	0	1	0	0	0	0	0
1143	Yokoyama_2023	ARK_Bath_1738	GBR	SRS16268585	Human	stool	inpatient	suspected_c_diff	na	16261302	4910913204	302	ARK_Bath_1738	United Kingdom	Europe	Northern Europe		0	0	0	0	0	0	0	0	0	0	0	0	0	0	0	0	0	0	0	0	1	0	0	0	1	0	0	0	0	0	0	0
1144	Yokoyama_2023	ARK_Bath_1739	GBR	SRS16268586	Human	stool	inpatient	suspected_c_diff	na	18793288	5675572976	302	ARK_Bath_1739	United Kingdom	Europe	Northern Europe		0	0	0	1	0	0	1	0	0	0	0	0	0	0	0	0	0	0	0	0	1	0	0	0	1	0	1	0	0	0	0	0
1145	Yokoyama_2023	ARK_Bath_1740	GBR	SRS16268587	Human	stool	inpatient	suspected_c_diff	na	14577091	4402281482	302	ARK_Bath_1740	United Kingdom	Europe	Northern Europe		0	0	0	0	0	0	0	0	0	0	0	0	0	0	0	0	0	0	0	0	0	0	0	0	1	0	0	0	0	0	0	0
1146	Yokoyama_2023	ARK_Bath_1741	GBR	SRS16268588	Human	stool	inpatient	suspected_c_diff	na	20107759	6072543218	302	ARK_Bath_1741	United Kingdom	Europe	Northern Europe		0	0	0	0	0	0	0	0	0	0	0	0	0	0	0	0	0	0	0	0	0	0	0	0	1	0	1	0	0	0	0	0
1147	Yokoyama_2023	ARK_Bath_1744	GBR	SRS16268590	Human	stool	inpatient	suspected_c_diff	na	14922132	4506483864	302	ARK_Bath_1744	United Kingdom	Europe	Northern Europe		0	0	0	1	0	0	1	0	1	0	0	0	0	0	0	0	0	0	0	0	0	0	0	0	0	0	1	0	0	0	0	0
1148	Yokoyama_2023	ARK_Bath_1747	GBR	SRS16268591	Human	stool	inpatient	suspected_c_diff	na	16571100	5004472200	302	ARK_Bath_1747	United Kingdom	Europe	Northern Europe		0	0	0	0	0	0	0	0	0	0	0	0	0	0	0	0	0	0	0	0	1	0	0	0	1	0	1	0	0	0	0	0
1149	Yokoyama_2023	ARK_Bath_1749	GBR	SRS16268592	Human	stool	inpatient	suspected_c_diff	na	16768527	5064095154	302	ARK_Bath_1749	United Kingdom	Europe	Northern Europe		0	0	0	0	0	0	0	0	0	0	0	0	0	0	0	0	1	0	0	0	1	0	1	0	0	0	0	0	0	0	0	0
1150	Yokoyama_2023	ARK_Bath_1754	GBR	SRS16268593	Human	stool	inpatient	suspected_c_diff	na	13879710	4191672420	302	ARK_Bath_1754	United Kingdom	Europe	Northern Europe		0	0	0	1	0	0	1	0	0	0	0	0	0	0	1	0	1	0	0	1	1	0	1	0	1	0	1	0	0	0	0	0
1151	Yokoyama_2023	ARK_Bath_1758	GBR	SRS16268594	Human	stool	inpatient	suspected_c_diff	na	18934526	5718226852	302	ARK_Bath_1758	United Kingdom	Europe	Northern Europe		0	0	0	0	0	0	0	0	0	0	0	0	0	0	0	0	0	0	0	0	1	0	0	0	1	0	1	0	0	0	0	0
1152	Yokoyama_2023	ARK_Bath_1761	GBR	SRS16268595	Human	stool	inpatient	suspected_c_diff	na	12498517	3774552134	302	ARK_Bath_1761	United Kingdom	Europe	Northern Europe		0	0	0	0	0	0	1	0	0	0	0	0	0	0	0	0	1	1	0	0	1	0	0	0	1	0	1	0	0	0	0	0
1153	Yokoyama_2023	ARK_Bath_1774	GBR	SRS16268596	Human	stool	inpatient	suspected_c_diff	na	18944450	5721223900	302	ARK_Bath_1774	United Kingdom	Europe	Northern Europe		0	0	0	1	0	0	0	0	0	0	0	0	0	0	0	0	0	0	0	0	1	0	0	0	1	0	0	0	0	0	0	0
1154	Yokoyama_2023	ARK_Bath_1776	GBR	SRS16268597	Human	stool	inpatient	suspected_c_diff	na	15837792	4783013184	302	ARK_Bath_1776	United Kingdom	Europe	Northern Europe		0	0	0	0	0	0	1	0	0	0	0	0	0	0	0	0	1	0	0	1	1	0	1	0	1	0	1	0	0	0	0	0
1155	Yokoyama_2023	ARK_Bath_1778	GBR	SRS16268599	Human	stool	inpatient	suspected_c_diff	na	14824976	4477142752	302	ARK_Bath_1778	United Kingdom	Europe	Northern Europe		0	0	0	1	0	0	0	0	0	0	0	0	0	0	0	0	1	1	0	0	1	0	0	0	1	0	1	0	0	0	0	0
1156	Yokoyama_2023	ARK_Bath_1786	GBR	SRS16268598	Human	stool	inpatient	suspected_c_diff	na	18665389	5636947478	302	ARK_Bath_1786	United Kingdom	Europe	Northern Europe		0	0	0	1	0	0	1	0	0	0	0	0	0	0	0	1	1	0	1	0	1	0	0	0	1	0	1	0	0	0	1	0
1157	Yokoyama_2023	ARK_Bath_1789	GBR	SRS16268602	Human	stool	inpatient	suspected_c_diff	na	15265460	4610168920	302	ARK_Bath_1789	United Kingdom	Europe	Northern Europe		0	0	0	1	1	0	1	0	0	0	0	0	0	0	1	0	1	0	0	0	1	0	0	0	1	0	1	0	0	0	0	0
1158	Yokoyama_2023	ARK_Bath_1795	GBR	SRS16268603	Human	stool	inpatient	suspected_c_diff	na	25236448	7621407296	302	ARK_Bath_1795	United Kingdom	Europe	Northern Europe		0	0	0	0	0	0	1	0	0	0	0	0	0	0	0	0	0	0	0	0	0	0	0	0	1	0	1	0	0	0	0	0
1159	Yokoyama_2023	ARK_Bath_18	GBR	SRS16268604	Human	stool	inpatient	suspected_c_diff	na	16321150	4928987300	302	ARK_Bath_18	United Kingdom	Europe	Northern Europe		0	0	0	0	0	0	0	0	0	0	0	0	0	0	0	0	1	0	0	0	1	0	0	0	1	0	1	0	0	0	0	0
1160	Yokoyama_2023	ARK_Bath_1801	GBR	SRS16268605	Human	stool	inpatient	suspected_c_diff	na	17903129	5406744958	302	ARK_Bath_1801	United Kingdom	Europe	Northern Europe		0	0	1	0	0	0	1	0	0	0	0	0	0	0	1	1	0	0	0	1	1	0	1	0	1	0	1	0	0	0	0	0
1161	Yokoyama_2023	ARK_Bath_1802	GBR	SRS16268606	Human	stool	inpatient	suspected_c_diff	na	19803305	5980598110	302	ARK_Bath_1802	United Kingdom	Europe	Northern Europe		0	0	0	0	0	0	0	0	0	0	0	0	0	0	0	0	1	0	0	0	1	0	0	0	0	0	0	0	0	0	0	0
1162	Yokoyama_2023	ARK_Bath_1804	GBR	SRS16268607	Human	stool	inpatient	suspected_c_diff	na	18587307	5613366714	302	ARK_Bath_1804	United Kingdom	Europe	Northern Europe		0	0	0	0	0	0	0	0	0	0	0	0	0	0	0	0	0	0	0	1	1	0	0	0	1	0	1	0	0	0	0	0
1163	Yokoyama_2023	ARK_Bath_1806	GBR	SRS16268608	Human	stool	inpatient	suspected_c_diff	na	15911305	4805214110	302	ARK_Bath_1806	United Kingdom	Europe	Northern Europe		0	0	0	1	0	0	1	0	0	0	0	0	0	0	0	0	0	1	0	0	1	0	0	0	1	0	1	0	0	0	0	0
1164	Yokoyama_2023	ARK_Bath_1807	GBR	SRS16268609	Human	stool	inpatient	suspected_c_diff	na	18989671	5734880642	302	ARK_Bath_1807	United Kingdom	Europe	Northern Europe		0	0	0	0	1	0	1	0	0	0	0	0	0	0	1	0	0	0	0	0	1	0	0	0	1	0	1	0	0	0	0	0
1165	Yokoyama_2023	ARK_Bath_1811	GBR	SRS16268610	Human	stool	inpatient	suspected_c_diff	na	13723535	4144507570	302	ARK_Bath_1811	United Kingdom	Europe	Northern Europe		0	0	1	1	1	0	1	0	0	0	0	0	0	0	1	0	1	0	0	0	1	0	0	0	1	0	1	0	0	0	0	0
1166	Yokoyama_2023	ARK_Bath_1815	GBR	SRS16268611	Human	stool	inpatient	suspected_c_diff	na	16031441	4841495182	302	ARK_Bath_1815	United Kingdom	Europe	Northern Europe		0	0	0	1	0	0	1	0	0	0	0	0	0	0	0	0	1	1	0	0	1	0	0	0	1	0	0	0	0	0	0	0
1167	Yokoyama_2023	ARK_Bath_1820	GBR	SRS16268613	Human	stool	inpatient	suspected_c_diff	na	24202965	7309295430	302	ARK_Bath_1820	United Kingdom	Europe	Northern Europe		0	0	0	0	0	0	0	0	0	0	0	0	0	0	0	0	1	0	0	1	0	0	1	0	1	0	1	0	0	0	0	0
1168	Yokoyama_2023	ARK_Bath_1821	GBR	SRS16268614	Human	stool	inpatient	suspected_c_diff	na	19089483	5765023866	302	ARK_Bath_1821	United Kingdom	Europe	Northern Europe		0	0	1	1	0	0	1	0	0	0	0	0	0	0	1	0	1	0	0	0	1	0	0	0	1	0	1	0	0	0	0	0
1169	Yokoyama_2023	ARK_Bath_1822	GBR	SRS16268615	Human	stool	inpatient	suspected_c_diff	na	16566339	5003034378	302	ARK_Bath_1822	United Kingdom	Europe	Northern Europe		0	0	0	0	0	0	0	0	0	0	0	0	0	0	0	0	0	0	0	0	0	0	0	0	0	0	0	0	0	0	0	0
1170	Yokoyama_2023	ARK_Bath_1825	GBR	SRS16268616	Human	stool	inpatient	suspected_c_diff	na	19010328	5741119056	302	ARK_Bath_1825	United Kingdom	Europe	Northern Europe		0	0	1	0	0	0	0	0	0	0	0	0	0	0	0	0	1	0	0	1	1	0	1	0	1	0	1	0	0	0	0	0
1171	Yokoyama_2023	ARK_Bath_1827	GBR	SRS16268617	Human	stool	inpatient	suspected_c_diff	na	25276773	7633585446	302	ARK_Bath_1827	United Kingdom	Europe	Northern Europe		0	0	0	0	0	0	0	0	0	0	0	0	0	0	0	0	0	0	0	0	1	0	0	0	1	0	0	0	0	0	0	0
1172	Yokoyama_2023	ARK_Bath_1829	GBR	SRS16268618	Human	stool	inpatient	suspected_c_diff	na	17115349	5168835398	302	ARK_Bath_1829	United Kingdom	Europe	Northern Europe		0	0	0	0	0	0	1	0	0	0	0	0	0	0	0	0	0	0	0	1	0	0	1	0	1	0	1	0	0	0	0	0
1173	Yokoyama_2023	ARK_Bath_1831	GBR	SRS16268619	Human	stool	inpatient	suspected_c_diff	na	18433767	5566997634	302	ARK_Bath_1831	United Kingdom	Europe	Northern Europe		0	0	0	0	0	0	0	0	0	0	0	0	0	0	0	0	0	0	0	0	1	0	0	0	0	0	0	0	0	0	0	0
1174	Yokoyama_2023	ARK_Bath_1834	GBR	SRS16268652	Human	stool	inpatient	suspected_c_diff	na	13688027	4133784154	302	ARK_Bath_1834	United Kingdom	Europe	Northern Europe		0	0	0	0	0	0	1	0	0	0	0	0	0	0	0	0	1	0	0	1	1	0	1	0	1	0	1	0	0	0	0	0
1175	Yokoyama_2023	ARK_Bath_1835	GBR	SRS16268653	Human	stool	inpatient	suspected_c_diff	na	17304291	5225895882	302	ARK_Bath_1835	United Kingdom	Europe	Northern Europe		0	0	0	0	0	0	1	0	0	0	0	0	0	0	0	0	1	0	0	0	1	0	0	0	1	0	1	0	0	0	0	0
1176	Yokoyama_2023	ARK_Bath_1841	GBR	SRS16268654	Human	stool	inpatient	suspected_c_diff	na	19481994	5883562188	302	ARK_Bath_1841	United Kingdom	Europe	Northern Europe		0	0	0	0	0	0	0	0	0	0	0	0	0	0	0	0	1	0	0	1	0	0	1	0	0	0	0	0	0	0	0	0
1177	Yokoyama_2023	ARK_Bath_1844	GBR	SRS16268656	Human	stool	inpatient	suspected_c_diff	na	16966306	5123824412	302	ARK_Bath_1844	United Kingdom	Europe	Northern Europe		0	0	0	0	0	0	0	0	0	0	0	0	0	0	0	0	0	0	0	0	0	0	0	0	1	0	1	0	0	0	0	0
1178	Yokoyama_2023	ARK_Bath_1845	GBR	SRS16268657	Human	stool	inpatient	suspected_c_diff	na	17221896	5201012592	302	ARK_Bath_1845	United Kingdom	Europe	Northern Europe		0	0	0	0	0	0	0	0	0	0	0	0	0	0	0	0	0	0	0	0	0	0	0	0	0	0	0	0	0	0	0	0
1179	Yokoyama_2023	ARK_Bath_1846	GBR	SRS16268658	Human	stool	inpatient	suspected_c_diff	na	18569193	5607896286	302	ARK_Bath_1846	United Kingdom	Europe	Northern Europe		0	0	1	1	0	0	1	0	0	0	0	0	0	0	0	0	1	0	0	1	1	1	1	0	1	0	1	0	0	0	0	0
1180	Yokoyama_2023	ARK_Bath_1847	GBR	SRS16268659	Human	stool	inpatient	suspected_c_diff	na	18849466	5692538732	302	ARK_Bath_1847	United Kingdom	Europe	Northern Europe		0	0	0	0	0	0	1	0	0	0	0	0	0	0	0	0	1	0	0	0	1	0	0	0	1	0	1	0	0	0	0	0
1181	Yokoyama_2023	ARK_Bath_1848	GBR	SRS16268660	Human	stool	inpatient	suspected_c_diff	na	18348987	5541394074	302	ARK_Bath_1848	United Kingdom	Europe	Northern Europe		0	0	0	0	0	0	1	0	0	0	0	0	0	0	0	0	0	0	1	1	0	0	1	0	1	0	1	0	0	0	0	0
1182	Yokoyama_2023	ARK_Bath_1849	GBR	SRS16268661	Human	stool	inpatient	suspected_c_diff	na	20446399	6174812498	302	ARK_Bath_1849	United Kingdom	Europe	Northern Europe		0	0	1	1	0	0	0	0	0	0	0	0	0	0	0	0	0	0	0	1	0	0	1	0	1	0	1	0	0	0	0	0
1183	Yokoyama_2023	ARK_Bath_1850	GBR	SRS16268662	Human	stool	inpatient	suspected_c_diff	na	15641379	4723696458	302	ARK_Bath_1850	United Kingdom	Europe	Northern Europe		0	0	0	0	0	0	0	0	0	0	0	0	0	0	0	0	0	0	0	0	0	0	0	0	1	0	1	0	0	0	0	0
1184	Yokoyama_2023	ARK_Bath_1854	GBR	SRS16268663	Human	stool	inpatient	suspected_c_diff	na	16841138	5086023676	302	ARK_Bath_1854	United Kingdom	Europe	Northern Europe		0	0	0	0	0	0	0	0	0	0	0	0	0	0	0	0	0	0	0	1	0	0	0	0	1	0	1	0	0	0	0	0
1185	Yokoyama_2023	ARK_Bath_1855	GBR	SRS16267992	Human	stool	inpatient	suspected_c_diff	na	18742169	5660135038	302	ARK_Bath_1855	United Kingdom	Europe	Northern Europe		0	1	0	0	0	0	0	0	0	0	0	0	0	0	0	0	1	0	0	0	1	0	0	0	0	0	0	0	0	0	0	0
1186	Yokoyama_2023	ARK_Bath_186	GBR	SRS16267993	Human	stool	inpatient	suspected_c_diff	na	18918813	5713481526	302	ARK_Bath_186	United Kingdom	Europe	Northern Europe		0	0	0	0	0	0	0	0	0	0	0	0	0	0	1	0	0	0	0	1	1	0	1	0	1	0	1	0	0	0	0	0
1187	Yokoyama_2023	ARK_Bath_1860	GBR	SRS16267995	Human	stool	inpatient	suspected_c_diff	na	10713044	3235339288	302	ARK_Bath_1860	United Kingdom	Europe	Northern Europe		0	0	0	0	0	0	0	0	0	0	0	0	0	0	0	0	0	0	0	0	1	0	0	0	0	0	0	0	0	0	0	0
1188	Yokoyama_2023	ARK_Bath_1863	GBR	SRS16267996	Human	stool	inpatient	suspected_c_diff	na	17970316	5427035432	302	ARK_Bath_1863	United Kingdom	Europe	Northern Europe		0	0	0	1	1	0	1	0	0	0	0	0	0	0	1	0	0	0	0	0	1	0	0	0	1	0	1	0	0	0	0	0
1189	Yokoyama_2023	ARK_Bath_1864	GBR	SRS16267997	Human	stool	inpatient	suspected_c_diff	na	20481880	6185527760	302	ARK_Bath_1864	United Kingdom	Europe	Northern Europe		0	0	0	1	0	0	1	0	0	0	0	0	0	0	1	0	1	0	0	1	1	0	1	0	1	0	1	0	0	0	0	0
1190	Yokoyama_2023	ARK_Bath_187	GBR	SRS16267998	Human	stool	inpatient	suspected_c_diff	na	21710397	6556539894	302	ARK_Bath_187	United Kingdom	Europe	Northern Europe		0	0	0	0	0	0	0	0	0	1	0	0	0	0	0	0	0	0	0	0	0	0	0	0	1	0	1	0	0	0	0	0
1191	Yokoyama_2023	ARK_Bath_2	GBR	SRS16267999	Human	stool	inpatient	suspected_c_diff	na	12929180	3904612360	302	ARK_Bath_2	United Kingdom	Europe	Northern Europe		0	0	0	0	0	0	0	0	0	0	0	0	0	0	0	0	1	0	0	1	0	0	1	0	1	1	1	0	0	0	0	0
1192	Yokoyama_2023	ARK_Bath_20	GBR	SRS16268000	Human	stool	inpatient	suspected_c_diff	na	15807667	4773915434	302	ARK_Bath_20	United Kingdom	Europe	Northern Europe		0	0	0	0	0	0	1	0	0	0	0	0	0	0	0	0	1	0	0	1	1	0	1	0	1	0	0	0	0	0	0	0
1193	Yokoyama_2023	ARK_Bath_200	GBR	SRS16268001	Human	stool	inpatient	suspected_c_diff	na	14626982	4417348564	302	ARK_Bath_200	United Kingdom	Europe	Northern Europe		0	0	0	0	0	0	0	0	0	0	0	0	0	0	0	0	1	1	0	1	1	0	1	0	1	0	1	0	0	0	0	0
1194	Yokoyama_2023	ARK_Bath_21	GBR	SRS16268002	Human	stool	inpatient	suspected_c_diff	na	15411836	4654374472	302	ARK_Bath_21	United Kingdom	Europe	Northern Europe		0	0	1	0	0	0	0	0	0	0	0	0	0	0	0	0	0	0	0	0	0	0	0	0	1	0	1	0	0	0	0	0
1195	Yokoyama_2023	ARK_Bath_210	GBR	SRS16268003	Human	stool	inpatient	suspected_c_diff	na	18224104	5503679408	302	ARK_Bath_210	United Kingdom	Europe	Northern Europe		0	0	0	0	0	0	0	0	0	0	0	0	0	0	0	0	1	0	0	0	1	0	0	0	0	0	0	0	0	0	0	0
1196	Yokoyama_2023	ARK_Bath_212	GBR	SRS16268004	Human	stool	inpatient	suspected_c_diff	na	18781253	5671938406	302	ARK_Bath_212	United Kingdom	Europe	Northern Europe		0	0	0	1	0	0	0	0	0	0	0	0	0	0	1	0	0	0	0	0	0	0	0	0	1	0	1	0	0	0	0	0
1197	Yokoyama_2023	ARK_Bath_221	GBR	SRS16268006	Human	stool	inpatient	suspected_c_diff	na	21264974	6422022148	302	ARK_Bath_221	United Kingdom	Europe	Northern Europe		0	0	0	0	0	0	0	0	0	0	0	0	0	0	0	0	0	0	0	1	0	0	1	0	1	0	1	0	0	0	0	0
1198	Yokoyama_2023	ARK_Bath_222	GBR	SRS16268007	Human	stool	inpatient	suspected_c_diff	na	19855790	5996448580	302	ARK_Bath_222	United Kingdom	Europe	Northern Europe		0	0	0	0	0	0	1	0	0	0	0	0	0	0	0	0	0	0	0	0	0	0	0	0	0	0	0	0	0	0	0	0
1199	Yokoyama_2023	ARK_Bath_232	GBR	SRS16268008	Human	stool	inpatient	suspected_c_diff	na	16138243	4873749386	302	ARK_Bath_232	United Kingdom	Europe	Northern Europe		0	0	0	0	0	0	0	0	1	0	0	0	0	0	1	0	0	0	0	1	1	0	1	0	1	0	1	0	0	0	0	0
1200	Yokoyama_2023	ARK_Bath_245	GBR	SRS16268009	Human	stool	inpatient	suspected_c_diff	na	27827912	8404029424	302	ARK_Bath_245	United Kingdom	Europe	Northern Europe		0	0	0	0	0	0	0	0	0	0	0	0	0	0	0	0	1	0	0	0	1	0	0	0	0	0	0	0	0	0	0	0
1201	Yokoyama_2023	ARK_Bath_246	GBR	SRS16268010	Human	stool	inpatient	suspected_c_diff	na	15298594	4620175388	302	ARK_Bath_246	United Kingdom	Europe	Northern Europe		0	0	0	1	1	0	1	0	0	0	0	0	0	0	1	0	1	0	0	1	1	0	1	0	1	0	1	0	0	0	0	0
1202	Yokoyama_2023	ARK_Bath_253	GBR	SRS16268011	Human	stool	inpatient	suspected_c_diff	na	14640343	4421383586	302	ARK_Bath_253	United Kingdom	Europe	Northern Europe		0	0	0	0	0	0	0	0	0	0	0	0	0	0	0	0	0	0	0	0	1	0	0	0	1	0	1	0	0	0	0	0
1203	Yokoyama_2023	ARK_Bath_262	GBR	SRS16268179	Human	stool	inpatient	suspected_c_diff	na	15234551	4600834402	302	ARK_Bath_262	United Kingdom	Europe	Northern Europe		0	0	0	0	0	0	0	0	0	1	0	0	0	0	0	0	0	0	0	1	0	0	1	0	1	0	1	0	0	0	0	0
1204	Yokoyama_2023	ARK_Bath_263	GBR	SRS16268180	Human	stool	inpatient	suspected_c_diff	na	20735187	6262026474	302	ARK_Bath_263	United Kingdom	Europe	Northern Europe		0	0	0	0	0	0	0	0	0	0	0	0	0	0	0	0	1	0	0	0	1	0	0	0	1	0	1	0	0	0	0	0
1205	Yokoyama_2023	ARK_Bath_272	GBR	SRS16268181	Human	stool	inpatient	suspected_c_diff	na	17482630	5279754260	302	ARK_Bath_272	United Kingdom	Europe	Northern Europe		0	1	0	0	0	0	0	0	0	0	0	0	0	0	0	0	0	0	0	1	1	0	1	0	1	0	1	0	0	0	0	0
1206	Yokoyama_2023	ARK_Bath_273	GBR	SRS16268182	Human	stool	inpatient	suspected_c_diff	na	16066061	4851950422	302	ARK_Bath_273	United Kingdom	Europe	Northern Europe		0	0	0	0	0	0	0	0	0	0	0	0	0	0	0	0	0	0	0	0	0	0	0	0	1	0	1	0	0	0	0	0
1207	Yokoyama_2023	ARK_Bath_281	GBR	SRS16268184	Human	stool	inpatient	suspected_c_diff	na	28320532	8552800664	302	ARK_Bath_281	United Kingdom	Europe	Northern Europe		0	0	0	1	1	0	0	0	0	0	0	0	0	0	1	0	0	0	1	0	0	0	0	0	1	0	1	0	0	0	0	0
1208	Yokoyama_2023	ARK_Bath_290	GBR	SRS16268185	Human	stool	inpatient	suspected_c_diff	na	25998183	7851451266	302	ARK_Bath_290	United Kingdom	Europe	Northern Europe		0	0	0	0	0	0	0	0	0	0	0	0	0	0	0	0	1	0	0	0	1	0	0	0	1	0	1	0	0	0	0	0
1209	Yokoyama_2023	ARK_Bath_298	GBR	SRS16268186	Human	stool	inpatient	suspected_c_diff	na	20250170	6115551340	302	ARK_Bath_298	United Kingdom	Europe	Northern Europe		0	0	0	0	0	0	0	0	0	0	0	0	0	0	0	0	0	0	0	0	1	0	0	0	1	0	1	0	0	0	0	0
1210	Yokoyama_2023	ARK_Bath_299	GBR	SRS16268187	Human	stool	inpatient	suspected_c_diff	na	18209265	5499198030	302	ARK_Bath_299	United Kingdom	Europe	Northern Europe		0	0	0	0	0	0	1	0	0	1	0	0	0	0	0	0	0	0	0	0	1	0	0	0	1	0	0	0	0	0	0	0
1211	Yokoyama_2023	ARK_Bath_3	GBR	SRS16268188	Human	stool	inpatient	suspected_c_diff	na	15260851	4608777002	302	ARK_Bath_3	United Kingdom	Europe	Northern Europe		0	0	0	1	0	0	1	0	0	0	0	0	0	0	0	0	0	0	0	0	1	0	0	0	1	0	1	0	0	0	0	0
1212	Yokoyama_2023	ARK_Bath_302	GBR	SRS16268189	Human	stool	inpatient	suspected_c_diff	na	16456186	4969768172	302	ARK_Bath_302	United Kingdom	Europe	Northern Europe		0	0	0	0	0	0	0	0	0	0	0	0	0	0	0	0	1	0	0	0	1	0	0	0	1	0	0	0	0	0	0	0
1213	Yokoyama_2023	ARK_Bath_305	GBR	SRS16268190	Human	stool	inpatient	suspected_c_diff	na	18090634	5463371468	302	ARK_Bath_305	United Kingdom	Europe	Northern Europe		0	0	0	0	0	0	0	0	0	0	0	0	0	0	0	0	1	0	0	0	0	0	0	0	1	0	0	0	0	0	0	0
1214	Yokoyama_2023	ARK_Bath_319	GBR	SRS16268191	Human	stool	inpatient	suspected_c_diff	na	14522919	4385921538	302	ARK_Bath_319	United Kingdom	Europe	Northern Europe		0	0	0	1	0	0	1	0	0	0	0	0	0	0	0	1	0	0	0	0	0	0	0	0	0	0	0	0	0	0	1	0
1215	Yokoyama_2023	ARK_Bath_321	GBR	SRS16268193	Human	stool	inpatient	suspected_c_diff	na	25384131	7666007562	302	ARK_Bath_321	United Kingdom	Europe	Northern Europe		0	0	0	0	0	0	0	0	0	0	0	0	0	0	0	0	0	0	0	1	1	0	1	0	1	0	1	0	0	0	0	0
1216	Yokoyama_2023	ARK_Bath_336	GBR	SRS16268192	Human	stool	inpatient	suspected_c_diff	na	22826262	6893531124	302	ARK_Bath_336	United Kingdom	Europe	Northern Europe		0	0	1	0	0	0	1	0	0	0	0	0	0	0	0	0	1	0	0	1	1	0	1	0	0	0	0	0	0	0	0	0
1217	Yokoyama_2023	ARK_Bath_342	GBR	SRS16268196	Human	stool	inpatient	suspected_c_diff	na	22513356	6799033512	302	ARK_Bath_342	United Kingdom	Europe	Northern Europe		0	0	0	0	0	0	0	0	0	1	0	0	0	0	0	0	1	0	0	0	1	0	0	0	1	0	0	0	0	0	0	0
1218	Yokoyama_2023	ARK_Bath_344	GBR	SRS16268195	Human	stool	inpatient	suspected_c_diff	na	14058317	4245611734	302	ARK_Bath_344	United Kingdom	Europe	Northern Europe		0	0	0	0	0	0	1	0	0	1	0	0	0	0	0	0	0	0	0	0	0	0	0	0	0	0	0	0	0	0	0	0
1219	Yokoyama_2023	ARK_Bath_364	GBR	SRS16268197	Human	stool	inpatient	suspected_c_diff	na	21615025	6527737550	302	ARK_Bath_364	United Kingdom	Europe	Northern Europe		0	0	0	0	0	0	0	1	0	0	0	0	0	0	0	0	1	0	0	0	1	0	0	0	1	0	1	0	0	0	0	0
1220	Yokoyama_2023	ARK_Bath_366	GBR	SRS16268198	Human	stool	inpatient	suspected_c_diff	na	15773362	4763555324	302	ARK_Bath_366	United Kingdom	Europe	Northern Europe		0	0	0	0	0	0	1	0	0	0	0	0	0	0	0	0	1	0	0	0	1	0	0	0	0	0	0	0	0	0	0	0
1221	Yokoyama_2023	ARK_Bath_372	GBR	SRS16268199	Human	stool	inpatient	suspected_c_diff	na	17166369	5184243438	302	ARK_Bath_372	United Kingdom	Europe	Northern Europe		0	0	1	1	0	0	1	0	0	1	0	0	0	0	1	0	0	1	0	1	1	0	1	0	1	0	1	0	0	0	0	0
1222	Yokoyama_2023	ARK_Bath_378	GBR	SRS16268200	Human	stool	inpatient	suspected_c_diff	na	10711906	3234995612	302	ARK_Bath_378	United Kingdom	Europe	Northern Europe		0	0	0	0	0	0	0	0	0	0	0	0	0	0	0	0	0	0	0	0	0	0	0	0	1	0	1	0	0	0	0	0
1223	Yokoyama_2023	ARK_Bath_4	GBR	SRS16268201	Human	stool	inpatient	suspected_c_diff	na	19045380	5751704760	302	ARK_Bath_4	United Kingdom	Europe	Northern Europe		0	0	0	0	0	0	0	0	0	0	0	0	0	0	0	0	0	0	0	0	0	0	0	0	1	0	1	0	0	0	0	0
1224	Yokoyama_2023	ARK_Bath_400	GBR	SRS16268202	Human	stool	inpatient	suspected_c_diff	na	14194236	4286659272	302	ARK_Bath_400	United Kingdom	Europe	Northern Europe		0	0	0	0	0	0	1	0	0	0	0	0	0	0	0	0	0	0	0	0	1	0	0	0	1	0	0	0	0	0	0	0
1225	Yokoyama_2023	ARK_Bath_404	GBR	SRS16268203	Human	stool	inpatient	suspected_c_diff	na	15069172	4550889944	302	ARK_Bath_404	United Kingdom	Europe	Northern Europe		0	0	0	0	0	0	0	0	0	0	0	0	0	0	0	0	0	0	0	1	1	0	0	0	0	0	0	0	0	0	0	0
1226	Yokoyama_2023	ARK_Bath_418	GBR	SRS16268204	Human	stool	inpatient	suspected_c_diff	na	17919155	5411584810	302	ARK_Bath_418	United Kingdom	Europe	Northern Europe		0	0	1	0	0	0	0	0	1	0	0	0	0	0	1	0	1	0	0	1	1	0	1	0	1	0	1	0	0	0	0	0
1227	Yokoyama_2023	ARK_Bath_422	GBR	SRS16268206	Human	stool	inpatient	suspected_c_diff	na	18502652	5587800904	302	ARK_Bath_422	United Kingdom	Europe	Northern Europe		0	0	0	0	0	0	0	0	0	0	0	0	0	0	1	0	1	0	0	1	1	0	1	0	1	0	1	0	0	0	0	0
1228	Yokoyama_2023	ARK_Bath_425	GBR	SRS16268207	Human	stool	inpatient	suspected_c_diff	na	12762807	3854367714	302	ARK_Bath_425	United Kingdom	Europe	Northern Europe		0	0	1	1	1	0	1	0	0	0	0	0	0	0	0	0	0	0	0	0	0	0	0	0	1	0	0	0	0	0	0	0
1229	Yokoyama_2023	ARK_Bath_426	GBR	SRS16268208	Human	stool	inpatient	suspected_c_diff	na	20437156	6172021112	302	ARK_Bath_426	United Kingdom	Europe	Northern Europe		0	0	0	0	0	0	0	0	0	0	0	0	0	0	0	0	1	0	0	1	1	0	1	0	1	0	1	0	0	0	0	0
1230	Yokoyama_2023	ARK_Bath_435	GBR	SRS16268209	Human	stool	inpatient	suspected_c_diff	na	20630122	6230296844	302	ARK_Bath_435	United Kingdom	Europe	Northern Europe		0	0	1	1	1	0	1	0	0	0	0	0	0	0	0	0	1	0	1	1	1	0	1	0	1	0	1	0	0	0	0	0
1231	Yokoyama_2023	ARK_Bath_446	GBR	SRS16268210	Human	stool	inpatient	suspected_c_diff	na	21639095	6535006690	302	ARK_Bath_446	United Kingdom	Europe	Northern Europe		0	0	0	0	0	0	0	0	0	0	0	0	0	0	0	0	0	0	1	0	1	0	0	0	1	1	1	0	0	0	0	0
1232	Yokoyama_2023	ARK_Bath_451	GBR	SRS16268012	Human	stool	inpatient	suspected_c_diff	na	20647512	6235548624	302	ARK_Bath_451	United Kingdom	Europe	Northern Europe		0	0	0	0	0	0	0	0	0	0	0	0	0	0	0	0	0	0	0	0	0	0	0	0	1	0	1	0	0	0	0	0
1233	Yokoyama_2023	ARK_Bath_453	GBR	SRS16268013	Human	stool	inpatient	suspected_c_diff	na	21327002	6440754604	302	ARK_Bath_453	United Kingdom	Europe	Northern Europe		0	0	0	0	0	0	0	0	0	0	0	0	0	0	0	0	0	0	0	0	1	0	0	0	1	0	0	0	0	0	0	0
1234	Yokoyama_2023	ARK_Bath_458	GBR	SRS16268014	Human	stool	inpatient	suspected_c_diff	na	22699406	6855220612	302	ARK_Bath_458	United Kingdom	Europe	Northern Europe		0	0	1	1	0	0	0	0	0	0	0	0	0	0	1	0	0	0	0	0	0	0	0	0	1	0	1	0	0	0	0	0
1235	Yokoyama_2023	ARK_Bath_460	GBR	SRS16268015	Human	stool	inpatient	suspected_c_diff	na	18208935	5499098370	302	ARK_Bath_460	United Kingdom	Europe	Northern Europe		0	0	0	0	0	0	0	0	0	0	0	0	0	0	0	0	0	0	0	0	0	0	0	0	1	0	1	0	0	0	0	0
1236	Yokoyama_2023	ARK_Bath_474	GBR	SRS16268016	Human	stool	inpatient	suspected_c_diff	na	17554878	5301573156	302	ARK_Bath_474	United Kingdom	Europe	Northern Europe		0	0	1	0	0	0	0	0	0	0	0	0	0	0	0	0	0	0	0	1	0	0	1	0	1	0	1	0	0	0	0	0
1237	Yokoyama_2023	ARK_Bath_481	GBR	SRS16268018	Human	stool	inpatient	suspected_c_diff	na	20644482	6234633564	302	ARK_Bath_481	United Kingdom	Europe	Northern Europe		0	0	0	0	0	0	0	0	0	0	0	0	0	0	0	0	1	0	0	0	0	0	0	0	1	0	0	0	0	0	0	0
1238	Yokoyama_2023	ARK_Bath_5	GBR	SRS16268019	Human	stool	inpatient	suspected_c_diff	na	13107841	3958567982	302	ARK_Bath_5	United Kingdom	Europe	Northern Europe		0	0	0	1	0	0	1	0	1	0	0	0	0	0	0	0	0	1	1	0	1	0	0	0	0	0	0	0	0	0	0	0
1239	Yokoyama_2023	ARK_Bath_503	GBR	SRS16268020	Human	stool	inpatient	suspected_c_diff	na	20683770	6246498540	302	ARK_Bath_503	United Kingdom	Europe	Northern Europe		0	0	0	0	0	0	0	0	0	0	0	0	0	0	0	0	0	0	0	0	1	0	0	0	1	0	1	0	0	0	0	0
1240	Yokoyama_2023	ARK_Bath_514	GBR	SRS16268021	Human	stool	inpatient	suspected_c_diff	na	16325342	4930253284	302	ARK_Bath_514	United Kingdom	Europe	Northern Europe		0	0	0	1	0	0	1	0	0	0	0	0	0	0	0	0	1	0	0	0	1	0	0	0	1	0	0	0	0	0	0	0
1241	Yokoyama_2023	ARK_Bath_526	GBR	SRS16268022	Human	stool	inpatient	suspected_c_diff	na	14781315	4463957130	302	ARK_Bath_526	United Kingdom	Europe	Northern Europe		0	0	0	0	0	0	0	0	0	0	0	0	0	0	0	0	0	0	0	0	0	0	0	0	0	0	0	0	0	0	0	0
1242	Yokoyama_2023	ARK_Bath_544	GBR	SRS16268023	Human	stool	inpatient	suspected_c_diff	na	17497211	5284157722	302	ARK_Bath_544	United Kingdom	Europe	Northern Europe		0	1	0	0	0	0	0	0	0	0	0	0	0	0	1	0	0	0	0	1	0	0	1	0	1	0	1	0	0	0	0	0
1243	Yokoyama_2023	ARK_Bath_545	GBR	SRS16268024	Human	stool	inpatient	suspected_c_diff	na	15981463	4826401826	302	ARK_Bath_545	United Kingdom	Europe	Northern Europe		0	0	0	0	0	0	0	0	0	0	0	0	0	0	1	0	1	0	0	0	0	0	0	0	1	0	1	0	0	0	0	0
1244	Yokoyama_2023	ARK_Bath_556	GBR	SRS16268025	Human	stool	inpatient	suspected_c_diff	na	16414080	4957052160	302	ARK_Bath_556	United Kingdom	Europe	Northern Europe		0	0	0	1	0	0	0	0	0	0	0	0	0	0	0	0	0	0	0	1	1	0	1	0	1	0	1	0	0	0	0	0
1245	Yokoyama_2023	ARK_Bath_565	GBR	SRS16268026	Human	stool	inpatient	suspected_c_diff	na	20548674	6205699548	302	ARK_Bath_565	United Kingdom	Europe	Northern Europe		0	0	0	0	0	0	0	0	0	0	0	0	0	0	0	0	0	0	0	0	1	0	0	0	1	0	0	0	0	0	0	0
1246	Yokoyama_2023	ARK_Bath_576	GBR	SRS16268027	Human	stool	inpatient	suspected_c_diff	na	14452649	4364699998	302	ARK_Bath_576	United Kingdom	Europe	Northern Europe		0	0	0	0	0	0	0	0	0	0	0	0	0	0	0	0	1	1	0	0	1	0	0	0	1	0	0	0	0	0	0	0
1247	Yokoyama_2023	ARK_Bath_579	GBR	SRS16268029	Human	stool	inpatient	suspected_c_diff	na	25776174	7784404548	302	ARK_Bath_579	United Kingdom	Europe	Northern Europe		0	0	0	0	0	0	0	0	0	0	0	0	0	0	0	0	1	0	0	0	1	0	0	0	0	0	0	0	0	0	0	0
1248	Yokoyama_2023	ARK_Bath_6	GBR	SRS16268030	Human	stool	inpatient	suspected_c_diff	na	14603107	4410138314	302	ARK_Bath_6	United Kingdom	Europe	Northern Europe		0	0	0	0	0	0	0	0	0	0	0	0	0	0	0	0	0	0	0	0	1	0	0	0	0	0	0	0	0	0	0	0
1249	Yokoyama_2023	ARK_Bath_601	GBR	SRS16268031	Human	stool	inpatient	suspected_c_diff	na	16279775	4916492050	302	ARK_Bath_601	United Kingdom	Europe	Northern Europe		0	0	0	0	0	0	0	0	0	0	0	0	0	0	0	0	0	0	0	1	0	0	1	0	1	0	1	0	0	0	0	0
1250	Yokoyama_2023	ARK_Bath_606	GBR	SRS16268032	Human	stool	inpatient	suspected_c_diff	na	13820110	4173673220	302	ARK_Bath_606	United Kingdom	Europe	Northern Europe		0	0	0	0	0	0	0	0	0	0	0	0	0	0	0	0	0	0	0	0	1	0	0	0	0	0	0	0	0	0	0	0
1251	Yokoyama_2023	ARK_Bath_612	GBR	SRS16268033	Human	stool	inpatient	suspected_c_diff	na	13891884	4195348968	302	ARK_Bath_612	United Kingdom	Europe	Northern Europe		0	0	0	1	0	0	0	0	0	1	0	0	0	0	0	0	0	0	0	0	1	0	0	0	1	0	1	0	0	0	0	0
1252	Yokoyama_2023	ARK_Bath_613	GBR	SRS16268034	Human	stool	inpatient	suspected_c_diff	na	20323002	6137546604	302	ARK_Bath_613	United Kingdom	Europe	Northern Europe		0	0	1	1	1	0	1	0	0	0	0	0	0	0	0	0	1	0	0	0	1	0	0	0	1	0	1	0	0	0	0	0
1253	Yokoyama_2023	ARK_Bath_616	GBR	SRS16268035	Human	stool	inpatient	suspected_c_diff	na	17398287	5254282674	302	ARK_Bath_616	United Kingdom	Europe	Northern Europe		0	0	0	0	0	0	0	0	0	0	0	0	0	0	0	0	0	0	0	0	1	0	0	0	1	0	1	0	0	0	0	0
1254	Yokoyama_2023	ARK_Bath_634	GBR	SRS16268036	Human	stool	inpatient	suspected_c_diff	na	21283287	6427552674	302	ARK_Bath_634	United Kingdom	Europe	Northern Europe		0	0	0	0	0	0	0	0	0	0	0	0	0	0	0	0	1	0	0	0	1	0	0	0	1	0	1	0	0	0	0	0
1255	Yokoyama_2023	ARK_Bath_640	GBR	SRS16268037	Human	stool	inpatient	suspected_c_diff	na	20719753	6257365406	302	ARK_Bath_640	United Kingdom	Europe	Northern Europe		0	0	0	0	1	0	1	0	0	0	0	0	0	0	0	0	1	1	0	0	1	0	0	0	1	0	1	0	0	0	0	0
1256	Yokoyama_2023	ARK_Bath_641	GBR	SRS16268038	Human	stool	inpatient	suspected_c_diff	na	22262919	6723401538	302	ARK_Bath_641	United Kingdom	Europe	Northern Europe		0	0	0	0	0	0	0	0	0	0	0	0	0	0	0	0	0	0	0	0	1	0	0	0	1	0	0	0	0	0	0	0
1257	Yokoyama_2023	ARK_Bath_652	GBR	SRS16268041	Human	stool	inpatient	suspected_c_diff	na	24727934	7467836068	302	ARK_Bath_652	United Kingdom	Europe	Northern Europe		0	0	0	0	0	0	0	0	0	0	0	0	0	0	0	0	0	0	0	0	0	0	0	0	1	0	1	0	0	0	0	0
1258	Yokoyama_2023	ARK_Bath_658	GBR	SRS16268042	Human	stool	inpatient	suspected_c_diff	na	16081364	4856571928	302	ARK_Bath_658	United Kingdom	Europe	Northern Europe		0	0	0	0	0	0	0	0	0	0	0	0	0	0	0	0	0	0	0	0	0	0	0	0	0	0	0	0	0	0	0	0
1259	Yokoyama_2023	ARK_Bath_677	GBR	SRS16268043	Human	stool	inpatient	suspected_c_diff	na	20858753	6299343406	302	ARK_Bath_677	United Kingdom	Europe	Northern Europe		0	0	0	0	0	0	0	0	0	0	0	0	0	0	1	0	1	0	0	0	1	0	0	0	1	0	1	0	0	0	0	0
1260	Yokoyama_2023	ARK_Bath_684	GBR	SRS16268211	Human	stool	inpatient	suspected_c_diff	na	16087809	4858518318	302	ARK_Bath_684	United Kingdom	Europe	Northern Europe		0	0	0	0	0	0	0	0	0	0	0	0	0	0	0	0	0	0	0	0	1	0	0	0	0	0	0	0	0	0	0	0
1261	Yokoyama_2023	ARK_Bath_69	GBR	SRS16268212	Human	stool	inpatient	suspected_c_diff	na	12423990	3752044980	302	ARK_Bath_69	United Kingdom	Europe	Northern Europe		0	0	0	0	0	0	1	0	0	0	0	0	0	0	0	0	1	0	0	0	1	0	0	0	0	0	0	0	0	0	0	0
1262	Yokoyama_2023	ARK_Bath_70	GBR	SRS16268213	Human	stool	inpatient	suspected_c_diff	na	14594108	4407420616	302	ARK_Bath_70	United Kingdom	Europe	Northern Europe		0	0	0	1	0	0	1	0	0	0	0	0	0	0	1	0	1	0	0	0	1	0	0	0	1	0	1	0	0	0	0	0
1263	Yokoyama_2023	ARK_Bath_704	GBR	SRS16268214	Human	stool	inpatient	suspected_c_diff	na	18337597	5537954294	302	ARK_Bath_704	United Kingdom	Europe	Northern Europe		0	0	0	1	0	0	0	0	0	0	0	0	0	0	0	0	0	0	1	0	1	0	0	0	1	0	1	0	0	0	0	0
1264	Yokoyama_2023	ARK_Bath_706	GBR	SRS16268215	Human	stool	inpatient	suspected_c_diff	na	16614380	5017542760	302	ARK_Bath_706	United Kingdom	Europe	Northern Europe		0	0	0	0	0	0	0	0	0	0	0	0	0	0	0	0	0	0	0	0	1	0	1	0	1	0	1	0	0	0	0	0
1265	Yokoyama_2023	ARK_Bath_708	GBR	SRS16268216	Human	stool	inpatient	suspected_c_diff	na	14007903	4230386706	302	ARK_Bath_708	United Kingdom	Europe	Northern Europe		0	0	0	0	0	0	0	0	0	0	0	0	0	0	0	0	0	0	0	1	0	0	1	0	1	0	1	0	0	0	0	0
1266	Yokoyama_2023	ARK_Bath_709	GBR	SRS16268217	Human	stool	inpatient	suspected_c_diff	na	17102302	5164895204	302	ARK_Bath_709	United Kingdom	Europe	Northern Europe		0	0	0	1	0	0	1	0	0	0	0	0	0	0	1	0	1	0	0	0	1	0	0	0	1	0	1	0	0	0	0	0
1267	Yokoyama_2023	ARK_Bath_71	GBR	SRS16268219	Human	stool	inpatient	suspected_c_diff	na	13531148	4086406696	302	ARK_Bath_71	United Kingdom	Europe	Northern Europe		0	0	0	0	0	0	1	0	0	0	0	0	0	0	0	0	0	0	0	0	0	0	0	0	0	0	0	0	0	0	0	0
1268	Yokoyama_2023	ARK_Bath_715	GBR	SRS16268220	Human	stool	inpatient	suspected_c_diff	na	12203819	3685553338	302	ARK_Bath_715	United Kingdom	Europe	Northern Europe		0	0	0	0	0	0	0	0	0	0	0	0	0	0	0	0	0	0	0	0	1	0	0	0	0	0	0	0	0	0	0	0
1269	Yokoyama_2023	ARK_Bath_716	GBR	SRS16268221	Human	stool	inpatient	suspected_c_diff	na	9050246	2733174292	302	ARK_Bath_716	United Kingdom	Europe	Northern Europe		0	0	0	0	0	0	0	0	0	0	0	0	0	0	0	0	1	0	0	0	1	0	0	0	1	0	1	0	0	0	0	0
1270	Yokoyama_2023	ARK_Bath_717	GBR	SRS16268222	Human	stool	inpatient	suspected_c_diff	na	13979678	4221862756	302	ARK_Bath_717	United Kingdom	Europe	Northern Europe		0	0	0	0	0	0	1	0	0	0	0	0	0	0	0	0	0	0	0	1	0	0	1	0	1	0	1	0	0	0	0	0
1271	Yokoyama_2023	ARK_Bath_731	GBR	SRS16268223	Human	stool	inpatient	suspected_c_diff	na	11737218	3544639836	302	ARK_Bath_731	United Kingdom	Europe	Northern Europe		0	0	0	0	0	0	0	0	0	0	0	0	0	0	0	0	0	0	0	1	0	0	1	0	1	0	1	0	0	0	0	0
1272	Yokoyama_2023	ARK_Bath_732	GBR	SRS16268224	Human	stool	inpatient	suspected_c_diff	na	15173361	4582355022	302	ARK_Bath_732	United Kingdom	Europe	Northern Europe		0	0	0	0	0	0	0	0	0	0	0	0	0	0	0	0	1	0	0	1	0	0	1	0	1	0	1	0	0	0	0	0
1273	Yokoyama_2023	ARK_Bath_740	GBR	SRS16268225	Human	stool	inpatient	suspected_c_diff	na	12037357	3635281814	302	ARK_Bath_740	United Kingdom	Europe	Northern Europe		0	0	0	0	0	0	0	0	0	0	0	0	0	0	1	0	1	0	0	0	1	0	0	0	1	0	1	0	0	0	0	0
1274	Yokoyama_2023	ARK_Bath_743	GBR	SRS16268226	Human	stool	inpatient	suspected_c_diff	na	15311479	4624066658	302	ARK_Bath_743	United Kingdom	Europe	Northern Europe		0	0	0	0	0	0	0	0	0	0	0	0	0	0	0	0	0	0	0	0	0	0	1	0	1	0	1	0	0	0	0	0
1275	Yokoyama_2023	ARK_Bath_744	GBR	SRS16268227	Human	stool	inpatient	suspected_c_diff	na	13520809	4083284318	302	ARK_Bath_744	United Kingdom	Europe	Northern Europe		0	0	0	0	0	0	0	0	0	0	0	0	0	0	1	0	0	0	0	0	1	0	0	0	1	0	1	0	0	0	0	0
1276	Yokoyama_2023	ARK_Bath_748	GBR	SRS16268228	Human	stool	inpatient	suspected_c_diff	na	17631654	5324759508	302	ARK_Bath_748	United Kingdom	Europe	Northern Europe		0	0	0	0	0	0	1	0	0	0	0	0	0	0	0	0	1	0	0	0	1	0	0	0	0	0	0	0	0	0	0	0
1277	Yokoyama_2023	ARK_Bath_749	GBR	SRS16268230	Human	stool	inpatient	suspected_c_diff	na	13267304	4006725808	302	ARK_Bath_749	United Kingdom	Europe	Northern Europe		0	0	0	0	0	0	1	0	0	0	0	0	0	0	0	0	0	0	0	0	0	0	0	0	1	0	1	0	0	0	0	0
1278	Yokoyama_2023	ARK_Bath_750	GBR	SRS16268231	Human	stool	inpatient	suspected_c_diff	na	14703932	4440587464	302	ARK_Bath_750	United Kingdom	Europe	Northern Europe		0	0	0	0	0	0	0	0	0	0	0	0	0	0	0	0	1	0	0	0	0	0	0	0	0	0	0	0	0	0	0	0
1279	Yokoyama_2023	ARK_Bath_755	GBR	SRS16268232	Human	stool	inpatient	suspected_c_diff	na	14434495	4359217490	302	ARK_Bath_755	United Kingdom	Europe	Northern Europe		0	0	0	0	0	0	0	0	0	0	0	0	0	0	0	0	1	0	0	1	0	0	1	0	1	0	0	0	0	0	0	0
1280	Yokoyama_2023	ARK_Bath_758	GBR	SRS16268233	Human	stool	inpatient	suspected_c_diff	na	13774638	4159940676	302	ARK_Bath_758	United Kingdom	Europe	Northern Europe		0	0	0	0	0	0	1	0	0	0	0	0	0	0	0	0	0	0	0	1	1	0	1	0	1	0	1	0	0	0	0	0
1281	Yokoyama_2023	ARK_Bath_759	GBR	SRS16268234	Human	stool	inpatient	suspected_c_diff	na	15466685	4670938870	302	ARK_Bath_759	United Kingdom	Europe	Northern Europe		0	0	0	0	0	0	0	0	0	0	0	0	0	0	0	0	1	0	0	0	0	0	0	0	0	0	0	0	0	0	0	0
1282	Yokoyama_2023	ARK_Bath_762	GBR	SRS16268235	Human	stool	inpatient	suspected_c_diff	na	14639607	4421161314	302	ARK_Bath_762	United Kingdom	Europe	Northern Europe		0	0	0	1	0	0	0	0	0	0	0	0	0	0	0	0	1	0	1	0	0	0	0	0	0	0	1	0	0	0	0	0
1283	Yokoyama_2023	ARK_Bath_763	GBR	SRS16268236	Human	stool	inpatient	suspected_c_diff	na	17226209	5202315118	302	ARK_Bath_763	United Kingdom	Europe	Northern Europe		0	0	0	0	0	0	1	0	0	0	0	0	0	0	0	0	0	0	0	0	0	0	0	0	1	0	1	0	0	0	0	0
1284	Yokoyama_2023	ARK_Bath_764	GBR	SRS16268237	Human	stool	inpatient	suspected_c_diff	na	15360572	4638892744	302	ARK_Bath_764	United Kingdom	Europe	Northern Europe		0	0	0	0	0	0	0	0	0	0	0	0	0	0	0	0	1	0	0	0	1	0	0	0	1	0	1	0	0	0	0	0
1285	Yokoyama_2023	ARK_Bath_771	GBR	SRS16268238	Human	stool	inpatient	suspected_c_diff	na	16769332	5064338264	302	ARK_Bath_771	United Kingdom	Europe	Northern Europe		0	0	0	0	0	0	0	0	0	0	0	0	0	0	0	0	0	0	0	0	0	0	0	0	0	0	0	0	0	0	0	0
1286	Yokoyama_2023	ARK_Bath_772	GBR	SRS16268239	Human	stool	inpatient	suspected_c_diff	na	17918894	5411505988	302	ARK_Bath_772	United Kingdom	Europe	Northern Europe		0	0	0	0	0	0	0	0	0	0	0	0	0	0	0	0	0	0	0	0	0	0	0	0	0	0	0	0	0	0	0	0
1287	Yokoyama_2023	ARK_Bath_773	GBR	SRS16268241	Human	stool	inpatient	suspected_c_diff	na	14827111	4477787522	302	ARK_Bath_773	United Kingdom	Europe	Northern Europe		0	0	0	0	0	0	0	0	0	0	0	0	0	0	1	0	0	0	0	1	1	0	1	0	1	0	1	0	0	0	0	0
1288	Yokoyama_2023	ARK_Bath_784	GBR	SRS16268242	Human	stool	inpatient	suspected_c_diff	na	15853461	4787745222	302	ARK_Bath_784	United Kingdom	Europe	Northern Europe		0	0	0	0	0	0	1	0	0	0	0	0	0	0	0	0	0	0	0	0	1	0	0	0	1	0	1	0	0	0	0	0
1289	Yokoyama_2023	ARK_Bath_785	GBR	SRS16268243	Human	stool	inpatient	suspected_c_diff	na	15278632	4614146864	302	ARK_Bath_785	United Kingdom	Europe	Northern Europe		0	0	0	0	0	0	0	0	0	0	0	0	0	0	0	0	1	0	0	0	1	0	0	0	1	0	1	0	0	0	0	0
1290	Yokoyama_2023	ARK_Bath_786	GBR	SRS16268244	Human	stool	inpatient	suspected_c_diff	na	13984812	4223413224	302	ARK_Bath_786	United Kingdom	Europe	Northern Europe		0	0	0	0	0	0	1	0	0	0	0	0	0	0	0	0	1	0	0	1	1	0	1	0	1	0	1	0	0	0	0	0
1291	Yokoyama_2023	ARK_Bath_793	GBR	SRS16268245	Human	stool	inpatient	suspected_c_diff	na	15318205	4626097910	302	ARK_Bath_793	United Kingdom	Europe	Northern Europe		0	0	0	0	0	0	0	0	0	1	0	0	0	0	0	0	0	0	0	0	1	0	0	0	1	0	1	0	0	0	0	0
1292	Yokoyama_2023	ARK_Bath_794	GBR	SRS16268246	Human	stool	inpatient	suspected_c_diff	na	14714050	4443643100	302	ARK_Bath_794	United Kingdom	Europe	Northern Europe		0	0	0	0	0	0	0	0	0	0	0	0	0	0	0	0	0	0	0	0	1	0	0	0	1	0	1	0	0	0	0	0
1293	Yokoyama_2023	ARK_Bath_795	GBR	SRS16268247	Human	stool	inpatient	suspected_c_diff	na	12252857	3700362814	302	ARK_Bath_795	United Kingdom	Europe	Northern Europe		0	0	0	1	0	0	1	0	0	0	0	0	0	0	1	0	1	0	0	1	1	0	1	0	1	0	1	0	0	0	0	0
1294	Yokoyama_2023	ARK_Bath_797	GBR	SRS16268248	Human	stool	inpatient	suspected_c_diff	na	12577654	3798451508	302	ARK_Bath_797	United Kingdom	Europe	Northern Europe		0	0	0	0	0	0	1	0	0	0	0	0	0	0	0	0	0	0	0	0	0	0	0	0	1	0	1	0	0	0	0	0
1295	Yokoyama_2023	ARK_Bath_799	GBR	SRS16268249	Human	stool	inpatient	suspected_c_diff	na	14084964	4253659128	302	ARK_Bath_799	United Kingdom	Europe	Northern Europe		0	0	0	0	0	0	1	0	0	0	0	0	0	0	1	0	1	0	0	1	0	0	1	0	1	0	1	0	0	0	0	0
1296	Yokoyama_2023	ARK_Bath_800	GBR	SRS16268250	Human	stool	inpatient	suspected_c_diff	na	15039843	4542032586	302	ARK_Bath_800	United Kingdom	Europe	Northern Europe		0	0	0	0	0	0	0	0	0	0	0	0	0	0	1	0	1	0	0	0	1	0	1	0	1	0	1	0	0	0	0	0
1297	Yokoyama_2023	ARK_Bath_810	GBR	SRS16268252	Human	stool	inpatient	suspected_c_diff	na	15791957	4769171014	302	ARK_Bath_810	United Kingdom	Europe	Northern Europe		0	0	0	0	0	0	0	0	0	0	0	0	0	0	0	0	0	0	0	0	1	0	0	0	1	0	1	0	0	0	0	0
1298	Yokoyama_2023	ARK_Bath_811	GBR	SRS16268253	Human	stool	inpatient	suspected_c_diff	na	15313915	4624802330	302	ARK_Bath_811	United Kingdom	Europe	Northern Europe		0	0	0	0	0	0	0	0	0	0	0	0	0	0	0	0	0	0	0	1	0	0	1	0	1	0	1	0	0	0	0	0
1299	Yokoyama_2023	ARK_Bath_812	GBR	SRS16268254	Human	stool	inpatient	suspected_c_diff	na	15704349	4742713398	302	ARK_Bath_812	United Kingdom	Europe	Northern Europe		0	0	0	0	1	0	0	0	0	0	0	0	0	0	1	0	0	0	0	0	0	0	0	0	1	0	1	0	0	0	0	0
1300	Yokoyama_2023	ARK_Bath_823	GBR	SRS16268255	Human	stool	inpatient	suspected_c_diff	na	13945877	4211654854	302	ARK_Bath_823	United Kingdom	Europe	Northern Europe		0	0	0	1	0	0	1	0	0	0	0	0	0	0	0	0	0	0	0	0	0	0	0	0	0	0	0	0	0	0	0	0
1301	Yokoyama_2023	ARK_Bath_824	GBR	SRS16268256	Human	stool	inpatient	suspected_c_diff	na	14357817	4336060734	302	ARK_Bath_824	United Kingdom	Europe	Northern Europe		0	0	0	0	0	0	1	0	0	0	0	0	0	1	1	0	1	0	0	0	1	0	1	0	1	0	1	0	0	0	0	0
1302	Yokoyama_2023	ARK_Bath_827	GBR	SRS16268257	Human	stool	inpatient	suspected_c_diff	na	13739982	4149474564	302	ARK_Bath_827	United Kingdom	Europe	Northern Europe		0	0	0	0	0	0	0	0	0	0	0	0	0	0	0	0	0	0	0	0	0	0	0	0	1	0	1	0	0	0	0	0
1303	Yokoyama_2023	ARK_Bath_828	GBR	SRS16268258	Human	stool	inpatient	suspected_c_diff	na	14334129	4328906958	302	ARK_Bath_828	United Kingdom	Europe	Northern Europe		0	0	0	1	0	0	0	0	0	0	0	0	0	0	0	0	0	0	1	1	0	0	1	0	1	0	1	0	0	0	0	0
1304	Yokoyama_2023	ARK_Bath_829	GBR	SRS16268259	Human	stool	inpatient	suspected_c_diff	na	15536163	4691921226	302	ARK_Bath_829	United Kingdom	Europe	Northern Europe		0	0	0	0	0	0	1	0	0	0	0	0	0	0	0	0	1	0	0	0	0	0	0	0	1	0	1	0	0	0	0	0
1305	Yokoyama_2023	ARK_Bath_831	GBR	SRS16268261	Human	stool	inpatient	suspected_c_diff	na	14594561	4407557422	302	ARK_Bath_831	United Kingdom	Europe	Northern Europe		0	0	0	0	0	0	0	0	0	0	0	0	0	0	0	0	0	0	0	0	0	0	0	0	1	0	1	0	0	0	0	0
1306	Yokoyama_2023	ARK_Bath_833	GBR	SRS16268260	Human	stool	inpatient	suspected_c_diff	na	10419335	3146639170	302	ARK_Bath_833	United Kingdom	Europe	Northern Europe		0	0	0	0	0	0	0	0	1	0	0	0	0	0	0	0	1	0	0	0	1	0	0	0	1	0	1	0	0	0	0	0
1307	Yokoyama_2023	ARK_Bath_834	GBR	SRS16268262	Human	stool	inpatient	suspected_c_diff	na	13659841	4125271982	302	ARK_Bath_834	United Kingdom	Europe	Northern Europe		0	0	0	0	0	0	0	0	0	0	0	0	0	0	1	0	1	0	0	0	1	0	0	0	1	0	1	0	0	0	0	0
1308	Yokoyama_2023	ARK_Bath_866	GBR	SRS16268264	Human	stool	inpatient	suspected_c_diff	na	13731488	4146909376	302	ARK_Bath_866	United Kingdom	Europe	Northern Europe		0	0	0	0	0	0	0	0	0	0	0	0	0	0	0	0	1	0	0	0	1	0	0	0	1	0	0	0	0	0	0	0
1309	Yokoyama_2023	ARK_Bath_867	GBR	SRS16268265	Human	stool	inpatient	suspected_c_diff	na	15469535	4671799570	302	ARK_Bath_867	United Kingdom	Europe	Northern Europe		0	0	0	0	0	0	0	0	0	0	0	0	0	0	0	0	0	0	0	1	0	0	1	0	1	0	1	0	0	0	0	0
1310	Yokoyama_2023	ARK_Bath_868	GBR	SRS16268267	Human	stool	inpatient	suspected_c_diff	na	15825969	4779442638	302	ARK_Bath_868	United Kingdom	Europe	Northern Europe		0	0	0	1	0	0	1	0	0	1	0	0	0	0	0	0	0	0	0	1	0	0	1	0	1	0	1	0	0	0	0	0
1311	Yokoyama_2023	ARK_Bath_884	GBR	SRS16268266	Human	stool	inpatient	suspected_c_diff	na	14224915	4295924330	302	ARK_Bath_884	United Kingdom	Europe	Northern Europe		0	0	1	1	0	0	0	0	0	0	0	0	0	0	1	0	0	0	0	0	0	0	0	0	1	0	1	0	0	0	0	0
1312	Yokoyama_2023	ARK_Bath_896	GBR	SRS16268268	Human	stool	inpatient	suspected_c_diff	na	19002789	5738842278	302	ARK_Bath_896	United Kingdom	Europe	Northern Europe		0	0	0	0	0	0	1	0	0	0	0	0	0	0	0	0	1	0	0	1	1	0	1	0	1	0	1	0	0	0	0	0
1313	Yokoyama_2023	ARK_Bath_900	GBR	SRS16268269	Human	stool	inpatient	suspected_c_diff	na	23637185	7138429870	302	ARK_Bath_900	United Kingdom	Europe	Northern Europe		0	0	0	0	0	0	0	1	0	1	0	0	0	0	0	0	0	0	0	0	0	0	0	0	0	0	0	0	0	0	0	0
1314	Yokoyama_2023	ARK_Bath_91	GBR	SRS16268271	Human	stool	inpatient	suspected_c_diff	na	17043344	5147089888	302	ARK_Bath_91	United Kingdom	Europe	Northern Europe		0	0	0	0	0	0	0	0	0	0	0	0	0	0	0	0	0	0	0	0	0	0	0	0	1	0	0	0	0	0	0	0
1315	Yokoyama_2023	ARK_Bath_916	GBR	SRS16268270	Human	stool	inpatient	suspected_c_diff	na	15157850	4577670700	302	ARK_Bath_916	United Kingdom	Europe	Northern Europe		1	0	0	0	0	0	0	0	0	0	0	0	0	0	0	0	0	0	0	0	1	0	0	0	1	0	1	0	0	0	0	0
1316	Yokoyama_2023	ARK_Bath_92	GBR	SRS16268272	Human	stool	inpatient	suspected_c_diff	na	15914358	4806136116	302	ARK_Bath_92	United Kingdom	Europe	Northern Europe		0	0	0	0	0	0	0	0	0	0	0	0	0	0	0	0	1	0	0	1	1	0	1	0	1	0	1	0	0	0	0	0
1317	Yokoyama_2023	ARK_Bath_923	GBR	SRS16268274	Human	stool	inpatient	suspected_c_diff	na	17387814	5251119828	302	ARK_Bath_923	United Kingdom	Europe	Northern Europe		0	0	0	0	0	0	0	0	0	0	0	0	0	0	0	0	0	0	0	0	0	0	0	0	1	0	1	0	0	0	0	0
1318	Yokoyama_2023	ARK_Bath_93	GBR	SRS16268620	Human	stool	inpatient	suspected_c_diff	na	13687199	4133534098	302	ARK_Bath_93	United Kingdom	Europe	Northern Europe		0	0	0	1	0	0	1	0	0	0	0	0	0	0	0	0	1	1	0	0	1	0	0	0	1	0	1	0	0	0	0	0
1319	Yokoyama_2023	ARK_Bath_934	GBR	SRS16268621	Human	stool	inpatient	suspected_c_diff	na	22725782	6863186164	302	ARK_Bath_934	United Kingdom	Europe	Northern Europe		0	0	0	0	0	0	0	0	0	0	0	0	0	0	0	0	0	0	0	1	0	0	1	0	1	0	1	0	0	0	0	0
1320	Yokoyama_2023	ARK_Bath_943	GBR	SRS16268622	Human	stool	inpatient	suspected_c_diff	na	16505043	4984522986	302	ARK_Bath_943	United Kingdom	Europe	Northern Europe		0	0	0	0	0	0	0	0	0	0	0	0	0	0	0	0	0	0	0	1	1	0	1	0	0	0	1	0	0	0	0	0
1321	Yokoyama_2023	ARK_Bath_962	GBR	SRS16268623	Human	stool	inpatient	suspected_c_diff	na	18332112	5536297824	302	ARK_Bath_962	United Kingdom	Europe	Northern Europe		0	0	0	1	0	0	1	0	0	0	0	0	0	0	0	0	1	0	0	1	1	0	1	0	1	0	1	0	0	0	0	0
1322	Yokoyama_2023	ARK_Bath_971	GBR	SRS16268625	Human	stool	inpatient	suspected_c_diff	na	14681790	4433900580	302	ARK_Bath_971	United Kingdom	Europe	Northern Europe		0	0	1	1	1	0	0	0	0	0	0	0	0	0	0	0	1	1	0	1	1	0	1	0	1	0	1	0	0	0	0	0
1323	Yokoyama_2023	ARK_Bath_974	GBR	SRS16268624	Human	stool	inpatient	suspected_c_diff	na	17234372	5204780344	302	ARK_Bath_974	United Kingdom	Europe	Northern Europe		0	0	0	1	0	0	0	0	0	0	0	0	0	0	0	0	1	0	1	0	0	0	0	0	1	0	1	0	0	0	0	0
1324	Yokoyama_2023	ARK_Bath_992	GBR	SRS16268626	Human	stool	inpatient	suspected_c_diff	na	19132673	5778067246	302	ARK_Bath_992	United Kingdom	Europe	Northern Europe		0	0	0	0	0	0	1	0	0	0	0	0	0	0	0	0	0	0	0	0	0	0	0	0	1	0	1	0	0	0	1	0
1325	Yokoyama_2023	ARK_Bath_994	GBR	SRS16268627	Human	stool	inpatient	suspected_c_diff	na	19789775	5976512050	302	ARK_Bath_994	United Kingdom	Europe	Northern Europe		0	0	0	0	0	0	0	0	1	0	0	0	0	0	0	0	0	0	0	1	0	0	1	0	1	0	0	0	0	0	0	0
1326	Yokoyama_2023	ARK_Oxford_10	GBR	SRS16268628	Human	stool	inpatient	suspected_c_diff	na	16861141	5092064582	302	ARK_Oxford_10	United Kingdom	Europe	Northern Europe		0	0	0	0	0	0	0	0	0	0	0	0	0	0	0	0	0	0	0	0	0	0	0	0	1	0	1	0	0	0	0	0
1327	Yokoyama_2023	ARK_Oxford_100	GBR	SRS16268630	Human	stool	inpatient	suspected_c_diff	na	21200915	6402676330	302	ARK_Oxford_100	United Kingdom	Europe	Northern Europe		0	0	0	1	0	0	1	0	0	0	0	0	0	0	0	0	0	0	0	0	0	0	0	0	1	0	0	0	0	0	1	0
1328	Yokoyama_2023	ARK_Oxford_101	GBR	SRS16268631	Human	stool	inpatient	suspected_c_diff	na	13673315	4129341130	302	ARK_Oxford_101	United Kingdom	Europe	Northern Europe		0	0	0	1	0	0	1	0	0	0	0	0	0	0	0	0	1	0	0	0	1	0	0	0	0	0	0	0	0	0	0	0
1329	Yokoyama_2023	ARK_Oxford_102	GBR	SRS16268632	Human	stool	inpatient	suspected_c_diff	na	12372519	3736500738	302	ARK_Oxford_102	United Kingdom	Europe	Northern Europe		0	0	0	0	0	0	0	0	0	0	0	0	0	0	0	0	0	0	0	0	0	0	0	0	0	0	0	0	0	0	0	0
1330	Yokoyama_2023	ARK_Oxford_104	GBR	SRS16268633	Human	stool	inpatient	suspected_c_diff	na	12203054	3685322308	302	ARK_Oxford_104	United Kingdom	Europe	Northern Europe		0	0	0	0	0	0	1	0	0	0	0	0	0	0	0	0	1	0	0	1	1	0	0	0	0	0	0	0	0	0	0	0
1331	Yokoyama_2023	ARK_Oxford_105	GBR	SRS16268634	Human	stool	inpatient	suspected_c_diff	na	14114054	4262444308	302	ARK_Oxford_105	United Kingdom	Europe	Northern Europe		0	0	0	0	0	0	0	0	0	0	0	0	0	0	0	0	0	0	0	0	1	0	0	0	1	0	1	0	0	0	0	0
1332	Yokoyama_2023	ARK_Oxford_106	GBR	SRS16268635	Human	stool	inpatient	suspected_c_diff	na	15590523	4708337946	302	ARK_Oxford_106	United Kingdom	Europe	Northern Europe		0	0	0	0	0	0	0	0	0	0	0	0	0	0	1	0	0	0	0	0	0	0	0	0	1	0	1	0	0	0	0	0
1333	Yokoyama_2023	ARK_Oxford_108	GBR	SRS16268636	Human	stool	inpatient	suspected_c_diff	na	15711791	4744960882	302	ARK_Oxford_108	United Kingdom	Europe	Northern Europe		0	0	0	1	0	0	1	0	1	0	0	0	0	0	0	0	0	0	0	0	1	0	0	0	1	0	1	0	0	0	0	0
1334	Yokoyama_2023	ARK_Oxford_109	GBR	SRS16268637	Human	stool	inpatient	suspected_c_diff	na	11234030	3392677060	302	ARK_Oxford_109	United Kingdom	Europe	Northern Europe		0	0	0	0	0	0	0	0	0	0	0	0	0	0	0	0	0	0	0	0	0	0	0	0	1	0	0	0	0	0	0	0
1335	Yokoyama_2023	ARK_Oxford_113	GBR	SRS16268638	Human	stool	inpatient	suspected_c_diff	na	12792989	3863482678	302	ARK_Oxford_113	United Kingdom	Europe	Northern Europe		0	0	0	0	0	0	1	0	0	0	0	0	0	0	0	0	0	0	0	0	0	0	0	0	1	0	1	0	0	0	0	0
1336	Yokoyama_2023	ARK_Oxford_114	GBR	SRS16268639	Human	stool	inpatient	suspected_c_diff	na	14830150	4478705300	302	ARK_Oxford_114	United Kingdom	Europe	Northern Europe		0	0	0	1	0	0	1	0	0	0	0	0	0	0	0	0	1	1	0	0	0	0	0	0	0	0	0	0	0	0	0	0
1337	Yokoyama_2023	ARK_Oxford_115	GBR	SRS16268641	Human	stool	inpatient	suspected_c_diff	na	19195468	5797031336	302	ARK_Oxford_115	United Kingdom	Europe	Northern Europe		0	0	0	0	0	0	0	0	0	0	0	0	0	0	1	0	0	0	0	0	1	0	0	0	1	0	1	0	0	0	0	0
1338	Yokoyama_2023	ARK_Oxford_116	GBR	SRS16268642	Human	stool	inpatient	suspected_c_diff	na	16167010	4882437020	302	ARK_Oxford_116	United Kingdom	Europe	Northern Europe		0	0	0	1	0	0	0	0	0	0	0	0	0	0	0	0	1	0	0	0	1	0	1	0	1	0	1	0	0	0	0	0
1339	Yokoyama_2023	ARK_Oxford_117	GBR	SRS16268643	Human	stool	inpatient	suspected_c_diff	na	12158249	3671791198	302	ARK_Oxford_117	United Kingdom	Europe	Northern Europe		0	0	0	1	0	0	1	0	0	0	0	0	0	0	0	0	1	0	0	0	1	0	0	0	0	0	0	0	0	0	0	0
1340	Yokoyama_2023	ARK_Oxford_118	GBR	SRS16268644	Human	stool	inpatient	suspected_c_diff	na	14356412	4335636424	302	ARK_Oxford_118	United Kingdom	Europe	Northern Europe		0	0	0	1	0	0	0	0	0	0	0	0	0	0	0	0	0	0	0	1	1	0	1	0	0	0	0	0	0	0	0	0
1341	Yokoyama_2023	ARK_Oxford_120	GBR	SRS16268645	Human	stool	inpatient	suspected_c_diff	na	13676575	4130325650	302	ARK_Oxford_120	United Kingdom	Europe	Northern Europe		0	0	0	0	0	0	0	0	0	0	0	0	0	0	0	0	1	0	0	1	1	0	1	0	1	0	1	0	0	0	0	0
1342	Yokoyama_2023	ARK_Oxford_121	GBR	SRS16268646	Human	stool	inpatient	suspected_c_diff	na	15238069	4601896838	302	ARK_Oxford_121	United Kingdom	Europe	Northern Europe		0	0	0	0	0	0	0	0	0	0	0	0	0	0	0	0	0	0	0	1	0	0	1	0	1	0	1	0	0	0	0	0
1343	Yokoyama_2023	ARK_Oxford_122	GBR	SRS16268647	Human	stool	inpatient	suspected_c_diff	na	14724897	4446918894	302	ARK_Oxford_122	United Kingdom	Europe	Northern Europe		0	0	0	1	1	0	0	0	0	0	0	0	0	0	0	0	1	0	0	1	1	0	1	0	1	0	1	0	0	0	0	0
1344	Yokoyama_2023	ARK_Oxford_123	GBR	SRS16268648	Human	stool	inpatient	suspected_c_diff	na	12758247	3852990594	302	ARK_Oxford_123	United Kingdom	Europe	Northern Europe		0	0	0	0	0	0	0	0	0	0	0	0	0	0	0	0	0	0	0	1	0	0	0	0	0	0	0	0	0	0	0	0
1345	Yokoyama_2023	ARK_Oxford_125	GBR	SRS16268649	Human	stool	inpatient	suspected_c_diff	na	13392952	4044671504	302	ARK_Oxford_125	United Kingdom	Europe	Northern Europe		0	0	0	0	0	0	1	0	0	0	0	0	0	0	0	0	1	0	0	1	1	0	1	0	1	0	1	0	0	0	0	0
1346	Yokoyama_2023	ARK_Oxford_126	GBR	SRS16268650	Human	stool	inpatient	suspected_c_diff	na	16468988	4973634376	302	ARK_Oxford_126	United Kingdom	Europe	Northern Europe		0	0	0	1	0	0	0	0	0	0	0	0	0	0	0	0	1	0	0	0	0	0	0	0	1	0	0	0	0	0	0	0
1347	Yokoyama_2023	ARK_Oxford_127	GBR	SRS16268044	Human	stool	inpatient	suspected_c_diff	na	15400115	4650834730	302	ARK_Oxford_127	United Kingdom	Europe	Northern Europe		0	0	0	0	0	0	0	0	0	0	0	0	0	0	0	0	0	0	0	0	1	0	0	0	1	0	1	0	0	0	0	0
1348	Yokoyama_2023	ARK_Oxford_128	GBR	SRS16268045	Human	stool	inpatient	suspected_c_diff	na	13012721	3929841742	302	ARK_Oxford_128	United Kingdom	Europe	Northern Europe		0	0	0	0	0	0	1	0	0	0	0	0	0	0	1	0	0	0	0	0	0	0	0	0	1	0	1	0	0	0	0	0
1349	Yokoyama_2023	ARK_Oxford_129	GBR	SRS16268046	Human	stool	inpatient	suspected_c_diff	na	14056109	4244944918	302	ARK_Oxford_129	United Kingdom	Europe	Northern Europe		0	0	0	1	0	0	1	0	0	0	0	0	0	0	0	0	0	0	0	1	1	0	1	0	1	0	1	0	0	0	0	0
1350	Yokoyama_2023	ARK_Oxford_130	GBR	SRS16268047	Human	stool	inpatient	suspected_c_diff	na	13815864	4172390928	302	ARK_Oxford_130	United Kingdom	Europe	Northern Europe		0	0	0	1	0	0	1	1	0	1	0	0	0	0	0	0	1	1	0	0	1	0	0	0	0	0	0	0	0	0	0	0
1351	Yokoyama_2023	ARK_Oxford_131	GBR	SRS16268048	Human	stool	inpatient	suspected_c_diff	na	14872740	4491567480	302	ARK_Oxford_131	United Kingdom	Europe	Northern Europe		0	0	0	0	0	0	0	0	0	0	0	0	0	0	0	0	0	0	0	0	0	0	1	0	0	0	0	0	0	0	0	0
1352	Yokoyama_2023	ARK_Oxford_132	GBR	SRS16268049	Human	stool	inpatient	suspected_c_diff	na	13678138	4130797676	302	ARK_Oxford_132	United Kingdom	Europe	Northern Europe		0	0	0	0	0	0	0	0	0	0	0	0	0	0	0	0	0	0	0	0	0	0	0	0	1	0	1	0	0	0	0	0
1353	Yokoyama_2023	ARK_Oxford_134	GBR	SRS16268050	Human	stool	inpatient	suspected_c_diff	na	12848752	3880323104	302	ARK_Oxford_134	United Kingdom	Europe	Northern Europe		0	0	0	0	0	0	0	0	0	0	0	0	0	0	0	0	0	0	0	0	1	0	0	0	1	0	1	0	0	0	0	0
1354	Yokoyama_2023	ARK_Oxford_135	GBR	SRS16268051	Human	stool	inpatient	suspected_c_diff	na	13737547	4148739194	302	ARK_Oxford_135	United Kingdom	Europe	Northern Europe		0	0	0	0	0	0	0	0	0	0	0	0	0	0	0	0	0	0	0	0	0	0	0	0	1	0	1	0	0	0	0	0
1355	Yokoyama_2023	ARK_Oxford_136	GBR	SRS16268052	Human	stool	inpatient	suspected_c_diff	na	11141170	3364633340	302	ARK_Oxford_136	United Kingdom	Europe	Northern Europe		0	0	0	0	0	0	0	0	0	0	0	0	0	0	0	0	1	0	0	0	1	0	0	0	0	0	0	0	0	0	0	0
1356	Yokoyama_2023	ARK_Oxford_138	GBR	SRS16268053	Human	stool	inpatient	suspected_c_diff	na	14191248	4285756896	302	ARK_Oxford_138	United Kingdom	Europe	Northern Europe		0	0	0	0	0	0	0	0	0	0	0	0	0	0	1	0	0	0	0	1	0	0	1	0	1	0	1	0	0	0	0	0
1357	Yokoyama_2023	ARK_Oxford_139	GBR	SRS16268056	Human	stool	inpatient	suspected_c_diff	na	13322302	4023335204	302	ARK_Oxford_139	United Kingdom	Europe	Northern Europe		0	0	0	0	0	0	0	0	0	0	0	0	0	0	0	0	0	0	0	0	0	0	0	0	1	0	1	0	0	0	0	0
1358	Yokoyama_2023	ARK_Oxford_14	GBR	SRS16268057	Human	stool	inpatient	suspected_c_diff	na	18012656	5439822112	302	ARK_Oxford_14	United Kingdom	Europe	Northern Europe		0	0	1	0	0	0	0	0	0	0	0	0	0	0	0	0	1	0	0	1	0	0	1	0	1	0	1	0	0	0	0	0
1359	Yokoyama_2023	ARK_Oxford_141	GBR	SRS16268058	Human	stool	inpatient	suspected_c_diff	na	13809790	4170556580	302	ARK_Oxford_141	United Kingdom	Europe	Northern Europe		0	0	1	1	0	0	1	0	0	0	0	0	0	0	0	0	1	1	0	1	1	0	1	0	1	0	1	0	0	0	0	0
1360	Yokoyama_2023	ARK_Oxford_142	GBR	SRS16268059	Human	stool	inpatient	suspected_c_diff	na	11083105	3347097710	302	ARK_Oxford_142	United Kingdom	Europe	Northern Europe		0	0	0	0	0	0	0	0	0	0	0	0	0	0	0	0	0	0	0	1	0	0	1	0	1	0	1	0	0	0	0	0
1361	Yokoyama_2023	ARK_Oxford_146	GBR	SRS16268060	Human	stool	inpatient	suspected_c_diff	na	14747877	4453858854	302	ARK_Oxford_146	United Kingdom	Europe	Northern Europe		0	0	0	0	0	0	0	0	0	0	0	0	0	0	0	0	0	0	0	0	0	0	0	0	0	0	0	0	0	0	0	0
1362	Yokoyama_2023	ARK_Oxford_147	GBR	SRS16268061	Human	stool	inpatient	suspected_c_diff	na	12816458	3870570316	302	ARK_Oxford_147	United Kingdom	Europe	Northern Europe		0	0	1	0	0	0	0	0	0	1	0	0	0	0	0	0	0	0	0	0	1	0	0	0	1	0	1	0	0	0	0	0
1363	Yokoyama_2023	ARK_Oxford_148	GBR	SRS16268062	Human	stool	inpatient	suspected_c_diff	na	14241540	4300945080	302	ARK_Oxford_148	United Kingdom	Europe	Northern Europe		0	0	0	0	0	0	0	1	0	0	0	0	0	0	0	0	1	0	0	0	0	0	0	0	1	0	1	0	0	0	0	0
1364	Yokoyama_2023	ARK_Oxford_149	GBR	SRS16268063	Human	stool	inpatient	suspected_c_diff	na	16722865	5050305230	302	ARK_Oxford_149	United Kingdom	Europe	Northern Europe		0	0	0	0	0	0	0	1	0	0	0	0	0	0	0	0	0	0	0	0	0	0	0	0	1	0	0	0	0	0	0	0
1365	Yokoyama_2023	ARK_Oxford_15	GBR	SRS16268064	Human	stool	inpatient	suspected_c_diff	na	17699644	5345292488	302	ARK_Oxford_15	United Kingdom	Europe	Northern Europe		0	0	0	1	0	0	1	0	0	0	0	0	0	0	0	0	0	0	0	0	1	0	0	0	1	0	1	0	0	0	0	0
1366	Yokoyama_2023	ARK_Oxford_150	GBR	SRS16268065	Human	stool	inpatient	suspected_c_diff	na	14674048	4431562496	302	ARK_Oxford_150	United Kingdom	Europe	Northern Europe		0	0	0	1	0	0	0	0	0	0	0	0	0	0	0	0	0	0	0	0	1	0	0	0	1	0	1	0	0	0	0	0
1367	Yokoyama_2023	ARK_Oxford_152	GBR	SRS16268067	Human	stool	inpatient	suspected_c_diff	na	14600708	4409413816	302	ARK_Oxford_152	United Kingdom	Europe	Northern Europe		0	0	0	0	0	0	0	0	0	0	0	0	0	0	0	0	0	0	0	0	0	0	0	0	1	0	1	0	0	0	0	0
1368	Yokoyama_2023	ARK_Oxford_153	GBR	SRS16268068	Human	stool	inpatient	suspected_c_diff	na	10138507	3061829114	302	ARK_Oxford_153	United Kingdom	Europe	Northern Europe		0	0	0	0	0	0	0	0	0	0	0	0	0	0	0	0	0	0	0	1	1	0	1	0	1	0	1	0	0	0	0	0
1369	Yokoyama_2023	ARK_Oxford_154	GBR	SRS16268069	Human	stool	inpatient	suspected_c_diff	na	12881449	3890197598	302	ARK_Oxford_154	United Kingdom	Europe	Northern Europe		0	0	0	0	0	0	0	0	0	0	0	0	0	0	0	0	1	0	0	0	1	0	0	0	0	0	0	0	0	0	0	0
1370	Yokoyama_2023	ARK_Oxford_155	GBR	SRS16268070	Human	stool	inpatient	suspected_c_diff	na	13229749	3995384198	302	ARK_Oxford_155	United Kingdom	Europe	Northern Europe		0	0	0	1	0	0	1	0	0	0	0	0	0	0	0	0	1	0	0	0	1	0	0	0	0	0	0	0	0	0	0	0
1371	Yokoyama_2023	ARK_Oxford_157	GBR	SRS16268071	Human	stool	inpatient	suspected_c_diff	na	15420398	4656960196	302	ARK_Oxford_157	United Kingdom	Europe	Northern Europe		0	0	0	1	0	0	1	0	0	0	0	0	0	0	0	0	1	0	0	1	1	0	1	0	1	0	1	0	0	0	0	0
1372	Yokoyama_2023	ARK_Oxford_159	GBR	SRS16268072	Human	stool	inpatient	suspected_c_diff	na	14818985	4475333470	302	ARK_Oxford_159	United Kingdom	Europe	Northern Europe		0	0	0	0	0	0	0	0	0	0	0	0	0	0	0	0	0	0	0	0	1	0	0	0	1	0	1	0	0	0	0	0
1373	Yokoyama_2023	ARK_Oxford_16	GBR	SRS16268073	Human	stool	inpatient	suspected_c_diff	na	13987568	4224245536	302	ARK_Oxford_16	United Kingdom	Europe	Northern Europe		0	0	0	0	0	0	0	0	0	0	0	0	0	0	0	0	0	0	0	0	0	0	0	0	1	0	1	0	0	0	0	0
1374	Yokoyama_2023	ARK_Oxford_161	GBR	SRS16268074	Human	stool	inpatient	suspected_c_diff	na	15144513	4573642926	302	ARK_Oxford_161	United Kingdom	Europe	Northern Europe		0	0	0	0	0	0	0	0	0	0	0	0	0	0	0	0	0	0	0	0	0	0	0	0	0	0	0	0	0	0	0	0
1375	Yokoyama_2023	ARK_Oxford_162	GBR	SRS16268075	Human	stool	inpatient	suspected_c_diff	na	14650563	4424470026	302	ARK_Oxford_162	United Kingdom	Europe	Northern Europe		0	0	0	1	0	0	1	0	0	0	0	0	0	0	0	0	1	0	0	0	1	0	0	0	1	0	1	0	0	0	0	0
1376	Yokoyama_2023	ARK_Oxford_163	GBR	SRS16268364	Human	stool	inpatient	suspected_c_diff	na	14235313	4299064526	302	ARK_Oxford_163	United Kingdom	Europe	Northern Europe		0	0	0	0	0	0	1	0	0	0	0	0	0	0	0	0	1	0	0	0	0	0	0	0	1	0	1	0	0	0	0	0
1377	Yokoyama_2023	ARK_Oxford_166	GBR	SRS16268366	Human	stool	inpatient	suspected_c_diff	na	12707307	3837606714	302	ARK_Oxford_166	United Kingdom	Europe	Northern Europe		0	0	0	0	0	0	0	0	0	0	0	0	0	0	0	0	1	0	0	1	0	0	1	0	1	0	0	0	0	0	0	0
1378	Yokoyama_2023	ARK_Oxford_167	GBR	SRS16268367	Human	stool	inpatient	suspected_c_diff	na	16037401	4843295102	302	ARK_Oxford_167	United Kingdom	Europe	Northern Europe		0	0	0	1	0	0	1	0	0	0	0	0	0	0	0	0	1	0	0	0	1	0	0	0	1	0	1	0	0	0	0	0
1379	Yokoyama_2023	ARK_Oxford_168	GBR	SRS16268368	Human	stool	inpatient	suspected_c_diff	na	13371286	4038128372	302	ARK_Oxford_168	United Kingdom	Europe	Northern Europe		0	0	1	1	0	0	1	0	0	0	0	0	0	0	0	0	1	0	0	0	1	0	0	0	1	0	1	0	0	0	0	0
1380	Yokoyama_2023	ARK_Oxford_17	GBR	SRS16268369	Human	stool	inpatient	suspected_c_diff	na	17529021	5293764342	302	ARK_Oxford_17	United Kingdom	Europe	Northern Europe		0	0	0	0	0	0	0	0	0	0	0	0	0	0	0	0	1	0	0	0	0	0	0	0	0	0	0	0	0	0	0	0
1381	Yokoyama_2023	ARK_Oxford_173	GBR	SRS16268370	Human	stool	inpatient	suspected_c_diff	na	13578582	4100731764	302	ARK_Oxford_173	United Kingdom	Europe	Northern Europe		0	0	0	0	0	0	0	0	0	1	0	0	0	0	0	0	0	0	0	0	1	0	0	0	1	0	1	0	0	0	0	0
1382	Yokoyama_2023	ARK_Oxford_175	GBR	SRS16268371	Human	stool	inpatient	suspected_c_diff	na	12516104	3779863408	302	ARK_Oxford_175	United Kingdom	Europe	Northern Europe		0	0	0	0	0	0	0	0	0	0	0	0	0	0	0	0	0	0	0	0	0	0	0	0	0	0	0	0	0	0	0	0
1383	Yokoyama_2023	ARK_Oxford_176	GBR	SRS16268372	Human	stool	inpatient	suspected_c_diff	na	14176993	4281451886	302	ARK_Oxford_176	United Kingdom	Europe	Northern Europe		0	0	0	0	0	0	0	0	0	0	0	0	0	0	0	0	1	0	0	1	0	0	1	0	1	0	1	0	0	0	0	0
1384	Yokoyama_2023	ARK_Oxford_178	GBR	SRS16268373	Human	stool	inpatient	suspected_c_diff	na	12397898	3744165196	302	ARK_Oxford_178	United Kingdom	Europe	Northern Europe		0	0	0	0	0	0	0	0	0	0	0	0	0	0	0	0	1	1	0	0	1	0	0	0	0	0	0	0	0	0	0	0
1385	Yokoyama_2023	ARK_Oxford_179	GBR	SRS16268374	Human	stool	inpatient	suspected_c_diff	na	17387705	5251086910	302	ARK_Oxford_179	United Kingdom	Europe	Northern Europe		0	0	0	0	0	0	0	0	0	0	0	0	0	0	1	0	1	0	0	1	1	0	1	0	1	0	1	0	0	0	0	0
1386	Yokoyama_2023	ARK_Oxford_18	GBR	SRS16268375	Human	stool	inpatient	suspected_c_diff	na	15783435	4766597370	302	ARK_Oxford_18	United Kingdom	Europe	Northern Europe		0	0	1	1	0	0	1	0	0	0	0	0	0	0	0	0	1	1	1	1	1	0	1	0	1	0	1	0	0	0	0	0
1387	Yokoyama_2023	ARK_Oxford_180	GBR	SRS16268377	Human	stool	inpatient	suspected_c_diff	na	14630083	4418285066	302	ARK_Oxford_180	United Kingdom	Europe	Northern Europe		0	0	0	0	0	0	0	0	0	0	0	0	0	0	0	0	0	0	0	0	1	0	0	0	1	0	1	0	0	0	0	0
1388	Yokoyama_2023	ARK_Oxford_181	GBR	SRS16268378	Human	stool	inpatient	suspected_c_diff	na	15110510	4563374020	302	ARK_Oxford_181	United Kingdom	Europe	Northern Europe		0	0	0	0	0	0	1	0	0	0	0	0	0	0	0	0	1	0	0	1	1	0	1	0	1	0	1	0	0	0	0	0
1389	Yokoyama_2023	ARK_Oxford_182	GBR	SRS16268379	Human	stool	inpatient	suspected_c_diff	na	14959299	4517708298	302	ARK_Oxford_182	United Kingdom	Europe	Northern Europe		0	0	0	1	0	0	0	0	0	0	0	0	0	0	0	0	0	0	0	0	0	0	0	0	0	0	0	0	0	0	0	0
1390	Yokoyama_2023	ARK_Oxford_183	GBR	SRS16268380	Human	stool	inpatient	suspected_c_diff	na	12580023	3799166946	302	ARK_Oxford_183	United Kingdom	Europe	Northern Europe		0	0	0	1	0	0	1	0	0	0	0	0	0	0	0	0	1	1	0	0	1	0	0	0	0	0	0	0	0	0	0	0
1391	Yokoyama_2023	ARK_Oxford_184	GBR	SRS16268381	Human	stool	inpatient	suspected_c_diff	na	14658878	4426981156	302	ARK_Oxford_184	United Kingdom	Europe	Northern Europe		0	0	0	0	0	0	0	0	0	0	0	0	0	0	0	0	0	0	0	0	1	0	0	0	0	0	0	0	0	0	0	0
1392	Yokoyama_2023	ARK_Oxford_186	GBR	SRS16268382	Human	stool	inpatient	suspected_c_diff	na	13687374	4133586948	302	ARK_Oxford_186	United Kingdom	Europe	Northern Europe		0	0	0	0	0	0	0	1	0	0	0	0	0	0	0	0	0	0	0	0	0	0	0	0	1	0	1	0	0	0	0	0
1393	Yokoyama_2023	ARK_Oxford_19	GBR	SRS16268383	Human	stool	inpatient	suspected_c_diff	na	15310924	4623899048	302	ARK_Oxford_19	United Kingdom	Europe	Northern Europe		0	0	0	0	0	0	0	0	0	0	0	0	0	0	0	0	0	0	0	0	0	0	0	0	1	0	1	0	0	0	0	0
1394	Yokoyama_2023	ARK_Oxford_198	GBR	SRS16268384	Human	stool	inpatient	suspected_c_diff	na	11929366	3602668532	302	ARK_Oxford_198	United Kingdom	Europe	Northern Europe		0	0	0	0	0	0	0	0	0	0	0	0	0	0	0	0	0	0	0	0	0	0	0	0	1	0	1	0	0	0	0	0
1395	Yokoyama_2023	ARK_Oxford_2	GBR	SRS16268385	Human	stool	inpatient	suspected_c_diff	na	8605757	2598938614	302	ARK_Oxford_2	United Kingdom	Europe	Northern Europe		0	0	0	0	0	0	0	0	1	0	0	0	0	0	0	0	1	0	0	0	0	0	0	0	0	0	0	0	0	0	0	0
1396	Yokoyama_2023	ARK_Oxford_200	GBR	SRS16268386	Human	stool	inpatient	suspected_c_diff	na	11833227	3573634554	302	ARK_Oxford_200	United Kingdom	Europe	Northern Europe		0	0	0	1	0	0	0	1	0	0	0	0	0	0	0	0	0	0	0	0	1	0	0	0	0	0	0	0	0	0	0	0
1397	Yokoyama_2023	ARK_Oxford_201	GBR	SRS16268388	Human	stool	inpatient	suspected_c_diff	na	13638636	4118868072	302	ARK_Oxford_201	United Kingdom	Europe	Northern Europe		0	0	0	0	0	0	0	0	0	0	0	0	0	0	0	0	0	0	0	0	0	0	0	0	1	0	1	0	0	0	0	0
1398	Yokoyama_2023	ARK_Oxford_205	GBR	SRS16268389	Human	stool	inpatient	suspected_c_diff	na	13443153	4059832206	302	ARK_Oxford_205	United Kingdom	Europe	Northern Europe		0	0	0	0	0	0	0	0	0	0	0	0	0	0	0	0	0	0	0	0	0	0	0	0	1	0	1	0	0	0	0	0
1399	Yokoyama_2023	ARK_Oxford_206	GBR	SRS16268390	Human	stool	inpatient	suspected_c_diff	na	11545136	3486631072	302	ARK_Oxford_206	United Kingdom	Europe	Northern Europe		0	0	0	0	0	0	0	0	0	0	0	0	0	0	0	0	0	0	0	0	1	0	0	0	1	0	0	0	0	0	0	0
1400	Yokoyama_2023	ARK_Oxford_208	GBR	SRS16268391	Human	stool	inpatient	suspected_c_diff	na	13107992	3958613584	302	ARK_Oxford_208	United Kingdom	Europe	Northern Europe		0	0	0	0	0	0	1	0	0	0	0	0	0	0	0	0	1	0	0	0	1	0	0	0	1	0	1	0	0	0	0	0
1401	Yokoyama_2023	ARK_Oxford_210	GBR	SRS16268392	Human	stool	inpatient	suspected_c_diff	na	15150460	4575438920	302	ARK_Oxford_210	United Kingdom	Europe	Northern Europe		0	0	0	0	0	0	0	0	0	0	0	0	0	0	0	0	0	0	0	0	0	0	0	0	1	0	1	0	0	0	0	0
1402	Yokoyama_2023	ARK_Oxford_212	GBR	SRS16268393	Human	stool	inpatient	suspected_c_diff	na	16795176	5072143152	302	ARK_Oxford_212	United Kingdom	Europe	Northern Europe		0	0	0	0	0	0	1	0	0	0	0	0	0	0	0	0	1	0	0	1	0	0	1	0	1	0	1	0	0	0	0	0
1403	Yokoyama_2023	ARK_Oxford_214	GBR	SRS16268394	Human	stool	inpatient	suspected_c_diff	na	12279365	3708368230	302	ARK_Oxford_214	United Kingdom	Europe	Northern Europe		0	0	0	0	0	0	0	0	0	0	0	0	0	0	0	0	0	0	0	0	0	0	0	0	0	0	0	0	0	0	0	0
1404	Yokoyama_2023	ARK_Oxford_217	GBR	SRS16268395	Human	stool	inpatient	suspected_c_diff	na	12119385	3660054270	302	ARK_Oxford_217	United Kingdom	Europe	Northern Europe		0	0	0	1	0	0	0	0	0	0	0	0	0	0	0	0	1	1	0	1	1	0	1	0	1	0	1	0	0	0	0	0
1405	Yokoyama_2023	ARK_Oxford_218	GBR	SRS16268076	Human	stool	inpatient	suspected_c_diff	na	15087911	4556549122	302	ARK_Oxford_218	United Kingdom	Europe	Northern Europe		0	0	0	1	0	0	1	0	0	0	0	0	0	0	0	0	1	1	0	1	1	0	1	0	1	0	1	0	0	0	0	0
1406	Yokoyama_2023	ARK_Oxford_219	GBR	SRS16268077	Human	stool	inpatient	suspected_c_diff	na	16744387	5056804874	302	ARK_Oxford_219	United Kingdom	Europe	Northern Europe		0	0	0	0	0	0	0	0	0	0	0	0	0	0	0	0	0	0	0	0	1	0	0	0	0	0	0	0	0	0	0	0
1407	Yokoyama_2023	ARK_Oxford_220	GBR	SRS16268079	Human	stool	inpatient	suspected_c_diff	na	14006170	4229863340	302	ARK_Oxford_220	United Kingdom	Europe	Northern Europe		0	0	0	0	0	0	0	0	0	0	0	0	0	0	0	0	0	0	0	1	1	0	1	0	1	0	1	0	0	0	0	0
1408	Yokoyama_2023	ARK_Oxford_222	GBR	SRS16268080	Human	stool	inpatient	suspected_c_diff	na	11341303	3425073506	302	ARK_Oxford_222	United Kingdom	Europe	Northern Europe		0	0	0	0	0	0	0	0	0	0	0	0	0	0	0	0	0	0	0	0	0	0	0	0	1	0	1	0	0	0	0	0
1409	Yokoyama_2023	ARK_Oxford_223	GBR	SRS16268081	Human	stool	inpatient	suspected_c_diff	na	11852732	3579525064	302	ARK_Oxford_223	United Kingdom	Europe	Northern Europe		0	0	0	0	0	0	0	0	0	0	0	0	0	0	0	0	0	0	0	0	0	0	0	0	1	0	1	0	0	0	0	0
1410	Yokoyama_2023	ARK_Oxford_224	GBR	SRS16268082	Human	stool	inpatient	suspected_c_diff	na	13121245	3962615990	302	ARK_Oxford_224	United Kingdom	Europe	Northern Europe		0	0	0	1	0	0	0	0	0	1	0	0	0	0	0	0	1	0	0	0	1	0	0	0	1	0	1	0	0	0	0	0
1411	Yokoyama_2023	ARK_Oxford_225	GBR	SRS16268083	Human	stool	inpatient	suspected_c_diff	na	16105417	4863835934	302	ARK_Oxford_225	United Kingdom	Europe	Northern Europe		0	0	0	1	0	0	1	0	0	0	0	0	0	0	0	0	0	0	0	1	1	0	1	0	1	0	1	0	0	0	0	0
1412	Yokoyama_2023	ARK_Oxford_226	GBR	SRS16268084	Human	stool	inpatient	suspected_c_diff	na	12120365	3660350230	302	ARK_Oxford_226	United Kingdom	Europe	Northern Europe		0	0	0	0	0	0	1	0	0	0	0	0	0	0	0	0	1	0	1	0	1	0	0	0	0	1	0	0	0	0	0	0
1413	Yokoyama_2023	ARK_Oxford_227	GBR	SRS16268085	Human	stool	inpatient	suspected_c_diff	na	15310887	4623887874	302	ARK_Oxford_227	United Kingdom	Europe	Northern Europe		0	1	0	0	0	0	0	0	0	0	0	0	0	0	0	0	0	0	0	0	1	0	0	0	1	0	1	0	0	0	0	0
1414	Yokoyama_2023	ARK_Oxford_228	GBR	SRS16268086	Human	stool	inpatient	suspected_c_diff	na	17427967	5263246034	302	ARK_Oxford_228	United Kingdom	Europe	Northern Europe		0	0	0	1	0	0	1	0	0	0	0	0	0	0	0	0	1	1	0	1	1	0	1	0	1	0	1	0	0	0	0	0
1415	Yokoyama_2023	ARK_Oxford_229	GBR	SRS16268087	Human	stool	inpatient	suspected_c_diff	na	15905372	4803422344	302	ARK_Oxford_229	United Kingdom	Europe	Northern Europe		0	0	0	0	0	0	1	0	0	0	0	0	0	0	0	0	0	0	0	1	1	0	1	0	1	0	1	0	0	0	0	0
1416	Yokoyama_2023	ARK_Oxford_235	GBR	SRS16268088	Human	stool	inpatient	suspected_c_diff	na	13351785	4032239070	302	ARK_Oxford_235	United Kingdom	Europe	Northern Europe		0	0	0	0	0	0	1	0	0	0	0	0	0	0	0	0	1	0	0	0	0	0	0	0	0	0	0	0	0	0	0	0
1417	Yokoyama_2023	ARK_Oxford_238	GBR	SRS16268090	Human	stool	inpatient	suspected_c_diff	na	15800434	4771731068	302	ARK_Oxford_238	United Kingdom	Europe	Northern Europe		0	0	0	0	0	0	0	0	0	0	0	0	0	0	0	0	0	0	0	0	1	0	0	0	1	0	1	0	0	0	0	0
1418	Yokoyama_2023	ARK_Oxford_239	GBR	SRS16268091	Human	stool	inpatient	suspected_c_diff	na	14782582	4464339764	302	ARK_Oxford_239	United Kingdom	Europe	Northern Europe		0	0	0	0	0	0	0	0	0	0	0	0	0	0	0	0	1	0	0	0	0	0	0	0	1	0	1	0	0	0	0	0
1419	Yokoyama_2023	ARK_Oxford_24	GBR	SRS16268092	Human	stool	inpatient	suspected_c_diff	na	14989498	4526828396	302	ARK_Oxford_24	United Kingdom	Europe	Northern Europe		0	0	0	0	0	0	0	0	0	0	0	0	0	0	0	0	1	0	0	0	1	0	0	0	1	0	1	0	0	0	0	0
1420	Yokoyama_2023	ARK_Oxford_241	GBR	SRS16268093	Human	stool	inpatient	suspected_c_diff	na	13130262	3965339124	302	ARK_Oxford_241	United Kingdom	Europe	Northern Europe		0	0	0	0	0	0	0	0	0	0	0	0	0	0	1	0	0	0	0	0	0	0	0	0	1	0	1	0	0	0	0	0
1421	Yokoyama_2023	ARK_Oxford_242	GBR	SRS16268094	Human	stool	inpatient	suspected_c_diff	na	10653347	3217310794	302	ARK_Oxford_242	United Kingdom	Europe	Northern Europe		0	0	0	0	0	0	0	1	0	0	0	0	0	0	1	0	0	0	0	0	0	0	0	0	1	0	1	0	0	0	0	0
1422	Yokoyama_2023	ARK_Oxford_243	GBR	SRS16268095	Human	stool	inpatient	suspected_c_diff	na	15110010	4563223020	302	ARK_Oxford_243	United Kingdom	Europe	Northern Europe		0	0	0	0	0	0	0	0	0	0	0	0	0	0	0	0	0	0	0	1	1	0	1	0	1	0	1	0	0	0	0	0
1423	Yokoyama_2023	ARK_Oxford_245	GBR	SRS16268096	Human	stool	inpatient	suspected_c_diff	na	12340272	3726762144	302	ARK_Oxford_245	United Kingdom	Europe	Northern Europe		0	0	0	0	0	0	0	0	0	0	0	0	0	0	0	0	0	0	0	0	0	0	0	0	0	0	0	0	0	0	0	0
1424	Yokoyama_2023	ARK_Oxford_246	GBR	SRS16268097	Human	stool	inpatient	suspected_c_diff	na	12070889	3645408478	302	ARK_Oxford_246	United Kingdom	Europe	Northern Europe		0	0	0	0	0	0	1	0	0	0	0	0	0	0	0	0	1	0	0	0	1	0	0	0	1	0	0	0	0	0	0	0
1425	Yokoyama_2023	ARK_Oxford_247	GBR	SRS16268098	Human	stool	inpatient	suspected_c_diff	na	11969706	3614851212	302	ARK_Oxford_247	United Kingdom	Europe	Northern Europe		0	0	0	0	0	0	0	0	0	0	0	0	0	0	1	0	0	0	0	0	0	0	0	0	1	0	1	0	0	0	0	0
1426	Yokoyama_2023	ARK_Oxford_248	GBR	SRS16268099	Human	stool	inpatient	suspected_c_diff	na	12864874	3885191948	302	ARK_Oxford_248	United Kingdom	Europe	Northern Europe		0	0	0	0	0	0	1	0	0	0	0	0	0	0	0	0	0	0	0	0	0	0	0	0	1	0	0	0	0	0	0	0
1427	Yokoyama_2023	ARK_Oxford_25	GBR	SRS16268101	Human	stool	inpatient	suspected_c_diff	na	16808297	5076105694	302	ARK_Oxford_25	United Kingdom	Europe	Northern Europe		0	0	0	0	0	0	0	0	0	0	0	0	0	0	0	0	0	0	0	1	0	0	1	0	1	0	1	0	0	0	0	0
1428	Yokoyama_2023	ARK_Oxford_253	GBR	SRS16268102	Human	stool	inpatient	suspected_c_diff	na	11280766	3406791332	302	ARK_Oxford_253	United Kingdom	Europe	Northern Europe		0	0	0	0	0	0	1	0	0	0	0	0	0	0	1	1	1	0	1	1	1	0	1	0	1	0	1	0	0	0	1	0
1429	Yokoyama_2023	ARK_Oxford_255	GBR	SRS16268103	Human	stool	inpatient	suspected_c_diff	na	15271150	4611887300	302	ARK_Oxford_255	United Kingdom	Europe	Northern Europe		0	0	0	0	0	0	0	0	0	0	0	0	0	0	0	0	1	0	0	0	1	0	0	0	1	0	1	0	0	0	0	0
1430	Yokoyama_2023	ARK_Oxford_256	GBR	SRS16268104	Human	stool	inpatient	suspected_c_diff	na	14584148	4404412696	302	ARK_Oxford_256	United Kingdom	Europe	Northern Europe		0	0	0	0	0	0	0	0	0	0	0	0	0	0	0	0	1	0	1	0	1	0	0	0	1	0	1	0	0	0	0	0
1431	Yokoyama_2023	ARK_Oxford_257	GBR	SRS16268105	Human	stool	inpatient	suspected_c_diff	na	14669728	4430257856	302	ARK_Oxford_257	United Kingdom	Europe	Northern Europe		0	0	0	1	0	0	0	0	0	0	0	0	0	0	0	0	0	0	1	0	0	0	0	0	1	0	1	0	0	0	0	0
1432	Yokoyama_2023	ARK_Oxford_258	GBR	SRS16268107	Human	stool	inpatient	suspected_c_diff	na	21999904	6643971008	302	ARK_Oxford_258	United Kingdom	Europe	Northern Europe		0	0	1	0	0	0	1	0	0	0	0	0	0	0	1	0	1	0	0	1	1	0	1	0	1	0	1	0	0	0	0	0
1433	Yokoyama_2023	ARK_Oxford_26	GBR	SRS16268106	Human	stool	inpatient	suspected_c_diff	na	17818780	5381271560	302	ARK_Oxford_26	United Kingdom	Europe	Northern Europe		0	0	0	0	0	0	0	0	0	0	0	0	0	0	0	0	0	0	0	1	0	0	1	0	0	0	0	0	0	0	0	0
1434	Yokoyama_2023	ARK_Oxford_262	GBR	SRS16268108	Human	stool	inpatient	suspected_c_diff	na	16771467	5064983034	302	ARK_Oxford_262	United Kingdom	Europe	Northern Europe		0	1	0	1	0	0	0	0	0	0	0	0	0	0	0	0	0	0	1	0	1	0	0	0	1	0	1	0	0	0	0	0
1435	Yokoyama_2023	ARK_Oxford_263	GBR	SRS16268109	Human	stool	inpatient	suspected_c_diff	na	25507783	7703350466	302	ARK_Oxford_263	United Kingdom	Europe	Northern Europe		0	0	0	0	0	0	0	0	0	0	0	0	0	0	0	0	1	0	0	0	0	0	0	0	1	0	1	0	0	0	0	0
1436	Yokoyama_2023	ARK_Oxford_264	GBR	SRS16268110	Human	stool	inpatient	suspected_c_diff	na	18967380	5728148760	302	ARK_Oxford_264	United Kingdom	Europe	Northern Europe		0	0	0	1	1	0	1	0	0	0	0	0	0	0	0	0	0	0	0	1	1	0	1	0	1	0	1	0	0	0	0	0
1437	Yokoyama_2023	ARK_Oxford_265	GBR	SRS16268112	Human	stool	inpatient	suspected_c_diff	na	16741488	5055929376	302	ARK_Oxford_265	United Kingdom	Europe	Northern Europe		0	0	0	0	0	0	0	0	0	0	0	0	0	0	0	0	1	0	0	0	1	0	0	0	1	0	1	0	0	0	0	0
1438	Yokoyama_2023	ARK_Oxford_267	GBR	SRS16268113	Human	stool	inpatient	suspected_c_diff	na	24948251	7534371802	302	ARK_Oxford_267	United Kingdom	Europe	Northern Europe		0	0	0	0	0	0	0	0	0	0	0	0	0	0	0	0	1	0	0	0	1	0	0	0	1	0	1	0	0	0	0	0
1439	Yokoyama_2023	ARK_Oxford_268	GBR	SRS16268114	Human	stool	inpatient	suspected_c_diff	na	14007147	4230158394	302	ARK_Oxford_268	United Kingdom	Europe	Northern Europe		0	0	0	0	0	0	1	0	0	0	0	0	0	0	0	0	1	0	1	0	1	0	0	0	1	0	1	0	0	0	0	0
1440	Yokoyama_2023	ARK_Oxford_269	GBR	SRS16268115	Human	stool	inpatient	suspected_c_diff	na	14154347	4274612794	302	ARK_Oxford_269	United Kingdom	Europe	Northern Europe		0	0	0	1	0	0	1	0	0	0	0	0	0	0	0	0	1	1	0	1	1	0	1	0	1	0	0	0	0	0	0	0
1441	Yokoyama_2023	ARK_Oxford_27	GBR	SRS16268116	Human	stool	inpatient	suspected_c_diff	na	18414949	5561314598	302	ARK_Oxford_27	United Kingdom	Europe	Northern Europe		0	0	0	0	0	0	1	1	0	0	0	0	0	0	0	0	0	0	0	0	0	0	0	0	1	0	0	0	0	0	0	0
1442	Yokoyama_2023	ARK_Oxford_273	GBR	SRS16268117	Human	stool	inpatient	suspected_c_diff	na	17773651	5367642602	302	ARK_Oxford_273	United Kingdom	Europe	Northern Europe		0	0	0	0	0	0	0	0	0	0	0	0	0	0	0	0	1	0	0	0	1	0	0	0	1	0	1	0	0	0	0	0
1443	Yokoyama_2023	ARK_Oxford_274	GBR	SRS16268118	Human	stool	inpatient	suspected_c_diff	na	19189816	5795324432	302	ARK_Oxford_274	United Kingdom	Europe	Northern Europe		0	0	0	0	0	0	1	0	0	0	0	0	0	0	0	0	0	0	0	0	0	0	0	0	1	0	0	0	0	0	0	0
1444	Yokoyama_2023	ARK_Oxford_276	GBR	SRS16268119	Human	stool	inpatient	suspected_c_diff	na	16396621	4951779542	302	ARK_Oxford_276	United Kingdom	Europe	Northern Europe		0	0	0	1	0	0	0	0	0	1	0	0	0	0	0	0	1	0	0	0	1	0	0	0	1	0	1	0	0	0	0	0
1445	Yokoyama_2023	ARK_Oxford_279	GBR	SRS16268120	Human	stool	inpatient	suspected_c_diff	na	14228598	4297036596	302	ARK_Oxford_279	United Kingdom	Europe	Northern Europe		0	0	0	0	0	0	0	0	0	0	0	0	0	0	0	0	1	0	0	0	0	0	0	0	0	0	0	0	0	0	0	0
1446	Yokoyama_2023	ARK_Oxford_28	GBR	SRS16268121	Human	stool	inpatient	suspected_c_diff	na	16060269	4850201238	302	ARK_Oxford_28	United Kingdom	Europe	Northern Europe		0	0	0	0	0	0	0	0	0	0	0	0	0	0	0	0	0	0	0	0	0	0	0	0	1	0	1	0	0	0	0	0
1447	Yokoyama_2023	ARK_Oxford_281	GBR	SRS16268123	Human	stool	inpatient	suspected_c_diff	na	16946277	5117775654	302	ARK_Oxford_281	United Kingdom	Europe	Northern Europe		0	0	0	0	0	0	0	0	0	0	0	0	0	0	0	0	1	0	0	0	0	0	0	0	1	0	1	0	0	0	0	0
1448	Yokoyama_2023	ARK_Oxford_282	GBR	SRS16268124	Human	stool	inpatient	suspected_c_diff	na	15511355	4684429210	302	ARK_Oxford_282	United Kingdom	Europe	Northern Europe		0	0	0	1	0	0	1	0	0	0	0	0	0	0	0	0	1	1	0	0	1	0	0	0	1	0	0	0	0	0	0	0
1449	Yokoyama_2023	ARK_Oxford_283	GBR	SRS16268125	Human	stool	inpatient	suspected_c_diff	na	15656079	4728135858	302	ARK_Oxford_283	United Kingdom	Europe	Northern Europe		0	0	0	0	0	0	0	0	0	0	0	0	0	0	0	0	0	0	0	1	1	0	1	0	1	0	1	0	0	0	0	0
1450	Yokoyama_2023	ARK_Oxford_284	GBR	SRS16268126	Human	stool	inpatient	suspected_c_diff	na	24404340	7370110680	302	ARK_Oxford_284	United Kingdom	Europe	Northern Europe		0	0	0	0	0	0	0	0	0	0	0	0	0	0	0	0	1	0	0	0	0	0	0	0	1	0	0	0	0	0	0	0
1451	Yokoyama_2023	ARK_Oxford_285	GBR	SRS16268127	Human	stool	inpatient	suspected_c_diff	na	16408587	4955393274	302	ARK_Oxford_285	United Kingdom	Europe	Northern Europe		0	0	0	0	0	0	0	0	0	0	0	0	0	0	0	0	0	0	0	0	1	0	0	0	1	0	1	0	0	0	0	0
1452	Yokoyama_2023	ARK_Oxford_287	GBR	SRS16268128	Human	stool	inpatient	suspected_c_diff	na	17243378	5207500156	302	ARK_Oxford_287	United Kingdom	Europe	Northern Europe		0	0	0	1	0	0	1	0	0	0	0	0	0	0	0	0	1	1	0	0	1	0	0	0	1	0	1	0	0	0	0	0
1453	Yokoyama_2023	ARK_Oxford_289	GBR	SRS16268129	Human	stool	inpatient	suspected_c_diff	na	13625683	4114956266	302	ARK_Oxford_289	United Kingdom	Europe	Northern Europe		0	0	0	1	0	0	1	0	0	0	0	0	0	0	0	0	1	1	0	0	1	0	0	0	0	0	0	0	0	0	1	0
1454	Yokoyama_2023	ARK_Oxford_290	GBR	SRS16268130	Human	stool	inpatient	suspected_c_diff	na	16384272	4948050144	302	ARK_Oxford_290	United Kingdom	Europe	Northern Europe		0	0	0	0	0	0	0	0	0	0	0	0	0	0	0	0	1	0	0	0	1	0	0	0	0	0	0	0	0	0	0	0
1455	Yokoyama_2023	ARK_Oxford_291	GBR	SRS16268131	Human	stool	inpatient	suspected_c_diff	na	10668019	3221741738	302	ARK_Oxford_291	United Kingdom	Europe	Northern Europe		0	0	0	0	0	0	1	0	0	0	0	0	0	0	0	0	1	0	0	0	1	0	0	0	0	0	0	0	0	0	0	0
1456	Yokoyama_2023	ARK_Oxford_292	GBR	SRS16268132	Human	stool	inpatient	suspected_c_diff	na	23251135	7021842770	302	ARK_Oxford_292	United Kingdom	Europe	Northern Europe		0	0	0	0	0	0	0	0	0	0	0	0	0	0	0	0	0	0	0	1	0	0	1	0	1	0	1	0	0	0	0	0
1457	Yokoyama_2023	ARK_Oxford_293	GBR	SRS16268135	Human	stool	inpatient	suspected_c_diff	na	15456517	4667868134	302	ARK_Oxford_293	United Kingdom	Europe	Northern Europe		0	0	0	0	0	0	0	0	0	0	0	0	0	0	0	0	1	0	0	1	1	0	1	0	1	0	1	0	0	0	0	0
1458	Yokoyama_2023	ARK_Oxford_294	GBR	SRS16268136	Human	stool	inpatient	suspected_c_diff	na	20018864	6045696928	302	ARK_Oxford_294	United Kingdom	Europe	Northern Europe		0	0	0	0	0	0	0	0	0	0	0	0	0	0	0	0	0	1	0	1	1	0	1	0	1	0	1	0	0	0	0	0
1459	Yokoyama_2023	ARK_Oxford_295	GBR	SRS16268137	Human	stool	inpatient	suspected_c_diff	na	16586074	5008994348	302	ARK_Oxford_295	United Kingdom	Europe	Northern Europe		0	0	0	1	0	0	1	0	0	0	0	0	0	0	0	0	1	0	0	0	1	0	0	0	1	0	1	0	0	0	0	0
1460	Yokoyama_2023	ARK_Oxford_296	GBR	SRS16268138	Human	stool	inpatient	suspected_c_diff	na	14492252	4376660104	302	ARK_Oxford_296	United Kingdom	Europe	Northern Europe		0	0	1	1	0	0	1	0	0	1	0	0	0	0	1	0	0	1	0	1	0	0	1	0	0	0	0	0	0	0	0	0
1461	Yokoyama_2023	ARK_Oxford_298	GBR	SRS16268139	Human	stool	inpatient	suspected_c_diff	na	21279559	6426426818	302	ARK_Oxford_298	United Kingdom	Europe	Northern Europe		0	0	0	0	0	0	0	0	0	0	0	0	0	0	0	0	0	0	0	0	1	0	0	0	1	0	1	0	0	0	0	0
1462	Yokoyama_2023	ARK_Oxford_299	GBR	SRS16268276	Human	stool	inpatient	suspected_c_diff	na	17225588	5202127576	302	ARK_Oxford_299	United Kingdom	Europe	Northern Europe		0	0	0	1	0	0	0	0	0	0	0	0	0	0	0	0	0	0	0	0	0	0	0	0	0	0	0	0	0	0	0	0
1463	Yokoyama_2023	ARK_Oxford_3	GBR	SRS16268275	Human	stool	inpatient	suspected_c_diff	na	12846020	3879498040	302	ARK_Oxford_3	United Kingdom	Europe	Northern Europe		0	0	0	1	0	0	1	0	0	0	0	0	0	0	0	0	1	0	0	0	1	0	0	0	0	0	0	0	0	0	0	0
1464	Yokoyama_2023	ARK_Oxford_30	GBR	SRS16268277	Human	stool	inpatient	suspected_c_diff	na	14861158	4488069716	302	ARK_Oxford_30	United Kingdom	Europe	Northern Europe		0	0	0	1	0	0	1	0	0	0	0	0	0	0	0	0	1	1	0	0	1	0	0	0	0	0	0	0	0	0	0	0
1465	Yokoyama_2023	ARK_Oxford_300	GBR	SRS16268278	Human	stool	inpatient	suspected_c_diff	na	19665491	5938978282	302	ARK_Oxford_300	United Kingdom	Europe	Northern Europe		0	0	0	0	0	0	0	0	0	0	0	0	0	0	0	0	0	0	0	1	0	0	1	0	1	0	1	0	0	0	0	0
1466	Yokoyama_2023	ARK_Oxford_301	GBR	SRS16268279	Human	stool	inpatient	suspected_c_diff	na	15786836	4767624472	302	ARK_Oxford_301	United Kingdom	Europe	Northern Europe		0	0	0	0	0	0	0	0	0	0	0	0	0	0	0	0	0	0	0	0	0	0	0	0	0	0	0	0	0	0	0	0
1467	Yokoyama_2023	ARK_Oxford_303	GBR	SRS16268281	Human	stool	inpatient	suspected_c_diff	na	15399976	4650792752	302	ARK_Oxford_303	United Kingdom	Europe	Northern Europe		0	0	0	0	0	0	0	0	0	0	0	0	0	0	0	0	0	0	0	0	0	0	0	0	0	0	0	0	0	0	0	0
1468	Yokoyama_2023	ARK_Oxford_306	GBR	SRS16268282	Human	stool	inpatient	suspected_c_diff	na	15173183	4582301266	302	ARK_Oxford_306	United Kingdom	Europe	Northern Europe		0	0	1	1	0	0	1	0	0	0	0	0	0	0	1	0	1	1	0	0	1	0	0	0	1	0	1	0	0	0	0	0
1469	Yokoyama_2023	ARK_Oxford_308	GBR	SRS16268283	Human	stool	inpatient	suspected_c_diff	na	16368843	4943390586	302	ARK_Oxford_308	United Kingdom	Europe	Northern Europe		0	0	0	1	0	0	1	0	1	0	0	0	0	0	0	0	1	0	0	1	1	0	1	0	1	0	1	0	0	0	0	0
1470	Yokoyama_2023	ARK_Oxford_309	GBR	SRS16268284	Human	stool	inpatient	suspected_c_diff	na	19703925	5950585350	302	ARK_Oxford_309	United Kingdom	Europe	Northern Europe		0	0	0	0	0	0	0	0	0	0	0	0	0	0	0	0	0	0	0	0	0	0	1	0	0	0	1	0	0	0	0	0
1471	Yokoyama_2023	ARK_Oxford_311	GBR	SRS16268285	Human	stool	inpatient	suspected_c_diff	na	19189236	5795149272	302	ARK_Oxford_311	United Kingdom	Europe	Northern Europe		0	1	0	1	0	0	1	0	0	0	0	0	0	0	0	0	0	0	0	0	1	0	0	0	1	0	1	0	0	0	0	0
1472	Yokoyama_2023	ARK_Oxford_313	GBR	SRS16268286	Human	stool	inpatient	suspected_c_diff	na	18024129	5443286958	302	ARK_Oxford_313	United Kingdom	Europe	Northern Europe		0	0	0	1	0	0	1	0	0	0	0	0	0	0	1	0	0	0	0	1	0	0	1	0	1	0	1	0	0	0	0	0
1473	Yokoyama_2023	ARK_Oxford_315	GBR	SRS16268287	Human	stool	inpatient	suspected_c_diff	na	16926271	5111733842	302	ARK_Oxford_315	United Kingdom	Europe	Northern Europe		0	0	0	0	0	0	0	0	0	0	0	0	0	0	1	0	0	0	1	0	1	0	0	0	1	0	1	0	0	0	0	0
1474	Yokoyama_2023	ARK_Oxford_316	GBR	SRS16268288	Human	stool	inpatient	suspected_c_diff	na	21316643	6437626186	302	ARK_Oxford_316	United Kingdom	Europe	Northern Europe		0	0	0	0	0	0	0	0	0	0	0	0	0	0	0	0	0	0	0	1	1	0	1	0	1	0	1	0	0	0	0	0
1475	Yokoyama_2023	ARK_Oxford_317	GBR	SRS16268289	Human	stool	inpatient	suspected_c_diff	na	13443254	4059862708	302	ARK_Oxford_317	United Kingdom	Europe	Northern Europe		0	0	0	0	0	0	0	0	0	0	0	0	0	0	0	0	0	0	0	0	0	0	0	0	0	0	0	0	0	0	0	0
1476	Yokoyama_2023	ARK_Oxford_318	GBR	SRS16268290	Human	stool	inpatient	suspected_c_diff	na	25007787	7552351674	302	ARK_Oxford_318	United Kingdom	Europe	Northern Europe		0	0	0	0	0	0	0	0	0	0	0	0	0	0	0	0	0	0	0	1	1	0	1	0	1	0	1	0	0	0	0	0
1477	Yokoyama_2023	ARK_Oxford_319	GBR	SRS16268292	Human	stool	inpatient	suspected_c_diff	na	14968448	4520471296	302	ARK_Oxford_319	United Kingdom	Europe	Northern Europe		0	0	0	0	0	0	0	0	0	1	0	0	0	0	0	0	0	0	0	1	1	0	1	0	1	1	1	0	0	0	1	0
1478	Yokoyama_2023	ARK_Oxford_32	GBR	SRS16268293	Human	stool	inpatient	suspected_c_diff	na	12602407	3805926914	302	ARK_Oxford_32	United Kingdom	Europe	Northern Europe		0	0	0	0	0	0	1	0	1	0	0	0	0	0	0	0	1	0	0	0	0	0	0	0	0	0	0	0	0	0	0	0
1479	Yokoyama_2023	ARK_Oxford_320	GBR	SRS16268294	Human	stool	inpatient	suspected_c_diff	na	18326311	5534545922	302	ARK_Oxford_320	United Kingdom	Europe	Northern Europe		0	0	0	0	0	0	1	0	0	0	0	0	0	0	0	0	1	0	0	0	1	0	0	0	1	0	1	0	0	0	0	0
1480	Yokoyama_2023	ARK_Oxford_321	GBR	SRS16268295	Human	stool	inpatient	suspected_c_diff	na	14822293	4476332486	302	ARK_Oxford_321	United Kingdom	Europe	Northern Europe		0	0	0	0	0	0	0	0	0	1	0	0	0	0	0	0	0	0	0	0	1	0	0	0	0	0	1	0	0	0	0	0
1481	Yokoyama_2023	ARK_Oxford_323	GBR	SRS16268296	Human	stool	inpatient	suspected_c_diff	na	17700919	5345677538	302	ARK_Oxford_323	United Kingdom	Europe	Northern Europe		0	0	0	0	0	0	0	0	0	0	0	0	0	0	0	0	0	0	0	0	1	0	0	0	1	0	1	0	0	0	0	0
1482	Yokoyama_2023	ARK_Oxford_325	GBR	SRS16268297	Human	stool	inpatient	suspected_c_diff	na	20313723	6134744346	302	ARK_Oxford_325	United Kingdom	Europe	Northern Europe		0	0	0	0	0	0	0	0	0	0	0	0	0	0	0	0	0	0	0	0	0	0	0	0	0	0	0	0	0	0	0	0
1483	Yokoyama_2023	ARK_Oxford_326	GBR	SRS16268298	Human	stool	inpatient	suspected_c_diff	na	12252360	3700212720	302	ARK_Oxford_326	United Kingdom	Europe	Northern Europe		0	0	0	0	0	0	0	0	0	0	0	0	0	0	0	0	0	1	0	1	0	0	1	0	1	0	1	0	0	0	0	0
1484	Yokoyama_2023	ARK_Oxford_327	GBR	SRS16268299	Human	stool	inpatient	suspected_c_diff	na	15143070	4573207140	302	ARK_Oxford_327	United Kingdom	Europe	Northern Europe		0	0	0	0	0	0	0	0	0	0	0	0	0	0	0	0	1	0	0	0	1	0	0	0	0	0	0	0	0	0	0	0
1485	Yokoyama_2023	ARK_Oxford_328	GBR	SRS16268300	Human	stool	inpatient	suspected_c_diff	na	17453741	5271029782	302	ARK_Oxford_328	United Kingdom	Europe	Northern Europe		0	0	0	0	0	0	1	0	0	0	0	0	0	0	0	0	0	0	0	0	1	0	0	0	1	0	1	0	0	0	0	0
1486	Yokoyama_2023	ARK_Oxford_329	GBR	SRS16268301	Human	stool	inpatient	suspected_c_diff	na	16510674	4986223548	302	ARK_Oxford_329	United Kingdom	Europe	Northern Europe		0	0	0	0	0	0	0	1	0	0	0	0	0	0	1	0	1	0	0	1	1	0	1	0	1	0	1	0	0	0	0	0
1487	Yokoyama_2023	ARK_Oxford_33	GBR	SRS16268303	Human	stool	inpatient	suspected_c_diff	na	14572148	4400788696	302	ARK_Oxford_33	United Kingdom	Europe	Northern Europe		0	0	0	0	0	0	1	0	0	0	0	0	0	0	0	0	0	0	0	0	1	0	0	0	1	0	0	0	0	0	0	0
1488	Yokoyama_2023	ARK_Oxford_331	GBR	SRS16268304	Human	stool	inpatient	suspected_c_diff	na	23487937	7093356974	302	ARK_Oxford_331	United Kingdom	Europe	Northern Europe		0	0	0	0	0	0	0	0	0	0	0	0	0	0	0	0	0	0	0	0	1	0	0	0	1	0	1	0	0	0	0	0
1489	Yokoyama_2023	ARK_Oxford_332	GBR	SRS16268305	Human	stool	inpatient	suspected_c_diff	na	17720424	5351568048	302	ARK_Oxford_332	United Kingdom	Europe	Northern Europe		0	0	0	1	0	0	1	0	0	0	0	0	0	0	1	0	0	0	0	1	1	0	1	0	1	0	1	0	0	0	0	0
1490	Yokoyama_2023	ARK_Oxford_333	GBR	SRS16268306	Human	stool	inpatient	suspected_c_diff	na	12874651	3888144602	302	ARK_Oxford_333	United Kingdom	Europe	Northern Europe		0	0	0	0	0	0	1	0	0	0	0	0	0	0	0	0	1	0	0	0	1	0	0	0	0	0	0	0	0	0	0	0
1491	Yokoyama_2023	ARK_Oxford_334	GBR	SRS16268396	Human	stool	inpatient	suspected_c_diff	na	13519201	4082798702	302	ARK_Oxford_334	United Kingdom	Europe	Northern Europe		0	0	0	1	0	0	1	1	0	1	0	0	0	0	0	0	1	0	0	0	1	0	0	0	0	0	0	0	0	0	0	0
1492	Yokoyama_2023	ARK_Oxford_335	GBR	SRS16268397	Human	stool	inpatient	suspected_c_diff	na	20365343	6150333586	302	ARK_Oxford_335	United Kingdom	Europe	Northern Europe		0	0	0	0	0	0	0	0	0	0	0	0	0	0	0	0	1	0	0	1	1	0	1	0	1	0	1	0	0	0	0	0
1493	Yokoyama_2023	ARK_Oxford_337	GBR	SRS16268398	Human	stool	inpatient	suspected_c_diff	na	17565597	5304810294	302	ARK_Oxford_337	United Kingdom	Europe	Northern Europe		0	0	0	1	0	0	0	0	0	0	0	0	0	0	0	0	0	0	1	1	1	0	1	0	1	0	1	0	0	0	0	0
1494	Yokoyama_2023	ARK_Oxford_338	GBR	SRS16268399	Human	stool	inpatient	suspected_c_diff	na	24303075	7339528650	302	ARK_Oxford_338	United Kingdom	Europe	Northern Europe		0	0	0	0	0	0	1	0	0	0	0	0	0	0	0	0	1	0	0	0	0	0	0	0	1	0	1	0	0	0	0	0
1495	Yokoyama_2023	ARK_Oxford_34	GBR	SRS16268400	Human	stool	inpatient	suspected_c_diff	na	15638776	4722910352	302	ARK_Oxford_34	United Kingdom	Europe	Northern Europe		0	0	0	0	0	0	0	1	0	0	0	0	0	0	0	0	0	0	0	0	1	0	0	0	1	0	0	0	0	0	0	0
1496	Yokoyama_2023	ARK_Oxford_340	GBR	SRS16268401	Human	stool	inpatient	suspected_c_diff	na	16417035	4957944570	302	ARK_Oxford_340	United Kingdom	Europe	Northern Europe		0	0	0	0	0	0	0	0	0	0	0	0	0	0	0	0	0	0	0	0	0	0	0	0	1	0	1	0	0	0	0	0
1497	Yokoyama_2023	ARK_Oxford_341	GBR	SRS16268403	Human	stool	inpatient	suspected_c_diff	na	15139481	4572123262	302	ARK_Oxford_341	United Kingdom	Europe	Northern Europe		0	0	0	0	0	0	0	0	0	0	0	0	0	0	0	0	0	0	0	0	1	0	0	0	1	0	1	0	0	0	0	0
1498	Yokoyama_2023	ARK_Oxford_342	GBR	SRS16268404	Human	stool	inpatient	suspected_c_diff	na	16251623	4907990146	302	ARK_Oxford_342	United Kingdom	Europe	Northern Europe		0	0	0	1	0	0	1	0	0	0	0	0	0	0	0	0	1	0	0	0	1	0	0	0	1	0	0	0	0	0	0	0
1499	Yokoyama_2023	ARK_Oxford_344	GBR	SRS16268405	Human	stool	inpatient	suspected_c_diff	na	17014076	5138250952	302	ARK_Oxford_344	United Kingdom	Europe	Northern Europe		0	0	1	1	0	0	1	1	0	0	0	0	0	0	0	0	0	0	0	0	0	0	0	0	1	0	1	0	0	0	0	0
1500	Yokoyama_2023	ARK_Oxford_346	GBR	SRS16268406	Human	stool	inpatient	suspected_c_diff	na	14739690	4451386380	302	ARK_Oxford_346	United Kingdom	Europe	Northern Europe		0	0	0	0	0	0	1	0	0	0	0	0	0	0	0	0	0	0	0	0	1	0	0	0	1	0	1	0	0	0	0	0
1501	Yokoyama_2023	ARK_Oxford_348	GBR	SRS16268407	Human	stool	inpatient	suspected_c_diff	na	14333644	4328760488	302	ARK_Oxford_348	United Kingdom	Europe	Northern Europe		0	0	1	0	0	0	0	0	0	1	0	0	0	0	1	0	1	0	0	0	1	0	0	0	1	0	1	0	0	0	0	0
1502	Yokoyama_2023	ARK_Oxford_349	GBR	SRS16268408	Human	stool	inpatient	suspected_c_diff	na	17328769	5233288238	302	ARK_Oxford_349	United Kingdom	Europe	Northern Europe		0	0	0	0	0	0	0	0	0	0	0	0	0	0	0	0	0	0	0	0	0	0	0	0	1	0	1	0	0	0	0	0
1503	Yokoyama_2023	ARK_Oxford_35	GBR	SRS16268409	Human	stool	inpatient	suspected_c_diff	na	13191677	3983886454	302	ARK_Oxford_35	United Kingdom	Europe	Northern Europe		0	0	0	0	0	0	0	0	0	0	0	0	0	0	0	0	1	0	0	0	1	0	0	0	1	0	1	0	0	0	0	0
1504	Yokoyama_2023	ARK_Oxford_350	GBR	SRS16268410	Human	stool	inpatient	suspected_c_diff	na	19060879	5756385458	302	ARK_Oxford_350	United Kingdom	Europe	Northern Europe		0	0	1	0	0	0	0	0	0	0	0	0	0	0	0	0	0	0	0	1	1	1	1	0	1	0	0	0	0	0	0	0
1505	Yokoyama_2023	ARK_Oxford_352	GBR	SRS16268411	Human	stool	inpatient	suspected_c_diff	na	19060944	5756405088	302	ARK_Oxford_352	United Kingdom	Europe	Northern Europe		0	0	0	0	0	0	0	0	0	0	0	0	0	0	0	0	1	0	0	1	1	0	0	0	0	0	0	0	0	0	0	0
1506	Yokoyama_2023	ARK_Oxford_353	GBR	SRS16268412	Human	stool	inpatient	suspected_c_diff	na	18095638	5464882676	302	ARK_Oxford_353	United Kingdom	Europe	Northern Europe		0	0	0	0	0	0	0	0	0	0	0	0	0	0	0	0	1	0	0	1	1	0	1	0	1	0	1	0	0	0	0	0
1507	Yokoyama_2023	ARK_Oxford_354	GBR	SRS16268414	Human	stool	inpatient	suspected_c_diff	na	17660077	5333343254	302	ARK_Oxford_354	United Kingdom	Europe	Northern Europe		0	0	1	1	0	0	1	0	0	0	0	0	0	0	0	0	1	0	0	1	1	0	1	0	1	0	1	0	0	0	0	0
1508	Yokoyama_2023	ARK_Oxford_355	GBR	SRS16268415	Human	stool	inpatient	suspected_c_diff	na	17326978	5232747356	302	ARK_Oxford_355	United Kingdom	Europe	Northern Europe		0	0	0	1	0	0	1	0	0	0	0	0	0	1	0	0	1	0	0	0	1	0	0	0	1	0	1	0	0	0	0	0
1509	Yokoyama_2023	ARK_Oxford_356	GBR	SRS16268416	Human	stool	inpatient	suspected_c_diff	na	20952518	6327660436	302	ARK_Oxford_356	United Kingdom	Europe	Northern Europe		0	0	1	0	0	0	0	0	0	0	0	0	0	0	1	0	0	0	0	0	0	0	0	0	1	0	1	0	0	0	0	0
1510	Yokoyama_2023	ARK_Oxford_357	GBR	SRS16268417	Human	stool	inpatient	suspected_c_diff	na	18215857	5501188814	302	ARK_Oxford_357	United Kingdom	Europe	Northern Europe		1	0	0	0	0	0	0	0	0	0	0	0	0	0	0	0	1	0	0	0	1	0	0	0	1	0	1	0	0	0	0	0
1511	Yokoyama_2023	ARK_Oxford_358	GBR	SRS16268418	Human	stool	inpatient	suspected_c_diff	na	19194981	5796884262	302	ARK_Oxford_358	United Kingdom	Europe	Northern Europe		0	1	1	1	0	0	0	0	0	0	0	0	0	0	0	0	1	0	0	1	1	0	1	0	0	0	1	0	0	0	0	0
1512	Yokoyama_2023	ARK_Oxford_359	GBR	SRS16268420	Human	stool	inpatient	suspected_c_diff	na	14830208	4478722816	302	ARK_Oxford_359	United Kingdom	Europe	Northern Europe		0	0	0	0	0	0	0	0	0	0	0	0	0	0	1	0	0	0	0	1	0	0	1	0	1	0	1	0	0	0	0	0
1513	Yokoyama_2023	ARK_Oxford_36	GBR	SRS16268419	Human	stool	inpatient	suspected_c_diff	na	12316357	3719539814	302	ARK_Oxford_36	United Kingdom	Europe	Northern Europe		0	0	0	1	0	0	1	0	0	1	0	0	0	0	0	0	1	1	0	0	1	0	0	0	1	0	0	0	0	0	0	0
1514	Yokoyama_2023	ARK_Oxford_360	GBR	SRS16268421	Human	stool	inpatient	suspected_c_diff	na	16512379	4986738458	302	ARK_Oxford_360	United Kingdom	Europe	Northern Europe		0	0	0	0	0	0	1	0	0	0	0	0	0	0	0	0	1	0	0	0	1	0	0	0	1	0	1	0	0	0	0	0
1515	Yokoyama_2023	ARK_Oxford_362	GBR	SRS16268422	Human	stool	inpatient	suspected_c_diff	na	14690326	4436478452	302	ARK_Oxford_362	United Kingdom	Europe	Northern Europe		0	0	0	0	0	0	0	0	1	0	0	0	0	0	0	0	1	0	0	0	1	0	0	0	1	0	1	0	0	0	0	0
1516	Yokoyama_2023	ARK_Oxford_364	GBR	SRS16268423	Human	stool	inpatient	suspected_c_diff	na	17292265	5222264030	302	ARK_Oxford_364	United Kingdom	Europe	Northern Europe		0	0	0	0	0	0	0	0	0	0	0	0	0	0	0	0	0	0	1	0	1	0	0	0	0	0	0	0	0	0	0	0
1517	Yokoyama_2023	ARK_Oxford_365	GBR	SRS16268425	Human	stool	inpatient	suspected_c_diff	na	12028506	3632608812	302	ARK_Oxford_365	United Kingdom	Europe	Northern Europe		0	0	0	0	0	0	0	0	0	0	0	0	0	0	0	0	0	0	0	0	1	0	0	0	1	0	1	0	0	0	0	0
1518	Yokoyama_2023	ARK_Oxford_366	GBR	SRS16268426	Human	stool	inpatient	suspected_c_diff	na	15293034	4618496268	302	ARK_Oxford_366	United Kingdom	Europe	Northern Europe		0	0	0	0	0	0	0	0	0	0	0	0	0	0	0	0	1	0	0	1	0	0	1	0	1	0	1	0	0	0	0	0
1519	Yokoyama_2023	ARK_Oxford_367	GBR	SRS16268427	Human	stool	inpatient	suspected_c_diff	na	18479194	5580716588	302	ARK_Oxford_367	United Kingdom	Europe	Northern Europe		0	0	0	1	0	0	1	0	0	0	0	0	0	0	0	0	1	1	0	1	1	0	1	0	1	0	0	0	0	0	0	0
1520	Yokoyama_2023	ARK_Oxford_369	GBR	SRS16268428	Human	stool	inpatient	suspected_c_diff	na	23055174	6962662548	302	ARK_Oxford_369	United Kingdom	Europe	Northern Europe		0	0	1	1	0	0	1	0	0	0	0	0	0	0	1	0	1	1	0	0	1	0	0	0	1	0	1	0	0	0	0	0
1521	Yokoyama_2023	ARK_Oxford_370	GBR	SRS16268429	Human	stool	inpatient	suspected_c_diff	na	20368923	6151414746	302	ARK_Oxford_370	United Kingdom	Europe	Northern Europe		0	0	0	0	0	0	0	0	0	0	0	0	0	0	0	0	1	0	0	0	0	0	0	0	1	0	1	0	0	0	0	0
1522	Yokoyama_2023	ARK_Oxford_38	GBR	SRS16268430	Human	stool	inpatient	suspected_c_diff	na	14315312	4323224224	302	ARK_Oxford_38	United Kingdom	Europe	Northern Europe		0	0	0	0	0	0	0	0	0	0	0	0	0	0	1	0	1	0	0	1	1	0	0	0	1	0	1	0	0	0	0	0
1523	Yokoyama_2023	ARK_Oxford_39	GBR	SRS16268431	Human	stool	inpatient	suspected_c_diff	na	14025900	4235821800	302	ARK_Oxford_39	United Kingdom	Europe	Northern Europe		0	0	0	0	1	0	1	0	0	0	0	0	0	0	1	0	1	0	0	0	1	0	0	0	1	0	1	0	0	0	0	0
1524	Yokoyama_2023	ARK_Oxford_4	GBR	SRS16268432	Human	stool	inpatient	suspected_c_diff	na	17414258	5259105916	302	ARK_Oxford_4	United Kingdom	Europe	Northern Europe		0	0	0	0	0	0	0	1	0	0	0	0	0	0	0	0	0	0	0	0	1	0	0	0	1	0	1	0	0	0	0	0
1525	Yokoyama_2023	ARK_Oxford_40	GBR	SRS16268433	Human	stool	inpatient	suspected_c_diff	na	14297616	4317880032	302	ARK_Oxford_40	United Kingdom	Europe	Northern Europe		0	0	0	0	0	0	0	0	0	0	0	0	0	0	0	0	0	0	0	0	0	0	0	0	0	0	0	0	0	0	0	0
1526	Yokoyama_2023	ARK_Oxford_41	GBR	SRS16268434	Human	stool	inpatient	suspected_c_diff	na	11877581	3587029462	302	ARK_Oxford_41	United Kingdom	Europe	Northern Europe		0	0	0	0	0	0	0	1	0	1	0	0	0	0	0	0	0	0	0	0	0	0	0	0	1	0	1	0	0	0	0	0
1527	Yokoyama_2023	ARK_Oxford_42	GBR	SRS16268436	Human	stool	inpatient	suspected_c_diff	na	12455913	3761685726	302	ARK_Oxford_42	United Kingdom	Europe	Northern Europe		0	0	0	1	0	0	1	0	0	0	0	0	0	0	0	0	1	0	1	0	1	0	0	0	1	0	1	0	0	0	0	0
1528	Yokoyama_2023	ARK_Oxford_43	GBR	SRS16268437	Human	stool	inpatient	suspected_c_diff	na	13817118	4172769636	302	ARK_Oxford_43	United Kingdom	Europe	Northern Europe		0	0	0	0	0	0	0	0	0	0	0	0	0	0	1	0	1	0	0	1	0	0	1	0	1	0	1	0	0	0	0	0
1529	Yokoyama_2023	ARK_Oxford_44	GBR	SRS16268438	Human	stool	inpatient	suspected_c_diff	na	16046354	4845998908	302	ARK_Oxford_44	United Kingdom	Europe	Northern Europe		0	0	0	0	0	0	0	1	0	0	0	0	0	0	0	0	1	0	1	0	1	0	0	0	1	0	0	0	0	0	0	0
1530	Yokoyama_2023	ARK_Oxford_45	GBR	SRS16268439	Human	stool	inpatient	suspected_c_diff	na	14696785	4438429070	302	ARK_Oxford_45	United Kingdom	Europe	Northern Europe		0	0	0	0	0	0	0	0	0	0	0	0	0	0	0	0	1	0	0	0	0	0	0	0	1	0	1	0	0	0	0	0
1531	Yokoyama_2023	ARK_Oxford_47	GBR	SRS16268440	Human	stool	inpatient	suspected_c_diff	na	13904936	4199290672	302	ARK_Oxford_47	United Kingdom	Europe	Northern Europe		0	0	0	1	0	0	1	0	0	0	0	0	0	0	0	0	1	0	0	0	1	0	0	0	0	0	0	0	0	0	0	0
1532	Yokoyama_2023	ARK_Oxford_52	GBR	SRS16268441	Human	stool	inpatient	suspected_c_diff	na	14309472	4321460544	302	ARK_Oxford_52	United Kingdom	Europe	Northern Europe		0	0	0	1	0	0	0	1	0	0	0	0	0	0	0	0	0	0	0	0	0	0	0	0	1	0	1	0	0	0	0	0
1533	Yokoyama_2023	ARK_Oxford_53	GBR	SRS16268442	Human	stool	inpatient	suspected_c_diff	na	14615989	4414028678	302	ARK_Oxford_53	United Kingdom	Europe	Northern Europe		0	0	0	0	0	0	0	0	0	0	0	0	0	0	0	0	1	0	1	0	1	0	0	0	1	0	0	0	0	0	0	0
1534	Yokoyama_2023	ARK_Oxford_54	GBR	SRS16268443	Human	stool	inpatient	suspected_c_diff	na	9784600	2954949200	302	ARK_Oxford_54	United Kingdom	Europe	Northern Europe		0	0	0	1	0	0	0	0	0	0	0	0	0	0	0	0	1	0	0	0	1	0	0	0	1	0	1	0	0	0	0	0
1535	Yokoyama_2023	ARK_Oxford_55	GBR	SRS16268444	Human	stool	inpatient	suspected_c_diff	na	11757860	3550873720	302	ARK_Oxford_55	United Kingdom	Europe	Northern Europe		0	0	0	1	0	0	0	0	0	0	0	0	0	0	0	0	1	0	0	1	1	0	1	0	1	0	1	0	0	0	0	0
1536	Yokoyama_2023	ARK_Oxford_59	GBR	SRS16268445	Human	stool	inpatient	suspected_c_diff	na	10411975	3144416450	302	ARK_Oxford_59	United Kingdom	Europe	Northern Europe		0	0	1	1	0	0	0	0	0	0	0	0	0	0	1	0	0	0	0	0	1	0	0	0	1	0	1	0	0	1	0	0
1537	Yokoyama_2023	ARK_Oxford_6	GBR	SRS16268447	Human	stool	inpatient	suspected_c_diff	na	20500608	6191183616	302	ARK_Oxford_6	United Kingdom	Europe	Northern Europe		0	0	0	0	0	0	0	0	0	0	0	0	0	0	0	0	0	0	0	0	1	0	0	0	1	0	0	0	0	0	0	0
1538	Yokoyama_2023	ARK_Oxford_60	GBR	SRS16268448	Human	stool	inpatient	suspected_c_diff	na	12650323	3820397546	302	ARK_Oxford_60	United Kingdom	Europe	Northern Europe		0	0	0	1	0	0	0	0	0	0	0	0	0	0	0	0	1	0	0	0	1	0	0	0	0	0	0	0	0	0	0	0
1539	Yokoyama_2023	ARK_Oxford_61	GBR	SRS16268449	Human	stool	inpatient	suspected_c_diff	na	12987091	3922101482	302	ARK_Oxford_61	United Kingdom	Europe	Northern Europe		0	0	0	0	0	0	0	0	0	0	0	0	0	0	0	0	1	0	0	0	0	0	0	0	1	0	1	0	0	0	0	0
1540	Yokoyama_2023	ARK_Oxford_62	GBR	SRS16268450	Human	stool	inpatient	suspected_c_diff	na	13762237	4156195574	302	ARK_Oxford_62	United Kingdom	Europe	Northern Europe		0	0	0	0	0	0	1	0	0	0	0	0	0	1	0	0	1	1	1	0	1	0	0	0	1	0	0	0	0	0	0	0
1541	Yokoyama_2023	ARK_Oxford_63	GBR	SRS16268451	Human	stool	inpatient	suspected_c_diff	na	16425591	4960528482	302	ARK_Oxford_63	United Kingdom	Europe	Northern Europe		0	0	0	0	0	0	1	0	0	0	0	0	0	0	0	0	1	0	0	1	1	0	1	0	1	0	1	0	0	0	0	0
1542	Yokoyama_2023	ARK_Oxford_66	GBR	SRS16268452	Human	stool	inpatient	suspected_c_diff	na	14783054	4464482308	302	ARK_Oxford_66	United Kingdom	Europe	Northern Europe		0	0	0	0	0	0	1	0	0	0	0	0	0	0	1	0	1	0	0	1	1	0	1	0	1	1	1	0	0	0	0	0
1543	Yokoyama_2023	ARK_Oxford_68	GBR	SRS16268453	Human	stool	inpatient	suspected_c_diff	na	14313074	4322548348	302	ARK_Oxford_68	United Kingdom	Europe	Northern Europe		0	0	0	0	0	0	0	0	0	1	0	0	0	0	0	0	1	0	0	0	0	0	0	0	0	0	1	0	0	0	0	0
1544	Yokoyama_2023	ARK_Oxford_69	GBR	SRS16268454	Human	stool	inpatient	suspected_c_diff	na	10622693	3208053286	302	ARK_Oxford_69	United Kingdom	Europe	Northern Europe		0	0	0	0	0	0	0	0	0	0	0	0	0	0	0	0	0	0	0	1	0	0	1	0	1	0	1	0	0	0	0	0
1545	Yokoyama_2023	ARK_Oxford_7	GBR	SRS16268455	Human	stool	inpatient	suspected_c_diff	na	16173939	4884529578	302	ARK_Oxford_7	United Kingdom	Europe	Northern Europe		0	0	0	1	0	0	1	0	0	0	0	0	0	0	0	0	1	1	0	0	1	0	0	0	0	0	0	0	0	0	0	0
1546	Yokoyama_2023	ARK_Oxford_70	GBR	SRS16268456	Human	stool	inpatient	suspected_c_diff	na	12926501	3903803302	302	ARK_Oxford_70	United Kingdom	Europe	Northern Europe		0	0	0	0	0	0	0	0	0	0	0	0	0	0	1	0	0	0	0	0	1	0	0	0	0	0	0	0	0	0	0	0
1547	Yokoyama_2023	ARK_Oxford_71	GBR	SRS16268458	Human	stool	inpatient	suspected_c_diff	na	13945609	4211573918	302	ARK_Oxford_71	United Kingdom	Europe	Northern Europe		0	0	0	0	0	0	1	0	0	0	0	0	0	0	0	0	1	0	0	1	0	0	1	0	1	0	1	0	0	0	0	0
1548	Yokoyama_2023	ARK_Oxford_73	GBR	SRS16268459	Human	stool	inpatient	suspected_c_diff	na	12966554	3915899308	302	ARK_Oxford_73	United Kingdom	Europe	Northern Europe		0	0	0	0	0	0	1	0	0	0	0	0	0	1	1	0	1	0	0	0	1	0	0	0	0	0	0	0	0	0	0	0
1549	Yokoyama_2023	ARK_Oxford_74	GBR	SRS16268460	Human	stool	inpatient	suspected_c_diff	na	15498212	4680460024	302	ARK_Oxford_74	United Kingdom	Europe	Northern Europe		0	0	1	0	0	0	0	0	0	0	0	0	0	0	0	0	1	0	0	0	1	1	0	0	1	1	1	0	0	0	1	0
1550	Yokoyama_2023	ARK_Oxford_76	GBR	SRS16268461	Human	stool	inpatient	suspected_c_diff	na	13799621	4167485542	302	ARK_Oxford_76	United Kingdom	Europe	Northern Europe		0	0	0	1	0	0	0	0	0	0	0	0	0	0	0	0	0	0	0	1	0	0	1	0	1	0	1	0	0	0	0	0
1551	Yokoyama_2023	ARK_Oxford_77	GBR	SRS16268462	Human	stool	inpatient	suspected_c_diff	na	14840398	4481800196	302	ARK_Oxford_77	United Kingdom	Europe	Northern Europe		0	0	0	0	0	0	0	0	0	0	0	0	0	0	0	0	0	0	0	0	0	0	1	0	1	0	0	0	0	0	0	0
1552	Yokoyama_2023	ARK_Oxford_78	GBR	SRS16268463	Human	stool	inpatient	suspected_c_diff	na	14589676	4406082152	302	ARK_Oxford_78	United Kingdom	Europe	Northern Europe		1	0	0	0	0	0	0	1	0	0	0	0	0	0	0	0	1	0	0	0	1	0	0	0	0	0	0	0	0	0	0	0
1553	Yokoyama_2023	ARK_Oxford_82	GBR	SRS16268464	Human	stool	inpatient	suspected_c_diff	na	19149778	5783232956	302	ARK_Oxford_82	United Kingdom	Europe	Northern Europe		0	0	0	0	0	0	0	1	0	0	0	0	0	0	0	0	0	0	0	0	0	0	0	0	1	0	1	0	0	0	0	0
1554	Yokoyama_2023	ARK_Oxford_84	GBR	SRS16268465	Human	stool	inpatient	suspected_c_diff	na	14680962	4433650524	302	ARK_Oxford_84	United Kingdom	Europe	Northern Europe		0	0	0	0	0	0	0	0	0	0	0	0	0	0	0	0	0	0	0	0	0	0	0	0	1	0	1	0	0	0	0	0
1555	Yokoyama_2023	ARK_Oxford_85	GBR	SRS16268466	Human	stool	inpatient	suspected_c_diff	na	15147052	4574409704	302	ARK_Oxford_85	United Kingdom	Europe	Northern Europe		0	0	0	0	0	0	1	0	0	0	0	0	0	0	0	0	1	0	0	0	1	0	0	0	1	0	1	0	0	0	0	0
1556	Yokoyama_2023	ARK_Oxford_86	GBR	SRS16268467	Human	stool	inpatient	suspected_c_diff	na	14597575	4408467650	302	ARK_Oxford_86	United Kingdom	Europe	Northern Europe		0	0	0	0	0	0	1	0	0	0	0	0	0	0	0	0	1	0	0	0	1	0	0	0	1	0	1	0	0	0	0	0
1557	Yokoyama_2023	ARK_Oxford_87	GBR	SRS16268470	Human	stool	inpatient	suspected_c_diff	na	13672322	4129041244	302	ARK_Oxford_87	United Kingdom	Europe	Northern Europe		0	0	0	0	0	0	0	0	0	0	0	0	0	0	0	0	0	0	0	0	0	0	0	0	1	0	1	0	0	0	0	0
1558	Yokoyama_2023	ARK_Oxford_89	GBR	SRS16268471	Human	stool	inpatient	suspected_c_diff	na	13544365	4090398230	302	ARK_Oxford_89	United Kingdom	Europe	Northern Europe		0	0	0	1	0	0	1	0	0	0	0	0	0	0	0	0	1	0	0	0	1	0	0	0	1	0	1	0	0	0	0	0
1559	Yokoyama_2023	ARK_Oxford_9	GBR	SRS16268472	Human	stool	inpatient	suspected_c_diff	na	16733712	5053581024	302	ARK_Oxford_9	United Kingdom	Europe	Northern Europe		0	0	0	1	0	0	0	0	0	0	0	0	0	0	0	0	1	0	0	1	1	0	1	0	1	0	1	0	0	0	0	0
1560	Yokoyama_2023	ARK_Oxford_90	GBR	SRS16268473	Human	stool	inpatient	suspected_c_diff	na	17614513	5319582926	302	ARK_Oxford_90	United Kingdom	Europe	Northern Europe		0	0	0	0	0	0	1	0	0	0	0	0	0	0	1	0	0	0	1	1	1	0	1	0	1	0	1	0	0	0	0	0
1561	Yokoyama_2023	ARK_Oxford_92	GBR	SRS16268474	Human	stool	inpatient	suspected_c_diff	na	13811099	4170951898	302	ARK_Oxford_92	United Kingdom	Europe	Northern Europe		0	0	0	1	0	0	1	0	0	0	0	0	0	0	0	0	1	0	1	0	1	0	0	0	0	0	0	0	0	0	0	0
1562	Yokoyama_2023	ARK_Oxford_94	GBR	SRS16268475	Human	stool	inpatient	suspected_c_diff	na	13478835	4070608170	302	ARK_Oxford_94	United Kingdom	Europe	Northern Europe		0	0	0	1	0	0	1	0	0	0	0	0	0	0	0	0	1	1	0	1	1	0	1	0	1	0	1	0	0	0	0	0
1563	Yokoyama_2023	ARK_Oxford_97	GBR	SRS16268476	Human	stool	inpatient	suspected_c_diff	na	14385431	4344400162	302	ARK_Oxford_97	United Kingdom	Europe	Northern Europe		0	0	0	0	0	0	1	0	0	0	0	0	0	0	0	0	0	0	0	0	0	0	0	0	1	0	1	0	0	0	0	0
1564	Yokoyama_2023	ARK_Oxford_98	GBR	SRS16268477	Human	stool	inpatient	suspected_c_diff	na	12344790	3728126580	302	ARK_Oxford_98	United Kingdom	Europe	Northern Europe		0	0	0	1	0	0	1	0	0	0	0	0	0	0	0	0	1	1	0	0	1	0	0	0	0	1	0	0	0	0	1	0
1565	Yokoyama_2023	ARK_Oxford_99	GBR	SRS16268478	Human	stool	inpatient	suspected_c_diff	na	19382822	5853612244	302	ARK_Oxford_99	United Kingdom	Europe	Northern Europe		0	0	0	1	0	0	0	0	0	0	0	0	0	0	0	0	0	0	0	0	1	0	0	0	0	0	0	0	0	0	0	0
1566	Yokoyama_2023	ARK_Poole_02	GBR	SRS16268479	Human	stool	inpatient	suspected_c_diff	na	17225382	5202065364	302	ARK_Poole_02	United Kingdom	Europe	Northern Europe		0	0	0	0	0	0	0	0	0	0	0	0	0	0	0	0	0	0	0	1	0	0	1	0	1	0	1	0	0	0	0	0
1567	Yokoyama_2023	ARK_Poole_03	GBR	SRS16268481	Human	stool	inpatient	suspected_c_diff	na	20597983	6220590866	302	ARK_Poole_03	United Kingdom	Europe	Northern Europe		0	0	1	0	0	0	0	0	0	0	0	0	0	0	0	0	1	0	0	0	1	0	0	0	1	0	1	0	0	0	0	0
1568	Yokoyama_2023	ARK_Poole_04	GBR	SRS16268482	Human	stool	inpatient	suspected_c_diff	na	18873335	5699747170	302	ARK_Poole_04	United Kingdom	Europe	Northern Europe		0	0	0	0	0	0	0	0	0	0	0	0	0	0	0	0	0	0	0	0	0	0	0	0	0	0	0	0	0	0	0	0
1569	Yokoyama_2023	ARK_Poole_05	GBR	SRS16268483	Human	stool	inpatient	suspected_c_diff	na	17923938	5413029276	302	ARK_Poole_05	United Kingdom	Europe	Northern Europe		0	0	0	0	0	0	0	0	0	0	0	0	0	0	0	0	0	0	0	0	0	0	0	0	1	0	0	0	0	0	0	0
1570	Yokoyama_2023	ARK_Poole_06	GBR	SRS16268484	Human	stool	inpatient	suspected_c_diff	na	14968033	4520345966	302	ARK_Poole_06	United Kingdom	Europe	Northern Europe		0	0	0	0	0	0	1	0	0	0	0	0	0	0	1	0	1	0	0	0	1	0	0	0	1	0	1	0	0	0	0	0
1571	Yokoyama_2023	ARK_Poole_08	GBR	SRS16268485	Human	stool	inpatient	suspected_c_diff	na	17765828	5365280056	302	ARK_Poole_08	United Kingdom	Europe	Northern Europe		0	0	0	0	0	0	0	0	0	0	0	0	0	0	0	0	0	0	0	0	0	0	0	0	1	0	1	0	0	0	0	0
1572	Yokoyama_2023	ARK_Poole_09	GBR	SRS16268486	Human	stool	inpatient	suspected_c_diff	na	17988514	5432531228	302	ARK_Poole_09	United Kingdom	Europe	Northern Europe		0	0	0	1	0	0	1	0	0	0	0	0	0	0	1	0	1	0	0	1	1	0	1	0	1	0	1	0	0	0	0	0
1573	Yokoyama_2023	ARK_Poole_10	GBR	SRS16268487	Human	stool	inpatient	suspected_c_diff	na	16384824	4948216848	302	ARK_Poole_10	United Kingdom	Europe	Northern Europe		0	0	0	0	0	0	0	0	0	0	0	0	0	0	0	0	0	0	0	1	0	0	1	0	1	0	1	0	0	0	0	0
1574	Yokoyama_2023	ARK_Poole_12	GBR	SRS16268488	Human	stool	inpatient	suspected_c_diff	na	18868616	5698322032	302	ARK_Poole_12	United Kingdom	Europe	Northern Europe		0	0	0	0	0	0	0	0	1	0	0	0	0	0	1	0	1	0	0	0	1	0	0	0	1	0	1	0	0	0	0	0
1575	Yokoyama_2023	ARK_Poole_13	GBR	SRS16268489	Human	stool	inpatient	suspected_c_diff	na	25403599	7671886898	302	ARK_Poole_13	United Kingdom	Europe	Northern Europe		0	0	0	0	0	0	1	0	0	0	0	0	0	0	0	0	0	0	0	1	0	0	1	0	1	0	1	0	0	0	0	0
1576	Yokoyama_2023	ARK_Poole_15	GBR	SRS16268490	Human	stool	inpatient	suspected_c_diff	na	17155786	5181047372	302	ARK_Poole_15	United Kingdom	Europe	Northern Europe		0	0	0	0	0	0	0	0	0	0	0	0	0	0	0	0	0	0	0	0	0	0	0	0	0	0	0	0	0	0	0	0
1577	Yokoyama_2023	ARK_Poole_16	GBR	SRS16268307	Human	stool	inpatient	suspected_c_diff	na	15758612	4759100824	302	ARK_Poole_16	United Kingdom	Europe	Northern Europe		0	0	1	1	1	0	1	0	0	1	0	0	0	0	1	0	1	0	0	1	1	0	0	0	1	0	1	0	0	0	0	0
1578	Yokoyama_2023	ARK_Poole_18	GBR	SRS16268308	Human	stool	inpatient	suspected_c_diff	na	12204917	3685884934	302	ARK_Poole_18	United Kingdom	Europe	Northern Europe		0	0	0	0	0	0	0	0	0	0	0	0	0	0	0	0	0	0	0	0	1	0	0	0	1	0	1	0	0	0	0	0
1579	Yokoyama_2023	ARK_Poole_19	GBR	SRS16268309	Human	stool	inpatient	suspected_c_diff	na	16851288	5089088976	302	ARK_Poole_19	United Kingdom	Europe	Northern Europe		0	0	0	0	0	0	1	0	0	0	0	0	0	0	0	0	0	0	0	0	0	0	0	0	1	0	1	0	0	0	0	0
1580	Yokoyama_2023	ARK_Poole_21	GBR	SRS16268310	Human	stool	inpatient	suspected_c_diff	na	14727956	4447842712	302	ARK_Poole_21	United Kingdom	Europe	Northern Europe		0	0	0	0	0	0	0	0	0	1	0	0	0	0	0	0	0	0	0	0	0	0	0	0	1	0	0	0	0	0	0	0
1581	Yokoyama_2023	ARK_Poole_23	GBR	SRS16268311	Human	stool	inpatient	suspected_c_diff	na	14046375	4242005250	302	ARK_Poole_23	United Kingdom	Europe	Northern Europe		0	0	0	1	0	0	1	0	0	0	0	0	0	0	0	0	1	1	0	0	1	0	0	0	1	0	1	0	0	0	0	0
1582	Yokoyama_2023	ARK_Poole_24	GBR	SRS16268312	Human	stool	inpatient	suspected_c_diff	na	15032404	4539786008	302	ARK_Poole_24	United Kingdom	Europe	Northern Europe		0	0	1	0	0	0	0	0	0	0	0	0	0	0	1	0	0	0	0	1	0	0	1	0	1	0	1	0	0	0	0	0
1583	Yokoyama_2023	ARK_Poole_25	GBR	SRS16268313	Human	stool	inpatient	suspected_c_diff	na	16065608	4851813616	302	ARK_Poole_25	United Kingdom	Europe	Northern Europe		0	0	0	0	0	0	0	0	0	0	0	0	0	0	0	0	0	0	0	0	0	0	0	0	1	0	0	0	0	0	0	0
1584	Yokoyama_2023	ARK_Poole_27	GBR	SRS16268315	Human	stool	inpatient	suspected_c_diff	na	19180151	5792405602	302	ARK_Poole_27	United Kingdom	Europe	Northern Europe		0	0	0	0	0	0	0	0	0	0	0	0	0	0	0	0	0	0	0	0	0	0	0	0	1	0	0	0	0	0	0	0
1585	Yokoyama_2023	ARK_Poole_29	GBR	SRS16268314	Human	stool	inpatient	suspected_c_diff	na	12518522	3780593644	302	ARK_Poole_29	United Kingdom	Europe	Northern Europe		0	0	0	0	0	0	1	0	0	0	0	0	0	0	0	0	1	0	0	0	0	0	0	0	0	0	0	0	0	0	0	0
1586	Yokoyama_2023	ARK_Poole_33	GBR	SRS16268316	Human	stool	inpatient	suspected_c_diff	na	17180972	5188653544	302	ARK_Poole_33	United Kingdom	Europe	Northern Europe		0	0	0	1	0	0	1	0	0	0	0	0	0	0	0	0	1	0	0	0	1	0	0	0	0	0	0	0	0	0	0	0
1587	Yokoyama_2023	ARK_Poole_34	GBR	SRS16268318	Human	stool	inpatient	suspected_c_diff	na	17981366	5430372532	302	ARK_Poole_34	United Kingdom	Europe	Northern Europe		0	0	0	0	0	0	0	0	0	1	0	0	0	0	0	0	0	0	0	0	0	0	0	0	1	0	0	0	0	0	0	0
1588	Yokoyama_2023	ARK_Poole_35	GBR	SRS16268319	Human	stool	inpatient	suspected_c_diff	na	17068730	5154756460	302	ARK_Poole_35	United Kingdom	Europe	Northern Europe		0	0	0	0	0	0	0	0	0	0	0	0	0	0	0	0	0	0	0	0	0	0	0	0	0	0	0	0	0	0	0	0
1589	Yokoyama_2023	ARK_Poole_37	GBR	SRS16268320	Human	stool	inpatient	suspected_c_diff	na	18657945	5634699390	302	ARK_Poole_37	United Kingdom	Europe	Northern Europe		0	0	0	1	0	0	1	0	0	0	0	0	0	0	0	0	1	0	0	0	1	0	0	0	1	0	0	0	0	0	0	0
1590	Yokoyama_2023	ARK_Poole_38	GBR	SRS16268321	Human	stool	inpatient	suspected_c_diff	na	14212966	4292315732	302	ARK_Poole_38	United Kingdom	Europe	Northern Europe		0	0	0	0	0	0	1	0	1	0	0	0	0	0	0	0	1	0	0	0	1	0	0	0	1	0	1	0	0	0	0	0
1591	Yokoyama_2023	ARK_Poole_39	GBR	SRS16268322	Human	stool	inpatient	suspected_c_diff	na	18686277	5643255654	302	ARK_Poole_39	United Kingdom	Europe	Northern Europe		0	0	0	0	0	0	0	0	0	1	0	0	0	0	0	0	0	0	0	0	0	0	0	0	1	0	1	0	0	0	0	0
1592	Yokoyama_2023	ARK_Poole_40	GBR	SRS16268323	Human	stool	inpatient	suspected_c_diff	na	16610290	5016307580	302	ARK_Poole_40	United Kingdom	Europe	Northern Europe		0	0	0	0	0	0	1	0	0	0	0	0	0	0	0	0	1	0	0	0	1	0	0	0	1	0	0	0	0	0	0	0
1593	Yokoyama_2023	ARK_Poole_41	GBR	SRS16268324	Human	stool	inpatient	suspected_c_diff	na	21722401	6560165102	302	ARK_Poole_41	United Kingdom	Europe	Northern Europe		0	0	0	0	0	0	0	0	0	0	0	0	0	0	0	0	0	0	0	0	1	0	0	0	1	0	0	0	0	0	0	0
1594	Yokoyama_2023	ARK_Poole_42	GBR	SRS16268325	Human	stool	inpatient	suspected_c_diff	na	15559498	4698968396	302	ARK_Poole_42	United Kingdom	Europe	Northern Europe		0	0	0	0	0	0	0	0	0	0	0	0	0	0	0	0	1	0	0	1	0	0	1	0	1	0	1	0	0	0	0	0
1595	Yokoyama_2023	ARK_Poole_43	GBR	SRS16268326	Human	stool	inpatient	suspected_c_diff	na	16625696	5020960192	302	ARK_Poole_43	United Kingdom	Europe	Northern Europe		0	0	0	0	0	0	0	0	0	0	0	0	0	0	1	0	1	0	0	0	1	0	0	0	1	0	1	0	0	0	0	0
1596	Yokoyama_2023	ARK_Poole_44	GBR	SRS16268327	Human	stool	inpatient	suspected_c_diff	na	16647468	5027535336	302	ARK_Poole_44	United Kingdom	Europe	Northern Europe		0	0	0	0	0	0	1	0	0	0	0	0	0	0	0	0	0	0	0	0	1	0	0	0	1	0	1	0	0	0	0	0
1597	Yokoyama_2023	ARK_Poole_45	GBR	SRS16268665	Human	stool	inpatient	suspected_c_diff	na	15137887	4571641874	302	ARK_Poole_45	United Kingdom	Europe	Northern Europe		0	0	0	0	0	0	1	0	0	0	0	0	0	0	0	0	1	0	1	0	1	0	0	0	0	0	0	0	0	0	0	0
1598	Yokoyama_2023	ARK_Poole_46	GBR	SRS16268666	Human	stool	inpatient	suspected_c_diff	na	15686798	4737412996	302	ARK_Poole_46	United Kingdom	Europe	Northern Europe		0	0	0	1	0	0	1	0	0	0	0	0	0	0	0	0	1	0	0	0	1	0	0	0	0	0	0	0	0	0	0	0
1599	Yokoyama_2023	ARK_Poole_47	GBR	SRS16268667	Human	stool	inpatient	suspected_c_diff	na	19690948	5946666296	302	ARK_Poole_47	United Kingdom	Europe	Northern Europe		0	0	0	0	0	0	0	0	0	0	0	0	0	0	0	0	0	0	0	1	1	0	1	0	1	0	1	0	0	0	0	0
1600	Yokoyama_2023	ARK_Poole_48	GBR	SRS16268668	Human	stool	inpatient	suspected_c_diff	na	20711581	6254897462	302	ARK_Poole_48	United Kingdom	Europe	Northern Europe		0	0	0	0	0	0	0	0	0	0	0	0	0	0	0	0	0	0	0	0	0	0	0	0	1	0	1	0	0	0	0	0
1601	Yokoyama_2023	ARK_Poole_49	GBR	SRS16268669	Human	stool	inpatient	suspected_c_diff	na	16878150	5097201300	302	ARK_Poole_49	United Kingdom	Europe	Northern Europe		0	0	0	0	0	0	1	0	0	0	0	0	0	0	0	0	0	0	0	0	0	0	0	0	1	0	1	0	0	0	0	0
1602	Yokoyama_2023	ARK_Poole_50	GBR	SRS16268670	Human	stool	inpatient	suspected_c_diff	na	17441658	5267380716	302	ARK_Poole_50	United Kingdom	Europe	Northern Europe		0	0	0	0	0	0	0	0	0	0	0	0	0	0	0	0	0	0	0	0	1	0	0	0	1	0	1	0	0	0	0	0
1603	Yokoyama_2023	ARK_Poole_51	GBR	SRS16268671	Human	stool	inpatient	suspected_c_diff	na	18504964	5588499128	302	ARK_Poole_51	United Kingdom	Europe	Northern Europe		0	0	0	1	0	0	0	0	0	0	0	0	0	0	0	0	1	0	1	0	1	0	0	0	1	0	0	0	0	0	0	0
1604	Yokoyama_2023	ARK_Poole_52	GBR	SRS16268672	Human	stool	inpatient	suspected_c_diff	na	12102949	3655090598	302	ARK_Poole_52	United Kingdom	Europe	Northern Europe		0	0	1	1	0	0	1	0	0	0	0	0	0	0	0	0	1	0	1	0	1	0	0	0	1	0	1	0	0	0	0	0
1605	Yokoyama_2023	ARK_Poole_53	GBR	SRS16268673	Human	stool	inpatient	suspected_c_diff	na	18601068	5617522536	302	ARK_Poole_53	United Kingdom	Europe	Northern Europe		0	0	0	0	0	0	0	0	0	0	0	0	0	0	0	0	1	0	0	1	1	0	1	0	1	0	1	0	0	0	0	0
1606	Yokoyama_2023	ARK_Poole_54	GBR	SRS16268674	Human	stool	inpatient	suspected_c_diff	na	16300390	4922717780	302	ARK_Poole_54	United Kingdom	Europe	Northern Europe		0	0	0	1	0	0	1	0	0	0	0	0	0	0	1	0	1	0	1	0	1	0	0	0	1	0	1	0	0	0	0	0
1607	Yokoyama_2023	ARK_Poole_55	GBR	SRS16268493	Human	stool	inpatient	suspected_c_diff	na	15072882	4552010364	302	ARK_Poole_55	United Kingdom	Europe	Northern Europe		0	0	0	0	0	0	0	0	0	0	0	0	0	0	0	0	0	0	0	0	0	0	0	0	1	0	1	0	0	0	1	0
1608	Yokoyama_2023	ARK_Poole_56	GBR	SRS16268494	Human	stool	inpatient	suspected_c_diff	na	15725018	4748955436	302	ARK_Poole_56	United Kingdom	Europe	Northern Europe		0	0	0	1	0	0	1	0	0	0	0	0	0	0	0	0	0	0	1	0	1	0	0	0	1	1	1	0	0	0	0	0
1609	Yokoyama_2023	ARK_Poole_57	GBR	SRS16268495	Human	stool	inpatient	suspected_c_diff	na	18528789	5595694278	302	ARK_Poole_57	United Kingdom	Europe	Northern Europe		0	0	0	0	0	0	0	0	0	0	0	0	0	0	0	0	0	0	0	0	1	0	0	0	1	0	1	0	0	0	0	0
1610	Yokoyama_2023	ARK_Poole_58	GBR	SRS16268496	Human	stool	inpatient	suspected_c_diff	na	21963936	6633108672	302	ARK_Poole_58	United Kingdom	Europe	Northern Europe		0	0	0	0	0	0	0	0	0	0	0	0	0	0	0	0	0	0	0	0	1	0	0	0	1	0	1	0	0	0	0	0
1611	Yokoyama_2023	ARK_Poole_59	GBR	SRS16268497	Human	stool	inpatient	suspected_c_diff	na	19642268	5931964936	302	ARK_Poole_59	United Kingdom	Europe	Northern Europe		0	0	0	0	0	0	0	0	0	0	0	0	0	0	0	0	0	0	0	0	1	0	0	0	0	0	0	0	0	0	0	0
1612	Yokoyama_2023	ARK_Poole_61	GBR	SRS16268498	Human	stool	inpatient	suspected_c_diff	na	17204882	5195874364	302	ARK_Poole_61	United Kingdom	Europe	Northern Europe		0	0	0	0	0	0	0	0	0	0	0	0	0	0	0	0	0	0	0	1	1	0	1	0	1	0	1	0	0	0	0	0
1613	Yokoyama_2023	ARK_Poole_62	GBR	SRS16268499	Human	stool	inpatient	suspected_c_diff	na	19960168	6027970736	302	ARK_Poole_62	United Kingdom	Europe	Northern Europe		0	0	0	0	0	0	0	0	0	0	0	0	0	0	0	0	0	0	0	0	0	0	0	0	1	0	1	0	0	0	0	0
1614	Yokoyama_2023	ARK_Poole_64	GBR	SRS16268500	Human	stool	inpatient	suspected_c_diff	na	17805994	5377410188	302	ARK_Poole_64	United Kingdom	Europe	Northern Europe		0	0	0	0	0	0	0	0	0	0	0	0	0	0	0	0	1	0	0	0	0	0	0	0	1	0	0	0	0	0	0	0
1615	Yokoyama_2023	ARK_Poole_65	GBR	SRS16268501	Human	stool	inpatient	suspected_c_diff	na	16251389	4907919478	302	ARK_Poole_65	United Kingdom	Europe	Northern Europe		0	0	0	0	0	0	0	0	0	0	0	0	0	0	0	0	0	0	0	1	0	0	1	0	1	0	0	0	0	0	0	0
1616	Yokoyama_2023	ARK_Poole_66	GBR	SRS16268502	Human	stool	inpatient	suspected_c_diff	na	18706802	5649454204	302	ARK_Poole_66	United Kingdom	Europe	Northern Europe		0	0	0	1	0	0	1	0	0	0	0	0	0	0	0	0	1	0	0	0	1	0	0	0	1	0	1	0	0	0	0	0
1617	Yokoyama_2023	ARK_Poole_67	GBR	SRS16268504	Human	stool	inpatient	suspected_c_diff	na	19287859	5824933418	302	ARK_Poole_67	United Kingdom	Europe	Northern Europe		0	0	1	0	0	0	0	0	0	0	0	0	0	0	1	0	0	0	0	1	0	0	1	0	1	0	1	0	0	0	0	0
1618	Yokoyama_2023	ARK_Poole_68	GBR	SRS16268505	Human	stool	inpatient	suspected_c_diff	na	14145715	4272005930	302	ARK_Poole_68	United Kingdom	Europe	Northern Europe		0	0	0	0	0	0	1	0	0	0	0	0	0	0	1	0	0	0	0	0	1	0	0	0	1	0	1	0	0	0	0	0
1619	Yokoyama_2023	ARK_Poole_69	GBR	SRS16268506	Human	stool	inpatient	suspected_c_diff	na	17814073	5379850046	302	ARK_Poole_69	United Kingdom	Europe	Northern Europe		0	0	0	0	0	0	0	0	0	0	0	0	0	0	0	0	0	0	0	1	1	0	1	0	0	0	0	0	0	0	0	0
1620	Yokoyama_2023	ARK_Poole_70	GBR	SRS16268507	Human	stool	inpatient	suspected_c_diff	na	16552675	4998907850	302	ARK_Poole_70	United Kingdom	Europe	Northern Europe		0	0	0	0	0	0	0	0	0	0	0	0	0	0	1	0	1	0	0	1	1	0	1	0	1	0	1	0	0	0	0	0
1621	Yokoyama_2023	ARK_Poole_72	GBR	SRS16268508	Human	stool	inpatient	suspected_c_diff	na	20450367	6176010834	302	ARK_Poole_72	United Kingdom	Europe	Northern Europe		0	0	0	0	0	0	0	0	0	0	0	0	0	0	0	0	0	0	0	0	0	0	0	0	1	0	1	0	0	0	0	0
1622	Yokoyama_2023	ARK_Poole_73	GBR	SRS16268509	Human	stool	inpatient	suspected_c_diff	na	15828257	4780133614	302	ARK_Poole_73	United Kingdom	Europe	Northern Europe		0	0	0	0	0	0	0	0	0	0	0	0	0	0	0	0	0	0	0	1	0	0	1	0	1	0	1	0	0	0	0	0
1623	Yokoyama_2023	ARK_Poole_74	GBR	SRS16268510	Human	stool	inpatient	suspected_c_diff	na	17165650	5184026300	302	ARK_Poole_74	United Kingdom	Europe	Northern Europe		0	0	0	1	0	0	1	0	0	0	0	0	0	0	0	0	1	0	0	0	1	0	0	0	1	0	1	0	0	0	0	0
1624	Yokoyama_2023	ARK_Poole_75	GBR	SRS16268511	Human	stool	inpatient	suspected_c_diff	na	11377212	3435918024	302	ARK_Poole_75	United Kingdom	Europe	Northern Europe		0	0	0	1	0	0	1	0	0	0	0	0	0	0	0	0	1	0	0	0	1	0	0	0	0	0	0	0	0	0	0	0
1625	Yokoyama_2023	ARK_Poole_79	GBR	SRS16268512	Human	stool	inpatient	suspected_c_diff	na	21542088	6505710576	302	ARK_Poole_79	United Kingdom	Europe	Northern Europe		0	0	0	0	0	0	0	0	0	0	0	0	0	0	0	0	0	0	0	0	0	0	0	0	1	0	0	0	0	0	0	0
1626	Yokoyama_2023	ARK_Poole_80	GBR	SRS16268513	Human	stool	inpatient	suspected_c_diff	na	15974935	4824430370	302	ARK_Poole_80	United Kingdom	Europe	Northern Europe		0	0	0	0	0	0	0	0	0	0	0	0	0	0	0	0	0	0	0	0	0	0	0	0	1	0	1	0	0	0	0	0
1627	Yokoyama_2023	ARK_Poole_81	GBR	SRS16268515	Human	stool	inpatient	suspected_c_diff	na	15360614	4638905428	302	ARK_Poole_81	United Kingdom	Europe	Northern Europe		0	0	1	0	1	0	0	0	1	0	0	0	0	0	1	0	0	0	0	0	0	0	0	0	1	0	1	0	0	0	0	0
1628	Yokoyama_2023	ARK_Poole_82	GBR	SRS16268516	Human	stool	inpatient	suspected_c_diff	na	15942075	4814506650	302	ARK_Poole_82	United Kingdom	Europe	Northern Europe		0	0	0	0	0	0	0	0	0	0	0	0	0	0	0	0	0	0	0	0	0	0	0	0	1	0	1	0	0	0	0	0
1629	Yokoyama_2023	ARK_Poole_83	GBR	SRS16268517	Human	stool	inpatient	suspected_c_diff	na	16062307	4850816714	302	ARK_Poole_83	United Kingdom	Europe	Northern Europe		0	0	0	0	0	0	0	0	0	0	0	0	0	0	0	0	0	0	0	0	1	0	0	0	1	0	1	0	0	0	0	0
1630	Yokoyama_2023	ARK_Poole_84	GBR	SRS16268518	Human	stool	inpatient	suspected_c_diff	na	21958481	6631461262	302	ARK_Poole_84	United Kingdom	Europe	Northern Europe		0	0	0	0	0	0	0	0	0	0	0	0	0	0	0	0	0	0	0	0	1	0	1	0	1	0	1	0	0	0	0	0
1631	Yokoyama_2023	ARK_Poole_85	GBR	SRS16268519	Human	stool	inpatient	suspected_c_diff	na	15435311	4661463922	302	ARK_Poole_85	United Kingdom	Europe	Northern Europe		0	0	0	0	0	0	1	0	0	0	0	0	0	0	1	0	1	0	0	1	1	0	1	0	1	0	1	0	0	0	0	0
1632	Yokoyama_2023	ARK_Poole_86	GBR	SRS16268520	Human	stool	inpatient	suspected_c_diff	na	17021275	5140425050	302	ARK_Poole_86	United Kingdom	Europe	Northern Europe		0	0	0	0	0	0	0	0	0	0	0	0	0	0	0	0	1	0	1	0	1	0	0	0	1	0	1	0	0	0	0	0
1633	Yokoyama_2023	ARK_Poole_87	GBR	SRS16268521	Human	stool	inpatient	suspected_c_diff	na	20106113	6072046126	302	ARK_Poole_87	United Kingdom	Europe	Northern Europe		0	0	0	1	0	0	0	0	0	0	0	0	0	0	1	0	1	0	1	0	1	0	0	0	1	0	1	0	0	0	0	0
1634	Yokoyama_2023	ARK_Poole_88	GBR	SRS16268522	Human	stool	inpatient	suspected_c_diff	na	19828798	5988296996	302	ARK_Poole_88	United Kingdom	Europe	Northern Europe		0	0	0	0	0	0	0	0	0	0	0	0	0	0	0	0	0	0	0	0	0	0	0	0	0	0	0	0	0	0	0	0
1635	Yokoyama_2023	ARK_Poole_89	GBR	SRS16268523	Human	stool	inpatient	suspected_c_diff	na	17581872	5309725344	302	ARK_Poole_89	United Kingdom	Europe	Northern Europe		0	0	0	0	0	0	1	0	0	0	0	0	0	0	0	0	0	0	0	0	1	0	0	0	1	0	1	0	0	0	0	0
1636	Yokoyama_2023	ARK_Poole_90	GBR	SRS16268140	Human	stool	inpatient	suspected_c_diff	na	19760879	5967785458	302	ARK_Poole_90	United Kingdom	Europe	Northern Europe		0	0	0	0	0	0	0	0	0	0	0	0	0	0	0	0	0	0	0	1	1	0	1	0	1	0	1	0	0	0	0	0
1637	Yokoyama_2023	ARK_Poole_91	GBR	SRS16268142	Human	stool	inpatient	suspected_c_diff	na	15087357	4556381814	302	ARK_Poole_91	United Kingdom	Europe	Northern Europe		0	0	0	0	0	0	1	0	0	0	0	0	0	0	0	0	0	0	0	0	0	0	0	0	1	0	1	0	0	0	0	0
1638	Yokoyama_2023	ARK_Poole_92	GBR	SRS16268143	Human	stool	inpatient	suspected_c_diff	na	18586414	5613097028	302	ARK_Poole_92	United Kingdom	Europe	Northern Europe		0	0	0	0	0	0	0	0	0	0	0	0	0	0	0	0	1	0	0	0	0	0	0	0	1	0	1	0	0	0	0	0
1639	Yokoyama_2023	ARK_Poole_93	GBR	SRS16268144	Human	stool	inpatient	suspected_c_diff	na	16038453	4843612806	302	ARK_Poole_93	United Kingdom	Europe	Northern Europe		0	0	0	0	0	0	0	0	0	0	0	0	0	0	0	0	1	0	0	0	1	0	0	0	0	0	0	0	0	0	0	0
1640	Zaheer_2018	FC_A062	CAN	A	cattle	stool	cattle	na	na	48086941	9617388200	200	FC_A062	Canada	Americas	North America	Northern America	0	0	0	0	0	0	0	0	1	0	0	0	0	0	0	0	1	0	0	0	1	0	1	0	0	0	0	0	0	0	0	0
1641	Zaheer_2018	FC_A070	CAN	A	cattle	stool	cattle	na	na	68626474	13725294800	200	FC_A070	Canada	Americas	North America	Northern America	0	0	0	0	0	0	0	0	1	0	0	0	0	0	0	0	1	0	0	1	1	0	1	0	1	0	1	0	0	0	0	0
1642	Zaheer_2018	FC_N003	CAN	C	cattle	stool	cattle	na	na	45992266	9198453200	200	FC_N003	Canada	Americas	North America	Northern America	0	0	0	0	0	0	0	0	1	0	0	0	0	0	0	0	1	0	0	0	1	0	0	0	0	0	0	0	0	0	0	0
1643	Zaheer_2018	FC_N013	CAN	C	cattle	stool	cattle	na	na	43975805	8795161000	200	FC_N013	Canada	Americas	North America	Northern America	0	0	0	0	0	0	0	0	1	0	0	0	0	0	0	0	1	0	0	1	1	0	0	0	0	0	0	0	0	0	0	0
1644	Zaheer_2018	FC_S034	CAN	B	cattle	stool	cattle	na	na	59998124	11999624800	200	FC_S034	Canada	Americas	North America	Northern America	0	0	0	0	0	0	0	0	1	0	0	0	0	0	0	0	1	0	0	0	1	0	1	0	0	0	0	0	0	0	0	0
1645	Zaheer_2018	FC_S040	CAN	B	cattle	stool	cattle	na	na	38324934	7664986800	200	FC_S040	Canada	Americas	North America	Northern America	0	0	0	0	0	0	0	0	1	0	0	0	0	0	0	0	1	0	0	1	1	0	1	0	0	0	0	0	0	0	0	0
1646	Zaheer_2018	FC_V046	CAN	D	cattle	stool	cattle	na	na	87921175	17584235000	200	FC_V046	Canada	Americas	North America	Northern America	0	0	0	0	0	0	0	0	1	0	0	0	0	0	0	0	1	1	0	1	1	0	1	0	0	0	0	0	0	0	0	0
1647	Zaheer_2018	FC_V053	CAN	V	cattle	stool	cattle	na	na	77593847	15518769400	200	FC_V053	Canada	Americas	North America	Northern America	0	0	0	0	0	0	0	0	1	0	0	0	0	0	0	0	1	0	0	1	1	0	1	0	0	0	0	0	0	0	0	0
1648	Zaheer_2019	CB_A018	CAN	A	cattle	stool	cattle	na	na	56323337	11264667400	200	CB_A018	Canada	Americas	North America	Northern America	0	0	0	0	0	0	0	0	0	0	0	0	0	0	1	0	1	0	0	1	0	0	1	0	0	0	0	0	0	0	0	0
1649	Zaheer_2019	CB_A038	CAN	A	cattle	stool	cattle	na	na	56545711	11309142200	200	CB_A038	Canada	Americas	North America	Northern America	0	0	0	0	0	0	0	0	0	0	0	0	0	0	1	0	1	0	0	1	0	0	1	0	0	0	0	0	0	0	0	0
1650	Zaheer_2019	CB_N001	CAN	C	cattle	stool	cattle	na	na	59946210	11989242000	200	CB_N001	Canada	Americas	North America	Northern America	0	0	0	0	0	0	0	0	0	0	0	0	0	0	1	0	1	0	0	1	0	0	1	0	0	0	0	0	0	0	0	0
1651	Zaheer_2019	CB_N002	CAN	C	cattle	stool	cattle	na	na	56315607	11263121400	200	CB_N002	Canada	Americas	North America	Northern America	0	0	0	0	0	0	0	0	0	0	0	0	0	0	1	0	0	0	0	1	0	0	1	0	0	0	0	0	0	0	0	0
1652	Zaheer_2019	CB_N021	CAN	C	cattle	stool	cattle	na	na	53731550	10746310000	200	CB_N021	Canada	Americas	North America	Northern America	0	0	0	0	0	0	0	0	0	0	0	0	0	0	0	0	0	0	0	1	0	0	1	0	0	0	0	0	0	0	0	0
1653	Zaheer_2019	CB_N022	CAN	C	cattle	stool	cattle	na	na	49081475	9816295000	200	CB_N022	Canada	Americas	North America	Northern America	0	0	0	0	0	0	0	0	0	0	0	0	0	0	1	0	1	1	0	1	1	0	1	0	0	0	0	0	0	0	0	0
1654	Zaheer_2019	CB_S008	CAN	B	cattle	stool	cattle	na	na	54729947	10945989400	200	CB_S008	Canada	Americas	North America	Northern America	0	0	0	0	0	0	0	0	0	0	0	0	0	0	0	0	1	0	0	1	0	0	1	0	0	0	0	0	0	0	0	0
1655	Zaheer_2019	CB_S026	CAN	B	cattle	stool	cattle	na	na	45810819	9162163800	200	CB_S026	Canada	Americas	North America	Northern America	0	0	0	0	0	0	0	0	0	0	0	0	0	0	1	0	1	0	0	1	1	0	1	0	0	0	0	0	0	0	0	0
1656	Zaheer_2019	CB_S043	CAN	B	cattle	stool	cattle	na	na	54628998	10925799600	200	CB_S043	Canada	Americas	North America	Northern America	0	0	0	0	0	0	0	0	0	0	0	0	0	0	1	0	1	1	0	1	1	0	1	0	0	0	0	0	0	0	0	0
1657	Zaheer_2019	CB_V011	CAN	D	cattle	stool	cattle	na	na	51330035	10266007000	200	CB_V011	Canada	Americas	North America	Northern America	0	0	0	0	0	0	0	0	0	0	0	0	0	0	1	0	1	0	0	1	0	0	1	0	0	0	0	0	0	0	0	0
1658	Zaheer_2019	CB_V012	CAN	D	cattle	stool	cattle	na	na	47491841	9498368200	200	CB_V012	Canada	Americas	North America	Northern America	0	0	0	0	0	0	0	0	0	0	0	0	0	0	1	0	1	1	0	1	1	0	1	0	0	0	0	0	0	0	0	0
1659	Zaheer_2019	CB_V027	CAN	D	cattle	stool	cattle	na	na	56796118	11359223600	200	CB_V027	Canada	Americas	North America	Northern America	0	0	0	0	0	0	0	0	0	0	0	0	0	0	1	0	1	0	0	1	0	0	1	0	0	0	0	0	0	0	0	0
[truncated: 127 more columns]
