# Supplementary material for: Clinically relevant antibiotic resistance genes are linked to a limited set of taxa within gut microbiome worldwide
Source: Nat Commun. 2023 Nov 14;14:7366. doi: 10.1038/s41467-023-42998-6 (PMC10645880; doi:10.1038/s41467-023-42998-6)
Supplement: Supplementary file 13 — Supplementary Data 10 [file 41467_2023_42998_MOESM13_ESM.xlsx]

## Sheet: primers and probes
catalogue#	primer name	sequence	target	application	type
AP27	U786R_R1-Adapt	TTTTTTGCTCTTCCGATCTGGACTACHVGGGTWTCTAAT	16S	OIL-PCR	round1-16S-reverse
AP28	OIL_16S_R2-Adapt	GAGTTCAGACGTGTGCTCTTCCGATCTGGACTAC	16S	OIL-PCR	round2-16S-reverse
AB65	U519_rev-block10	TTTTTTTTTTGWATTACCGCGGCKGCTG/3SpC3/	16S	OIL-PCR	round2-Blocking
AB66	U519_fw-block10	TTTTTTTTTTCAGCMGCCGCGGTAATWC/3SpC3/	16S	OIL-PCR	round2-Blocking
BA53	OIL_qnrS_F1A	CATTGAACAGGGTGATATCGAAGG	qnrS	OIL-PCR/qPCR	round1-forward
BA55	OIL_qnrS_F2A	ACACGACGCTCTTCCGATCTGATGCAAGTTTCCAACAATGCC	qnrS	OIL-PCR	round2-nested
BA58	OIL_qnrS_fuseB	GWATTACCGCGGCKGCTGCTGAGCAAAAGTACATACGATTACTCAC	qnrS	OIL-PCR	round1-fusion
BA65	OIL_AAC(6')-Ib-F1C	CAACTCAACCAGAGCTCGAAC	AAC(6')	OIL-PCR/qPCR	round1-forward
BA67	OIL_AAC(6')-Ib-F2B	ACACGACGCTCTTCCGATCTGTTGTGATGCATTCGCCAG	AAC(6')	OIL-PCR	round2-nested
BA68	OIL_AAC(6')-Ib-fuseA	GWATTACCGCGGCKGCTCAGTCGTACGTTGCTCTTGG	AAC(6')	OIL-PCR	round1-fusion
BA75	OIL_U-CTX_F1C	MTBAARGGCAATACBACCGG	CTX-M	OIL-PCR/qPCR	round1-forward
AQ72	OIL_U-CTX_F2A	ACACGACGCTCTTCCGATCTGGBGATAARACCGGCAGCGG	CTX-M	OIL-PCR	round2-nested
AQ74	OIL_U-CTX_fuse	GWATTACCGCGGCKGCTGTGGGTRAARTARGTSACCAGAA	CTX-M	OIL-PCR	round1-fusion
BA34	OIL_NDM_F1B	ATGGAAACTGGCGACCAAC	NDM	qPCR	forward
BA43	OIL_VIM_F1C	GCGGTCGTCATGAAAGTGCG	VIM	qPCR	forward
BA50	OIL_IMP_F1A	TTTATGTTCATACWTCGTWYGAAGAAG	IMP	qPCR	forward
BA59	OIL_qnrB_F1A	GACTGGCGAGCMGCAAAC	qnrB	qPCR	forward
BA70	OIL_KPC_F1A	TTGGCTAAAGGGAAACACGAC	KPC	qPCR	forward
BA77	OIL_VanA-F1A	GTTAGTTGTTGGCGAGGTGGAC	VanA	qPCR	forward
AQ16	OIL_MCR_1_2_6-F1.2	GTGTTCGTCGTCGGTGAGA	MCR1	qPCR	forward
AQ17	OIL_MCR_3-F1.1	ATGACAACACCATCCGCTAC	MCR3	qPCR	forward
BB83	aac_taq-rev	CAGTCGTACGTTGCTCTTGG	AAC(6')	qPCR	reverse
BB84	CTX_taq-rev	TGGGTRAARTARGTSACCAGAA	CTX-M	qPCR	reverse
BB85	KPC_taq-rev	ATGACGGCCTCGCTG	KPC	qPCR	reverse
BB86	NDM_taq-rev	CATCCCTGACGATCAAACCG	NDM	qPCR	reverse
BB87	VIM_taq-rev	GATGGTGTTTGGTCGCATATC	VIM	qPCR	reverse
BB88	IMP_taq-rev	GAGARTTAAGCCACTCTATTCC	IMP	qPCR	reverse
BB89	QnrB_taq-rev	CAACGAYGCCTGGTAGYTGTC	qnrB	qPCR	reverse
BB90	QnrS_taq-rev	GCTGAGCAAAAGTACATACGATTACTCAC	qnrS	qPCR	reverse
BB91	VanA_taq-rev	TTTTTTGCCGTTTCCTGTATCC	vanA	qPCR	reverse
BB92	mcr_1_2_taq-rev	ATCCATCACGCCTTTTGAGTC	MCR1	qPCR	reverse
BB93	mcr_3_taq-rev	ACATCCACACCTGCATAGG	MCR3	qPCR	reverse
BB72	aac_probe1-Cy5	/5Cy5/GT TGT GAT G/TAO/C ATT CGC CAG /3IAbRQSp/	AAC(6')	qPCR	probe		Cy5
BB73	CTX_probe1-SUN	/5SUN/GG BGA TAA R/ZEN/A CCG GCA GCG G/3IABkFQ/	ctx_probeSUN	qPCR	probe		SUN
BB74	KPC_probe1-FAM	/56-FAM/AC CGG AAC C/ZEN/T GCG GAG /3IABkFQ/	KPC	qPCR	probe		FAM
BB75	NDM_probe1-Cy5	/5Cy5/TC TGG TTT T/TAO/C CGC CAG C/3IAbRQSp/	NDM	qPCR	probe		Cy5
BB76	VIM_probe1-SUN	/5SUN/GC TTY TCA A/ZEN/T CTC CGC GAG AAG /3IABkFQ/	VIM	qPCR	probe		SUN
BB77	IMP_probe1-FAM	/56-FAM/CT CCA TTT A/ZEN/C KGC TAM AGA YAC TG/3IABkFQ/	IMP	qPCR	probe		FAM
BB78	QnrB_probe1-FAM	/56-FAM/TG YGA TYT G/ZEN/A CCA ATT CGG /3IABkFQ/	qnrB	qPCR	probe		FAM
BB79	QnrS_probe1-Cy5	/5Cy5/GA TGC AAG T/TAO/T TCC AAC AAT GCC /3IAbRQSp/	qnrS	qPCR	probe		Cy5
BB80	VanA_probe1-SUN	/5SUN/GA GCC GGA A/ZEN/A AAG GCT CTG /3IABkFQ/	VanA	qPCR	probe		SUN
BB81	mcr_1_2_probe1-FAM	/56-FAM/TG TCG ATA C/ZEN/C GCC AAA TAC C/3IABkFQ/	MCR1	qPCR	probe		FAM
BB82	mcr_3_probe1-SUN	/5SUN/CG ATC AYG G/ZEN/T GAA TCA CTG GG/3IABkFQ/	MCR3	qPCR	probe		SUN
AJ32	illumina_U519F	ACACGACGCTCTTCCGATCTYRYRCAGCMGCCGCGGTAATWC	16S	16S Libraries	forward
AM29	i-U786R-rev	GAGTTCAGACGTGTGCTCTTCCGATCTGGACTACHVGGGTWTCTAAT	16S	16S Libraries	reverse
BH25	cfiaA_F1B	CAGTTATGGCACAGAAAAGCG	cfiA	OIL-PCR/qPCR	round1-forward
BH26	cfiaA_F2B	ACACGACGCTCTTCCGATCTTACACTTATGTATCCCTCGCCG	cfiA	OIL-PCR	round2-nested
BH27	cfiaA_fuseB	GWATTACCGCGGCKGCTGTTTCCGTTTGTGCGTCATTG	cfiA	OIL-PCR	round1-fusion
BH28	cepA_F1A	GCAGGCATTATTGTCACTTTGC	cepA	OIL-PCR/qPCR	round1-forward
BH29	cepA_F2A	ACACGACGCTCTTCCGATCTGGCAATGCTCATTTCGATTCC	cepA	OIL-PCR	round2-nested
BH30	cepA_fuseA	GWATTACCGCGGCKGCTGTGGCCGATTACATGCATCATC	cepA	OIL-PCR	round1-fusion
BH34	cfxA_F1A	GCTCCACTTCTTGATAAAGAAGGG	cfxA	qPCR	forward
BH38	cblA_F1A	CCATGTACACTTCCCCTTGC	cblA	OIL-PCR/qPCR	round1-forward
BH39	cblA_F2A	ACACGACGCTCTTCCGATCTCGTACTGGACAAGATGGATAAGC	cblA	OIL-PCR	round2-nested
BH40	cblA_fuseA	GWATTACCGCGGCKGCTGCCCTAAGCGTAATCGTGAAATCC	cblA	OIL-PCR	round1-fusion
BH89	cfiA_probe1-FAM	/56-FAM/TACACTTATGTATCCCTCGCCG/3IABkFQ/	cfiA	qPCR	probe
BH90	cepA_probe1-SUN	/5SUN/GGCAATGCTCATTTCGATTCC/3IABkFQ/	cepA	qPCR	probe
BH91	cfxA_probe1-FAM	/56-FAM/CCTGTCTTATGCGCTATAACAACC/3IABkFQ/	cfxA	qPCR	probe
BH92	cblA_probe1-SUN	/5SUN/CGTACTGGACAAGATGGATAAGC/3IABkFQ/	cblA	qPCR	probe
BH93	cfiA_taq-rev	GTTTCCGTTTGTGCGTCATTG	cfiA	qPCR	reverse
BH94	cepA_taq-rev	TGGCCGATTACATGCATCATC	cepA	qPCR	reverse
BH95	cfxA_taq-rev	GCAACATATTGTGACGCTTGTG	cfxA	qPCR	reverse
BH96	cblA_taq-rev	CCCTAAGCGTAATCGTGAAATCC	cblA	qPCR	reverse
BH01	p29_gib-fw	gaaacacgcattgatttgagtcag		Commensal Gene Cloning
BH02	p29_gib-rev	gatatctggcgaaaatgagacgttg		Commensal Gene Cloning
BH03	promoter-cDNA_replace-rev	GCTAGGAATACGTGGAGCTTG		Commensal Gene Cloning
BH04	cDNA_replace-rev	AAAAATTCTGCTTTAAGTACGTTGGTTTAGTA		Commensal Gene Cloning
BH05	express_promoter_removal-fw	AACCTACTAAACCAACGTACTTAAAGCAG		Commensal Gene Cloning
BH06	p29_insert_check-fw1	agttggaacctcttacgtgc		Commensal Gene Cloning
BH07	p29_insert_check-rev1	gagatccttactcgagttagtcacc		Commensal Gene Cloning
BH08	g_block_amp_rev	tcctagctgactcaaatcaatgcg		Commensal Gene Cloning
BH09	cfiA_promoterless_gblock-fw	GGTGAACCTACTAAACCAACGTACTTAAAGCAGAATTTTTATGAAAACAGTATTTATCCTTATCTCCATGC		Commensal Gene Cloning
BH10	cepA_promoterless_gblock-fw	GGTGAACCTACTAAACCAACGTACTTAAAGCAGAATTTTTATGCAAAAAAGACTTATACATTTATCCATTATCTTC		Commensal Gene Cloning
BH11	cblA_promoterless_gblock-fw	GGTGAACCTACTAAACCAACGTACTTAAAGCAGAATTTTTATGAAAGCATATTTCATCGCCATACTTAC		Commensal Gene Cloning
BH12	cfxA_promoterless_gblock-fw	GGTGAACCTACTAAACCAACGTACTTAAAGCAGAATTTTTATGGAAAAAAACAGAAAAAAACAAATCGTAGT		Commensal Gene Cloning

## Sheet: OIL and taqman primer sets
target	qPCR multiplex group	Taqman Probe		Taqman rev		OIL multiplex group	F1/taqman fw		Fuse		F2
AAC	A	BB72	aac_probe1-Cy5	BB83	aac_taq-rev	A	BA65	OIL_AAC(6')-Ib-F1C	BA68	OIL_AAC(6')-Ib-fuseA	BA67	OIL_AAC(6')-Ib-F2B
CTX-M	A	BB73	CTX_probe1-SUN	BB84	CTX_taq-rev	A	BA75	OIL_U-CTX_F1C	AQ74	OIL_U-CTX_fuse	AQ72	OIL_U-CTX_F2A
QnrS	C	BB79	QnrS_probe1-Cy5	BB90	QnrS_taq-rev	A	BA53	OIL_qnrS_F1A	BA58	OIL_qnrS_fuseB	BA55	OIL_qnrS_F2A
CfiA	E	BH89	cfiA_probe1-FAM	BH93	cfiA_taq-rev	B	BH25	cfiaA_F1B	BH27	cfiaA_fuseB	BH26	cfiaA_F2B
CepA	E	BH90	cepA_probe1-SUN	BH94	cepA_taq-rev	B	BH28	cepA_F1A	BH30	cepA_fuseA	BH29	cepA_F2A
CblA	F	BH92	cblA_probe1-SUN	BH96	cblA_taq-rev	B	BH38	cblA_F1A	BH40	cblA_fuseA	BH39	cblA_F2A
KPC	A	BB74	KPC_probe1-FAM	BB85	KPC_taq-rev
NDM	B	BB75	NDM_probe1-Cy5	BB86	NDM_taq-rev
VIM	B	BB76	VIM_probe1-SUN	BB87	VIM_taq-rev
IMP	B	BB77	IMP_probe1-FAM	BB88	IMP_taq-rev
QnrB	C	BB78	QnrB_probe1-FAM	BB89	QnrB_taq-rev
VanA	C	BB80	VanA_probe1-SUN	BB91	VanA_taq-rev
mcr1	D	BB81	mcr_1_2_probe1-FAM	BB92	mcr_1_2_taq-rev
mcr3	D	BB82	mcr_3_probe1-SUN	BB93	mcr_3_taq-rev
CfxA	F	BH91	cfxA_probe1-FAM	BH95	cfxA_taq-rev

## Sheet: gene blocks
catalogue#	gene	name	sequence	source
BH13	TEM	commensal_check_amp_gblock	ccgatcaacgtctcattttcgccagatatcTGCGGATAAAGTTGATACCCTTACCTGAGTTCTTCGGCTCAGTCGAAAGACTGGGCCTTTCGTTTTAGACTCACTTGCCCCCGGAAGATCATTCCGGGGGCTTTTTTATTTCACGTCTCGGTTAGACCGACCAGTGCAACAAGCTCCACGTATTCCTAGCAATACTAGACCAATTATCAGTGGCCTAACACCTGAGACGGGTACGTCTATAATGACGGTGAACCTACTAAACCAACGTACTTAAAGCAGAATTTTTatgagtattcaacatttccgtgtcgcccttattcccttttttgcggcattttgccttcctgtttttgctcacccagaaacgctggtgaaagtaaaagatgctgaagatcagtt…
BH14	cfiA	commensal_check_cfiA_pBFUK1	CCAGTGCAACAAGCTCCACGTATTCCTAGCTGCTCCATGATTGAAAATATTCCTCCAAAAGGAGTGAGCTTCTCGGATTTTATTTGTATTTTTGCCATGCCTGATGAGGTTTTGTTTGATTATTTTTTTGCAACACTAAGTTAAGTGAATCCTCTGACATGGCAAAATCCTGAGCAACTTTTTGTTGCTCAGGTACTTAAAAAAAATATTTTATAATAGTGTTGCGGAATTAAGGTAAAAGAATAAAATGAAAACAGTATTTATCCTTATCTCCATGCTTTTCCCTGTCGCAGTTATGGCACAGAAAAGCGTAAAAATATCCGATGATATCAGTATCACCCAACTCTCGGACAAAGTGTACACTTATGTATCCCTCGCCGAAATCGAAGGATGGGGTAT…	plasmid pBFUK1 (accession AB646744)
BH15	cepA	commensal_check_cepA_Bfrag	CCAGTGCAACAAGCTCCACGTATTCCTAGCTCAGCCCGGGTATGCGGGACGAGATAAGAAACCAACCATTTTCACTAAAGATACTAAGAAAAACAAACTGCTTTAAATGGTATAAACGGATAGAATAACAGATACATCTATCTGCATATCAAGAATATACTCTGAATCGGACTTGCCAAATCGAGGGTGGAAGATGAAAGATGAAGGTGGAAGATGGAAGATCGAAATGCATTTTTCGTATGAGAGACCGCAAGGCTCGTTTGAAAAGAAAACAGCTCCTGCACCGGATGCTGAATAATCAGAATACTTGGTGATATTGAATTCCACTAAAATTATTATTCATACCTTTGTGGATCGTATTACAAAGAACCCAATCATATATGCAAAAAAGACTTATAC…	B. fragilis strain 74985 CTn86 mobile element (accession MW169430)
BH16	cblA	commensal_check_cblA_Buni	CCAGTGCAACAAGCTCCACGTATTCCTAGCGCCGCTGCTTTTTGCAACCGGAGCAGGGGCGGGAAGCCGTATTGCACTGGGAGCCGCCGTAGTGTTCGGTATGGCACTGAATACCTTGCTTGCCACGGTCTATATTCCTAATTTCTACGAATTGATGCAGAAGTTGCAGGAGAAGTTCAGTAAGAAACAATAGGGAGGATGAGCTACAAGTTATGGATTATGGGTTATAGGCTATCACACTTATAGCTCATAATCCATAACTCATTTTAGCAACTTGCTGCTAAAAGTTGTATCTTTGCGTGCGAATTGCCTCTTAAAGAAATTGAAGTTATGAAAGCATATTTCATCGCCATACTTACCTTATTCACTTGTATAGCTACCGTCGTCCGGGCGCAGCAA…	Uncultured Bacteroides sp. clone AMP (accession MH883562)
BH17	cfxA	commensal_check_cfxA_plasmid	CCAGTGCAACAAGCTCCACGTATTCCTAGCGCTGTACTGGTATCCGATGATACTGCGGCATCTCTGACCAAGTGTCTGGTCGATAATAGGTGAAAGCATGGAGTCAAATTGCTCCATGATTGAAAAAATTCCTCCAAAAGGTGTGAGTTTTTCAGATTTTATTTGTACCTTTGCCATGTCTTGTTACGATTTACGCTTGTTTTGATTTGCAACACTAAGATAAGTGAAAAATCTGACATGGCAAAATCCTGAGCAACTTTTTGTTGCTCAGGAACTTATAAATAAAGTTAAATCAAAGTGTTGCGGAATTAAGGTATAAATAATATAAACATGGAAAAAAACAGAAAAAAACAAATCGTAGTTTTGAGTATAGCTTTAGTTTGCATTTTCATCTTGGTA…	B. fragilis strain DCMOUH0085B (accession CP037440)

## Sheet: plasmids
cat#	name	description	resistance	details
29	pdCas9-bacteria	aTc-inducible expression of a catalytically inactive bacterial Cas9 (S. pyogenes) for bacterial gene knockdown	chlor	Addgene #44249, Qi et al. (2013)
353	pARG-test-insulated	Starting vector for testing activity of commensal ARGs in E. coli	chlor and amp	Made by Peter Deibold. This plasmid was made using the backbone of plasmid 29 and cloning in a geneblock to express ampicillin resistance. Upstream of the AmR gene is two strong terminators to prevent noisy transcription and a synthetically designed promoter and RBS using the Salis lab calculators.
364	pARG-cfiA-native	expression test of bacteroides gene from native promoter	chlor	Made by Peter Diebbold for testing activity of bacteroides beta-lactamases in E. coli
365	pARG-cepA-native	expression test of bacteroides gene from native promoter	chlor	Made by Peter Diebbold for testing activity of bacteroides beta-lactamases in E. coli
366	pARG-cblA-native	expression test of bacteroides gene from native promoter	chlor	Made by Peter Diebbold for testing activity of bacteroides beta-lactamases in E. coli
367	pARG-cfxA-native	expression test of bacteroides gene from native promoter	chlor	Made by Peter Diebbold for testing activity of bacteroides beta-lactamases in E. coli
368	pARG-cfiA-synthetic	expression test of bacteroides gene from synthetic promoter	chlor	Made by Peter Diebbold for testing activity of bacteroides beta-lactamases in E. coli
369	pARG-cepA-synthetic	expression test of bacteroides gene from synthetic promoter	chlor	Made by Peter Diebbold for testing activity of bacteroides beta-lactamases in E. coli
370	pARG-cblA-synthetic	expression test of bacteroides gene from synthetic promoter	chlor	Made by Peter Diebbold for testing activity of bacteroides beta-lactamases in E. coli
371	pARG-cfxA-synthetic	expression test of bacteroides gene from synthetic promoter	chlor	Made by Peter Diebbold for testing activity of bacteroides beta-lactamases in E. coli
372	pARG-test-promoterless	promoter removed from plasmid 353 for control	chlor	Made by Peter Diebbold for testing activity of bacteroides beta-lactamases in E. coli
