# Supplementary material for: Clinically relevant antibiotic resistance genes are linked to a limited set of taxa within gut microbiome worldwide
Source: Nat Commun. 2023 Nov 14;14:7366. doi: 10.1038/s41467-023-42998-6 (PMC10645880; doi:10.1038/s41467-023-42998-6)
Supplement: Supplementary file 14 — Supplementary Data 11 [file 41467_2023_42998_MOESM14_ESM.xlsx]

## Sheet: Sheet1
library_ID	accession	biosample_accession	sample_name	short_name	Exp	Country	Target	Replicate	name	file1	file2	title	stratagy	design_description	source	selection
022-OIL-Indi-901-CX_AC_QR-A	SRR25551525	SAMN36827254	PRA-11694-0-901	901	OIL	India	CTX-M,AAC(6'),QnrS	A	022-OIL-Indi-901-CX_AC_QR-A	022-OIL-Indi-901-CX_AC_QR-A_R1.fastq.gz	022-OIL-Indi-901-CX_AC_QR-A_R2.fastq.gz	OIL-PCR of AR genes in human stool	OTHER	OIL-PCR	METAGENOMIC	PCR
023-OIL-Indi-901-CX_AC_QR-B	SRR25551524	SAMN36827254	PRA-11694-0-901	901	OIL	India	CTX-M,AAC(6'),QnrS	B	023-OIL-Indi-901-CX_AC_QR-B	023-OIL-Indi-901-CX_AC_QR-B_R1.fastq.gz	023-OIL-Indi-901-CX_AC_QR-B_R2.fastq.gz	OIL-PCR of AR genes in human stool	OTHER	OIL-PCR	METAGENOMIC	PCR
024-OIL-Indi-901-CX_AC_QR-B	SRR25551522	SAMN36827254	PRA-11694-0-901	901	OIL	India	CTX-M,AAC(6'),QnrS	B	024-OIL-Indi-901-CX_AC_QR-B	024-OIL-Indi-901-CX_AC_QR-B_R1.fastq.gz	024-OIL-Indi-901-CX_AC_QR-B_R2.fastq.gz	OIL-PCR of AR genes in human stool	OTHER	OIL-PCR	METAGENOMIC	PCR
025-OIL-Indi-903-CX_AC_QR-A	SRR25551521	SAMN36827255	PRA-11705-0-903	903	OIL	India	CTX-M,AAC(6'),QnrS	A	025-OIL-Indi-903-CX_AC_QR-A	025-OIL-Indi-903-CX_AC_QR-A_R1.fastq.gz	025-OIL-Indi-903-CX_AC_QR-A_R2.fastq.gz	OIL-PCR of AR genes in human stool	OTHER	OIL-PCR	METAGENOMIC	PCR
026-OIL-Indi-903-CX_AC_QR-B	SRR25551520	SAMN36827255	PRA-11705-0-903	903	OIL	India	CTX-M,AAC(6'),QnrS	B	026-OIL-Indi-903-CX_AC_QR-B	026-OIL-Indi-903-CX_AC_QR-B_R1.fastq.gz	026-OIL-Indi-903-CX_AC_QR-B_R2.fastq.gz	OIL-PCR of AR genes in human stool	OTHER	OIL-PCR	METAGENOMIC	PCR
027-OIL-Indi-903-CX_AC_QR-B	SRR25551519	SAMN36827255	PRA-11705-0-903	903	OIL	India	CTX-M,AAC(6'),QnrS	B	027-OIL-Indi-903-CX_AC_QR-B	027-OIL-Indi-903-CX_AC_QR-B_R1.fastq.gz	027-OIL-Indi-903-CX_AC_QR-B_R2.fastq.gz	OIL-PCR of AR genes in human stool	OTHER	OIL-PCR	METAGENOMIC	PCR
028-OIL-Indi-912-CX_AC_QR-A	SRR25551518	SAMN36827257	PRA-11720-0-912	912	OIL	India	CTX-M,AAC(6'),QnrS	A	028-OIL-Indi-912-CX_AC_QR-A	028-OIL-Indi-912-CX_AC_QR-A_R1.fastq.gz	028-OIL-Indi-912-CX_AC_QR-A_R2.fastq.gz	OIL-PCR of AR genes in human stool	OTHER	OIL-PCR	METAGENOMIC	PCR
029-OIL-Indi-912-CX_AC_QR-B	SRR25551517	SAMN36827257	PRA-11720-0-912	912	OIL	India	CTX-M,AAC(6'),QnrS	B	029-OIL-Indi-912-CX_AC_QR-B	029-OIL-Indi-912-CX_AC_QR-B_R1.fastq.gz	029-OIL-Indi-912-CX_AC_QR-B_R2.fastq.gz	OIL-PCR of AR genes in human stool	OTHER	OIL-PCR	METAGENOMIC	PCR
030-OIL-Indi-912-CX_AC_QR-B	SRR25551516	SAMN36827257	PRA-11720-0-912	912	OIL	India	CTX-M,AAC(6'),QnrS	B	030-OIL-Indi-912-CX_AC_QR-B	030-OIL-Indi-912-CX_AC_QR-B_R1.fastq.gz	030-OIL-Indi-912-CX_AC_QR-B_R2.fastq.gz	OIL-PCR of AR genes in human stool	OTHER	OIL-PCR	METAGENOMIC	PCR
031-OIL-Indi-920-CX_AC_QR-A	SRR25551515	SAMN36827258	PRA-20172-0-920	920	OIL	India	CTX-M,AAC(6'),QnrS	A	031-OIL-Indi-920-CX_AC_QR-A	031-OIL-Indi-920-CX_AC_QR-A_R1.fastq.gz	031-OIL-Indi-920-CX_AC_QR-A_R2.fastq.gz	OIL-PCR of AR genes in human stool	OTHER	OIL-PCR	METAGENOMIC	PCR
032-OIL-Indi-920-CX_AC_QR-B	SRR25551514	SAMN36827258	PRA-20172-0-920	920	OIL	India	CTX-M,AAC(6'),QnrS	B	032-OIL-Indi-920-CX_AC_QR-B	032-OIL-Indi-920-CX_AC_QR-B_R1.fastq.gz	032-OIL-Indi-920-CX_AC_QR-B_R2.fastq.gz	OIL-PCR of AR genes in human stool	OTHER	OIL-PCR	METAGENOMIC	PCR
033-OIL-Indi-920-CX_AC_QR-B	SRR25551513	SAMN36827258	PRA-20172-0-920	920	OIL	India	CTX-M,AAC(6'),QnrS	B	033-OIL-Indi-920-CX_AC_QR-B	033-OIL-Indi-920-CX_AC_QR-B_R1.fastq.gz	033-OIL-Indi-920-CX_AC_QR-B_R2.fastq.gz	OIL-PCR of AR genes in human stool	OTHER	OIL-PCR	METAGENOMIC	PCR
034-OIL-Indi-928-CX_AC_QR-A	SRR25551511	SAMN36827259	PRA-20248-0-928	928	OIL	India	CTX-M,AAC(6'),QnrS	A	034-OIL-Indi-928-CX_AC_QR-A	034-OIL-Indi-928-CX_AC_QR-A_R1.fastq.gz	034-OIL-Indi-928-CX_AC_QR-A_R2.fastq.gz	OIL-PCR of AR genes in human stool	OTHER	OIL-PCR	METAGENOMIC	PCR
035-OIL-Indi-928-CX_AC_QR-B	SRR25551510	SAMN36827259	PRA-20248-0-928	928	OIL	India	CTX-M,AAC(6'),QnrS	B	035-OIL-Indi-928-CX_AC_QR-B	035-OIL-Indi-928-CX_AC_QR-B_R1.fastq.gz	035-OIL-Indi-928-CX_AC_QR-B_R2.fastq.gz	OIL-PCR of AR genes in human stool	OTHER	OIL-PCR	METAGENOMIC	PCR
036-OIL-Indi-928-CX_AC_QR-B	SRR25551509	SAMN36827259	PRA-20248-0-928	928	OIL	India	CTX-M,AAC(6'),QnrS	B	036-OIL-Indi-928-CX_AC_QR-B	036-OIL-Indi-928-CX_AC_QR-B_R1.fastq.gz	036-OIL-Indi-928-CX_AC_QR-B_R2.fastq.gz	OIL-PCR of AR genes in human stool	OTHER	OIL-PCR	METAGENOMIC	PCR
037-OIL-Indi-937-CX_AC_QR-A	SRR25551508	SAMN36827262	PRA-20246-0-937	937	OIL	India	CTX-M,AAC(6'),QnrS	A	037-OIL-Indi-937-CX_AC_QR-A	037-OIL-Indi-937-CX_AC_QR-A_R1.fastq.gz	037-OIL-Indi-937-CX_AC_QR-A_R2.fastq.gz	OIL-PCR of AR genes in human stool	OTHER	OIL-PCR	METAGENOMIC	PCR
038-OIL-Indi-937-CX_AC_QR-B	SRR25551507	SAMN36827262	PRA-20246-0-937	937	OIL	India	CTX-M,AAC(6'),QnrS	B	038-OIL-Indi-937-CX_AC_QR-B	038-OIL-Indi-937-CX_AC_QR-B_R1.fastq.gz	038-OIL-Indi-937-CX_AC_QR-B_R2.fastq.gz	OIL-PCR of AR genes in human stool	OTHER	OIL-PCR	METAGENOMIC	PCR
039-OIL-Indi-937-CX_AC_QR-B	SRR25551506	SAMN36827262	PRA-20246-0-937	937	OIL	India	CTX-M,AAC(6'),QnrS	B	039-OIL-Indi-937-CX_AC_QR-B	039-OIL-Indi-937-CX_AC_QR-B_R1.fastq.gz	039-OIL-Indi-937-CX_AC_QR-B_R2.fastq.gz	OIL-PCR of AR genes in human stool	OTHER	OIL-PCR	METAGENOMIC	PCR
053-16S-Indi-901-V4-A	SRR25551478	SAMN36827254	PRA-11694-0-901	901	16S	India	16S-V4	A	053-16S-Indi-901-V4-A	053-16S-Indi-901-V4-A_R1.fastq.gz	053-16S-Indi-901-V4-A_R2.fastq.gz	16S sequencing of human stool	AMPLICON	16S	METAGENOMIC	PCR
054-16S-Indi-903-V4-A	SRR25551477	SAMN36827255	PRA-11705-0-903	903	16S	India	16S-V4	A	054-16S-Indi-903-V4-A	054-16S-Indi-903-V4-A_R1.fastq.gz	054-16S-Indi-903-V4-A_R2.fastq.gz	16S sequencing of human stool	AMPLICON	16S	METAGENOMIC	PCR
055-16S-Indi-912-V4-A	SRR25551476	SAMN36827257	PRA-11720-0-912	912	16S	India	16S-V4	A	055-16S-Indi-912-V4-A	055-16S-Indi-912-V4-A_R1.fastq.gz	055-16S-Indi-912-V4-A_R2.fastq.gz	16S sequencing of human stool	AMPLICON	16S	METAGENOMIC	PCR
056-16S-Indi-920-V4-A	SRR25551475	SAMN36827258	PRA-20172-0-920	920	16S	India	16S-V4	A	056-16S-Indi-920-V4-A	056-16S-Indi-920-V4-A_R1.fastq.gz	056-16S-Indi-920-V4-A_R2.fastq.gz	16S sequencing of human stool	AMPLICON	16S	METAGENOMIC	PCR
057-16S-Indi-928-V4-A	SRR25551474	SAMN36827259	PRA-20248-0-928	928	16S	India	16S-V4	A	057-16S-Indi-928-V4-A	057-16S-Indi-928-V4-A_R1.fastq.gz	057-16S-Indi-928-V4-A_R2.fastq.gz	16S sequencing of human stool	AMPLICON	16S	METAGENOMIC	PCR
058-16S-Indi-937-V4-A	SRR25551473	SAMN36827262	PRA-20246-0-937	937	16S	India	16S-V4	A	058-16S-Indi-937-V4-A	058-16S-Indi-937-V4-A_R1.fastq.gz	058-16S-Indi-937-V4-A_R2.fastq.gz	16S sequencing of human stool	AMPLICON	16S	METAGENOMIC	PCR
059-16S-Paki-ST_19-V4-A	SRR25551587	SAMN36827247	ST-1019-ABT	ST_19	16S	Pakistan	16S-V4	A	059-16S-Paki-ST_19-V4-A	059-16S-Paki-ST_19-V4-A_R1.fastq.gz	059-16S-Paki-ST_19-V4-A_R2.fastq.gz	16S sequencing of human stool	AMPLICON	16S	METAGENOMIC	PCR
060-16S-Paki-ST_26-V4-A	SRR25551586	SAMN36827249	ST-1026-ABT	ST_26	16S	Pakistan	16S-V4	A	060-16S-Paki-ST_26-V4-A	060-16S-Paki-ST_26-V4-A_R1.fastq.gz	060-16S-Paki-ST_26-V4-A_R2.fastq.gz	16S sequencing of human stool	AMPLICON	16S	METAGENOMIC	PCR
061-16S-Paki-ST_29-V4-A	SRR25551585	SAMN36827250	ST-1029-ABT	ST_29	16S	Pakistan	16S-V4	A	061-16S-Paki-ST_29-V4-A	061-16S-Paki-ST_29-V4-A_R1.fastq.gz	061-16S-Paki-ST_29-V4-A_R2.fastq.gz	16S sequencing of human stool	AMPLICON	16S	METAGENOMIC	PCR
062-16S-Paki-ST_40-V4-A	SRR25551584	SAMN36827252	ST-1040-ABT	ST_40	16S	Pakistan	16S-V4	A	062-16S-Paki-ST_40-V4-A	062-16S-Paki-ST_40-V4-A_R1.fastq.gz	062-16S-Paki-ST_40-V4-A_R2.fastq.gz	16S sequencing of human stool	AMPLICON	16S	METAGENOMIC	PCR
063-16S-Paki-ST_47-V4-A	SRR25551583	SAMN36827253	ST-1047-ABT	ST_47	16S	Pakistan	16S-V4	A	063-16S-Paki-ST_47-V4-A	063-16S-Paki-ST_47-V4-A_R1.fastq.gz	063-16S-Paki-ST_47-V4-A_R2.fastq.gz	16S sequencing of human stool	AMPLICON	16S	METAGENOMIC	PCR
064-16S-Viet-VH31-V4-A	SRR25551611	SAMN36827263	16ZN-MB-G18-F02	VH31	16S	Vietnam	16S-V4	A	064-16S-Viet-VH31-V4-A	064-16S-Viet-VH31-V4-A_R1.fastq.gz	064-16S-Viet-VH31-V4-A_R2.fastq.gz	16S sequencing of human stool	AMPLICON	16S	METAGENOMIC	PCR
065-16S-Viet-VH32-V4-A	SRR25551610	SAMN36827264	16ZN-MB-G30-F01	VH32	16S	Vietnam	16S-V4	A	065-16S-Viet-VH32-V4-A	065-16S-Viet-VH32-V4-A_R1.fastq.gz	065-16S-Viet-VH32-V4-A_R2.fastq.gz	16S sequencing of human stool	AMPLICON	16S	METAGENOMIC	PCR
066-16S-Viet-VH33-V4-A	SRR25551493	SAMN36827265	16ZN-MB-H41-F02	VH33	16S	Vietnam	16S-V4	A	066-16S-Viet-VH33-V4-A	066-16S-Viet-VH33-V4-A_R1.fastq.gz	066-16S-Viet-VH33-V4-A_R2.fastq.gz	16S sequencing of human stool	AMPLICON	16S	METAGENOMIC	PCR
067-16S-Viet-VH35-V4-A	SRR25551482	SAMN36827266	16ZN-MB-H23-F02	VH35	16S	Vietnam	16S-V4	A	067-16S-Viet-VH35-V4-A	067-16S-Viet-VH35-V4-A_R1.fastq.gz	067-16S-Viet-VH35-V4-A_R2.fastq.gz	16S sequencing of human stool	AMPLICON	16S	METAGENOMIC	PCR
068-16S-Viet-VH38-V4-A	SRR25551599	SAMN36827267	16ZN-MB-G04-F01	VH38	16S	Vietnam	16S-V4	A	068-16S-Viet-VH38-V4-A	068-16S-Viet-VH38-V4-A_R1.fastq.gz	068-16S-Viet-VH38-V4-A_R2.fastq.gz	16S sequencing of human stool	AMPLICON	16S	METAGENOMIC	PCR
069-16S-Viet-VH39-V4-A	SRR25551588	SAMN36827268	16ZN-MB-H07-F02	VH39	16S	Vietnam	16S-V4	A	069-16S-Viet-VH39-V4-A	069-16S-Viet-VH39-V4-A_R1.fastq.gz	069-16S-Viet-VH39-V4-A_R2.fastq.gz	16S sequencing of human stool	AMPLICON	16S	METAGENOMIC	PCR
070-16S-Viet-VH40-V4-A	SRR25551577	SAMN36827269	16ZN-MB-H07-F01	VH40	16S	Vietnam	16S-V4	A	070-16S-Viet-VH40-V4-A	070-16S-Viet-VH40-V4-A_R1.fastq.gz	070-16S-Viet-VH40-V4-A_R2.fastq.gz	16S sequencing of human stool	AMPLICON	16S	METAGENOMIC	PCR
071-16S-Viet-VH41-V4-A	SRR25551566	SAMN36827270	16ZN-MB-H04-F01	VH41	16S	Vietnam	16S-V4	A	071-16S-Viet-VH41-V4-A	071-16S-Viet-VH41-V4-A_R1.fastq.gz	071-16S-Viet-VH41-V4-A_R2.fastq.gz	16S sequencing of human stool	AMPLICON	16S	METAGENOMIC	PCR
072-16S-Viet-VH42-V4-A	SRR25551555	SAMN36827271	16ZN-MB-H14-F02	VH42	16S	Vietnam	16S-V4	A	072-16S-Viet-VH42-V4-A	072-16S-Viet-VH42-V4-A_R1.fastq.gz	072-16S-Viet-VH42-V4-A_R2.fastq.gz	16S sequencing of human stool	AMPLICON	16S	METAGENOMIC	PCR
300-OIL-Viet-VH31-CX_AC_QR-A	SRR25551501	SAMN36827263	16ZN-MB-G18-F02	VH31	OIL	Vietnam	CTX-M,AAC(6'),QnrS	A	300-OIL-Viet-VH31-CX_AC_QR-A	300-OIL-Viet-VH31-CX_AC_QR-A_R1.fastq.gz	300-OIL-Viet-VH31-CX_AC_QR-A_R2.fastq.gz	OIL-PCR of AR genes in human stool	OTHER	OIL-PCR	METAGENOMIC	PCR
301-OIL-Viet-VH32-CX_AC_QR-A	SRR25551498	SAMN36827264	16ZN-MB-G30-F01	VH32	OIL	Vietnam	CTX-M,AAC(6'),QnrS	A	301-OIL-Viet-VH32-CX_AC_QR-A	301-OIL-Viet-VH32-CX_AC_QR-A_R1.fastq.gz	301-OIL-Viet-VH32-CX_AC_QR-A_R2.fastq.gz	OIL-PCR of AR genes in human stool	OTHER	OIL-PCR	METAGENOMIC	PCR
302-OIL-Viet-VH33-CX_AC_QR-A	SRR25551497	SAMN36827265	16ZN-MB-H41-F02	VH33	OIL	Vietnam	CTX-M,AAC(6'),QnrS	A	302-OIL-Viet-VH33-CX_AC_QR-A	302-OIL-Viet-VH33-CX_AC_QR-A_R1.fastq.gz	302-OIL-Viet-VH33-CX_AC_QR-A_R2.fastq.gz	OIL-PCR of AR genes in human stool	OTHER	OIL-PCR	METAGENOMIC	PCR
303-OIL-Viet-VH35-CX_AC_QR-A	SRR25551496	SAMN36827266	16ZN-MB-H23-F02	VH35	OIL	Vietnam	CTX-M,AAC(6'),QnrS	A	303-OIL-Viet-VH35-CX_AC_QR-A	303-OIL-Viet-VH35-CX_AC_QR-A_R1.fastq.gz	303-OIL-Viet-VH35-CX_AC_QR-A_R2.fastq.gz	OIL-PCR of AR genes in human stool	OTHER	OIL-PCR	METAGENOMIC	PCR
304-OIL-Viet-VH38-CX_AC_QR-A	SRR25551495	SAMN36827267	16ZN-MB-G04-F01	VH38	OIL	Vietnam	CTX-M,AAC(6'),QnrS	A	304-OIL-Viet-VH38-CX_AC_QR-A	304-OIL-Viet-VH38-CX_AC_QR-A_R1.fastq.gz	304-OIL-Viet-VH38-CX_AC_QR-A_R2.fastq.gz	OIL-PCR of AR genes in human stool	OTHER	OIL-PCR	METAGENOMIC	PCR
305-OIL-Viet-VH39-CX_AC_QR-A	SRR25551494	SAMN36827268	16ZN-MB-H07-F02	VH39	OIL	Vietnam	CTX-M,AAC(6'),QnrS	A	305-OIL-Viet-VH39-CX_AC_QR-A	305-OIL-Viet-VH39-CX_AC_QR-A_R1.fastq.gz	305-OIL-Viet-VH39-CX_AC_QR-A_R2.fastq.gz	OIL-PCR of AR genes in human stool	OTHER	OIL-PCR	METAGENOMIC	PCR
306-OIL-Viet-VH40-CX_AC_QR-A	SRR25551492	SAMN36827269	16ZN-MB-H07-F01	VH40	OIL	Vietnam	CTX-M,AAC(6'),QnrS	A	306-OIL-Viet-VH40-CX_AC_QR-A	306-OIL-Viet-VH40-CX_AC_QR-A_R1.fastq.gz	306-OIL-Viet-VH40-CX_AC_QR-A_R2.fastq.gz	OIL-PCR of AR genes in human stool	OTHER	OIL-PCR	METAGENOMIC	PCR
307-OIL-Viet-VH31-CX_AC_QR-B	SRR25551491	SAMN36827263	16ZN-MB-G18-F02	VH31	OIL	Vietnam	CTX-M,AAC(6'),QnrS	B	307-OIL-Viet-VH31-CX_AC_QR-B	307-OIL-Viet-VH31-CX_AC_QR-B_R1.fastq.gz	307-OIL-Viet-VH31-CX_AC_QR-B_R2.fastq.gz	OIL-PCR of AR genes in human stool	OTHER	OIL-PCR	METAGENOMIC	PCR
308-OIL-Viet-VH32-CX_AC_QR-B	SRR25551490	SAMN36827264	16ZN-MB-G30-F01	VH32	OIL	Vietnam	CTX-M,AAC(6'),QnrS	B	308-OIL-Viet-VH32-CX_AC_QR-B	308-OIL-Viet-VH32-CX_AC_QR-B_R1.fastq.gz	308-OIL-Viet-VH32-CX_AC_QR-B_R2.fastq.gz	OIL-PCR of AR genes in human stool	OTHER	OIL-PCR	METAGENOMIC	PCR
309-OIL-Viet-VH33-CX_AC_QR-B	SRR25551489	SAMN36827265	16ZN-MB-H41-F02	VH33	OIL	Vietnam	CTX-M,AAC(6'),QnrS	B	309-OIL-Viet-VH33-CX_AC_QR-B	309-OIL-Viet-VH33-CX_AC_QR-B_R1.fastq.gz	309-OIL-Viet-VH33-CX_AC_QR-B_R2.fastq.gz	OIL-PCR of AR genes in human stool	OTHER	OIL-PCR	METAGENOMIC	PCR
311-OIL-Viet-VH35-CX_AC_QR-B	SRR25551488	SAMN36827266	16ZN-MB-H23-F02	VH35	OIL	Vietnam	CTX-M,AAC(6'),QnrS	B	311-OIL-Viet-VH35-CX_AC_QR-B	311-OIL-Viet-VH35-CX_AC_QR-B_R1.fastq.gz	311-OIL-Viet-VH35-CX_AC_QR-B_R2.fastq.gz	OIL-PCR of AR genes in human stool	OTHER	OIL-PCR	METAGENOMIC	PCR
312-OIL-Viet-VH38-CX_AC_QR-B	SRR25551487	SAMN36827267	16ZN-MB-G04-F01	VH38	OIL	Vietnam	CTX-M,AAC(6'),QnrS	B	312-OIL-Viet-VH38-CX_AC_QR-B	312-OIL-Viet-VH38-CX_AC_QR-B_R1.fastq.gz	312-OIL-Viet-VH38-CX_AC_QR-B_R2.fastq.gz	OIL-PCR of AR genes in human stool	OTHER	OIL-PCR	METAGENOMIC	PCR
313-OIL-Viet-VH39-CX_AC_QR-B	SRR25551486	SAMN36827268	16ZN-MB-H07-F02	VH39	OIL	Vietnam	CTX-M,AAC(6'),QnrS	B	313-OIL-Viet-VH39-CX_AC_QR-B	313-OIL-Viet-VH39-CX_AC_QR-B_R1.fastq.gz	313-OIL-Viet-VH39-CX_AC_QR-B_R2.fastq.gz	OIL-PCR of AR genes in human stool	OTHER	OIL-PCR	METAGENOMIC	PCR
314-OIL-Viet-VH40-CX_AC_QR-B	SRR25551485	SAMN36827269	16ZN-MB-H07-F01	VH40	OIL	Vietnam	CTX-M,AAC(6'),QnrS	B	314-OIL-Viet-VH40-CX_AC_QR-B	314-OIL-Viet-VH40-CX_AC_QR-B_R1.fastq.gz	314-OIL-Viet-VH40-CX_AC_QR-B_R2.fastq.gz	OIL-PCR of AR genes in human stool	OTHER	OIL-PCR	METAGENOMIC	PCR
315-OIL-Viet-VH31-CX_AC_QR-C	SRR25551484	SAMN36827263	16ZN-MB-G18-F02	VH31	OIL	Vietnam	CTX-M,AAC(6'),QnrS	C	315-OIL-Viet-VH31-CX_AC_QR-C	315-OIL-Viet-VH31-CX_AC_QR-C_R1.fastq.gz	315-OIL-Viet-VH31-CX_AC_QR-C_R2.fastq.gz	OIL-PCR of AR genes in human stool	OTHER	OIL-PCR	METAGENOMIC	PCR
316-OIL-Viet-VH32-CX_AC_QR-C	SRR25551483	SAMN36827264	16ZN-MB-G30-F01	VH32	OIL	Vietnam	CTX-M,AAC(6'),QnrS	C	316-OIL-Viet-VH32-CX_AC_QR-C	316-OIL-Viet-VH32-CX_AC_QR-C_R1.fastq.gz	316-OIL-Viet-VH32-CX_AC_QR-C_R2.fastq.gz	OIL-PCR of AR genes in human stool	OTHER	OIL-PCR	METAGENOMIC	PCR
317-OIL-Viet-VH33-CX_AC_QR-C	SRR25551481	SAMN36827265	16ZN-MB-H41-F02	VH33	OIL	Vietnam	CTX-M,AAC(6'),QnrS	C	317-OIL-Viet-VH33-CX_AC_QR-C	317-OIL-Viet-VH33-CX_AC_QR-C_R1.fastq.gz	317-OIL-Viet-VH33-CX_AC_QR-C_R2.fastq.gz	OIL-PCR of AR genes in human stool	OTHER	OIL-PCR	METAGENOMIC	PCR
319-OIL-Viet-VH35-CX_AC_QR-C	SRR25551480	SAMN36827266	16ZN-MB-H23-F02	VH35	OIL	Vietnam	CTX-M,AAC(6'),QnrS	C	319-OIL-Viet-VH35-CX_AC_QR-C	319-OIL-Viet-VH35-CX_AC_QR-C_R1.fastq.gz	319-OIL-Viet-VH35-CX_AC_QR-C_R2.fastq.gz	OIL-PCR of AR genes in human stool	OTHER	OIL-PCR	METAGENOMIC	PCR
320-OIL-Viet-VH38-CX_AC_QR-C	SRR25551607	SAMN36827267	16ZN-MB-G04-F01	VH38	OIL	Vietnam	CTX-M,AAC(6'),QnrS	C	320-OIL-Viet-VH38-CX_AC_QR-C	320-OIL-Viet-VH38-CX_AC_QR-C_R1.fastq.gz	320-OIL-Viet-VH38-CX_AC_QR-C_R2.fastq.gz	OIL-PCR of AR genes in human stool	OTHER	OIL-PCR	METAGENOMIC	PCR
321-OIL-Viet-VH39-CX_AC_QR-C	SRR25551606	SAMN36827268	16ZN-MB-H07-F02	VH39	OIL	Vietnam	CTX-M,AAC(6'),QnrS	C	321-OIL-Viet-VH39-CX_AC_QR-C	321-OIL-Viet-VH39-CX_AC_QR-C_R1.fastq.gz	321-OIL-Viet-VH39-CX_AC_QR-C_R2.fastq.gz	OIL-PCR of AR genes in human stool	OTHER	OIL-PCR	METAGENOMIC	PCR
322-OIL-Viet-VH40-CX_AC_QR-C	SRR25551605	SAMN36827269	16ZN-MB-H07-F01	VH40	OIL	Vietnam	CTX-M,AAC(6'),QnrS	C	322-OIL-Viet-VH40-CX_AC_QR-C	322-OIL-Viet-VH40-CX_AC_QR-C_R1.fastq.gz	322-OIL-Viet-VH40-CX_AC_QR-C_R2.fastq.gz	OIL-PCR of AR genes in human stool	OTHER	OIL-PCR	METAGENOMIC	PCR
323-OIL-Viet-VH41-CX_AC_QR-A	SRR25551604	SAMN36827270	16ZN-MB-H04-F01	VH41	OIL	Vietnam	CTX-M,AAC(6'),QnrS	A	323-OIL-Viet-VH41-CX_AC_QR-A	323-OIL-Viet-VH41-CX_AC_QR-A_R1.fastq.gz	323-OIL-Viet-VH41-CX_AC_QR-A_R2.fastq.gz	OIL-PCR of AR genes in human stool	OTHER	OIL-PCR	METAGENOMIC	PCR
324-OIL-Viet-VH42-CX_AC_QR-A	SRR25551603	SAMN36827271	16ZN-MB-H14-F02	VH42	OIL	Vietnam	CTX-M,AAC(6'),QnrS	A	324-OIL-Viet-VH42-CX_AC_QR-A	324-OIL-Viet-VH42-CX_AC_QR-A_R1.fastq.gz	324-OIL-Viet-VH42-CX_AC_QR-A_R2.fastq.gz	OIL-PCR of AR genes in human stool	OTHER	OIL-PCR	METAGENOMIC	PCR
325-OIL-Paki-ST_19-CX_AC_QR-A	SRR25551559	SAMN36827247	ST-1019-ABT	ST_19	OIL	Pakistan	CTX-M,AAC(6'),QnrS	A	325-OIL-Paki-ST_19-CX_AC_QR-A	325-OIL-Paki-ST_19-CX_AC_QR-A_R1.fastq.gz	325-OIL-Paki-ST_19-CX_AC_QR-A_R2.fastq.gz	OIL-PCR of AR genes in human stool	OTHER	OIL-PCR	METAGENOMIC	PCR
326-OIL-Paki-ST_26-CX_AC_QR-A	SRR25551558	SAMN36827249	ST-1026-ABT	ST_26	OIL	Pakistan	CTX-M,AAC(6'),QnrS	A	326-OIL-Paki-ST_26-CX_AC_QR-A	326-OIL-Paki-ST_26-CX_AC_QR-A_R1.fastq.gz	326-OIL-Paki-ST_26-CX_AC_QR-A_R2.fastq.gz	OIL-PCR of AR genes in human stool	OTHER	OIL-PCR	METAGENOMIC	PCR
327-OIL-Paki-ST_29-CX_AC_QR-A	SRR25551557	SAMN36827250	ST-1029-ABT	ST_29	OIL	Pakistan	CTX-M,AAC(6'),QnrS	A	327-OIL-Paki-ST_29-CX_AC_QR-A	327-OIL-Paki-ST_29-CX_AC_QR-A_R1.fastq.gz	327-OIL-Paki-ST_29-CX_AC_QR-A_R2.fastq.gz	OIL-PCR of AR genes in human stool	OTHER	OIL-PCR	METAGENOMIC	PCR
328-OIL-Paki-ST_40-CX_AC_QR-A	SRR25551556	SAMN36827252	ST-1040-ABT	ST_40	OIL	Pakistan	CTX-M,AAC(6'),QnrS	A	328-OIL-Paki-ST_40-CX_AC_QR-A	328-OIL-Paki-ST_40-CX_AC_QR-A_R1.fastq.gz	328-OIL-Paki-ST_40-CX_AC_QR-A_R2.fastq.gz	OIL-PCR of AR genes in human stool	OTHER	OIL-PCR	METAGENOMIC	PCR
329-OIL-Paki-ST_47-CX_AC_QR-A	SRR25551554	SAMN36827253	ST-1047-ABT	ST_47	OIL	Pakistan	CTX-M,AAC(6'),QnrS	A	329-OIL-Paki-ST_47-CX_AC_QR-A	329-OIL-Paki-ST_47-CX_AC_QR-A_R1.fastq.gz	329-OIL-Paki-ST_47-CX_AC_QR-A_R2.fastq.gz	OIL-PCR of AR genes in human stool	OTHER	OIL-PCR	METAGENOMIC	PCR
331-OIL-Viet-VH41-CX_AC_QR-B	SRR25551602	SAMN36827270	16ZN-MB-H04-F01	VH41	OIL	Vietnam	CTX-M,AAC(6'),QnrS	B	331-OIL-Viet-VH41-CX_AC_QR-B	331-OIL-Viet-VH41-CX_AC_QR-B_R1.fastq.gz	331-OIL-Viet-VH41-CX_AC_QR-B_R2.fastq.gz	OIL-PCR of AR genes in human stool	OTHER	OIL-PCR	METAGENOMIC	PCR
332-OIL-Viet-VH42-CX_AC_QR-B	SRR25551601	SAMN36827271	16ZN-MB-H14-F02	VH42	OIL	Vietnam	CTX-M,AAC(6'),QnrS	B	332-OIL-Viet-VH42-CX_AC_QR-B	332-OIL-Viet-VH42-CX_AC_QR-B_R1.fastq.gz	332-OIL-Viet-VH42-CX_AC_QR-B_R2.fastq.gz	OIL-PCR of AR genes in human stool	OTHER	OIL-PCR	METAGENOMIC	PCR
333-OIL-Paki-ST_19-CX_AC_QR-B	SRR25551553	SAMN36827247	ST-1019-ABT	ST_19	OIL	Pakistan	CTX-M,AAC(6'),QnrS	B	333-OIL-Paki-ST_19-CX_AC_QR-B	333-OIL-Paki-ST_19-CX_AC_QR-B_R1.fastq.gz	333-OIL-Paki-ST_19-CX_AC_QR-B_R2.fastq.gz	OIL-PCR of AR genes in human stool	OTHER	OIL-PCR	METAGENOMIC	PCR
334-OIL-Paki-ST_26-CX_AC_QR-B	SRR25551552	SAMN36827249	ST-1026-ABT	ST_26	OIL	Pakistan	CTX-M,AAC(6'),QnrS	B	334-OIL-Paki-ST_26-CX_AC_QR-B	334-OIL-Paki-ST_26-CX_AC_QR-B_R1.fastq.gz	334-OIL-Paki-ST_26-CX_AC_QR-B_R2.fastq.gz	OIL-PCR of AR genes in human stool	OTHER	OIL-PCR	METAGENOMIC	PCR
335-OIL-Paki-ST_29-CX_AC_QR-B	SRR25551551	SAMN36827250	ST-1029-ABT	ST_29	OIL	Pakistan	CTX-M,AAC(6'),QnrS	B	335-OIL-Paki-ST_29-CX_AC_QR-B	335-OIL-Paki-ST_29-CX_AC_QR-B_R1.fastq.gz	335-OIL-Paki-ST_29-CX_AC_QR-B_R2.fastq.gz	OIL-PCR of AR genes in human stool	OTHER	OIL-PCR	METAGENOMIC	PCR
336-OIL-Paki-ST_40-CX_AC_QR-B	SRR25551550	SAMN36827252	ST-1040-ABT	ST_40	OIL	Pakistan	CTX-M,AAC(6'),QnrS	B	336-OIL-Paki-ST_40-CX_AC_QR-B	336-OIL-Paki-ST_40-CX_AC_QR-B_R1.fastq.gz	336-OIL-Paki-ST_40-CX_AC_QR-B_R2.fastq.gz	OIL-PCR of AR genes in human stool	OTHER	OIL-PCR	METAGENOMIC	PCR
337-OIL-Paki-ST_47-CX_AC_QR-B	SRR25551549	SAMN36827253	ST-1047-ABT	ST_47	OIL	Pakistan	CTX-M,AAC(6'),QnrS	B	337-OIL-Paki-ST_47-CX_AC_QR-B	337-OIL-Paki-ST_47-CX_AC_QR-B_R1.fastq.gz	337-OIL-Paki-ST_47-CX_AC_QR-B_R2.fastq.gz	OIL-PCR of AR genes in human stool	OTHER	OIL-PCR	METAGENOMIC	PCR
339-OIL-Viet-VH41-CX_AC_QR-C	SRR25551600	SAMN36827270	16ZN-MB-H04-F01	VH41	OIL	Vietnam	CTX-M,AAC(6'),QnrS	C	339-OIL-Viet-VH41-CX_AC_QR-C	339-OIL-Viet-VH41-CX_AC_QR-C_R1.fastq.gz	339-OIL-Viet-VH41-CX_AC_QR-C_R2.fastq.gz	OIL-PCR of AR genes in human stool	OTHER	OIL-PCR	METAGENOMIC	PCR
340-OIL-Viet-VH42-CX_AC_QR-C	SRR25551598	SAMN36827271	16ZN-MB-H14-F02	VH42	OIL	Vietnam	CTX-M,AAC(6'),QnrS	C	340-OIL-Viet-VH42-CX_AC_QR-C	340-OIL-Viet-VH42-CX_AC_QR-C_R1.fastq.gz	340-OIL-Viet-VH42-CX_AC_QR-C_R2.fastq.gz	OIL-PCR of AR genes in human stool	OTHER	OIL-PCR	METAGENOMIC	PCR
341-OIL-Paki-ST_19-CX_AC_QR-C	SRR25551548	SAMN36827247	ST-1019-ABT	ST_19	OIL	Pakistan	CTX-M,AAC(6'),QnrS	C	341-OIL-Paki-ST_19-CX_AC_QR-C	341-OIL-Paki-ST_19-CX_AC_QR-C_R1.fastq.gz	341-OIL-Paki-ST_19-CX_AC_QR-C_R2.fastq.gz	OIL-PCR of AR genes in human stool	OTHER	OIL-PCR	METAGENOMIC	PCR
342-OIL-Paki-ST_26-CX_AC_QR-C	SRR25551547	SAMN36827249	ST-1026-ABT	ST_26	OIL	Pakistan	CTX-M,AAC(6'),QnrS	C	342-OIL-Paki-ST_26-CX_AC_QR-C	342-OIL-Paki-ST_26-CX_AC_QR-C_R1.fastq.gz	342-OIL-Paki-ST_26-CX_AC_QR-C_R2.fastq.gz	OIL-PCR of AR genes in human stool	OTHER	OIL-PCR	METAGENOMIC	PCR
343-OIL-Paki-ST_29-CX_AC_QR-C	SRR25551546	SAMN36827250	ST-1029-ABT	ST_29	OIL	Pakistan	CTX-M,AAC(6'),QnrS	C	343-OIL-Paki-ST_29-CX_AC_QR-C	343-OIL-Paki-ST_29-CX_AC_QR-C_R1.fastq.gz	343-OIL-Paki-ST_29-CX_AC_QR-C_R2.fastq.gz	OIL-PCR of AR genes in human stool	OTHER	OIL-PCR	METAGENOMIC	PCR
344-OIL-Paki-ST_40-CX_AC_QR-C	SRR25551545	SAMN36827252	ST-1040-ABT	ST_40	OIL	Pakistan	CTX-M,AAC(6'),QnrS	C	344-OIL-Paki-ST_40-CX_AC_QR-C	344-OIL-Paki-ST_40-CX_AC_QR-C_R1.fastq.gz	344-OIL-Paki-ST_40-CX_AC_QR-C_R2.fastq.gz	OIL-PCR of AR genes in human stool	OTHER	OIL-PCR	METAGENOMIC	PCR
345-OIL-Paki-ST_47-CX_AC_QR-C	SRR25551479	SAMN36827253	ST-1047-ABT	ST_47	OIL	Pakistan	CTX-M,AAC(6'),QnrS	C	345-OIL-Paki-ST_47-CX_AC_QR-C	345-OIL-Paki-ST_47-CX_AC_QR-C_R1.fastq.gz	345-OIL-Paki-ST_47-CX_AC_QR-C_R2.fastq.gz	OIL-PCR of AR genes in human stool	OTHER	OIL-PCR	METAGENOMIC	PCR
347-OIL-Indi-901-CX_AC_QR-D	SRR25551505	SAMN36827254	PRA-11694-0-901	901	OIL	India	CTX-M,AAC(6'),QnrS	D	347-OIL-Indi-901-CX_AC_QR-D	347-OIL-Indi-901-CX_AC_QR-D_R1.fastq.gz	347-OIL-Indi-901-CX_AC_QR-D_R2.fastq.gz	OIL-PCR of AR genes in human stool	OTHER	OIL-PCR	METAGENOMIC	PCR
348-OIL-Indi-928-CX_AC_QR-D	SRR25551504	SAMN36827259	PRA-20248-0-928	928	OIL	India	CTX-M,AAC(6'),QnrS	D	348-OIL-Indi-928-CX_AC_QR-D	348-OIL-Indi-928-CX_AC_QR-D_R1.fastq.gz	348-OIL-Indi-928-CX_AC_QR-D_R2.fastq.gz	OIL-PCR of AR genes in human stool	OTHER	OIL-PCR	METAGENOMIC	PCR
350-OIL-Viet-VH32-CX_AC_QR-D	SRR25551597	SAMN36827264	16ZN-MB-G30-F01	VH32	OIL	Vietnam	CTX-M,AAC(6'),QnrS	D	350-OIL-Viet-VH32-CX_AC_QR-D	350-OIL-Viet-VH32-CX_AC_QR-D_R1.fastq.gz	350-OIL-Viet-VH32-CX_AC_QR-D_R2.fastq.gz	OIL-PCR of AR genes in human stool	OTHER	OIL-PCR	METAGENOMIC	PCR
351-OIL-Viet-VH33-CX_AC_QR-D	SRR25551596	SAMN36827265	16ZN-MB-H41-F02	VH33	OIL	Vietnam	CTX-M,AAC(6'),QnrS	D	351-OIL-Viet-VH33-CX_AC_QR-D	351-OIL-Viet-VH33-CX_AC_QR-D_R1.fastq.gz	351-OIL-Viet-VH33-CX_AC_QR-D_R2.fastq.gz	OIL-PCR of AR genes in human stool	OTHER	OIL-PCR	METAGENOMIC	PCR
352-OIL-Viet-VH41-CX_AC_QR-D	SRR25551595	SAMN36827270	16ZN-MB-H04-F01	VH41	OIL	Vietnam	CTX-M,AAC(6'),QnrS	D	352-OIL-Viet-VH41-CX_AC_QR-D	352-OIL-Viet-VH41-CX_AC_QR-D_R1.fastq.gz	352-OIL-Viet-VH41-CX_AC_QR-D_R2.fastq.gz	OIL-PCR of AR genes in human stool	OTHER	OIL-PCR	METAGENOMIC	PCR
355-OIL-Indi-901-CX_AC_QR-E	SRR25551503	SAMN36827254	PRA-11694-0-901	901	OIL	India	CTX-M,AAC(6'),QnrS	E	355-OIL-Indi-901-CX_AC_QR-E	355-OIL-Indi-901-CX_AC_QR-E_R1.fastq.gz	355-OIL-Indi-901-CX_AC_QR-E_R2.fastq.gz	OIL-PCR of AR genes in human stool	OTHER	OIL-PCR	METAGENOMIC	PCR
356-OIL-Indi-928-CX_AC_QR-E	SRR25551502	SAMN36827259	PRA-20248-0-928	928	OIL	India	CTX-M,AAC(6'),QnrS	E	356-OIL-Indi-928-CX_AC_QR-E	356-OIL-Indi-928-CX_AC_QR-E_R1.fastq.gz	356-OIL-Indi-928-CX_AC_QR-E_R2.fastq.gz	OIL-PCR of AR genes in human stool	OTHER	OIL-PCR	METAGENOMIC	PCR
358-OIL-Viet-VH32-CX_AC_QR-E	SRR25551594	SAMN36827264	16ZN-MB-G30-F01	VH32	OIL	Vietnam	CTX-M,AAC(6'),QnrS	E	358-OIL-Viet-VH32-CX_AC_QR-E	358-OIL-Viet-VH32-CX_AC_QR-E_R1.fastq.gz	358-OIL-Viet-VH32-CX_AC_QR-E_R2.fastq.gz	OIL-PCR of AR genes in human stool	OTHER	OIL-PCR	METAGENOMIC	PCR
359-OIL-Viet-VH33-CX_AC_QR-E	SRR25551593	SAMN36827265	16ZN-MB-H41-F02	VH33	OIL	Vietnam	CTX-M,AAC(6'),QnrS	E	359-OIL-Viet-VH33-CX_AC_QR-E	359-OIL-Viet-VH33-CX_AC_QR-E_R1.fastq.gz	359-OIL-Viet-VH33-CX_AC_QR-E_R2.fastq.gz	OIL-PCR of AR genes in human stool	OTHER	OIL-PCR	METAGENOMIC	PCR
360-OIL-Viet-VH41-CX_AC_QR-E	SRR25551592	SAMN36827270	16ZN-MB-H04-F01	VH41	OIL	Vietnam	CTX-M,AAC(6'),QnrS	E	360-OIL-Viet-VH41-CX_AC_QR-E	360-OIL-Viet-VH41-CX_AC_QR-E_R1.fastq.gz	360-OIL-Viet-VH41-CX_AC_QR-E_R2.fastq.gz	OIL-PCR of AR genes in human stool	OTHER	OIL-PCR	METAGENOMIC	PCR
363-OIL-Indi-901-CX_AC_QR-F	SRR25551500	SAMN36827254	PRA-11694-0-901	901	OIL	India	CTX-M,AAC(6'),QnrS	F	363-OIL-Indi-901-CX_AC_QR-F	363-OIL-Indi-901-CX_AC_QR-F_R1.fastq.gz	363-OIL-Indi-901-CX_AC_QR-F_R2.fastq.gz	OIL-PCR of AR genes in human stool	OTHER	OIL-PCR	METAGENOMIC	PCR
364-OIL-Indi-928-CX_AC_QR-F	SRR25551499	SAMN36827259	PRA-20248-0-928	928	OIL	India	CTX-M,AAC(6'),QnrS	F	364-OIL-Indi-928-CX_AC_QR-F	364-OIL-Indi-928-CX_AC_QR-F_R1.fastq.gz	364-OIL-Indi-928-CX_AC_QR-F_R2.fastq.gz	OIL-PCR of AR genes in human stool	OTHER	OIL-PCR	METAGENOMIC	PCR
366-OIL-Viet-VH32-CX_AC_QR-F	SRR25551591	SAMN36827264	16ZN-MB-G30-F01	VH32	OIL	Vietnam	CTX-M,AAC(6'),QnrS	F	366-OIL-Viet-VH32-CX_AC_QR-F	366-OIL-Viet-VH32-CX_AC_QR-F_R1.fastq.gz	366-OIL-Viet-VH32-CX_AC_QR-F_R2.fastq.gz	OIL-PCR of AR genes in human stool	OTHER	OIL-PCR	METAGENOMIC	PCR
367-OIL-Viet-VH33-CX_AC_QR-F	SRR25551590	SAMN36827265	16ZN-MB-H41-F02	VH33	OIL	Vietnam	CTX-M,AAC(6'),QnrS	F	367-OIL-Viet-VH33-CX_AC_QR-F	367-OIL-Viet-VH33-CX_AC_QR-F_R1.fastq.gz	367-OIL-Viet-VH33-CX_AC_QR-F_R2.fastq.gz	OIL-PCR of AR genes in human stool	OTHER	OIL-PCR	METAGENOMIC	PCR
368-OIL-Viet-VH41-CX_AC_QR-F	SRR25551589	SAMN36827270	16ZN-MB-H04-F01	VH41	OIL	Vietnam	CTX-M,AAC(6'),QnrS	F	368-OIL-Viet-VH41-CX_AC_QR-F	368-OIL-Viet-VH41-CX_AC_QR-F_R1.fastq.gz	368-OIL-Viet-VH41-CX_AC_QR-F_R2.fastq.gz	OIL-PCR of AR genes in human stool	OTHER	OIL-PCR	METAGENOMIC	PCR
407-OIL-Indi-903-Cfi_Cep_Cbl-A	SRR25551541	SAMN36827255	PRA-11705-0-903	903	OIL	India	CfiA,CepA,CblA	A	407-OIL-Indi-903-Cfi_Cep_Cbl-A	407-OIL-Indi-903-Cfi_Cep_Cbl-A_R1.fastq.gz	407-OIL-Indi-903-Cfi_Cep_Cbl-A_R2.fastq.gz	OIL-PCR of commensal AR genes in human stool	OTHER	OIL-PCR	METAGENOMIC	PCR
408-OIL-Indi-905-Cfi_Cep_Cbl-A	SRR25551540	SAMN36827256	PRA-11691-0-905	905	OIL	India	CfiA,CepA,CblA	A	408-OIL-Indi-905-Cfi_Cep_Cbl-A	408-OIL-Indi-905-Cfi_Cep_Cbl-A_R1.fastq.gz	408-OIL-Indi-905-Cfi_Cep_Cbl-A_R2.fastq.gz	OIL-PCR of commensal AR genes in human stool	OTHER	OIL-PCR	METAGENOMIC	PCR
415-OIL-Indi-903-Cfi_Cep_Cbl-B	SRR25551539	SAMN36827255	PRA-11705-0-903	903	OIL	India	CfiA,CepA,CblA	B	415-OIL-Indi-903-Cfi_Cep_Cbl-B	415-OIL-Indi-903-Cfi_Cep_Cbl-B_R1.fastq.gz	415-OIL-Indi-903-Cfi_Cep_Cbl-B_R2.fastq.gz	OIL-PCR of commensal AR genes in human stool	OTHER	OIL-PCR	METAGENOMIC	PCR
416-OIL-Indi-905-Cfi_Cep_Cbl-B	SRR25551538	SAMN36827256	PRA-11691-0-905	905	OIL	India	CfiA,CepA,CblA	B	416-OIL-Indi-905-Cfi_Cep_Cbl-B	416-OIL-Indi-905-Cfi_Cep_Cbl-B_R1.fastq.gz	416-OIL-Indi-905-Cfi_Cep_Cbl-B_R2.fastq.gz	OIL-PCR of commensal AR genes in human stool	OTHER	OIL-PCR	METAGENOMIC	PCR
423-OIL-Indi-903-Cfi_Cep_Cbl-C	SRR25551537	SAMN36827255	PRA-11705-0-903	903	OIL	India	CfiA,CepA,CblA	C	423-OIL-Indi-903-Cfi_Cep_Cbl-C	423-OIL-Indi-903-Cfi_Cep_Cbl-C_R1.fastq.gz	423-OIL-Indi-903-Cfi_Cep_Cbl-C_R2.fastq.gz	OIL-PCR of commensal AR genes in human stool	OTHER	OIL-PCR	METAGENOMIC	PCR
424-OIL-Indi-905-Cfi_Cep_Cbl-C	SRR25551536	SAMN36827256	PRA-11691-0-905	905	OIL	India	CfiA,CepA,CblA	C	424-OIL-Indi-905-Cfi_Cep_Cbl-C	424-OIL-Indi-905-Cfi_Cep_Cbl-C_R1.fastq.gz	424-OIL-Indi-905-Cfi_Cep_Cbl-C_R2.fastq.gz	OIL-PCR of commensal AR genes in human stool	OTHER	OIL-PCR	METAGENOMIC	PCR
425-OIL-Indi-912-Cfi_Cep_Cbl-A	SRR25551535	SAMN36827257	PRA-11720-0-912	912	OIL	India	CfiA,CepA,CblA	A	425-OIL-Indi-912-Cfi_Cep_Cbl-A	425-OIL-Indi-912-Cfi_Cep_Cbl-A_R1.fastq.gz	425-OIL-Indi-912-Cfi_Cep_Cbl-A_R2.fastq.gz	OIL-PCR of commensal AR genes in human stool	OTHER	OIL-PCR	METAGENOMIC	PCR
426-OIL-Indi-930-Cfi_Cep_Cbl-A	SRR25551533	SAMN36827260	PRA-20261-0-930	930	OIL	India	CfiA,CepA,CblA	A	426-OIL-Indi-930-Cfi_Cep_Cbl-A	426-OIL-Indi-930-Cfi_Cep_Cbl-A_R1.fastq.gz	426-OIL-Indi-930-Cfi_Cep_Cbl-A_R2.fastq.gz	OIL-PCR of commensal AR genes in human stool	OTHER	OIL-PCR	METAGENOMIC	PCR
427-OIL-Indi-933-Cfi_Cep_Cbl-A	SRR25551532	SAMN36827261	PRA-30008-0-933	933	OIL	India	CfiA,CepA,CblA	A	427-OIL-Indi-933-Cfi_Cep_Cbl-A	427-OIL-Indi-933-Cfi_Cep_Cbl-A_R1.fastq.gz	427-OIL-Indi-933-Cfi_Cep_Cbl-A_R2.fastq.gz	OIL-PCR of commensal AR genes in human stool	OTHER	OIL-PCR	METAGENOMIC	PCR
428-OIL-Paki-ST_08-Cfi_Cep_Cbl-A	SRR25551575	SAMN36827246	ST-1008-ABT	ST_08	OIL	Pakistan	CfiA,CepA,CblA	A	428-OIL-Paki-ST_08-Cfi_Cep_Cbl-A	428-OIL-Paki-ST_08-Cfi_Cep_Cbl-A_R1.fastq.gz	428-OIL-Paki-ST_08-Cfi_Cep_Cbl-A_R2.fastq.gz	OIL-PCR of commensal AR genes in human stool	OTHER	OIL-PCR	METAGENOMIC	PCR
429-OIL-Paki-ST_19-Cfi_Cep_Cbl-A	SRR25551574	SAMN36827247	ST-1019-ABT	ST_19	OIL	Pakistan	CfiA,CepA,CblA	A	429-OIL-Paki-ST_19-Cfi_Cep_Cbl-A	429-OIL-Paki-ST_19-Cfi_Cep_Cbl-A_R1.fastq.gz	429-OIL-Paki-ST_19-Cfi_Cep_Cbl-A_R2.fastq.gz	OIL-PCR of commensal AR genes in human stool	OTHER	OIL-PCR	METAGENOMIC	PCR
430-OIL-Paki-ST_20-Cfi_Cep_Cbl-A	SRR25551573	SAMN36827248	ST-1020-ABT	ST_20	OIL	Pakistan	CfiA,CepA,CblA	A	430-OIL-Paki-ST_20-Cfi_Cep_Cbl-A	430-OIL-Paki-ST_20-Cfi_Cep_Cbl-A_R1.fastq.gz	430-OIL-Paki-ST_20-Cfi_Cep_Cbl-A_R2.fastq.gz	OIL-PCR of commensal AR genes in human stool	OTHER	OIL-PCR	METAGENOMIC	PCR
431-OIL-Paki-ST_26-Cfi_Cep_Cbl-A	SRR25551572	SAMN36827249	ST-1026-ABT	ST_26	OIL	Pakistan	CfiA,CepA,CblA	A	431-OIL-Paki-ST_26-Cfi_Cep_Cbl-A	431-OIL-Paki-ST_26-Cfi_Cep_Cbl-A_R1.fastq.gz	431-OIL-Paki-ST_26-Cfi_Cep_Cbl-A_R2.fastq.gz	OIL-PCR of commensal AR genes in human stool	OTHER	OIL-PCR	METAGENOMIC	PCR
432-OIL-Paki-ST_38-Cfi_Cep_Cbl-A	SRR25551571	SAMN36827251	ST-1038-ABT	ST_38	OIL	Pakistan	CfiA,CepA,CblA	A	432-OIL-Paki-ST_38-Cfi_Cep_Cbl-A	432-OIL-Paki-ST_38-Cfi_Cep_Cbl-A_R1.fastq.gz	432-OIL-Paki-ST_38-Cfi_Cep_Cbl-A_R2.fastq.gz	OIL-PCR of commensal AR genes in human stool	OTHER	OIL-PCR	METAGENOMIC	PCR
433-OIL-Indi-912-Cfi_Cep_Cbl-B	SRR25551531	SAMN36827257	PRA-11720-0-912	912	OIL	India	CfiA,CepA,CblA	B	433-OIL-Indi-912-Cfi_Cep_Cbl-B	433-OIL-Indi-912-Cfi_Cep_Cbl-B_R1.fastq.gz	433-OIL-Indi-912-Cfi_Cep_Cbl-B_R2.fastq.gz	OIL-PCR of commensal AR genes in human stool	OTHER	OIL-PCR	METAGENOMIC	PCR
434-OIL-Indi-930-Cfi_Cep_Cbl-B	SRR25551530	SAMN36827260	PRA-20261-0-930	930	OIL	India	CfiA,CepA,CblA	B	434-OIL-Indi-930-Cfi_Cep_Cbl-B	434-OIL-Indi-930-Cfi_Cep_Cbl-B_R1.fastq.gz	434-OIL-Indi-930-Cfi_Cep_Cbl-B_R2.fastq.gz	OIL-PCR of commensal AR genes in human stool	OTHER	OIL-PCR	METAGENOMIC	PCR
435-OIL-Indi-933-Cfi_Cep_Cbl-B	SRR25551529	SAMN36827261	PRA-30008-0-933	933	OIL	India	CfiA,CepA,CblA	B	435-OIL-Indi-933-Cfi_Cep_Cbl-B	435-OIL-Indi-933-Cfi_Cep_Cbl-B_R1.fastq.gz	435-OIL-Indi-933-Cfi_Cep_Cbl-B_R2.fastq.gz	OIL-PCR of commensal AR genes in human stool	OTHER	OIL-PCR	METAGENOMIC	PCR
436-OIL-Paki-ST_08-Cfi_Cep_Cbl-B	SRR25551570	SAMN36827246	ST-1008-ABT	ST_08	OIL	Pakistan	CfiA,CepA,CblA	B	436-OIL-Paki-ST_08-Cfi_Cep_Cbl-B	436-OIL-Paki-ST_08-Cfi_Cep_Cbl-B_R1.fastq.gz	436-OIL-Paki-ST_08-Cfi_Cep_Cbl-B_R2.fastq.gz	OIL-PCR of commensal AR genes in human stool	OTHER	OIL-PCR	METAGENOMIC	PCR
437-OIL-Paki-ST_19-Cfi_Cep_Cbl-B	SRR25551569	SAMN36827247	ST-1019-ABT	ST_19	OIL	Pakistan	CfiA,CepA,CblA	B	437-OIL-Paki-ST_19-Cfi_Cep_Cbl-B	437-OIL-Paki-ST_19-Cfi_Cep_Cbl-B_R1.fastq.gz	437-OIL-Paki-ST_19-Cfi_Cep_Cbl-B_R2.fastq.gz	OIL-PCR of commensal AR genes in human stool	OTHER	OIL-PCR	METAGENOMIC	PCR
438-OIL-Paki-ST_20-Cfi_Cep_Cbl-B	SRR25551568	SAMN36827248	ST-1020-ABT	ST_20	OIL	Pakistan	CfiA,CepA,CblA	B	438-OIL-Paki-ST_20-Cfi_Cep_Cbl-B	438-OIL-Paki-ST_20-Cfi_Cep_Cbl-B_R1.fastq.gz	438-OIL-Paki-ST_20-Cfi_Cep_Cbl-B_R2.fastq.gz	OIL-PCR of commensal AR genes in human stool	OTHER	OIL-PCR	METAGENOMIC	PCR
439-OIL-Paki-ST_26-Cfi_Cep_Cbl-B	SRR25551567	SAMN36827249	ST-1026-ABT	ST_26	OIL	Pakistan	CfiA,CepA,CblA	B	439-OIL-Paki-ST_26-Cfi_Cep_Cbl-B	439-OIL-Paki-ST_26-Cfi_Cep_Cbl-B_R1.fastq.gz	439-OIL-Paki-ST_26-Cfi_Cep_Cbl-B_R2.fastq.gz	OIL-PCR of commensal AR genes in human stool	OTHER	OIL-PCR	METAGENOMIC	PCR
440-OIL-Paki-ST_38-Cfi_Cep_Cbl-B	SRR25551565	SAMN36827251	ST-1038-ABT	ST_38	OIL	Pakistan	CfiA,CepA,CblA	B	440-OIL-Paki-ST_38-Cfi_Cep_Cbl-B	440-OIL-Paki-ST_38-Cfi_Cep_Cbl-B_R1.fastq.gz	440-OIL-Paki-ST_38-Cfi_Cep_Cbl-B_R2.fastq.gz	OIL-PCR of commensal AR genes in human stool	OTHER	OIL-PCR	METAGENOMIC	PCR
441-OIL-Indi-912-Cfi_Cep_Cbl-C	SRR25551528	SAMN36827257	PRA-11720-0-912	912	OIL	India	CfiA,CepA,CblA	C	441-OIL-Indi-912-Cfi_Cep_Cbl-C	441-OIL-Indi-912-Cfi_Cep_Cbl-C_R1.fastq.gz	441-OIL-Indi-912-Cfi_Cep_Cbl-C_R2.fastq.gz	OIL-PCR of commensal AR genes in human stool	OTHER	OIL-PCR	METAGENOMIC	PCR
442-OIL-Indi-930-Cfi_Cep_Cbl-C	SRR25551527	SAMN36827260	PRA-20261-0-930	930	OIL	India	CfiA,CepA,CblA	C	442-OIL-Indi-930-Cfi_Cep_Cbl-C	442-OIL-Indi-930-Cfi_Cep_Cbl-C_R1.fastq.gz	442-OIL-Indi-930-Cfi_Cep_Cbl-C_R2.fastq.gz	OIL-PCR of commensal AR genes in human stool	OTHER	OIL-PCR	METAGENOMIC	PCR
443-OIL-Indi-933-Cfi_Cep_Cbl-C	SRR25551526	SAMN36827261	PRA-30008-0-933	933	OIL	India	CfiA,CepA,CblA	C	443-OIL-Indi-933-Cfi_Cep_Cbl-C	443-OIL-Indi-933-Cfi_Cep_Cbl-C_R1.fastq.gz	443-OIL-Indi-933-Cfi_Cep_Cbl-C_R2.fastq.gz	OIL-PCR of commensal AR genes in human stool	OTHER	OIL-PCR	METAGENOMIC	PCR
444-OIL-Paki-ST_08-Cfi_Cep_Cbl-C	SRR25551564	SAMN36827246	ST-1008-ABT	ST_08	OIL	Pakistan	CfiA,CepA,CblA	C	444-OIL-Paki-ST_08-Cfi_Cep_Cbl-C	444-OIL-Paki-ST_08-Cfi_Cep_Cbl-C_R1.fastq.gz	444-OIL-Paki-ST_08-Cfi_Cep_Cbl-C_R2.fastq.gz	OIL-PCR of commensal AR genes in human stool	OTHER	OIL-PCR	METAGENOMIC	PCR
445-OIL-Paki-ST_19-Cfi_Cep_Cbl-C	SRR25551563	SAMN36827247	ST-1019-ABT	ST_19	OIL	Pakistan	CfiA,CepA,CblA	C	445-OIL-Paki-ST_19-Cfi_Cep_Cbl-C	445-OIL-Paki-ST_19-Cfi_Cep_Cbl-C_R1.fastq.gz	445-OIL-Paki-ST_19-Cfi_Cep_Cbl-C_R2.fastq.gz	OIL-PCR of commensal AR genes in human stool	OTHER	OIL-PCR	METAGENOMIC	PCR
446-OIL-Paki-ST_20-Cfi_Cep_Cbl-C	SRR25551562	SAMN36827248	ST-1020-ABT	ST_20	OIL	Pakistan	CfiA,CepA,CblA	C	446-OIL-Paki-ST_20-Cfi_Cep_Cbl-C	446-OIL-Paki-ST_20-Cfi_Cep_Cbl-C_R1.fastq.gz	446-OIL-Paki-ST_20-Cfi_Cep_Cbl-C_R2.fastq.gz	OIL-PCR of commensal AR genes in human stool	OTHER	OIL-PCR	METAGENOMIC	PCR
447-OIL-Paki-ST_26-Cfi_Cep_Cbl-C	SRR25551561	SAMN36827249	ST-1026-ABT	ST_26	OIL	Pakistan	CfiA,CepA,CblA	C	447-OIL-Paki-ST_26-Cfi_Cep_Cbl-C	447-OIL-Paki-ST_26-Cfi_Cep_Cbl-C_R1.fastq.gz	447-OIL-Paki-ST_26-Cfi_Cep_Cbl-C_R2.fastq.gz	OIL-PCR of commensal AR genes in human stool	OTHER	OIL-PCR	METAGENOMIC	PCR
448-OIL-Paki-ST_38-Cfi_Cep_Cbl-C	SRR25551560	SAMN36827251	ST-1038-ABT	ST_38	OIL	Pakistan	CfiA,CepA,CblA	C	448-OIL-Paki-ST_38-Cfi_Cep_Cbl-C	448-OIL-Paki-ST_38-Cfi_Cep_Cbl-C_R1.fastq.gz	448-OIL-Paki-ST_38-Cfi_Cep_Cbl-C_R2.fastq.gz	OIL-PCR of commensal AR genes in human stool	OTHER	OIL-PCR	METAGENOMIC	PCR
452-16S-Paki-ST_08-V4-A	SRR25551582	SAMN36827246	ST-1008-ABT	ST_08	16S	Pakistan	16S-V4	A	452-16S-Paki-ST_08-V4-A	452-16S-Paki-ST_08-V4-A_R1.fastq.gz	452-16S-Paki-ST_08-V4-A_R2.fastq.gz	16S sequencing of human stool	AMPLICON	16S	METAGENOMIC	PCR
453-16S-Paki-ST_20-V4-A	SRR25551581	SAMN36827248	ST-1020-ABT	ST_20	16S	Pakistan	16S-V4	A	453-16S-Paki-ST_20-V4-A	453-16S-Paki-ST_20-V4-A_R1.fastq.gz	453-16S-Paki-ST_20-V4-A_R2.fastq.gz	16S sequencing of human stool	AMPLICON	16S	METAGENOMIC	PCR
454-16S-Paki-ST_38-V4-A	SRR25551580	SAMN36827251	ST-1038-ABT	ST_38	16S	Pakistan	16S-V4	A	454-16S-Paki-ST_38-V4-A	454-16S-Paki-ST_38-V4-A_R1.fastq.gz	454-16S-Paki-ST_38-V4-A_R2.fastq.gz	16S sequencing of human stool	AMPLICON	16S	METAGENOMIC	PCR
455-16S-Indi-905-V4-A	SRR25551472	SAMN36827256	PRA-11691-0-905	905	16S	India	16S-V4	A	455-16S-Indi-905-V4-A	455-16S-Indi-905-V4-A_R1.fastq.gz	455-16S-Indi-905-V4-A_R2.fastq.gz	16S sequencing of human stool	AMPLICON	16S	METAGENOMIC	PCR
456-16S-Indi-930-V4-A	SRR25551471	SAMN36827260	PRA-20261-0-930	930	16S	India	16S-V4	A	456-16S-Indi-930-V4-A	456-16S-Indi-930-V4-A_R1.fastq.gz	456-16S-Indi-930-V4-A_R2.fastq.gz	16S sequencing of human stool	AMPLICON	16S	METAGENOMIC	PCR
457-16S-Indi-933-V4-A	SRR25551470	SAMN36827261	PRA-30008-0-933	933	16S	India	16S-V4	A	457-16S-Indi-933-V4-A	457-16S-Indi-933-V4-A_R1.fastq.gz	457-16S-Indi-933-V4-A_R2.fastq.gz	16S sequencing of human stool	AMPLICON	16S	METAGENOMIC	PCR
468-16S-Indi-912-V4-B	SRR25551608	SAMN36827257	PRA-11720-0-912	912	16S	India	16S-V4	B	468-16S-Indi-912-V4-B	468-16S-Indi-912-V4-B_R1.fastq.gz	468-16S-Indi-912-V4-B_R2.fastq.gz	16S sequencing of human stool	AMPLICON	16S	METAGENOMIC	PCR
469-16S-Indi-920-V4-B	SRR25551543	SAMN36827258	PRA-20172-0-920	920	16S	India	16S-V4	B	469-16S-Indi-920-V4-B	469-16S-Indi-920-V4-B_R1.fastq.gz	469-16S-Indi-920-V4-B_R2.fastq.gz	16S sequencing of human stool	AMPLICON	16S	METAGENOMIC	PCR
470-16S-Indi-928-V4-B	SRR25551542	SAMN36827259	PRA-20248-0-928	928	16S	India	16S-V4	B	470-16S-Indi-928-V4-B	470-16S-Indi-928-V4-B_R1.fastq.gz	470-16S-Indi-928-V4-B_R2.fastq.gz	16S sequencing of human stool	AMPLICON	16S	METAGENOMIC	PCR
471-16S-Paki-ST_26-V4-B	SRR25551579	SAMN36827249	ST-1026-ABT	ST_26	16S	Pakistan	16S-V4	B	471-16S-Paki-ST_26-V4-B	471-16S-Paki-ST_26-V4-B_R1.fastq.gz	471-16S-Paki-ST_26-V4-B_R2.fastq.gz	16S sequencing of human stool	AMPLICON	16S	METAGENOMIC	PCR
472-16S-Paki-ST_40-V4-B	SRR25551578	SAMN36827252	ST-1040-ABT	ST_40	16S	Pakistan	16S-V4	B	472-16S-Paki-ST_40-V4-B	472-16S-Paki-ST_40-V4-B_R1.fastq.gz	472-16S-Paki-ST_40-V4-B_R2.fastq.gz	16S sequencing of human stool	AMPLICON	16S	METAGENOMIC	PCR
473-16S-Paki-ST_47-V4-B	SRR25551576	SAMN36827253	ST-1047-ABT	ST_47	16S	Pakistan	16S-V4	B	473-16S-Paki-ST_47-V4-B	473-16S-Paki-ST_47-V4-B_R1.fastq.gz	473-16S-Paki-ST_47-V4-B_R2.fastq.gz	16S sequencing of human stool	AMPLICON	16S	METAGENOMIC	PCR
474-16S-Viet-VH32-V4-B	SRR25551544	SAMN36827264	16ZN-MB-G30-F01	VH32	16S	Vietnam	16S-V4	B	474-16S-Viet-VH32-V4-B	474-16S-Viet-VH32-V4-B_R1.fastq.gz	474-16S-Viet-VH32-V4-B_R2.fastq.gz	16S sequencing of human stool	AMPLICON	16S	METAGENOMIC	PCR
475-16S-Viet-VH33-V4-B	SRR25551609	SAMN36827265	16ZN-MB-H41-F02	VH33	16S	Vietnam	16S-V4	B	475-16S-Viet-VH33-V4-B	475-16S-Viet-VH33-V4-B_R1.fastq.gz	475-16S-Viet-VH33-V4-B_R2.fastq.gz	16S sequencing of human stool	AMPLICON	16S	METAGENOMIC	PCR
476-16S-Viet-VH35-V4-B	SRR25551534	SAMN36827266	16ZN-MB-H23-F02	VH35	16S	Vietnam	16S-V4	B	476-16S-Viet-VH35-V4-B	476-16S-Viet-VH35-V4-B_R1.fastq.gz	476-16S-Viet-VH35-V4-B_R2.fastq.gz	16S sequencing of human stool	AMPLICON	16S	METAGENOMIC	PCR
477-16S-Viet-VH41-V4-B	SRR25551523	SAMN36827270	16ZN-MB-H04-F01	VH41	16S	Vietnam	16S-V4	B	477-16S-Viet-VH41-V4-B	477-16S-Viet-VH41-V4-B_R1.fastq.gz	477-16S-Viet-VH41-V4-B_R2.fastq.gz	16S sequencing of human stool	AMPLICON	16S	METAGENOMIC	PCR
478-16S-Viet-VH42-V4-B	SRR25551512	SAMN36827271	16ZN-MB-H14-F02	VH42	16S	Vietnam	16S-V4	B	478-16S-Viet-VH42-V4-B	478-16S-Viet-VH42-V4-B_R1.fastq.gz	478-16S-Viet-VH42-V4-B_R2.fastq.gz	16S sequencing of human stool	AMPLICON	16S	METAGENOMIC	PCR
001-OIL-Hond-16_013-CX_AC_QR-A	SRR25582810	SAMN36744798	016-0013-05	16_013	OIL	Honduras	CTX-M,AAC(6'),QnrS	A	001-OIL-Honduras-16_013-CX_AC_QR-A	001-OIL-Hond-16_013-CX_AC_QR-A_R1.fastq.gz	001-OIL-Hond-16_013-CX_AC_QR-A_R2.fastq.gz	OIL-PCR of AR genes in human stool	OTHER	OIL-PCR	METAGENOMIC	PCR
002-OIL-Hond-16_013-CX_AC_QR-B	SRR25582812	SAMN36744798	016-0013-05	16_013	OIL	Honduras	CTX-M,AAC(6'),QnrS	B	002-OIL-Hond-16_013-CX_AC_QR-B	002-OIL-Hond-16_013-CX_AC_QR-B_R1.fastq.gz	002-OIL-Hond-16_013-CX_AC_QR-B_R2.fastq.gz	OIL-PCR of AR genes in human stool	OTHER	OIL-PCR	METAGENOMIC	PCR
003-OIL-Hond-16_013-CX_AC_QR-C	SRR25582811	SAMN36744798	016-0013-05	16_013	OIL	Honduras	CTX-M,AAC(6'),QnrS	C	003-OIL-Hond-16_013-CX_AC_QR-C	003-OIL-Hond-16_013-CX_AC_QR-C_R1.fastq.gz	003-OIL-Hond-16_013-CX_AC_QR-C_R2.fastq.gz	OIL-PCR of AR genes in human stool	OTHER	OIL-PCR	METAGENOMIC	PCR
004-OIL-Hond-16_024-CX_AC_QR-A	SRR25582808	SAMN36744768	016-0024-05	16_024	OIL	Honduras	CTX-M,AAC(6'),QnrS	A	004-OIL-Hond-16_024-CX_AC_QR-A	004-OIL-Hond-16_024-CX_AC_QR-A_R1.fastq.gz	004-OIL-Hond-16_024-CX_AC_QR-A_R2.fastq.gz	OIL-PCR of AR genes in human stool	OTHER	OIL-PCR	METAGENOMIC	PCR
005-OIL-Hond-16_024-CX_AC_QR-B	SRR25582807	SAMN36744768	016-0024-05	16_024	OIL	Honduras	CTX-M,AAC(6'),QnrS	B	005-OIL-Hond-16_024-CX_AC_QR-B	005-OIL-Hond-16_024-CX_AC_QR-B_R1.fastq.gz	005-OIL-Hond-16_024-CX_AC_QR-B_R2.fastq.gz	OIL-PCR of AR genes in human stool	OTHER	OIL-PCR	METAGENOMIC	PCR
006-OIL-Hond-16_024-CX_AC_QR-C	SRR25582806	SAMN36744768	016-0024-05	16_024	OIL	Honduras	CTX-M,AAC(6'),QnrS	C	006-OIL-Hond-16_024-CX_AC_QR-C	006-OIL-Hond-16_024-CX_AC_QR-C_R1.fastq.gz	006-OIL-Hond-16_024-CX_AC_QR-C_R2.fastq.gz	OIL-PCR of AR genes in human stool	OTHER	OIL-PCR	METAGENOMIC	PCR
007-OIL-Hond-16_061-CX_AC_QR-A	SRR25582804	SAMN36744898	016-0061-05	16_061	OIL	Honduras	CTX-M,AAC(6'),QnrS	A	007-OIL-Hond-16_061-CX_AC_QR-A	007-OIL-Hond-16_061-CX_AC_QR-A_R1.fastq.gz	007-OIL-Hond-16_061-CX_AC_QR-A_R2.fastq.gz	OIL-PCR of AR genes in human stool	OTHER	OIL-PCR	METAGENOMIC	PCR
008-OIL-Hond-16_061-CX_AC_QR-B	SRR25582802	SAMN36744898	016-0061-05	16_061	OIL	Honduras	CTX-M,AAC(6'),QnrS	B	008-OIL-Hond-16_061-CX_AC_QR-B	008-OIL-Hond-16_061-CX_AC_QR-B_R1.fastq.gz	008-OIL-Hond-16_061-CX_AC_QR-B_R2.fastq.gz	OIL-PCR of AR genes in human stool	OTHER	OIL-PCR	METAGENOMIC	PCR
009-OIL-Hond-16_061-CX_AC_QR-C	SRR25582801	SAMN36744898	016-0061-05	16_061	OIL	Honduras	CTX-M,AAC(6'),QnrS	C	009-OIL-Hond-16_061-CX_AC_QR-C	009-OIL-Hond-16_061-CX_AC_QR-C_R1.fastq.gz	009-OIL-Hond-16_061-CX_AC_QR-C_R2.fastq.gz	OIL-PCR of AR genes in human stool	OTHER	OIL-PCR	METAGENOMIC	PCR
010-OIL-Hond-62_016-CX_AC_QR-A	SRR25582798	SAMN36744897	062-0016-05	62_016	OIL	Honduras	CTX-M,AAC(6'),QnrS	A	010-OIL-Hond-62_016-CX_AC_QR-A	010-OIL-Hond-62_016-CX_AC_QR-A_R1.fastq.gz	010-OIL-Hond-62_016-CX_AC_QR-A_R2.fastq.gz	OIL-PCR of AR genes in human stool	OTHER	OIL-PCR	METAGENOMIC	PCR
011-OIL-Hond-62_016-CX_AC_QR-B	SRR25582797	SAMN36744897	062-0016-05	62_016	OIL	Honduras	CTX-M,AAC(6'),QnrS	B	011-OIL-Hond-62_016-CX_AC_QR-B	011-OIL-Hond-62_016-CX_AC_QR-B_R1.fastq.gz	011-OIL-Hond-62_016-CX_AC_QR-B_R2.fastq.gz	OIL-PCR of AR genes in human stool	OTHER	OIL-PCR	METAGENOMIC	PCR
012-OIL-Hond-62_016-CX_AC_QR-C	SRR25582796	SAMN36744897	062-0016-05	62_016	OIL	Honduras	CTX-M,AAC(6'),QnrS	C	012-OIL-Hond-62_016-CX_AC_QR-C	012-OIL-Hond-62_016-CX_AC_QR-C_R1.fastq.gz	012-OIL-Hond-62_016-CX_AC_QR-C_R2.fastq.gz	OIL-PCR of AR genes in human stool	OTHER	OIL-PCR	METAGENOMIC	PCR
013-OIL-Hond-62_082-CX_AC_QR-A	SRR25582793	SAMN36744828	062-0082-05	62_082	OIL	Honduras	CTX-M,AAC(6'),QnrS	A	013-OIL-Hond-62_082-CX_AC_QR-A	013-OIL-Hond-62_082-CX_AC_QR-A_R1.fastq.gz	013-OIL-Hond-62_082-CX_AC_QR-A_R2.fastq.gz	OIL-PCR of AR genes in human stool	OTHER	OIL-PCR	METAGENOMIC	PCR
014-OIL-Hond-62_082-CX_AC_QR-B	SRR25582791	SAMN36744828	062-0082-05	62_082	OIL	Honduras	CTX-M,AAC(6'),QnrS	B	014-OIL-Hond-62_082-CX_AC_QR-B	014-OIL-Hond-62_082-CX_AC_QR-B_R1.fastq.gz	014-OIL-Hond-62_082-CX_AC_QR-B_R2.fastq.gz	OIL-PCR of AR genes in human stool	OTHER	OIL-PCR	METAGENOMIC	PCR
015-OIL-Hond-62_082-CX_AC_QR-C	SRR25582837	SAMN36744828	062-0082-05	62_082	OIL	Honduras	CTX-M,AAC(6'),QnrS	C	015-OIL-Hond-62_082-CX_AC_QR-C	015-OIL-Hond-62_082-CX_AC_QR-C_R1.fastq.gz	015-OIL-Hond-62_082-CX_AC_QR-C_R2.fastq.gz	OIL-PCR of AR genes in human stool	OTHER	OIL-PCR	METAGENOMIC	PCR
016-OIL-Hond-62_137-CX_AC_QR-A	SRR25582835	SAMN36744734	062-0137-05	62_137	OIL	Honduras	CTX-M,AAC(6'),QnrS	A	016-OIL-Hond-62_137-CX_AC_QR-A	016-OIL-Hond-62_137-CX_AC_QR-A_R1.fastq.gz	016-OIL-Hond-62_137-CX_AC_QR-A_R2.fastq.gz	OIL-PCR of AR genes in human stool	OTHER	OIL-PCR	METAGENOMIC	PCR
017-OIL-Hond-62_137-CX_AC_QR-B	SRR25582834	SAMN36744734	062-0137-05	62_137	OIL	Honduras	CTX-M,AAC(6'),QnrS	B	017-OIL-Hond-62_137-CX_AC_QR-B	017-OIL-Hond-62_137-CX_AC_QR-B_R1.fastq.gz	017-OIL-Hond-62_137-CX_AC_QR-B_R2.fastq.gz	OIL-PCR of AR genes in human stool	OTHER	OIL-PCR	METAGENOMIC	PCR
018-OIL-Hond-62_137-CX_AC_QR-C	SRR25582833	SAMN36744734	062-0137-05	62_137	OIL	Honduras	CTX-M,AAC(6'),QnrS	C	018-OIL-Hond-62_137-CX_AC_QR-C	018-OIL-Hond-62_137-CX_AC_QR-C_R1.fastq.gz	018-OIL-Hond-62_137-CX_AC_QR-C_R2.fastq.gz	OIL-PCR of AR genes in human stool	OTHER	OIL-PCR	METAGENOMIC	PCR
019-OIL-Hond-62_144-CX_AC_QR-A	SRR25582830	SAMN36744760	062-0144-05	62_144	OIL	Honduras	CTX-M,AAC(6'),QnrS	A	019-OIL-Hond-62_144-CX_AC_QR-A	019-OIL-Hond-62_144-CX_AC_QR-A_R1.fastq.gz	019-OIL-Hond-62_144-CX_AC_QR-A_R2.fastq.gz	OIL-PCR of AR genes in human stool	OTHER	OIL-PCR	METAGENOMIC	PCR
020-OIL-Hond-62_144-CX_AC_QR-B	SRR25582829	SAMN36744760	062-0144-05	62_144	OIL	Honduras	CTX-M,AAC(6'),QnrS	B	020-OIL-Hond-62_144-CX_AC_QR-B	020-OIL-Hond-62_144-CX_AC_QR-B_R1.fastq.gz	020-OIL-Hond-62_144-CX_AC_QR-B_R2.fastq.gz	OIL-PCR of AR genes in human stool	OTHER	OIL-PCR	METAGENOMIC	PCR
021-OIL-Hond-62_144-CX_AC_QR-C	SRR25582827	SAMN36744760	062-0144-05	62_144	OIL	Honduras	CTX-M,AAC(6'),QnrS	C	021-OIL-Hond-62_144-CX_AC_QR-C	021-OIL-Hond-62_144-CX_AC_QR-C_R1.fastq.gz	021-OIL-Hond-62_144-CX_AC_QR-C_R2.fastq.gz	OIL-PCR of AR genes in human stool	OTHER	OIL-PCR	METAGENOMIC	PCR
046-16S-Hond-16_013-V4-A	SRR25582813	SAMN36744798	016-0013-05	16_013	16S	Honduras	16S-V4	A	046-16S-Hond-16_013-V4-A	046-16S-Hond-16_013-V4-A_R1.fastq.gz	046-16S-Hond-16_013-V4-A_R2.fastq.gz	16S sequencing of human stool	AMPLICON	16S	METAGENOMIC	PCR
047-16S-Hond-16_024-V4-A	SRR25582809	SAMN36744768	016-0024-05	16_024	16S	Honduras	16S-V4	A	047-16S-Hond-16_024-V4-A	047-16S-Hond-16_024-V4-A_R1.fastq.gz	047-16S-Hond-16_024-V4-A_R2.fastq.gz	16S sequencing of human stool	AMPLICON	16S	METAGENOMIC	PCR
048-16S-Hond-16_061-V4-A	SRR25582805	SAMN36744898	016-0061-05	16_061	16S	Honduras	16S-V4	A	048-16S-Hond-16_061-V4-A	048-16S-Hond-16_061-V4-A_R1.fastq.gz	048-16S-Hond-16_061-V4-A_R2.fastq.gz	16S sequencing of human stool	AMPLICON	16S	METAGENOMIC	PCR
049-16S-Hond-62_016-V4-A	SRR25582800	SAMN36744897	062-0016-05	62_016	16S	Honduras	16S-V4	A	049-16S-Hond-62_016-V4-A	049-16S-Hond-62_016-V4-A_R1.fastq.gz	049-16S-Hond-62_016-V4-A_R2.fastq.gz	16S sequencing of human stool	AMPLICON	16S	METAGENOMIC	PCR
050-16S-Hond-62_082-V4-A	SRR25582795	SAMN36744828	062-0082-05	62_082	16S	Honduras	16S-V4	A	050-16S-Hond-62_082-V4-A	050-16S-Hond-62_082-V4-A_R1.fastq.gz	050-16S-Hond-62_082-V4-A_R2.fastq.gz	16S sequencing of human stool	AMPLICON	16S	METAGENOMIC	PCR
051-16S-Hond-62_137-V4-A	SRR25582836	SAMN36744734	062-0137-05	62_137	16S	Honduras	16S-V4	A	051-16S-Hond-62_137-V4-A	051-16S-Hond-62_137-V4-A_R1.fastq.gz	051-16S-Hond-62_137-V4-A_R2.fastq.gz	16S sequencing of human stool	AMPLICON	16S	METAGENOMIC	PCR
052-16S-Hond-62_144-V4-A	SRR25582832	SAMN36744760	062-0144-05	62_144	16S	Honduras	16S-V4	A	052-16S-Hond-62_144-V4-A	052-16S-Hond-62_144-V4-A_R1.fastq.gz	052-16S-Hond-62_144-V4-A_R2.fastq.gz	16S sequencing of human stool	AMPLICON	16S	METAGENOMIC	PCR
401-OIL-Hond-026_014-Cfi_Cep_Cbl-A	SRR25582840	SAMN36744569	026-001-05	026_014	OIL	Honduras	CfiA,CepA,CblA	A	401-OIL-Hond-026_014-Cfi_Cep_Cbl-A	401-OIL-Hond-026_014-Cfi_Cep_Cbl-A_R1.fastq.gz	401-OIL-Hond-026_014-Cfi_Cep_Cbl-A_R2.fastq.gz	OIL-PCR of commensal AR genes in human stool	OTHER	OIL-PCR	METAGENOMIC	PCR
402-OIL-Hond-073_162-Cfi_Cep_Cbl-A	SRR25582828	SAMN36784595	073-0162-05	073_162	OIL	Honduras	CfiA,CepA,CblA	A	402-OIL-Hond-073_162-Cfi_Cep_Cbl-A	402-OIL-Hond-073_162-Cfi_Cep_Cbl-A_R1.fastq.gz	402-OIL-Hond-073_162-Cfi_Cep_Cbl-A_R2.fastq.gz	OIL-PCR of commensal AR genes in human stool	OTHER	OIL-PCR	METAGENOMIC	PCR
403-OIL-Hond-144_013-Cfi_Cep_Cbl-A	SRR25582823	SAMN36784635	144-0013-05	144_013	OIL	Honduras	CfiA,CepA,CblA	A	403-OIL-Hond-144_013-Cfi_Cep_Cbl-A	403-OIL-Hond-144_013-Cfi_Cep_Cbl-A_R1.fastq.gz	403-OIL-Hond-144_013-Cfi_Cep_Cbl-A_R2.fastq.gz	OIL-PCR of commensal AR genes in human stool	OTHER	OIL-PCR	METAGENOMIC	PCR
405-OIL-Hond-144_040-Cfi_Cep_Cbl-A	SRR25582821	SAMN36784662	144-0040-05	144_040	OIL	Honduras	CfiA,CepA,CblA	A	405-OIL-Hond-144_040-Cfi_Cep_Cbl-A	405-OIL-Hond-144_040-Cfi_Cep_Cbl-A_R1.fastq.gz	405-OIL-Hond-144_040-Cfi_Cep_Cbl-A_R2.fastq.gz	OIL-PCR of commensal AR genes in human stool	OTHER	OIL-PCR	METAGENOMIC	PCR
406-OIL-Hond-145_065-Cfi_Cep_Cbl-A	SRR25582817	SAMN36784873	145-0065-05	145_065	OIL	Honduras	CfiA,CepA,CblA	A	406-OIL-Hond-145_065-Cfi_Cep_Cbl-A	406-OIL-Hond-145_065-Cfi_Cep_Cbl-A_R1.fastq.gz	406-OIL-Hond-145_065-Cfi_Cep_Cbl-A_R2.fastq.gz	OIL-PCR of commensal AR genes in human stool	OTHER	OIL-PCR	METAGENOMIC	PCR
409-OIL-Hond-026_014-Cfi_Cep_Cbl-B	SRR25582814	SAMN36744569	026-001-05	026_014	OIL	Honduras	CfiA,CepA,CblA	B	409-OIL-Hond-026_014-Cfi_Cep_Cbl-B	409-OIL-Hond-026_014-Cfi_Cep_Cbl-B_R1.fastq.gz	409-OIL-Hond-026_014-Cfi_Cep_Cbl-B_R2.fastq.gz	OIL-PCR of commensal AR genes in human stool	OTHER	OIL-PCR	METAGENOMIC	PCR
410-OIL-Hond-073_162-Cfi_Cep_Cbl-B	SRR25582826	SAMN36784595	073-0162-05	073_162	OIL	Honduras	CfiA,CepA,CblA	B	410-OIL-Hond-073_162-Cfi_Cep_Cbl-B	410-OIL-Hond-073_162-Cfi_Cep_Cbl-B_R1.fastq.gz	410-OIL-Hond-073_162-Cfi_Cep_Cbl-B_R2.fastq.gz	OIL-PCR of commensal AR genes in human stool	OTHER	OIL-PCR	METAGENOMIC	PCR
411-OIL-Hond-144_013-Cfi_Cep_Cbl-B	SRR25582839	SAMN36784635	144-0013-05	144_013	OIL	Honduras	CfiA,CepA,CblA	B	411-OIL-Hond-144_013-Cfi_Cep_Cbl-B	411-OIL-Hond-144_013-Cfi_Cep_Cbl-B_R1.fastq.gz	411-OIL-Hond-144_013-Cfi_Cep_Cbl-B_R2.fastq.gz	OIL-PCR of commensal AR genes in human stool	OTHER	OIL-PCR	METAGENOMIC	PCR
413-OIL-Hond-144_040-Cfi_Cep_Cbl-B	SRR25582820	SAMN36784662	144-0040-05	144_040	OIL	Honduras	CfiA,CepA,CblA	B	413-OIL-Hond-144_040-Cfi_Cep_Cbl-B	413-OIL-Hond-144_040-Cfi_Cep_Cbl-B_R1.fastq.gz	413-OIL-Hond-144_040-Cfi_Cep_Cbl-B_R2.fastq.gz	OIL-PCR of commensal AR genes in human stool	OTHER	OIL-PCR	METAGENOMIC	PCR
414-OIL-Hond-145_065-Cfi_Cep_Cbl-B	SRR25582816	SAMN36784873	145-0065-05	145_065	OIL	Honduras	CfiA,CepA,CblA	B	414-OIL-Hond-145_065-Cfi_Cep_Cbl-B	414-OIL-Hond-145_065-Cfi_Cep_Cbl-B_R1.fastq.gz	414-OIL-Hond-145_065-Cfi_Cep_Cbl-B_R2.fastq.gz	OIL-PCR of commensal AR genes in human stool	OTHER	OIL-PCR	METAGENOMIC	PCR
417-OIL-Hond-026_014-Cfi_Cep_Cbl-C	SRR25582803	SAMN36744569	026-001-05	026_014	OIL	Honduras	CfiA,CepA,CblA	C	417-OIL-Hond-026_014-Cfi_Cep_Cbl-C	417-OIL-Hond-026_014-Cfi_Cep_Cbl-C_R1.fastq.gz	417-OIL-Hond-026_014-Cfi_Cep_Cbl-C_R2.fastq.gz	OIL-PCR of commensal AR genes in human stool	OTHER	OIL-PCR	METAGENOMIC	PCR
418-OIL-Hond-073_162-Cfi_Cep_Cbl-C	SRR25582825	SAMN36784595	073-0162-05	073_162	OIL	Honduras	CfiA,CepA,CblA	C	418-OIL-Hond-073_162-Cfi_Cep_Cbl-C	418-OIL-Hond-073_162-Cfi_Cep_Cbl-C_R1.fastq.gz	418-OIL-Hond-073_162-Cfi_Cep_Cbl-C_R2.fastq.gz	OIL-PCR of commensal AR genes in human stool	OTHER	OIL-PCR	METAGENOMIC	PCR
419-OIL-Hond-144_013-Cfi_Cep_Cbl-C	SRR25582838	SAMN36784635	144-0013-05	144_013	OIL	Honduras	CfiA,CepA,CblA	C	419-OIL-Hond-144_013-Cfi_Cep_Cbl-C	419-OIL-Hond-144_013-Cfi_Cep_Cbl-C_R1.fastq.gz	419-OIL-Hond-144_013-Cfi_Cep_Cbl-C_R2.fastq.gz	OIL-PCR of commensal AR genes in human stool	OTHER	OIL-PCR	METAGENOMIC	PCR
421-OIL-Hond-144_040-Cfi_Cep_Cbl-C	SRR25582819	SAMN36784662	144-0040-05	144_040	OIL	Honduras	CfiA,CepA,CblA	C	421-OIL-Hond-144_040-Cfi_Cep_Cbl-C	421-OIL-Hond-144_040-Cfi_Cep_Cbl-C_R1.fastq.gz	421-OIL-Hond-144_040-Cfi_Cep_Cbl-C_R2.fastq.gz	OIL-PCR of commensal AR genes in human stool	OTHER	OIL-PCR	METAGENOMIC	PCR
422-OIL-Hond-145_065-Cfi_Cep_Cbl-C	SRR25582815	SAMN36784873	145-0065-05	145_065	OIL	Honduras	CfiA,CepA,CblA	C	422-OIL-Hond-145_065-Cfi_Cep_Cbl-C	422-OIL-Hond-145_065-Cfi_Cep_Cbl-C_R1.fastq.gz	422-OIL-Hond-145_065-Cfi_Cep_Cbl-C_R2.fastq.gz	OIL-PCR of commensal AR genes in human stool	OTHER	OIL-PCR	METAGENOMIC	PCR
458-16S-Hond-026_014-V4-A	SRR25582841	SAMN36744569	026-001-05	026_014	16S	Honduras	16S-V4	A	458-16S-Hond-026_014-V4-A	458-16S-Hond-026_014-V4-A_R1.fastq.gz	458-16S-Hond-026_014-V4-A_R2.fastq.gz	16S sequencing of human stool	AMPLICON	16S	METAGENOMIC	PCR
459-16S-Hond-073_162-V4-A	SRR25582792	SAMN36784595	073-0162-05	073_162	16S	Honduras	16S-V4	A	459-16S-Hond-073_162-V4-A	459-16S-Hond-073_162-V4-A_R1.fastq.gz	459-16S-Hond-073_162-V4-A_R2.fastq.gz	16S sequencing of human stool	AMPLICON	16S	METAGENOMIC	PCR
460-16S-Hond-144_013-V4-A	SRR25582824	SAMN36784635	144-0013-05	144_013	16S	Honduras	16S-V4	A	460-16S-Hond-144_013-V4-A	460-16S-Hond-144_013-V4-A_R1.fastq.gz	460-16S-Hond-144_013-V4-A_R2.fastq.gz	16S sequencing of human stool	AMPLICON	16S	METAGENOMIC	PCR
461-16S-Hond-144_040-V4-A	SRR25582822	SAMN36784662	144-0040-05	144_040	16S	Honduras	16S-V4	A	461-16S-Hond-144_040-V4-A	461-16S-Hond-144_040-V4-A_R1.fastq.gz	461-16S-Hond-144_040-V4-A_R2.fastq.gz	16S sequencing of human stool	AMPLICON	16S	METAGENOMIC	PCR
462-16S-Hond-145_065-V4-A	SRR25582818	SAMN36784873	145-0065-05	145_065	16S	Honduras	16S-V4	A	462-16S-Hond-145_065-V4-A	462-16S-Hond-145_065-V4-A_R1.fastq.gz	462-16S-Hond-145_065-V4-A_R2.fastq.gz	16S sequencing of human stool	AMPLICON	16S	METAGENOMIC	PCR
465-16S-Hond-62_016-V4-B	SRR25582799	SAMN36744897	062-0016-05	62_016	16S	Honduras	16S-V4	B	465-16S-Hond-62_016-V4-B	465-16S-Hond-62_016-V4-B_R1.fastq.gz	465-16S-Hond-62_016-V4-B_R2.fastq.gz	16S sequencing of human stool	AMPLICON	16S	METAGENOMIC	PCR
466-16S-Hond-62_082-V4-B	SRR25582794	SAMN36744828	062-0082-05	62_082	16S	Honduras	16S-V4	B	466-16S-Hond-62_082-V4-B	466-16S-Hond-62_082-V4-B_R1.fastq.gz	466-16S-Hond-62_082-V4-B_R2.fastq.gz	16S sequencing of human stool	AMPLICON	16S	METAGENOMIC	PCR
467-16S-Hond-62_144-V4-B	SRR25582831	SAMN36744760	062-0144-05	62_144	16S	Honduras	16S-V4	B	467-16S-Hond-62_144-V4-B	467-16S-Hond-62_144-V4-B_R1.fastq.gz	467-16S-Hond-62_144-V4-B_R2.fastq.gz	16S sequencing of human stool	AMPLICON	16S	METAGENOMIC	PCR
